# Supplementary material for: Essential role of Cp190 in physical and regulatory boundary formation
Source: Sci Adv. 2022 May 13;8(19):eabl8834. doi: 10.1126/sciadv.abl8834 (PMC9106302; doi:10.1126/sciadv.abl8834)
Supplement: Supplementary file 2 — Data S1 to S15 [file sciadv.abl8834_data_files_s1_to_s15.zip]

Archive with 15 entries (15 files):
- sciadv.abl8834_data_file_s1.xlsx
- sciadv.abl8834_data_file_s2.xlsx
- sciadv.abl8834_data_file_s3.xlsx
- sciadv.abl8834_data_file_s4.xlsx
- sciadv.abl8834_data_file_s5.xlsx
- sciadv.abl8834_data_file_s6.xlsx
- sciadv.abl8834_data_file_s7.xlsx
- sciadv.abl8834_data_file_s8.xlsx
- sciadv.abl8834_data_file_s9.xlsx
- sciadv.abl8834_data_file_s10.xlsx
- sciadv.abl8834_data_file_s11.xlsx
- sciadv.abl8834_data_file_s12.xlsx
- sciadv.abl8834_data_file_s13.xlsx
- sciadv.abl8834_data_file_s14.xlsx
- sciadv.abl8834_data_file_s15.xlsx
