# Supplementary material for: Essential role of Cp190 in physical and regulatory boundary formation
Source: Sci Adv. 2022 May 13;8(19):eabl8834. doi: 10.1126/sciadv.abl8834 (PMC9106302; doi:10.1126/sciadv.abl8834)
Supplement: Supplementary file 2 — Data S1 to S15 [file sciadv.abl8834_data_files_s1_to_s15.zip › sciadv.abl8834_data_file_s1.xlsx]

## Sheet: Sheet1
chr	start	end	width	nWindows	logFC.up	logFC.down	PValue	FDR	direction	best.pos	best.logFC
chr2L	17961	19250	1290	128	78	1	0.000208423	0.000593026	up	18640	2.71003
chr2L	21341	22050	710	70	70	0	1.03889e-18	4.08907e-16	up	21350	6.76442
chr2L	64721	65240	520	50	50	0	6.29683e-06	3.05728e-05	up	65090	2.70465
chr2L	65371	65540	170	14	14	0	0.000902075	0.00218829	up	65480	1.59798
chr2L	72221	72450	230	22	22	0	1.38807e-05	5.80804e-05	up	72310	2.6796
chr2L	72951	73020	70	6	6	0	0.00469928	0.00982456	up	73010	1.29079
chr2L	73051	73460	410	37	37	0	4.07395e-05	0.00014446	up	73170	2.84339
chr2L	102131	102290	160	15	15	0	2.20938e-05	8.52005e-05	up	102260	2.17533
chr2L	102321	102340	20	1	1	0	5.34439e-05	0.000180812	up	102330	1.54773
chr2L	122391	122540	150	14	14	0	0.0011499	0.00272761	up	122420	1.75167
chr2L	131021	131460	440	41	41	0	0.00182195	0.00411349	up	131230	1.90481
chr2L	250851	251420	570	56	56	0	2.34513e-06	1.35212e-05	up	251050	3.31535
chr2L	277181	277510	330	30	30	0	8.8638e-05	0.000278044	up	277500	1.83426
chr2L	294691	295220	530	52	52	0	6.82516e-09	1.39432e-07	up	294870	4.19652
chr2L	297381	297820	440	43	43	0	0.000106043	0.000326253	up	297790	1.83315
chr2L	305541	305900	360	35	35	0	5.99883e-06	2.93674e-05	up	305800	2.98524
chr2L	414611	415060	450	41	41	0	3.441e-05	0.00012502	up	414850	2.78749
chr2L	419561	419950	390	38	38	0	2.95086e-05	0.000109987	up	419850	2.81509
chr2L	489841	490570	730	72	72	0	3.97508e-07	3.27321e-06	up	490240	3.39293
chr2L	492421	492550	130	12	12	0	0.000353426	0.00095106	up	492520	1.62364
chr2L	540311	541550	1240	123	123	0	6.23269e-11	3.43121e-09	up	540670	4.89014
chr2L	542441	542490	50	4	4	0	0.000518205	0.00133602	up	542480	1.5686
chr2L	568171	568360	190	18	18	0	0.000466041	0.00121748	up	568300	2.08749
chr2L	602201	602830	630	61	61	0	1.82471e-08	3.01018e-07	up	602480	3.86507
chr2L	739901	740610	710	70	70	0	6.82164e-09	1.39432e-07	up	740250	3.99785
chr2L	821051	821460	410	40	40	0	9.26996e-07	6.54663e-06	up	821380	3.31889
chr2L	850941	851540	600	59	59	0	2.98419e-07	2.61404e-06	up	851260	3.58992
chr2L	870041	870530	490	48	48	0	0.00031683	0.000866402	up	870450	1.90725
chr2L	871651	871760	110	10	10	0	0.00425222	0.00895652	up	871750	1.36081
chr2L	885001	885290	290	28	28	0	1.71348e-05	6.85858e-05	up	885120	2.38204
chr2L	901461	901810	350	34	28	0	0.000281696	0.000780812	up	901790	1.88267
chr2L	1006521	1007020	500	48	48	0	2.08634e-08	3.36606e-07	up	1006530	2.84596
chr2L	1047591	1047790	200	16	16	0	1.08074e-05	4.73346e-05	up	1047750	2.13121
chr2L	1049391	1049810	420	41	41	0	8.66052e-07	6.16276e-06	up	1049570	3.46356
chr2L	1077631	1078150	520	51	47	0	0.00023312	0.000655399	up	1078030	2.27973
chr2L	1108201	1108630	430	42	40	0	0.00126534	0.00297157	up	1108450	2.2642
chr2L	1118271	1118340	70	3	3	0	0.000299538	0.00082331	up	1118330	1.44244
chr2L	1142671	1142930	260	25	25	0	1.34602e-05	5.67666e-05	up	1142920	1.96623
chr2L	1158361	1158530	170	13	13	0	0.00399184	0.0084533	up	1158380	1.3542
chr2L	1229481	1229560	80	5	5	0	0.00013815	0.000411316	up	1229500	1.64446
chr2L	1229611	1229690	80	7	7	0	4.23856e-05	0.000149222	up	1229670	2.019
chr2L	1362331	1362670	340	30	30	0	1.27375e-05	5.44548e-05	up	1362530	2.38118
chr2L	1491821	1492360	540	53	53	0	9.15876e-08	1.03391e-06	up	1491830	2.83952
chr2L	1504361	1504800	440	43	43	0	0.000145529	0.000430894	up	1504400	2.09325
chr2L	1611301	1611340	40	3	3	0	1.57007e-14	2.37684e-12	up	1611320	3.60534
chr2L	1613931	1614600	670	65	65	0	6.61974e-08	7.95659e-07	up	1614240	3.79115
chr2L	1627301	1627370	70	6	6	0	1.45619e-07	1.5008e-06	up	1627360	2.25487
chr2L	1715621	1716250	630	62	62	0	1.48455e-05	6.13349e-05	up	1715880	3.08364
chr2L	1724341	1724530	190	18	18	0	3.7412e-10	1.34683e-08	up	1724520	3.32041
chr2L	1884101	1884800	700	67	65	0	7.11502e-08	8.36794e-07	up	1884460	3.70288
chr2L	1909431	1909490	60	5	5	0	0.00195733	0.00438726	up	1909480	1.37225
chr2L	1909541	1910310	770	73	73	0	2.45637e-06	1.40391e-05	up	1909830	3.3517
chr2L	2004741	2005010	270	26	26	0	1.25966e-05	5.39696e-05	up	2005000	2.20889
chr2L	2009671	2010190	520	48	48	0	1.06814e-05	4.68523e-05	up	2009820	3.0813
chr2L	2037251	2037850	600	58	57	0	3.90077e-06	2.08229e-05	up	2037650	3.32863
chr2L	2130211	2130290	80	7	7	0	0.00227652	0.00505475	up	2130280	1.30213
chr2L	2364741	2365480	740	73	70	0	4.37019e-07	3.53931e-06	up	2365180	3.44545
chr2L	2380641	2381110	470	46	46	0	3.64261e-05	0.000131101	up	2380920	2.90013
chr2L	2383101	2383210	110	10	10	0	4.69299e-05	0.000162507	up	2383110	1.78222
chr2L	2420501	2420780	280	27	27	0	7.41081e-06	3.46425e-05	up	2420670	2.83515
chr2L	2492511	2493140	630	62	60	0	3.48168e-05	0.00012611	up	2492800	2.89266
chr2L	2580101	2580250	150	14	14	0	0.00119846	0.00283029	up	2580110	1.58958
chr2L	2585421	2585680	260	25	25	0	1.31614e-05	5.58226e-05	up	2585650	2.38016
chr2L	2585721	2585740	20	1	1	0	0.00139449	0.00324136	up	2585730	1.20846
chr2L	2700271	2700560	290	28	28	0	3.60885e-05	0.000129998	up	2700440	2.70176
chr2L	2724171	2725110	940	91	91	0	2.67379e-06	1.51498e-05	up	2724710	3.33336
chr2L	2739701	2740120	420	41	38	0	0.00335156	0.00719027	up	2740070	1.78195
chr2L	2815831	2815850	20	1	1	0	0.000241552	0.000676811	up	2815840	1.39649
chr2L	2855531	2856300	770	76	76	0	1.3572e-08	2.37069e-07	up	2855980	3.94975
chr2L	2857031	2857210	180	17	17	0	0.000279756	0.0007758	up	2857180	1.87749
chr2L	2874511	2874860	350	34	34	0	0.00393212	0.00834481	up	2874520	1.47825
chr2L	2885221	2886090	870	86	86	0	9.87052e-05	0.00030623	up	2885850	2.27868
chr2L	2955931	2955950	20	1	1	0	0.000137069	0.00040889	up	2955940	1.46949
chr2L	2957191	2957290	100	9	9	0	1.55111e-07	1.58439e-06	up	2957280	2.40142
chr2L	2987811	2987840	30	2	2	0	2.5346e-05	9.65436e-05	up	2987830	1.67365
chr2L	2992671	2992930	260	23	23	0	0.000118833	0.00035942	up	2992860	2.2012
chr2L	3094541	3094590	50	3	3	0	0.000826796	0.00203392	up	3094550	1.3832
chr2L	3108251	3108830	580	57	55	0	3.1813e-05	0.000117097	up	3108490	2.89381
chr2L	3108861	3108880	20	1	1	0	0.00260547	0.00571636	up	3108870	1.13385
chr2L	3131651	3131980	330	31	31	0	7.45676e-05	0.000240704	up	3131940	2.34808
chr2L	3144821	3145440	620	61	61	0	0.000568849	0.00145641	up	3144850	2.02318
chr2L	3291281	3291470	190	18	18	0	4.286e-05	0.000150622	up	3291290	1.88071
chr2L	3291501	3291530	30	2	2	0	0.00129241	0.00303033	up	3291510	1.28113
chr2L	3319721	3320000	280	26	26	0	0.000716027	0.00179737	up	3319890	1.98249
chr2L	3357411	3357480	70	6	6	0	6.36321e-06	3.07937e-05	up	3357470	1.93262
chr2L	3373611	3373660	50	3	3	0	0.00300983	0.0065259	up	3373620	1.25823
chr2L	3449391	3449410	20	1	1	0	0.00215466	0.00480406	up	3449400	1.14225
chr2L	3469971	3470370	400	39	39	0	1.28299e-05	5.47743e-05	up	3469990	2.26696
chr2L	3472091	3472720	630	62	62	0	3.83388e-09	8.94672e-08	up	3472440	4.12503
chr2L	3480501	3480830	330	32	32	0	1.31934e-06	8.59757e-06	up	3480510	2.2967
chr2L	3530431	3530690	260	24	24	0	2.12082e-05	8.21069e-05	up	3530510	1.96136
chr2L	3618811	3618900	90	8	8	0	4.25145e-12	3.43843e-10	up	3618890	4.02103
chr2L	3634011	3634120	110	10	10	0	2.57147e-05	9.7696e-05	up	3634040	2.11385
chr2L	3657261	3657610	350	34	34	0	1.38244e-07	1.43443e-06	up	3657450	3.65237
chr2L	3682221	3682420	200	19	19	0	7.28984e-05	0.00023622	up	3682270	2.17035
chr2L	3711681	3712060	380	37	37	0	4.34971e-06	2.2609e-05	up	3711800	3.00606
chr2L	3713171	3713230	60	3	3	0	0.00116507	0.00276026	up	3713180	1.2995
chr2L	3732581	3732790	210	20	20	0	2.34182e-05	9.00136e-05	up	3732740	2.31874
chr2L	3748611	3749130	520	51	51	0	2.69635e-05	0.000101851	up	3748840	2.66459
chr2L	3756021	3756380	360	29	29	0	1.18529e-07	1.27468e-06	up	3756080	2.39264
chr2L	3762721	3763130	410	34	34	0	6.68669e-05	0.000219202	up	3762980	2.08028
chr2L	3785391	3785600	210	20	20	0	0.000237231	0.000665735	up	3785480	1.72268
chr2L	3785941	3786700	760	74	74	0	2.62521e-08	4.03625e-07	up	3786440	3.85866
chr2L	3802771	3803220	450	44	44	0	1.10731e-05	4.83515e-05	up	3803030	2.93454
chr2L	3813361	3813630	270	26	26	0	0.00018442	0.000532429	up	3813370	1.91001
chr2L	3813691	3813720	30	2	2	0	0.0024162	0.00533878	up	3813700	1.22235
chr2L	3868111	3868200	90	8	8	0	1.10022e-05	4.81162e-05	up	3868120	2.10504
chr2L	3872481	3872840	360	34	34	0	1.22449e-06	8.13208e-06	up	3872800	2.19017
chr2L	3889851	3890350	500	49	49	0	5.55958e-06	2.75598e-05	up	3889880	2.29847
chr2L	4019731	4020190	460	45	45	0	3.8855e-09	8.96094e-08	up	4019820	3.36742
chr2L	4179421	4179720	300	29	29	0	1.95331e-23	1.15324e-19	up	4179710	8.48079
chr2L	4227401	4227600	200	19	19	0	5.504e-07	4.23706e-06	up	4227410	2.26742
chr2L	4345391	4346300	910	90	90	0	4.14107e-07	3.39568e-06	up	4346000	3.57713
chr2L	4346361	4346410	50	4	4	0	2.7266e-05	0.000102862	up	4346400	1.7672
chr2L	4418121	4418270	150	14	14	0	4.48759e-05	0.000156588	up	4418210	2.42262
chr2L	4454261	4454830	570	56	56	0	1.22746e-06	8.13347e-06	up	4454420	3.29694
chr2L	4458311	4459180	870	86	86	0	5.33979e-08	6.75744e-07	up	4458790	3.91272
chr2L	4661001	4661210	210	20	20	0	7.30166e-08	8.55338e-07	up	4661190	2.75965
chr2L	4726151	4726440	290	28	28	0	5.03622e-09	1.11363e-07	up	4726160	3.09647
chr2L	4794241	4794640	400	38	38	0	6.1286e-06	2.9953e-05	up	4794540	2.43818
chr2L	4809881	4810330	450	44	44	0	4.37363e-06	2.26906e-05	up	4810140	3.27054
chr2L	4812321	4812650	330	29	29	0	4.5129e-05	0.000157286	up	4812330	1.85637
chr2L	4883101	4883200	100	8	8	0	0.0013828	0.00322054	up	4883110	1.44771
chr2L	4903691	4903720	30	2	2	0	0.00065902	0.00166561	up	4903710	1.40317
chr2L	4903801	4903830	30	2	2	0	0.00125431	0.00294804	up	4903810	1.41719
chr2L	4903971	4904390	420	41	41	0	1.98124e-10	8.12306e-09	up	4903980	3.01491
chr2L	4908391	4908410	20	1	1	0	0.000438063	0.00114948	up	4908400	1.31956
chr2L	4908641	4908700	60	2	2	0	0.000305949	0.000838202	up	4908690	1.45582
chr2L	4971221	4972000	780	77	77	0	1.16567e-06	7.83837e-06	up	4971750	3.29792
chr2L	4981421	4981650	230	22	22	0	0.00116737	0.00276459	up	4981530	1.80759
chr2L	5009531	5010400	870	84	84	0	5.19253e-06	2.60908e-05	up	5009850	3.24672
chr2L	5059881	5060150	270	26	26	0	0.00144521	0.00334478	up	5060110	1.57657
chr2L	5070471	5070530	60	5	5	0	0.0046081	0.00965201	up	5070480	1.2256
chr2L	5070581	5071150	570	56	56	0	2.82967e-06	1.58957e-05	up	5070900	3.31772
chr2L	5093521	5093990	470	44	42	0	0.000225753	0.000636507	up	5093750	2.40547
chr2L	5167461	5167520	60	5	5	0	0.000173756	0.000505097	up	5167480	1.80538
chr2L	5270071	5270800	730	71	71	0	1.47846e-08	2.51737e-07	up	5270490	3.28033
chr2L	5278411	5278940	530	52	52	0	0.00129992	0.00304431	up	5278520	2.09619
chr2L	5326761	5327190	430	42	42	0	4.1906e-06	2.20904e-05	up	5326860	2.61168
chr2L	5338941	5339070	130	12	12	0	7.01e-06	3.30832e-05	up	5339060	1.97673
chr2L	5365561	5366630	1070	106	106	0	8.43873e-11	4.34608e-09	up	5365910	4.67158
chr2L	5542191	5542590	400	39	39	0	7.69416e-06	3.57688e-05	up	5542440	3.06759
chr2L	5623891	5624540	650	64	64	0	8.85007e-08	1.00676e-06	up	5624270	3.71599
chr2L	5647091	5647120	30	2	2	0	0.00353607	0.00755699	up	5647100	1.12944
chr2L	5723631	5724690	1060	103	103	0	2.53969e-06	1.44593e-05	up	5724070	3.29163
chr2L	5771001	5771080	80	6	6	0	0.00467325	0.0097736	up	5771070	1.29229
chr2L	5771111	5771510	400	39	39	0	2.01971e-08	3.30314e-07	up	5771500	2.61123
chr2L	5800011	5800600	590	58	58	0	1.25314e-08	2.24199e-07	up	5800470	4.02046
chr2L	5801961	5802180	220	21	21	0	3.10757e-05	0.000114659	up	5801980	2.00858
chr2L	5804211	5804370	160	13	13	0	0.00478982	0.00999615	up	5804220	1.33685
chr2L	5943521	5943760	240	23	23	0	2.9719e-05	0.000110631	up	5943670	2.73004
chr2L	5948151	5949480	1330	132	77	0	0.000786885	0.00195118	up	5948990	2.4677
chr2L	6024491	6024620	130	11	11	0	1.31979e-05	5.59371e-05	up	6024610	1.93181
chr2L	6070731	6071080	350	34	34	0	0.000108631	0.000332653	up	6071060	2.01556
chr2L	6073781	6073810	30	2	2	0	0.00252315	0.00555432	up	6073800	1.21786
chr2L	6073971	6074090	120	11	11	0	7.62986e-08	8.88495e-07	up	6074080	2.35062
chr2L	6074131	6074230	100	8	8	0	0.000103679	0.000319811	up	6074140	1.68698
chr2L	6098831	6099360	530	49	49	0	1.04574e-06	7.22112e-06	up	6099100	2.97048
chr2L	6124541	6125190	650	63	63	0	6.03853e-05	0.000200515	up	6124990	2.85741
chr2L	6323361	6323950	590	58	58	0	1.40244e-07	1.45264e-06	up	6323660	3.69112
chr2L	6338401	6338860	460	45	45	0	1.1189e-05	4.86093e-05	up	6338850	2.04714
chr2L	6343491	6343790	300	29	29	0	1.45548e-05	6.0303e-05	up	6343640	2.91691
chr2L	6356371	6356390	20	1	1	0	0.000111711	0.000340146	up	6356380	1.45803
chr2L	6356471	6357330	860	82	82	0	1.07202e-05	4.69873e-05	up	6357020	2.30756
chr2L	6366971	6367230	260	25	25	0	2.2165e-05	8.53633e-05	up	6367080	2.58362
chr2L	6455871	6456380	510	50	50	0	5.28824e-05	0.000179278	up	6456100	2.88326
chr2L	6473931	6474030	100	6	6	0	9.16406e-05	0.000286116	up	6474020	1.6667
chr2L	6474121	6474290	170	16	16	0	0.000983983	0.00236541	up	6474200	1.69559
chr2L	6480451	6481200	750	74	65	0	0.00049247	0.0012786	up	6480650	2.5022
chr2L	6488901	6489020	120	11	11	0	3.26296e-05	0.000119433	up	6488960	2.19724
chr2L	6498101	6498770	670	66	66	0	5.43135e-07	4.21376e-06	up	6498500	3.52432
chr2L	6526781	6527520	740	71	71	0	1.87906e-16	5.54698e-14	up	6527100	7.85363
chr2L	6527561	6527660	100	9	9	0	0.000686999	0.00173113	up	6527650	1.45529
chr2L	6557261	6557830	570	56	56	0	3.10315e-07	2.69823e-06	up	6557460	3.5495
chr2L	6566221	6566300	80	7	7	0	7.34287e-05	0.000237417	up	6566290	1.89994
chr2L	6579261	6579280	20	1	1	0	0.00102938	0.0024675	up	6579270	1.26151
chr2L	6610571	6611190	620	60	60	0	9.26076e-08	1.04343e-06	up	6610890	3.77924
chr2L	6622351	6623200	850	84	84	0	1.06465e-07	1.17709e-06	up	6622810	3.79684
chr2L	6649121	6649390	270	26	26	0	4.68251e-05	0.000162334	up	6649260	2.58164
chr2L	6684481	6684620	140	13	13	0	4.01453e-05	0.000142868	up	6684610	1.98565
chr2L	6684771	6685080	310	30	30	0	3.72624e-07	3.09855e-06	up	6684880	3.54469
chr2L	6716821	6717590	770	76	76	0	3.42817e-05	0.000124631	up	6717320	2.84985
chr2L	6723331	6723970	640	63	63	0	2.5829e-05	9.80042e-05	up	6723940	2.21972
chr2L	6797221	6797240	20	1	1	0	0.000503698	0.0013026	up	6797230	1.31596
chr2L	6797301	6797960	660	65	65	0	3.98964e-08	5.43991e-07	up	6797590	3.80741
chr2L	6851801	6852340	540	53	53	0	2.24726e-08	3.5988e-07	up	6852160	3.9179
chr2L	6853801	6854210	410	40	40	0	0.000300568	0.000825758	up	6854030	2.48874
chr2L	6914101	6914410	310	30	30	0	0.00036965	0.000991106	up	6914300	2.09598
chr2L	6920001	6920660	660	65	65	0	2.64678e-06	1.50111e-05	up	6920420	3.34119
chr2L	6971521	6971950	430	42	42	0	6.0148e-08	7.36751e-07	up	6971940	3.41688
chr2L	7056251	7056270	20	1	1	0	2.88857e-05	0.000107869	up	7056260	1.59847
chr2L	7065911	7066210	300	29	29	0	0.000112439	0.000342009	up	7065960	2.13842
chr2L	7182051	7182070	20	1	1	0	4.04759e-05	0.000143871	up	7182060	1.56017
chr2L	7204171	7204750	580	57	57	0	3.52471e-06	1.91619e-05	up	7204350	3.18567
chr2L	7220061	7220120	60	4	4	0	1.29433e-07	1.36703e-06	up	7220110	2.43183
chr2L	7258001	7258460	460	45	45	0	1.31145e-08	2.33217e-07	up	7258380	4.06389
chr2L	7258501	7258560	60	4	4	0	0.00181201	0.00409261	up	7258540	1.22155
chr2L	7281241	7282160	920	91	89	0	1.19818e-09	3.53702e-08	up	7281620	4.22732
chr2L	7388031	7388400	370	36	36	0	9.22201e-06	4.14359e-05	up	7388310	3.04409
chr2L	7426451	7426960	510	50	50	0	2.89823e-05	0.000108162	up	7426790	2.82758
chr2L	7447941	7448060	120	11	11	0	5.8612e-06	2.87891e-05	up	7448030	1.97772
chr2L	7448091	7448110	20	1	1	0	0.000688511	0.00173346	up	7448100	1.33085
chr2L	7452141	7452380	240	23	23	0	1.2517e-05	5.37455e-05	up	7452340	2.63527
chr2L	7496061	7496730	670	65	65	0	1.68151e-07	1.68838e-06	up	7496510	3.71081
chr2L	7534871	7535500	630	62	62	0	6.91025e-10	2.29203e-08	up	7535070	4.2467
chr2L	7641761	7641870	110	10	10	0	1.68105e-15	3.20159e-13	up	7641770	3.959
chr2L	7641931	7641980	50	4	4	0	6.37459e-05	0.000210123	up	7641950	1.80178
chr2L	7642041	7642140	100	9	9	0	1.45977e-09	4.16353e-08	up	7642050	2.67858
chr2L	7702271	7702470	200	14	14	0	0.000411172	0.00108664	up	7702400	1.6804
chr2L	7702521	7702870	350	34	34	0	4.88682e-06	2.47442e-05	up	7702600	2.92611
chr2L	7729181	7729420	240	23	23	0	2.80456e-05	0.000105264	up	7729190	1.88879
chr2L	7809851	7809940	90	8	8	0	0.000393112	0.00104735	up	7809920	1.59763
chr2L	7810721	7811390	670	66	66	0	1.13015e-05	4.90619e-05	up	7811000	3.06645
chr2L	7827041	7827900	860	85	85	0	1.38132e-06	8.91975e-06	up	7827430	3.4751
chr2L	7856531	7856650	120	11	11	0	0.000786132	0.00195014	up	7856640	1.58443
chr2L	7885301	7885490	190	16	16	0	0.000969522	0.0023354	up	7885480	1.50197
chr2L	7885681	7885860	180	17	17	0	3.46596e-05	0.000125694	up	7885800	1.99634
chr2L	7885901	7886010	110	10	10	0	0.0032835	0.00705194	up	7885920	1.34063
chr2L	7890571	7891110	540	53	53	0	1.56123e-05	6.37448e-05	up	7891080	2.14368
chr2L	7998601	7999040	440	43	43	0	3.43606e-12	2.85725e-10	up	7998730	5.22265
chr2L	8029251	8029560	310	29	29	0	2.79724e-05	0.000105057	up	8029460	2.25157
chr2L	8030411	8030590	180	17	17	0	0.000659008	0.00166561	up	8030420	1.526
chr2L	8030661	8030830	170	16	16	0	5.376e-05	0.000181415	up	8030670	1.81161
chr2L	8042831	8043380	550	54	54	0	8.50944e-06	3.88252e-05	up	8043310	2.7422
chr2L	8082891	8083420	530	52	52	0	4.22984e-05	0.000149093	up	8083410	2.19902
chr2L	8156821	8156970	150	13	13	0	0.00426848	0.00898436	up	8156850	1.44749
chr2L	8239691	8240410	720	71	62	0	7.31043e-05	0.000236497	up	8240140	2.81065
chr2L	8334681	8335120	440	43	43	0	8.64932e-07	6.16276e-06	up	8334960	3.34795
chr2L	8364571	8364960	390	37	37	0	0.000535566	0.00137837	up	8364850	2.35606
chr2L	8365451	8366110	660	65	65	0	0.000222939	0.000630077	up	8365730	2.52772
chr2L	8403161	8403700	540	53	53	0	0.000634646	0.0016109	up	8403460	2.27157
chr2L	8415341	8415820	480	44	44	0	8.92395e-06	4.03423e-05	up	8415350	2.04989
chr2L	8477831	8478410	580	57	57	0	1.87122e-07	1.84128e-06	up	8478160	3.72412
chr2L	8478451	8478470	20	1	1	0	0.00176498	0.00400479	up	8478460	1.16374
chr2L	8488891	8488940	50	4	4	0	3.45803e-05	0.000125484	up	8488930	1.72239
chr2L	8511661	8512320	660	64	63	0	1.27577e-06	8.38771e-06	up	8511930	3.41525
chr2L	8528501	8528780	280	27	27	0	8.57056e-05	0.000270591	up	8528510	1.94643
chr2L	8534471	8534560	90	8	8	0	0.000422547	0.00111322	up	8534550	1.55237
chr2L	8709601	8709760	160	15	15	0	4.821e-05	0.000166257	up	8709750	2.03872
chr2L	8740681	8740990	310	30	30	0	0.000142266	0.000422291	up	8740780	2.43646
chr2L	8888501	8888560	60	4	4	0	0.00154657	0.00356261	up	8888550	1.32357
chr2L	8888751	8889250	500	49	49	0	6.42577e-21	9.48443e-18	up	8888970	10.6859
chr2L	8958401	8958510	110	10	10	0	2.07e-05	8.05093e-05	up	8958500	1.8715
chr2L	8972981	8973340	360	34	34	0	3.53096e-05	0.000127503	up	8973060	2.35052
chr2L	8997431	8997580	150	14	14	0	0.00176484	0.00400479	up	8997440	1.54363
chr2L	9158471	9158600	130	12	12	0	3.1056e-05	0.000114659	up	9158590	1.87102
chr2L	9256541	9256610	70	5	5	0	7.14434e-06	3.36097e-05	up	9256570	1.92847
chr2L	9256941	9257070	130	12	12	0	0.000761502	0.00189701	up	9257040	1.46426
chr2L	9330591	9330920	330	32	32	0	2.89713e-06	1.62147e-05	up	9330600	2.62568
chr2L	9431271	9431390	120	11	11	0	6.31778e-05	0.000208687	up	9431280	1.90296
chr2L	9490921	9491000	80	7	7	0	4.60157e-07	3.68126e-06	up	9490990	2.13901
chr2L	9494791	9495400	610	60	60	0	0.000839559	0.00206102	up	9495110	2.41812
chr2L	9520471	9520620	150	12	12	0	6.27044e-06	3.04948e-05	up	9520610	2.03827
chr2L	9520671	9521430	760	75	75	0	5.70709e-08	7.12361e-07	up	9520760	3.23444
chr2L	9540001	9540610	610	60	60	0	2.08522e-06	1.23358e-05	up	9540250	3.41955
chr2L	9567351	9567580	230	22	22	0	0.00274654	0.0059991	up	9567380	1.56638
chr2L	9576621	9576640	20	1	1	0	3.00354e-05	0.000111598	up	9576630	1.59219
chr2L	9576711	9577110	400	39	39	0	2.91969e-10	1.11934e-08	up	9576830	4.19672
chr2L	9612461	9612890	430	42	42	0	3.70566e-15	6.43477e-13	up	9612880	4.15532
chr2L	9616571	9616740	170	16	16	0	1.47072e-06	9.34675e-06	up	9616730	2.24598
chr2L	9699111	9699940	830	82	82	0	9.71531e-06	4.329e-05	up	9699670	3.16912
chr2L	9711031	9711410	380	35	35	0	5.79372e-19	2.45527e-16	up	9711350	8.80638
chr2L	9731271	9731310	40	3	3	0	0.00382744	0.00813727	up	9731300	1.20343
chr2L	9731441	9731560	120	11	11	0	0.000592004	0.00151045	up	9731450	1.53139
chr2L	9776131	9776230	100	9	9	0	1.75049e-05	6.98775e-05	up	9776140	1.96969
chr2L	9790631	9791150	520	48	45	0	0.000191738	0.000551399	up	9790640	1.78088
chr2L	9792981	9793010	30	2	2	0	0.00265479	0.0058116	up	9793000	1.34076
chr2L	9793141	9793300	160	15	15	0	0.000147067	0.000434795	up	9793160	1.83383
chr2L	9887521	9888250	730	69	69	0	1.67475e-08	2.80901e-07	up	9887960	4.03902
chr2L	9895051	9895190	140	13	13	0	0.000584529	0.00149461	up	9895080	1.71202
chr2L	10143691	10143720	30	2	2	0	7.77275e-05	0.000249675	up	10143700	1.58795
chr2L	10143791	10143810	20	1	1	0	2.94238e-05	0.00010974	up	10143800	1.60977
chr2L	10166081	10166270	190	18	18	0	2.49988e-11	1.60427e-09	up	10166090	3.24017
chr2L	10201051	10201070	20	1	1	0	7.91845e-05	0.000253253	up	10201060	1.4955
chr2L	10231811	10232360	550	54	54	0	0.000206604	0.000588481	up	10231860	1.91732
chr2L	10250521	10250720	200	19	19	0	0.000881923	0.00214982	up	10250630	1.7428
chr2L	10261071	10261350	280	27	27	0	0.00235464	0.0052152	up	10261120	1.53971
chr2L	10263721	10263750	30	2	2	0	0.00229998	0.00510109	up	10263730	1.26695
chr2L	10298411	10298700	290	28	28	0	0.000906245	0.00219642	up	10298550	2.28074
chr2L	10314411	10314770	360	35	35	0	6.2484e-05	0.000206554	up	10314760	1.86161
chr2L	10331321	10331350	30	2	2	0	0.00183532	0.00413893	up	10331330	1.2275
chr2L	10333321	10333620	300	29	29	0	0.00423442	0.0089254	up	10333490	1.85307
chr2L	10362731	10363010	280	27	27	0	0.000972097	0.00233969	up	10362780	2.1302
chr2L	10386361	10386530	170	16	16	0	0.00421479	0.00889035	up	10386370	1.40242
chr2L	10396411	10396690	280	27	27	0	4.13637e-05	0.000146234	up	10396670	2.00497
chr2L	10506651	10507170	520	51	51	0	5.53745e-07	4.25692e-06	up	10507030	3.52469
chr2L	10516711	10517150	440	43	43	0	0.00363469	0.00775822	up	10516820	2.07772
chr2L	10671701	10671790	90	8	8	0	2.41305e-06	1.38721e-05	up	10671710	1.99019
chr2L	10721621	10721920	300	29	29	0	3.53673e-07	2.97448e-06	up	10721880	2.51489
chr2L	10850821	10851030	210	20	20	0	6.52152e-09	1.34626e-07	up	10851010	3.2424
chr2L	10858141	10858400	260	25	25	0	5.78849e-05	0.000193594	up	10858150	1.87662
chr2L	10931871	10931890	20	1	1	0	0.00169104	0.00385927	up	10931880	1.23927
chr2L	10964311	10964900	590	52	52	0	9.25435e-05	0.000288783	up	10964540	2.68239
chr2L	10970261	10970520	260	25	25	0	0.000216747	0.000614341	up	10970500	1.90657
chr2L	10976361	10976790	430	39	39	0	4.22911e-07	3.43921e-06	up	10976570	2.66507
chr2L	10986091	10986320	230	22	22	0	7.2967e-05	0.000236312	up	10986120	2.10488
chr2L	11011131	11011230	100	9	9	0	7.56357e-05	0.000243619	up	11011140	1.70824
chr2L	11130471	11130510	40	3	3	0	0.00424842	0.00895169	up	11130480	1.11628
chr2L	11171881	11172270	390	38	38	0	6.00413e-06	2.9369e-05	up	11172020	2.64569
chr2L	11269011	11269680	670	66	66	0	4.23276e-06	2.22333e-05	up	11269670	2.24021
chr2L	11474181	11474270	90	8	8	0	4.00673e-05	0.000142676	up	11474190	1.75852
chr2L	11474811	11474860	50	2	2	0	0.00045274	0.00118483	up	11474820	1.39224
chr2L	11474901	11475180	280	27	27	0	1.89749e-09	5.13888e-08	up	11475170	2.76626
chr2L	11498981	11499430	450	44	44	0	6.23813e-06	3.03877e-05	up	11499190	3.15648
chr2L	11517051	11517700	650	62	62	0	5.21843e-11	3.02055e-09	up	11517060	3.36773
chr2L	11809331	11809750	420	41	41	0	7.16882e-05	0.000232937	up	11809740	1.99051
chr2L	11813651	11814050	400	39	39	0	1.18218e-06	7.93133e-06	up	11813930	3.1697
chr2L	11829441	11829460	20	1	1	0	1.41054e-06	9.04215e-06	up	11829450	1.9858
chr2L	11948581	11948780	200	19	19	0	1.64203e-05	6.6265e-05	up	11948620	2.29111
chr2L	12076801	12076870	70	6	6	0	0.00076939	0.00191423	up	12076810	1.45413
chr2L	12076931	12076950	20	1	1	0	4.90985e-05	0.000169025	up	12076940	1.56097
chr2L	12093661	12093730	70	6	6	0	0.00381654	0.00811703	up	12093670	1.38685
chr2L	12133361	12133440	80	7	7	0	1.66953e-05	6.71453e-05	up	12133390	1.8212
chr2L	12133511	12133870	360	35	35	0	1.65663e-05	6.67174e-05	up	12133590	2.17071
chr2L	12172481	12173190	710	70	70	0	2.30262e-07	2.16821e-06	up	12172910	3.61855
chr2L	12341551	12341880	330	32	32	0	8.11653e-10	2.57634e-08	up	12341870	3.19078
chr2L	12341921	12342020	100	9	9	0	1.1285e-10	5.24621e-09	up	12341930	3.30973
chr2L	12355251	12355280	30	2	2	0	2.81577e-05	0.000105551	up	12355270	1.81262
chr2L	12355311	12355400	90	8	8	0	1.45657e-07	1.5008e-06	up	12355320	2.2549
chr2L	12403141	12403170	30	2	2	0	0.00184472	0.00415696	up	12403160	1.19304
chr2L	12424601	12424860	260	25	25	0	6.37771e-05	0.000210123	up	12424750	2.64399
chr2L	12454871	12455420	550	48	48	0	2.08087e-05	8.08787e-05	up	12455240	3.01895
chr2L	12520001	12520790	790	78	78	0	2.87291e-09	7.21772e-08	up	12520320	4.0468
chr2L	12546421	12547580	1160	115	115	0	1.43881e-08	2.46939e-07	up	12546970	4.25348
chr2L	12721941	12722190	250	23	23	0	0.00309965	0.00669851	up	12722010	1.63295
chr2L	12974161	12974290	130	12	12	0	0.00179292	0.00405572	up	12974240	1.59108
chr2L	13004141	13004370	230	22	22	0	0.00108299	0.00258029	up	13004170	1.71877
chr2L	13165131	13165510	380	37	37	0	0.000253837	0.000709253	up	13165310	2.06232
chr2L	13176711	13177130	420	41	41	0	0.00285811	0.00621521	up	13177090	1.59067
chr2L	13191961	13192260	300	29	29	0	0.000127872	0.000383811	up	13191970	1.71393
chr2L	13203411	13203720	310	30	30	0	0.000182586	0.000528943	up	13203420	1.99355
chr2L	13222371	13222410	40	3	3	0	0.000592944	0.0015122	up	13222400	1.44256
chr2L	13257241	13257330	90	6	6	0	0.00136531	0.00318608	up	13257250	1.34809
chr2L	13257421	13257480	60	4	4	0	4.93484e-05	0.000169687	up	13257430	1.66616
chr2L	13445521	13445970	450	44	44	0	1.05822e-06	7.2902e-06	up	13445900	2.82603
chr2L	13500491	13500850	360	35	35	0	1.14563e-13	1.38037e-11	up	13500500	4.22931
chr2L	13549321	13550110	790	78	78	0	5.34519e-06	2.66352e-05	up	13549770	3.2659
chr2L	13732431	13732460	30	2	2	0	3.15664e-06	1.74339e-05	up	13732450	2.07385
chr2L	13813581	13813860	280	24	24	0	6.71031e-06	3.18983e-05	up	13813590	2.08687
chr2L	13835041	13835460	420	41	41	0	1.6132e-05	6.55427e-05	up	13835280	2.67726
chr2L	13912191	13912280	90	8	8	0	5.79077e-05	0.000193594	up	13912270	1.84533
chr2L	13960471	13960680	210	17	17	0	1.1096e-05	4.8383e-05	up	13960610	2.31392
chr2L	14011271	14011580	310	30	30	0	2.01674e-05	7.8645e-05	up	14011470	2.35741
chr2L	14032551	14032790	240	21	21	0	0.000309633	0.000847116	up	14032710	1.64949
chr2L	14032851	14032960	110	10	10	0	0.000100534	0.00031093	up	14032950	1.80352
chr2L	14038511	14038810	300	22	22	0	0.000257098	0.000717687	up	14038530	1.85498
chr2L	14094691	14094890	200	19	19	0	6.94749e-12	5.29301e-10	up	14094700	3.20952
chr2L	14160801	14161210	410	40	40	0	3.38412e-07	2.89144e-06	up	14161100	3.57537
chr2L	14161251	14161340	90	8	8	0	0.000307624	0.000842398	up	14161330	1.59414
chr2L	14184301	14184330	30	2	2	0	0.00044651	0.00117008	up	14184310	1.39234
chr2L	14184401	14184460	60	5	5	0	0.00221537	0.00492639	up	14184450	1.43002
chr2L	14197391	14197470	80	7	7	0	0.000184327	0.00053242	up	14197400	1.60586
chr2L	14251831	14252020	190	18	18	0	1.11751e-05	4.86093e-05	up	14251920	2.16035
chr2L	14252381	14253050	670	65	65	0	3.37432e-08	4.77489e-07	up	14252390	3.09754
chr2L	14287861	14288310	450	44	44	0	4.42582e-06	2.29018e-05	up	14288030	3.26812
chr2L	14348761	14348930	170	16	16	0	7.02744e-06	3.31126e-05	up	14348840	2.61822
chr2L	14355101	14355270	170	16	16	0	0.000418034	0.0011028	up	14355140	1.6652
chr2L	14588431	14588450	20	1	1	0	1.07452e-06	7.37673e-06	up	14588440	1.89008
chr2L	14589031	14589150	120	11	11	0	1.49828e-10	6.55247e-09	up	14589040	3.81378
chr2L	14705951	14706820	870	86	86	0	3.4445e-08	4.83049e-07	up	14706520	3.81566
chr2L	14851651	14851930	280	27	27	0	6.06171e-08	7.40326e-07	up	14851920	2.89546
chr2L	14972891	14973450	560	55	55	0	4.76135e-07	3.78855e-06	up	14972980	3.23833
chr2L	15005451	15005790	340	33	33	0	4.95248e-05	0.000170096	up	15005600	2.70301
chr2L	15039021	15039280	260	25	25	0	0.0014593	0.00336945	up	15039270	1.50165
chr2L	15057841	15057910	70	6	6	0	0.000782544	0.00194287	up	15057860	1.50692
chr2L	15057971	15058010	40	2	2	0	0.0022068	0.00490917	up	15057980	1.25499
chr2L	15060511	15061550	1040	102	102	0	4.85518e-06	2.46474e-05	up	15060830	3.34649
chr2L	15096671	15097110	440	40	40	0	4.55167e-06	2.3429e-05	up	15096800	2.13678
chr2L	15113151	15113440	290	27	27	0	8.73432e-06	3.96368e-05	up	15113400	2.3284
chr2L	15271961	15272930	970	92	92	0	0.000111168	0.000339015	up	15272560	2.73144
chr2L	15498651	15499380	730	71	71	0	1.78712e-10	7.64577e-09	up	15498980	4.33226
chr2L	15609301	15609320	20	1	1	0	0.000300878	0.000826224	up	15609310	1.38233
chr2L	15613581	15613860	280	27	27	0	3.5615e-06	1.93086e-05	up	15613590	2.27698
chr2L	15643721	15644230	510	50	50	0	9.5909e-07	6.74103e-06	up	15644000	3.38762
chr2L	15751121	15751360	240	23	23	0	7.70691e-06	3.57998e-05	up	15751350	2.39698
chr2L	16049641	16049890	250	24	24	0	0.000241653	0.000676811	up	16049670	2.32689
chr2L	16223751	16224220	470	46	46	0	1.40501e-06	9.0215e-06	up	16224040	2.86774
chr2L	16257531	16257830	300	27	27	0	0.000158492	0.000465078	up	16257650	2.18712
chr2L	16310801	16310940	140	13	13	0	1.38238e-06	8.91975e-06	up	16310840	2.13922
chr2L	16487531	16487980	450	44	44	0	6.95049e-08	8.22359e-07	up	16487780	3.74527
chr2L	16491081	16491770	690	67	65	0	9.41546e-07	6.63352e-06	up	16491350	3.26711
chr2L	16507551	16508110	560	55	55	0	0.000113553	0.000345041	up	16507830	2.72247
chr2L	16543111	16543540	430	42	42	0	4.09198e-05	0.000144925	up	16543530	2.04931
chr2L	16656571	16657090	520	51	51	0	1.83176e-06	1.10464e-05	up	16656790	3.2998
chr2L	16679941	16679970	30	2	2	0	0.000117533	0.000356219	up	16679950	1.56646
chr2L	16680031	16680070	40	3	3	0	0.000225025	0.00063567	up	16680060	1.51915
chr2L	16680111	16680160	50	3	3	0	6.171e-05	0.000204339	up	16680120	1.62601
chr2L	16719491	16720010	520	51	51	0	4.29875e-08	5.75506e-07	up	16719790	3.97847
chr2L	16743051	16743410	360	35	35	0	3.21409e-06	1.7718e-05	up	16743220	3.15958
chr2L	16801821	16802120	300	28	28	0	1.19701e-05	5.16227e-05	up	16801940	2.57924
chr2L	16816131	16816400	270	25	25	0	2.78484e-08	4.17302e-07	up	16816260	2.74561
chr2L	16848721	16849150	430	37	37	0	1.10805e-05	4.83515e-05	up	16848940	2.92275
chr2L	16852681	16852840	160	14	14	0	6.42402e-07	4.78733e-06	up	16852810	2.50861
chr2L	16852931	16852970	40	3	3	0	1.96751e-05	7.70816e-05	up	16852960	1.78346
chr2L	16859701	16860040	340	33	33	0	6.21443e-06	3.03223e-05	up	16859860	2.8921
chr2L	16887791	16888270	480	45	40	0	0.000884114	0.00215339	up	16888120	2.22491
chr2L	16888301	16888400	100	9	9	0	0.000158083	0.00046418	up	16888310	1.6744
chr2L	17368501	17368940	440	43	43	0	6.72152e-06	3.19258e-05	up	17368720	3.05516
chr2L	17384151	17384750	600	59	59	0	0.000206001	0.00058755	up	17384730	2.10791
chr2L	17473021	17473520	500	49	49	0	5.6992e-06	2.81038e-05	up	17473440	2.98662
chr2L	17501011	17501240	230	22	22	0	4.06442e-09	9.27938e-08	up	17501200	3.85621
chr2L	17501311	17501330	20	1	1	0	2.63094e-09	6.66654e-08	up	17501320	2.47213
chr2L	17589761	17590170	410	40	40	0	1.00331e-06	6.99359e-06	up	17589970	3.33163
chr2L	17603281	17603520	240	23	23	0	9.05154e-06	4.07754e-05	up	17603400	2.75637
chr2L	17715721	17716210	490	48	48	0	1.88602e-05	7.44322e-05	up	17716050	2.5406
chr2L	17734631	17734940	310	30	30	0	5.60564e-06	2.77649e-05	up	17734780	2.91788
chr2L	17784661	17784920	260	25	25	0	8.71924e-11	4.36258e-09	up	17784880	4.68634
chr2L	17962991	17963540	550	52	52	0	8.62622e-09	1.66435e-07	up	17963240	4.02587
chr2L	18032891	18032930	40	3	3	0	0.000126047	0.000378719	up	18032920	1.73739
chr2L	18119741	18119860	120	11	11	0	1.58954e-06	9.95585e-06	up	18119750	2.44185
chr2L	18138061	18138100	40	3	3	0	8.56352e-05	0.000270591	up	18138090	1.61631
chr2L	18152201	18152910	710	70	69	0	1.54362e-07	1.58221e-06	up	18152530	3.62033
chr2L	18158671	18159090	420	41	41	0	4.16024e-06	2.19697e-05	up	18158790	3.23664
chr2L	18298191	18298230	40	3	3	0	2.10469e-05	8.15896e-05	up	18298200	1.80944
chr2L	18441261	18441680	420	41	41	0	1.02104e-05	4.52907e-05	up	18441520	2.99009
chr2L	18443221	18443660	440	42	42	0	1.45522e-05	6.0303e-05	up	18443280	2.5281
chr2L	18443711	18443750	40	3	3	0	2.6169e-07	2.36694e-06	up	18443740	2.1466
chr2L	18454611	18454650	40	3	3	0	0.000780314	0.00193815	up	18454630	1.38914
chr2L	18484521	18485190	670	66	66	0	7.20512e-09	1.45184e-07	up	18484760	4.05997
chr2L	18513291	18513350	60	2	2	0	0.00434951	0.00914186	up	18513340	1.14616
chr2L	18590441	18591040	600	59	59	0	5.83451e-05	0.000194946	up	18590790	2.93171
chr2L	18665841	18666390	550	49	49	0	5.0338e-07	3.95733e-06	up	18666110	3.55045
chr2L	18708531	18708830	300	29	29	0	0.00116867	0.00276657	up	18708730	2.18832
chr2L	18713911	18714600	690	65	65	0	1.63801e-06	1.01727e-05	up	18714200	3.26861
chr2L	18776441	18777190	750	74	74	0	1.08139e-07	1.19225e-06	up	18776760	3.793
chr2L	18818461	18818700	240	23	23	0	1.96417e-05	7.70115e-05	up	18818470	2.01069
chr2L	18830741	18831200	460	45	45	0	8.22538e-05	0.000261371	up	18831080	2.5347
chr2L	18839631	18840150	520	51	51	0	1.25422e-06	8.28292e-06	up	18839750	3.41808
chr2L	18858931	18859850	920	88	88	0	1.15116e-07	1.24541e-06	up	18859350	3.65452
chr2L	18952001	18952030	30	2	2	0	8.65381e-05	0.000272782	up	18952020	1.57147
chr2L	18968771	18968940	170	15	15	0	6.15805e-05	0.000204024	up	18968910	1.91576
chr2L	18987361	18987670	310	30	30	0	0.00033776	0.00091474	up	18987390	1.74241
chr2L	19009011	19009760	750	70	67	0	7.52262e-07	5.46292e-06	up	19009350	3.37731
chr2L	19054011	19054080	70	4	4	0	0.00076076	0.00189596	up	19054020	1.35275
chr2L	19132131	19132260	130	12	12	0	0.00332654	0.00713918	up	19132240	1.48312
chr2L	19165741	19166410	670	63	54	0	5.167e-05	0.000176131	up	19166140	3.00853
chr2L	19378681	19378830	150	7	7	0	5.73484e-05	0.000191942	up	19378690	1.77308
chr2L	19393711	19394070	360	35	35	0	1.48045e-06	9.3783e-06	up	19394050	2.74201
chr2L	19416801	19417310	510	48	48	0	3.61666e-06	1.95256e-05	up	19417160	2.78715
chr2L	19426741	19426840	100	9	9	0	5.10845e-06	2.5734e-05	up	19426800	2.13008
chr2L	19426901	19426960	60	5	5	0	0.00346755	0.00742293	up	19426910	1.2956
chr2L	19430091	19430700	610	59	59	0	1.2565e-05	5.39125e-05	up	19430440	3.09475
chr2L	19453281	19453840	560	55	55	0	1.01749e-06	7.07566e-06	up	19453660	3.4081
chr2L	19526461	19526790	330	32	32	0	1.67546e-05	6.73377e-05	up	19526540	2.29014
chr2L	19575681	19576090	410	39	39	0	0.00163852	0.00375975	up	19575910	2.10981
chr2L	19577311	19577680	370	36	36	0	0.000902891	0.00218919	up	19577390	1.97761
chr2L	19584031	19584190	160	15	15	0	0.00415202	0.00876735	up	19584090	1.61122
chr2L	19740271	19740350	80	5	5	0	2.10451e-06	1.24373e-05	up	19740310	2.00818
chr2L	19791611	19792360	750	72	72	0	5.42413e-05	0.000182681	up	19791940	2.81181
chr2L	19817191	19817680	490	46	46	0	2.06427e-08	3.3482e-07	up	19817200	2.60319
chr2L	19887081	19888080	1000	98	98	0	3.49698e-10	1.29038e-08	up	19887720	4.27457
chr2L	19914971	19915030	60	4	4	0	1.44646e-05	6.0098e-05	up	19915020	1.80104
chr2L	19915361	19915490	130	12	12	0	3.55345e-11	2.18537e-09	up	19915370	3.12715
chr2L	19958551	19958740	190	18	18	0	3.79922e-05	0.000136191	up	19958680	2.17106
chr2L	20061001	20061360	360	35	35	0	3.7097e-07	3.09351e-06	up	20061350	2.28349
chr2L	20065941	20066370	430	42	42	0	0.00034079	0.000920415	up	20066100	2.05786
chr2L	20075471	20075670	200	19	19	0	6.50566e-06	3.12911e-05	up	20075660	1.99206
chr2L	20091301	20091380	80	6	6	0	0.00306549	0.00662885	up	20091310	1.2807
chr2L	20106691	20106880	190	18	18	0	4.31695e-05	0.00015162	up	20106870	1.90011
chr2L	20120561	20121290	730	72	72	0	2.56359e-11	1.62746e-09	up	20121000	4.56181
chr2L	20148411	20148610	200	19	18	0	5.70719e-05	0.000191341	up	20148420	1.88735
chr2L	20283171	20283200	30	2	2	0	0.000208993	0.000594132	up	20283180	1.49789
chr2L	20287421	20287490	70	4	4	0	2.79472e-05	0.000105029	up	20287440	1.75618
chr2L	20287571	20287590	20	1	1	0	0.000795895	0.00196856	up	20287580	1.27291
chr2L	20290741	20291120	380	37	37	0	8.55837e-05	0.000270591	up	20290830	2.38606
chr2L	20293971	20294440	470	46	46	0	2.47133e-08	3.87022e-07	up	20294130	3.94865
chr2L	20341031	20341070	40	3	3	0	0.000212017	0.000601513	up	20341060	1.42977
chr2L	20341181	20341760	580	57	57	0	4.78541e-06	2.43981e-05	up	20341430	3.19542
chr2L	20385331	20385350	20	1	1	0	0.00393488	0.00834765	up	20385340	1.07809
chr2L	20385441	20385530	90	8	8	0	0.00145598	0.00336334	up	20385490	1.65514
chr2L	20415001	20415110	110	10	10	0	2.10753e-06	1.24373e-05	up	20415010	2.31862
chr2L	20416921	20417110	190	18	18	0	0.000182939	0.000529447	up	20416960	1.65228
chr2L	20638631	20638710	80	6	6	0	2.81539e-05	0.000105551	up	20638700	1.80069
chr2L	20734411	20734780	370	36	36	0	0.00347723	0.00744095	up	20734490	1.47157
chr2L	20757711	20758280	570	56	56	0	7.07788e-05	0.000230236	up	20757970	2.6211
chr2L	20787171	20787750	580	54	54	0	1.9947e-06	1.18837e-05	up	20787690	2.46993
chr2L	20787791	20787820	30	2	2	0	0.00241412	0.00533618	up	20787800	1.37692
chr2L	20797011	20797870	860	81	81	0	6.89063e-07	5.06628e-06	up	20797390	3.53898
chr2L	20822131	20822550	420	40	40	0	0.0010437	0.00249617	up	20822480	2.02872
chr2L	20835621	20835730	110	10	10	0	1.76886e-07	1.7611e-06	up	20835720	2.29289
chr2L	20851441	20852040	600	56	56	0	5.08247e-06	2.5625e-05	up	20851880	2.8462
chr2L	20858301	20858690	390	36	36	0	8.39547e-05	0.000265917	up	20858670	1.96707
chr2L	20858721	20858760	40	3	3	0	0.00319253	0.00688161	up	20858730	1.31134
chr2L	20891211	20891370	160	15	15	0	8.02846e-06	3.70602e-05	up	20891230	2.21869
chr2L	20922851	20923320	470	46	46	0	0.0010718	0.00255569	up	20923290	1.68034
chr2L	21051891	21052750	860	85	85	0	7.92462e-08	9.13808e-07	up	21052560	3.80027
chr2L	21078111	21078130	20	1	1	0	1.1656e-05	5.04152e-05	up	21078120	1.7274
chr2L	21085661	21085720	60	3	3	0	1.11871e-05	4.86093e-05	up	21085710	1.86826
chr2L	21085821	21085840	20	1	1	0	1.43652e-06	9.18874e-06	up	21085830	1.86245
chr2L	21142621	21142680	60	5	5	0	0.0045195	0.00948565	up	21142650	1.31453
chr2L	21142731	21143150	420	41	41	0	0.00138093	0.00321873	up	21143000	1.89884
chr2L	21179711	21179900	190	17	17	0	3.1047e-06	1.71952e-05	up	21179820	2.29035
chr2L	21220791	21221200	410	36	36	0	7.82198e-06	3.6192e-05	up	21221160	2.03827
chr2L	21262721	21262890	170	16	16	0	0.00184788	0.00416249	up	21262790	1.62413
chr2L	21310151	21310830	680	67	67	0	0.000701323	0.00176208	up	21310820	1.63012
chr2L	21397081	21397820	740	73	73	0	1.05099e-05	4.63064e-05	up	21397440	3.03436
chr2L	21573131	21573340	210	15	15	0	0.00118191	0.00279567	up	21573190	1.40993
chr2L	21677571	21678050	480	45	45	0	4.17909e-05	0.000147656	up	21677750	2.40243
chr2L	21682261	21682420	160	13	13	0	0.000132851	0.000397638	up	21682410	1.73942
chr2L	21682961	21683850	890	88	88	0	8.83158e-09	1.69291e-07	up	21683840	2.80841
chr2L	21757321	21757940	620	61	61	0	1.35015e-05	5.68565e-05	up	21757570	3.15423
chr2L	22536641	22536980	340	31	31	0	0.000211023	0.000599556	up	22536940	1.96571
chr2L	22579121	22579150	30	2	2	0	0.000171329	0.00049952	up	22579130	1.49738
chr2R	951661	951680	20	1	1	0	0.000341293	0.000921352	up	951670	1.35246
chr2R	1071831	1071860	30	2	2	0	0.00264132	0.00578425	up	1071840	1.20144
chr2R	1071911	1071940	30	2	2	0	0.00461412	0.00965677	up	1071920	1.14187
chr2R	1150901	1151140	240	23	23	0	6.24955e-06	3.04182e-05	up	1151130	2.31766
chr2R	1243131	1244070	940	92	90	0	8.1987e-06	3.76694e-05	up	1243520	3.16194
chr2R	1264141	1264450	310	28	28	0	4.999e-05	0.000171394	up	1264340	2.04999
chr2R	2079731	2079850	120	11	11	0	0.000635084	0.00161132	up	2079840	1.85574
chr2R	3601201	3601260	60	5	5	0	0.00164534	0.00376953	up	3601240	1.38555
chr2R	4188121	4188360	240	23	23	0	0.000855589	0.00209729	up	4188190	1.94119
chr2R	4319631	4319830	200	15	10	0	0.00283417	0.00616768	up	4319820	1.50982
chr2R	4319901	4320220	320	31	31	0	6.06057e-09	1.27791e-07	up	4320210	2.68814
chr2R	4618751	4618830	80	7	7	0	0.00396991	0.0084129	up	4618760	1.31425
chr2R	4824291	4824450	160	15	15	0	0.00104347	0.00249617	up	4824430	1.79486
chr2R	5122651	5122990	340	33	33	0	6.9436e-05	0.000226117	up	5122980	1.89322
chr2R	5123031	5123130	100	4	4	0	1.63323e-05	6.59967e-05	up	5123120	1.89119
chr2R	5693441	5693760	320	30	30	0	0.000483884	0.00125908	up	5693640	2.01244
chr2R	5697511	5697720	210	20	20	0	0.00205527	0.0045946	up	5697710	1.43646
chr2R	5701601	5702210	610	58	58	0	0.000629582	0.00159942	up	5702040	2.14465
chr2R	5753061	5753900	840	76	76	0	2.34131e-06	1.35123e-05	up	5753400	3.22728
chr2R	5753931	5754010	80	3	3	0	8.49699e-06	3.87983e-05	up	5754000	1.88561
chr2R	5754251	5754340	90	8	8	0	0.00119433	0.00282166	up	5754260	1.47578
chr2R	5980821	5980870	50	4	4	0	0.000338995	0.000916825	up	5980860	1.52767
chr2R	5981011	5981230	220	21	21	0	0.00138248	0.00322054	up	5981100	1.7712
chr2R	5981451	5981520	70	3	3	0	0.00152221	0.00350922	up	5981460	1.32999
chr2R	5981681	5981710	30	2	2	0	0.00104919	0.00250686	up	5981690	1.32248
chr2R	6015711	6016230	520	51	51	0	1.61415e-05	6.55427e-05	up	6016220	2.25605
chr2R	6016711	6016730	20	1	1	0	0.00290435	0.0063116	up	6016720	1.11771
chr2R	6017201	6017290	90	8	8	0	0.000402441	0.00106569	up	6017210	1.4587
chr2R	6037721	6037870	150	14	14	0	9.73437e-05	0.000302324	up	6037730	2.04836
chr2R	6151011	6151600	590	58	58	0	3.04545e-10	1.15259e-08	up	6151350	4.36386
chr2R	6169421	6169690	270	26	26	0	0.000784454	0.00194679	up	6169660	1.91183
chr2R	6499951	6500800	850	78	75	0	2.45173e-06	1.40262e-05	up	6500410	3.38434
chr2R	6613391	6613680	290	24	24	0	0.00103587	0.00248003	up	6613640	1.55687
chr2R	6633111	6633420	310	27	26	0	0.0015938	0.00366426	up	6633180	1.53284
chr2R	6656451	6656880	430	41	41	0	0.00127758	0.00299913	up	6656770	1.59199
chr2R	6661761	6662230	470	44	43	0	1.37982e-05	5.78105e-05	up	6662080	2.98875
chr2R	6696631	6696890	260	25	25	0	0.00370843	0.00789847	up	6696650	1.68187
chr2R	6810311	6811020	710	66	66	0	0.000291353	0.000804559	up	6810590	2.39226
chr2R	6872761	6873080	320	29	29	0	8.80945e-06	3.9947e-05	up	6872910	2.19385
chr2R	6923021	6923460	440	43	43	0	5.75952e-08	7.15878e-07	up	6923210	3.75102
chr2R	6923521	6923540	20	1	1	0	0.00280147	0.00610553	up	6923530	1.15639
chr2R	6971651	6971720	70	6	6	0	7.20103e-05	0.000233727	up	6971710	1.70219
chr2R	6985671	6986050	380	37	37	0	0.00227976	0.00506005	up	6985820	2.0282
chr2R	7011751	7012450	700	66	66	0	3.30806e-07	2.84706e-06	up	7012130	3.52934
chr2R	7063131	7063330	200	19	19	0	0.000125166	0.000376647	up	7063150	1.98063
chr2R	7138141	7138310	170	15	15	0	1.46915e-06	9.34675e-06	up	7138280	2.15757
chr2R	7138361	7138420	60	3	3	0	4.11702e-06	2.17804e-05	up	7138370	1.86693
chr2R	7139651	7139680	30	2	2	0	0.000338844	0.000916825	up	7139660	1.43404
chr2R	7186391	7187110	720	71	71	0	0.000125484	0.000377412	up	7186830	2.622
chr2R	7232491	7232990	500	49	49	0	2.04513e-10	8.27017e-09	up	7232760	4.62793
chr2R	7278181	7278590	410	40	40	0	0.000331523	0.000901572	up	7278470	2.23422
chr2R	7317361	7317960	600	58	58	0	7.48872e-06	3.4979e-05	up	7317780	3.1817
chr2R	7386991	7387510	520	48	48	0	5.36032e-08	6.76225e-07	up	7387310	3.82593
chr2R	7407641	7408240	600	59	59	0	4.32169e-08	5.77268e-07	up	7408000	3.7012
chr2R	7454001	7454310	310	29	29	0	8.86785e-05	0.000278044	up	7454010	1.91843
chr2R	7466731	7467120	390	38	34	0	0.000344223	0.000928837	up	7466860	2.28497
chr2R	7474041	7474720	680	61	61	0	1.76864e-07	1.7611e-06	up	7474250	3.6454
chr2R	7478751	7478870	120	11	11	0	5.26835e-05	0.000178761	up	7478780	2.18726
chr2R	7532851	7533630	780	77	77	0	5.85652e-08	7.21855e-07	up	7533220	3.84535
chr2R	7620721	7621110	390	38	38	0	8.93984e-06	4.03832e-05	up	7620900	2.98741
chr2R	7635331	7635680	350	34	34	0	0.000267544	0.000744734	up	7635430	2.42451
chr2R	7698891	7699190	300	29	29	0	0.0017288	0.00393175	up	7699110	1.83716
chr2R	7727101	7727530	430	42	42	0	1.64617e-19	1.07989e-16	up	7727110	6.71
chr2R	7735681	7736190	510	50	50	0	1.50324e-05	6.1934e-05	up	7736050	2.98312
chr2R	7785871	7785960	90	8	8	0	6.87361e-05	0.000224333	up	7785940	1.80699
chr2R	7806381	7806400	20	1	1	0	0.000117649	0.000356246	up	7806390	1.46592
chr2R	7812411	7812490	80	7	7	0	0.00171008	0.00389367	up	7812420	1.53841
chr2R	7828681	7829020	340	33	33	0	1.13891e-06	7.69777e-06	up	7828720	2.30736
chr2R	7889401	7890010	610	60	60	0	3.20858e-05	0.000117881	up	7889490	2.73837
chr2R	7916411	7917040	630	62	62	0	9.46009e-09	1.79014e-07	up	7916750	3.98264
chr2R	7940371	7940410	40	3	3	0	0.000816354	0.00201158	up	7940380	1.37538
chr2R	7940561	7940740	180	17	17	0	6.3477e-05	0.000209368	up	7940600	2.15503
chr2R	7955791	7956300	510	47	47	0	1.70693e-06	1.04867e-05	up	7956040	3.28783
chr2R	8014081	8014770	690	68	68	0	8.63929e-11	4.35952e-09	up	8014450	4.48799
chr2R	8051831	8052080	250	24	24	0	7.22259e-05	0.000234298	up	8052070	2.01064
chr2R	8067711	8068140	430	42	42	0	1.55713e-06	9.78012e-06	up	8067910	3.41431
chr2R	8089031	8089400	370	30	30	0	1.36371e-05	5.72812e-05	up	8089260	1.95879
chr2R	8089491	8089610	120	11	11	0	2.42345e-07	2.26393e-06	up	8089500	2.28262
chr2R	8131211	8131490	280	27	27	0	3.53647e-07	2.97448e-06	up	8131290	2.64312
chr2R	8137501	8137990	490	48	48	0	5.24517e-08	6.70292e-07	up	8137800	3.90984
chr2R	8173731	8173940	210	20	20	0	0.00402977	0.00852751	up	8173870	1.65946
chr2R	8237791	8237840	50	4	4	0	0.000190172	0.000547307	up	8237800	1.59049
chr2R	8251551	8251940	390	38	38	0	7.65962e-14	1.00494e-11	up	8251780	5.40575
chr2R	8396481	8396550	70	4	4	0	0.00136888	0.00319316	up	8396540	1.3506
chr2R	8396581	8397260	680	66	66	0	1.57574e-07	1.60399e-06	up	8396870	3.73493
chr2R	8420591	8421150	560	54	54	0	3.68795e-08	5.11118e-07	up	8420850	3.87547
chr2R	8572511	8573030	520	51	51	0	4.16942e-08	5.63301e-07	up	8572720	3.85236
chr2R	8599731	8600330	600	59	59	0	7.53184e-10	2.40367e-08	up	8600320	3.17179
chr2R	8631741	8632430	690	68	68	0	3.39816e-08	4.77685e-07	up	8632020	4.01818
chr2R	8665081	8665910	830	82	82	0	1.5855e-07	1.61116e-06	up	8665330	3.62771
chr2R	8723791	8724250	460	45	45	0	0.000184805	0.000533019	up	8723990	1.98119
chr2R	8759451	8760020	570	55	55	0	3.55703e-07	2.9873e-06	up	8759810	3.56352
chr2R	8760111	8760160	50	2	2	0	0.0016502	0.00377619	up	8760150	1.25568
chr2R	8891521	8891790	270	26	26	0	3.19489e-05	0.000117451	up	8891530	2.00515
chr2R	8893621	8893650	30	2	2	0	0.00142303	0.00330121	up	8893630	1.28569
chr2R	8900281	8900300	20	1	1	0	0.00114483	0.00271666	up	8900290	1.23477
chr2R	8900351	8900410	60	5	5	0	0.00319141	0.00688161	up	8900360	1.2077
chr2R	8914141	8914640	500	49	49	0	1.35212e-08	2.36882e-07	up	8914160	3.20934
chr2R	8947471	8947540	70	5	5	0	0.00237861	0.00526223	up	8947480	1.35355
chr2R	8951161	8951810	650	63	63	0	6.18124e-05	0.000204563	up	8951310	2.58495
chr2R	8951991	8952180	190	18	18	0	0.00298626	0.00647717	up	8952070	1.73598
chr2R	8952271	8952320	50	3	3	0	0.000742451	0.00185379	up	8952290	1.37686
chr2R	8992101	8992830	730	72	72	0	6.99031e-08	8.25416e-07	up	8992480	3.95423
chr2R	9006671	9007200	530	52	52	0	1.69651e-16	5.27168e-14	up	9007140	7.128
chr2R	9014881	9015070	190	16	16	0	1.00346e-05	4.46116e-05	up	9014950	1.91554
chr2R	9061951	9062090	140	13	13	0	0.000394287	0.00104919	up	9062080	1.61944
chr2R	9075921	9076100	180	17	17	0	8.50914e-09	1.65802e-07	up	9076090	3.07115
chr2R	9094891	9095290	400	39	39	0	1.68874e-06	1.03966e-05	up	9095020	2.48683
chr2R	9131821	9132690	870	84	84	0	4.2099e-06	2.21724e-05	up	9132280	3.17188
chr2R	9137931	9138150	220	21	21	0	1.51418e-05	6.22977e-05	up	9137950	2.22469
chr2R	9182871	9183390	520	51	51	0	4.52281e-05	0.000157538	up	9183290	2.68879
chr2R	9183441	9183640	200	19	19	0	0.000142182	0.000422255	up	9183450	1.73691
chr2R	9192111	9192340	230	22	22	0	5.87976e-07	4.46771e-06	up	9192260	2.7112
chr2R	9192381	9192500	120	10	10	0	4.36019e-05	0.000152956	up	9192440	1.91296
chr2R	9207081	9207590	510	50	50	0	1.07841e-06	7.38622e-06	up	9207340	3.38017
chr2R	9285011	9285330	320	31	31	0	0.000385928	0.001031	up	9285180	2.01703
chr2R	9286531	9286720	190	18	18	0	5.01835e-05	0.000171758	up	9286550	1.88099
chr2R	9291481	9292020	540	53	53	0	2.78096e-05	0.000104645	up	9291670	2.83042
chr2R	9308671	9309100	430	40	40	0	4.06565e-05	0.000144339	up	9308800	2.70781
chr2R	9398771	9399000	230	22	22	0	2.4962e-06	1.42255e-05	up	9398920	2.54227
chr2R	9401541	9401570	30	2	2	0	5.45556e-05	0.000183531	up	9401560	1.60953
chr2R	9401621	9401970	350	33	33	0	2.76075e-06	1.55529e-05	up	9401650	2.2958
chr2R	9445781	9445980	200	17	17	0	2.21768e-06	1.28997e-05	up	9445930	2.34969
chr2R	9541521	9542130	610	59	59	0	3.07773e-06	1.70911e-05	up	9541830	3.26111
chr2R	9578801	9579480	680	67	62	0	0.00011077	0.000337977	up	9579250	2.71234
chr2R	9586841	9587200	360	34	34	0	0.0012186	0.0028721	up	9586860	1.76446
chr2R	9593731	9593790	60	5	5	0	0.000858635	0.00210348	up	9593780	1.42318
chr2R	9666051	9666100	50	4	4	0	0.000533863	0.00137459	up	9666060	1.49057
chr2R	9666171	9666550	380	36	36	0	3.48939e-05	0.000126311	up	9666340	2.83717
chr2R	9693181	9693870	690	68	68	0	4.4214e-10	1.54461e-08	up	9693860	3.30334
chr2R	9790061	9790260	200	19	19	0	2.56438e-06	1.45718e-05	up	9790250	2.13481
chr2R	9790291	9790370	80	4	4	0	2.23634e-05	8.60712e-05	up	9790320	1.73172
chr2R	9810401	9811130	730	72	72	0	1.41272e-08	2.4388e-07	up	9810750	4.09382
chr2R	9820121	9820350	230	22	22	0	2.53363e-07	2.32999e-06	up	9820330	2.48971
chr2R	9863421	9863670	250	24	24	0	4.50156e-05	0.000156983	up	9863430	1.89262
chr2R	9910691	9911040	350	34	34	0	4.11031e-06	2.17644e-05	up	9910900	2.93976
chr2R	9942771	9943210	440	43	43	0	2.21866e-09	5.79601e-08	up	9943040	4.24695
chr2R	9972461	9973370	910	87	87	0	9.7303e-07	6.8293e-06	up	9972790	3.33468
chr2R	9988491	9989370	880	85	85	0	5.2577e-06	2.6284e-05	up	9989040	3.05465
chr2R	10048811	10048830	20	1	1	0	0.000274478	0.000762596	up	10048820	1.38117
chr2R	10075611	10075820	210	20	20	0	3.54994e-05	0.000128032	up	10075620	1.8571
chr2R	10096411	10097110	700	69	69	0	5.39121e-06	2.68353e-05	up	10096820	3.17137
chr2R	10117401	10117710	310	30	30	0	0.000989319	0.00237727	up	10117570	2.05753
chr2R	10142231	10142470	240	23	23	0	6.41021e-07	4.78733e-06	up	10142370	2.61461
chr2R	10208751	10208990	240	23	23	0	0.000420963	0.00111003	up	10208830	1.69895
chr2R	10252331	10252830	500	49	49	0	5.89618e-10	1.9892e-08	up	10252820	3.02021
chr2R	10417171	10417430	260	18	18	0	4.03478e-05	0.000143502	up	10417380	1.85957
chr2R	10556971	10557880	910	88	88	0	9.47395e-11	4.62266e-09	up	10557270	4.68332
chr2R	10564161	10564280	120	11	11	0	2.44002e-05	9.35445e-05	up	10564240	2.56332
chr2R	10645411	10645610	200	19	19	0	4.92496e-05	0.000169446	up	10645600	1.91756
chr2R	10739581	10740220	640	63	63	0	2.05872e-06	1.22158e-05	up	10739990	3.2018
chr2R	10809131	10809370	240	20	15	0	0.00121424	0.00286412	up	10809150	1.55288
chr2R	10810641	10811360	720	68	68	0	6.98909e-06	3.30108e-05	up	10810950	3.20454
chr2R	10857711	10858000	290	28	28	0	5.4603e-07	4.22087e-06	up	10857720	2.27266
chr2R	10858601	10858960	360	35	35	0	1.34565e-06	8.71911e-06	up	10858950	2.32021
chr2R	10898841	10899200	360	35	35	0	2.87998e-07	2.5569e-06	up	10899120	3.44568
chr2R	11173271	11173470	200	19	19	0	4.68253e-06	2.39564e-05	up	11173370	2.59436
chr2R	11219351	11219550	200	17	17	0	1.61716e-05	6.5575e-05	up	11219360	2.15487
chr2R	11239241	11239440	200	19	19	0	6.53461e-06	3.13917e-05	up	11239280	2.23514
chr2R	11263961	11264330	370	35	35	0	7.28508e-07	5.32316e-06	up	11263970	2.3374
chr2R	11266041	11266060	20	1	1	0	6.42105e-07	4.78733e-06	up	11266050	2.02641
chr2R	11266091	11266110	20	1	1	0	8.22308e-07	5.89997e-06	up	11266100	1.95328
chr2R	11307691	11307770	80	7	7	0	0.000928621	0.00224696	up	11307730	1.56307
chr2R	11338931	11339090	160	12	12	0	0.000372647	0.000997782	up	11339010	1.63956
chr2R	11342011	11342030	20	1	1	0	0.00278942	0.00608601	up	11342020	1.13687
chr2R	11371251	11371380	130	11	11	0	0.000818687	0.00201565	up	11371320	1.70577
chr2R	11379631	11379910	280	27	27	0	0.000136441	0.000407459	up	11379640	1.65905
chr2R	11408671	11408710	40	3	3	0	0.000362165	0.000972361	up	11408690	1.4508
chr2R	11410481	11411060	580	57	57	0	5.67381e-11	3.22098e-09	up	11411050	3.37961
chr2R	11435311	11435890	580	57	57	0	7.85031e-07	5.67993e-06	up	11435840	2.78837
chr2R	11451701	11452070	370	35	35	0	0.00169258	0.0038598	up	11451820	2.02963
chr2R	11452361	11452400	40	3	3	0	7.57422e-06	3.53224e-05	up	11452390	1.83768
chr2R	11452471	11452690	220	20	20	0	4.38945e-05	0.000153711	up	11452500	2.05573
chr2R	11581861	11582310	450	44	44	0	2.47245e-05	9.44199e-05	up	11582130	2.90728
chr2R	11619121	11619170	50	3	3	0	0.000669649	0.00169102	up	11619160	1.31732
chr2R	11628161	11628250	90	8	8	0	0.000397672	0.00105569	up	11628230	1.71379
chr2R	11651661	11651880	220	21	21	0	9.8844e-06	4.40102e-05	up	11651750	2.57784
chr2R	11825091	11825350	260	25	25	0	0.000336747	0.000912415	up	11825340	1.66251
chr2R	11890981	11892110	1130	111	110	0	0.00130587	0.00305703	up	11891310	1.92267
chr2R	11969281	11969330	50	3	3	0	0.00059176	0.00151045	up	11969290	1.43796
chr2R	11988771	11989160	390	38	38	0	3.88088e-06	2.07542e-05	up	11988950	3.18056
chr2R	12140311	12140850	540	53	53	0	3.18244e-06	1.75599e-05	up	12140430	3.079
chr2R	12174321	12174840	520	43	43	0	0.00112644	0.00267733	up	12174740	1.88068
chr2R	12178731	12178870	140	13	13	0	0.0046102	0.00965201	up	12178850	1.32795
chr2R	12200661	12201620	960	92	92	0	8.57337e-09	1.66435e-07	up	12201140	4.11664
chr2R	12242171	12242250	80	4	4	0	1.83214e-05	7.26456e-05	up	12242220	1.79414
chr2R	12274271	12274530	260	25	25	0	0.000330362	0.000899243	up	12274490	1.91679
chr2R	12278161	12278180	20	1	1	0	0.00268591	0.00587755	up	12278170	1.13703
chr2R	12335201	12335320	120	10	10	0	7.85709e-05	0.000252247	up	12335250	1.92859
chr2R	12344651	12345030	380	37	37	0	1.73847e-06	1.06478e-05	up	12344730	3.0437
chr2R	12403631	12403900	270	26	26	0	2.94253e-08	4.33625e-07	up	12403780	3.87252
chr2R	12436611	12437420	810	80	80	0	4.0177e-08	5.46556e-07	up	12437030	3.84585
chr2R	12452711	12453350	640	63	63	0	6.37256e-06	3.08138e-05	up	12453120	3.07939
chr2R	12468331	12468400	70	6	6	0	0.000293143	0.000809125	up	12468390	1.56627
chr2R	12507521	12507540	20	1	1	0	1.63427e-05	6.59967e-05	up	12507530	1.64614
chr2R	12521101	12521550	450	41	40	0	1.05628e-05	4.64714e-05	up	12521370	3.03761
chr2R	12528791	12529220	430	42	42	0	0.000912241	0.00221004	up	12528800	1.78764
chr2R	12564951	12564990	40	3	3	0	0.00148514	0.00342511	up	12564980	1.30544
chr2R	12565091	12565240	150	14	14	0	3.72098e-06	2.00261e-05	up	12565100	2.03587
chr2R	12612061	12612750	690	67	67	0	0.000132015	0.000395443	up	12612240	2.2816
chr2R	12636301	12636510	210	18	18	0	0.000816001	0.00201155	up	12636500	1.53416
chr2R	12665661	12666350	690	68	68	0	4.1987e-09	9.4789e-08	up	12666030	4.27417
chr2R	12761021	12761050	30	2	2	0	0.000287892	0.000796493	up	12761030	1.46692
chr2R	12869331	12870030	700	69	69	0	0.000873179	0.00213468	up	12869760	2.38377
chr2R	12883031	12883380	350	33	33	0	0.000196711	0.000564052	up	12883160	1.78014
chr2R	13042991	13043740	750	74	74	0	2.94649e-08	4.33625e-07	up	13043340	3.76098
chr2R	13129081	13129200	120	6	6	0	0.000794463	0.00196667	up	13129190	1.38822
chr2R	13132161	13132990	830	82	82	0	1.03991e-06	7.18928e-06	up	13132750	2.55229
chr2R	13158381	13158660	280	27	27	0	0.00124478	0.00292679	up	13158600	2.06601
chr2R	13304081	13304190	110	5	5	0	5.82109e-06	2.86159e-05	up	13304150	1.93762
chr2R	13403661	13404080	420	41	41	0	1.8621e-06	1.11954e-05	up	13403840	3.3354
chr2R	13410111	13410200	90	8	8	0	4.88962e-05	0.000168426	up	13410120	2.07036
chr2R	13450281	13450520	240	21	19	0	0.00370583	0.0078981	up	13450510	1.34755
chr2R	13453381	13453400	20	1	1	0	0.001065	0.0025405	up	13453390	1.2053
chr2R	13453461	13453900	440	43	43	0	1.03961e-05	4.58734e-05	up	13453740	2.36367
chr2R	13483011	13483560	550	54	54	0	3.5468e-09	8.54706e-08	up	13483550	3.06403
chr2R	13485471	13485570	100	7	7	0	1.25613e-06	8.28625e-06	up	13485560	2.3011
chr2R	13494821	13495490	670	66	66	0	2.08668e-08	3.36606e-07	up	13494830	2.71498
chr2R	13502641	13502760	120	11	11	0	0.00279498	0.00609364	up	13502730	1.55586
chr2R	13502791	13502830	40	2	2	0	6.73936e-06	3.1969e-05	up	13502820	1.79192
chr2R	13503061	13503150	90	5	5	0	0.00176122	0.00399934	up	13503140	1.37962
chr2R	13505801	13506770	970	93	93	0	7.46787e-08	8.71349e-07	up	13506270	3.80924
chr2R	13533331	13533400	70	6	6	0	1.90701e-05	7.51601e-05	up	13533340	2.04336
chr2R	13536921	13537260	340	33	33	0	0.001404	0.00325833	up	13537110	1.77262
chr2R	13553721	13553820	100	9	8	0	0.00129373	0.00303101	up	13553810	1.46664
chr2R	13554001	13554050	50	4	4	0	0.000119868	0.000362367	up	13554020	1.58146
chr2R	13558071	13558570	500	49	49	0	6.26646e-07	4.71302e-06	up	13558460	2.70675
chr2R	13580971	13581060	90	8	8	0	0.00312321	0.00674449	up	13580980	1.51984
chr2R	13593231	13593650	420	41	41	0	1.47314e-06	9.35207e-06	up	13593270	2.28986
chr2R	13761311	13762010	700	66	66	0	5.38905e-05	0.000181664	up	13761670	2.81299
chr2R	13786711	13786820	110	9	9	0	0.000145827	0.000431561	up	13786810	1.80669
chr2R	13824361	13825010	650	64	64	0	1.3932e-10	6.18455e-09	up	13824650	4.39727
chr2R	13934221	13934690	470	46	46	0	8.00072e-08	9.20785e-07	up	13934230	2.51443
chr2R	13941911	13942650	740	71	71	0	5.26379e-08	6.71218e-07	up	13942300	3.77728
chr2R	13954071	13954430	360	32	29	0	0.000730449	0.00182814	up	13954150	1.96582
chr2R	13960261	13960680	420	40	40	0	9.05429e-06	4.07754e-05	up	13960420	2.94382
chr2R	13963631	13963960	330	32	32	0	0.00129303	0.00303058	up	13963700	2.00355
chr2R	13967991	13968310	320	31	31	0	2.00781e-05	7.83483e-05	up	13968130	2.4985
chr2R	13990541	13991260	720	68	67	0	0.000772223	0.00192047	up	13990770	2.36587
chr2R	14140931	14141290	360	35	35	0	1.66415e-07	1.67665e-06	up	14141140	3.69353
chr2R	14173591	14173710	120	11	11	0	0.0014723	0.00339815	up	14173600	1.53311
chr2R	14216541	14217440	900	89	89	0	3.64392e-05	0.000131101	up	14217070	2.78389
chr2R	14235661	14235680	20	1	1	0	2.88433e-06	1.61719e-05	up	14235670	1.87971
chr2R	14256081	14256490	410	40	40	0	0.000776239	0.00192884	up	14256480	1.63732
chr2R	14270551	14270750	200	16	16	0	6.64458e-05	0.000217943	up	14270740	1.81716
chr2R	14275341	14275620	280	27	27	0	2.12995e-06	1.25126e-05	up	14275540	3.0574
chr2R	14302641	14302730	90	8	8	0	0.000211259	0.000599938	up	14302650	1.62577
chr2R	14332031	14332230	200	19	19	0	0.000714817	0.0017951	up	14332140	2.08393
chr2R	14351441	14352090	650	62	62	0	1.73937e-05	6.94844e-05	up	14351950	2.5448
chr2R	14352131	14352200	70	6	6	0	0.00178156	0.0040393	up	14352140	1.25406
chr2R	14362841	14362990	150	13	13	0	6.095e-05	0.000202162	up	14362940	1.87032
chr2R	14427201	14427270	70	6	6	0	1.26265e-10	5.73439e-09	up	14427240	2.91006
chr2R	14434241	14434490	250	24	24	0	2.19401e-09	5.75707e-08	up	14434260	2.78188
chr2R	14480541	14481220	680	66	66	0	4.8074e-07	3.80978e-06	up	14480940	3.43864
chr2R	14526181	14526390	210	20	20	0	0.00419105	0.00884662	up	14526210	1.50001
chr2R	14618171	14618440	270	25	25	0	0.00139861	0.00324965	up	14618190	1.53914
chr2R	14621221	14621600	380	37	37	0	3.82909e-05	0.000137012	up	14621410	2.74684
chr2R	14624451	14625080	630	62	62	0	1.05237e-08	1.94162e-07	up	14624660	3.96337
chr2R	14644981	14645190	210	20	20	0	0.000144201	0.000427392	up	14644990	1.85289
chr2R	14752271	14752470	200	19	19	0	0.000833779	0.00204939	up	14752280	1.54552
chr2R	14756311	14756420	110	10	10	0	0.000518873	0.00133716	up	14756400	1.57261
chr2R	14769411	14769770	360	29	29	0	1.37807e-05	5.7785e-05	up	14769570	2.23658
chr2R	14771371	14771610	240	21	19	0	0.00306629	0.00662885	up	14771490	1.60664
chr2R	14860741	14860870	130	12	12	0	9.12466e-07	6.45173e-06	up	14860860	2.21929
chr2R	14870861	14871470	610	59	55	0	2.43498e-07	2.26752e-06	up	14871260	3.61933
chr2R	14885161	14885180	20	1	1	0	8.99377e-05	0.000281544	up	14885170	1.48375
chr2R	14903591	14903950	360	35	35	0	1.54555e-05	6.34117e-05	up	14903940	2.22126
chr2R	14935171	14935710	540	53	53	0	2.48104e-06	1.41664e-05	up	14935400	3.28943
chr2R	14962711	14963400	690	68	68	0	0.000132883	0.000397638	up	14963130	2.76209
chr2R	14980901	14981440	540	53	49	0	0.000304853	0.000835973	up	14981120	2.64834
chr2R	15114191	15114230	40	3	3	0	0.0028052	0.00611141	up	15114220	1.25059
chr2R	15114291	15114920	630	61	61	0	6.71253e-08	8.02242e-07	up	15114790	2.71364
chr2R	15115601	15115630	30	2	2	0	0.00105856	0.00252718	up	15115610	1.29888
chr2R	15115681	15115780	100	9	9	0	0.000317903	0.000868935	up	15115690	1.63976
chr2R	15213711	15214020	310	26	26	0	0.00179276	0.00405572	up	15213930	1.99926
chr2R	15244811	15245350	540	53	53	0	2.09962e-07	2.01199e-06	up	15245130	3.64303
chr2R	15291791	15291920	130	12	12	0	0.00033917	0.000916876	up	15291910	1.5538
chr2R	15322151	15322570	420	41	41	0	2.44999e-05	9.38659e-05	up	15322380	2.9112
chr2R	15339471	15339930	460	45	45	0	7.19314e-10	2.33342e-08	up	15339640	4.37437
chr2R	15371471	15371640	170	15	15	0	0.000368226	0.000987735	up	15371500	1.6105
chr2R	15380681	15381440	760	75	75	0	1.49187e-06	9.42031e-06	up	15381110	3.38635
chr2R	15485381	15485400	20	1	1	0	0.000413028	0.00109106	up	15485390	1.36659
chr2R	15485591	15485650	60	5	5	0	2.04974e-07	1.97221e-06	up	15485640	2.45196
chr2R	15532001	15532730	730	72	69	0	3.34352e-07	2.8692e-06	up	15532330	3.61107
chr2R	15532771	15532790	20	1	1	0	0.000466536	0.00121824	up	15532780	1.30716
chr2R	15537761	15538160	400	39	39	0	6.06783e-07	4.587e-06	up	15538150	2.44538
chr2R	15565821	15566230	410	40	40	0	0.000260682	0.00072666	up	15566020	2.54755
chr2R	15573801	15574130	330	32	32	0	0.000257357	0.000718069	up	15573810	1.75213
chr2R	15657711	15658190	480	47	47	0	0.000216853	0.000614346	up	15657880	2.54293
chr2R	15680341	15680370	30	2	2	0	0.00316756	0.00683277	up	15680360	1.25386
chr2R	15698111	15698700	590	58	58	0	1.06317e-06	7.3158e-06	up	15698120	2.7776
chr2R	15762281	15762570	290	28	28	0	7.97039e-05	0.000254638	up	15762500	2.39556
chr2R	15762641	15762710	70	6	6	0	0.00112742	0.00267859	up	15762670	1.49419
chr2R	15781031	15781490	460	45	45	0	6.43297e-08	7.78284e-07	up	15781300	3.82404
chr2R	15818351	15818420	70	6	6	0	1.23048e-05	5.29502e-05	up	15818410	1.84743
chr2R	15818531	15818960	430	41	41	0	2.01629e-13	2.20448e-11	up	15818540	3.62605
chr2R	15821081	15821670	590	58	58	0	1.70141e-06	1.04636e-05	up	15821660	2.66211
chr2R	15847811	15848310	500	49	49	0	4.0614e-12	3.33035e-10	up	15848120	4.80561
chr2R	15922161	15922700	540	53	53	0	1.59017e-06	9.95585e-06	up	15922520	3.40471
chr2R	15931871	15932290	420	41	40	0	0.00011337	0.000344664	up	15932150	2.21524
chr2R	15934391	15935010	620	60	57	0	1.468e-05	6.07361e-05	up	15934740	3.01192
chr2R	15940301	15940320	20	1	1	0	4.80128e-06	2.44369e-05	up	15940310	1.8185
chr2R	15954641	15955150	510	50	50	0	5.23994e-08	6.70292e-07	up	15954970	3.94869
chr2R	16001221	16001480	260	25	25	0	3.79353e-10	1.35739e-08	up	16001470	2.87959
chr2R	16011531	16011660	130	12	12	0	0.000815107	0.00201019	up	16011650	1.72937
chr2R	16014761	16015030	270	26	26	0	0.000100793	0.000311399	up	16014880	2.53751
chr2R	16098431	16099050	620	60	60	0	4.86892e-05	0.000167811	up	16098850	2.91114
chr2R	16102571	16102770	200	19	19	0	0.000197764	0.000566247	up	16102710	2.29856
chr2R	16110091	16110720	630	62	59	0	8.70778e-05	0.000274317	up	16110360	2.78755
chr2R	16123561	16124330	770	76	76	0	8.10118e-05	0.000258258	up	16123980	2.77196
chr2R	16124391	16125150	760	74	72	0	0.000581211	0.00148742	up	16124630	2.18976
chr2R	16135461	16135920	460	45	45	0	9.394e-05	0.000292676	up	16135670	2.66899
chr2R	16142071	16142170	100	9	9	0	0.000930625	0.00224996	up	16142080	1.46288
chr2R	16149751	16150280	530	52	50	0	0.000568031	0.00145495	up	16149960	2.28035
chr2R	16178551	16178880	330	29	29	0	4.35407e-06	2.2609e-05	up	16178580	2.04526
chr2R	16186131	16186640	510	50	50	0	1.73858e-05	6.94844e-05	up	16186260	2.91147
chr2R	16221811	16221880	70	6	6	0	0.000733428	0.00183326	up	16221870	1.57006
chr2R	16516031	16516170	140	12	12	0	0.00164009	0.00376187	up	16516070	1.45981
chr2R	16551731	16552260	530	52	52	0	6.03778e-09	1.27767e-07	up	16552020	4.23333
chr2R	16571611	16572240	630	62	62	0	5.29183e-08	6.71892e-07	up	16571800	3.6901
chr2R	16578751	16578860	110	10	10	0	7.17169e-06	3.37115e-05	up	16578790	1.93506
chr2R	16583921	16584010	90	8	8	0	0.000107263	0.000329149	up	16583930	1.66023
chr2R	16585681	16586330	650	64	64	0	2.42884e-07	2.26538e-06	up	16585980	3.55459
chr2R	16594601	16595260	660	65	65	0	2.7543e-08	4.14348e-07	up	16594970	3.92145
chr2R	16607541	16607680	140	13	13	0	1.96569e-07	1.91193e-06	up	16607550	2.2895
chr2R	16608991	16609010	20	1	1	0	4.80091e-06	2.44369e-05	up	16609000	1.90622
chr2R	16609041	16609060	20	1	1	0	0.00144932	0.00335167	up	16609050	1.20286
chr2R	16609401	16609630	230	19	19	0	5.93632e-06	2.90855e-05	up	16609410	2.03483
chr2R	16609791	16609850	60	5	5	0	0.00103417	0.00247698	up	16609830	1.38176
chr2R	16610031	16610310	280	26	26	0	6.88796e-08	8.1824e-07	up	16610110	2.44359
chr2R	16660371	16660960	590	58	58	0	0.000301974	0.000828849	up	16660670	2.53349
chr2R	16670191	16670320	130	12	12	0	1.45832e-06	9.30799e-06	up	16670310	2.10959
chr2R	16672641	16673150	510	48	48	0	2.06183e-08	3.3482e-07	up	16673030	3.99918
chr2R	16689501	16689670	170	14	14	0	3.22152e-06	1.77424e-05	up	16689620	2.27828
chr2R	16698821	16698850	30	2	2	0	0.000154788	0.000455794	up	16698840	1.48954
chr2R	16783191	16783240	50	4	4	0	1.55675e-05	6.36498e-05	up	16783220	1.78142
chr2R	16783271	16783740	470	46	46	0	2.83558e-07	2.52507e-06	up	16783510	3.25666
chr2R	16799951	16800550	600	59	59	0	1.50304e-13	1.67433e-11	up	16800230	5.26533
chr2R	16850231	16850250	20	1	1	0	0.000733376	0.00183326	up	16850240	1.27636
chr2R	16855941	16856080	140	13	13	0	0.00360046	0.0076907	up	16856070	1.31179
chr2R	16867701	16868220	520	51	51	0	1.66478e-06	1.02705e-05	up	16867720	2.21543
chr2R	16872021	16872070	50	4	4	0	0.000107007	0.000328533	up	16872030	1.62707
chr2R	16872101	16872330	230	20	20	0	0.000498161	0.00129111	up	16872160	1.67225
chr2R	17005341	17005430	90	8	8	0	5.98158e-05	0.000199071	up	17005420	1.82718
chr2R	17015791	17016280	490	46	46	0	3.4731e-09	8.40375e-08	up	17016270	2.79787
chr2R	17019591	17019720	130	12	12	0	3.5358e-07	2.97448e-06	up	17019710	2.44434
chr2R	17019771	17020020	250	21	21	0	1.95131e-07	1.90108e-06	up	17019830	2.34703
chr2R	17098141	17098960	820	81	81	0	2.65202e-08	4.05635e-07	up	17098650	3.86529
chr2R	17394441	17394700	260	25	25	0	1.59958e-05	6.50408e-05	up	17394530	2.69632
chr2R	17412371	17412480	110	10	10	0	0.00111989	0.00266285	up	17412460	1.46664
chr2R	17444741	17445210	470	46	45	0	5.0014e-06	2.5281e-05	up	17445170	2.72716
chr2R	17445251	17445390	140	13	13	0	8.90007e-08	1.0105e-06	up	17445260	2.34849
chr2R	17457171	17457680	510	50	50	0	0.000125739	0.000377984	up	17457360	2.73079
chr2R	17493161	17493520	360	35	35	0	4.77927e-07	3.79769e-06	up	17493510	2.49726
chr2R	17514121	17514140	20	1	1	0	3.35682e-05	0.000122413	up	17514130	1.60406
chr2R	17535971	17536410	440	41	33	0	0.0024922	0.00549849	up	17536080	1.9416
chr2R	17544771	17545420	650	64	64	0	1.31757e-07	1.38662e-06	up	17545100	3.77808
chr2R	17547421	17547920	500	47	47	0	0.000875407	0.0021386	up	17547820	1.80001
chr2R	17592271	17592900	630	62	61	0	0.000171495	0.000499755	up	17592500	2.58081
chr2R	17616391	17616730	340	33	33	0	1.11123e-05	4.84183e-05	up	17616650	2.94349
chr2R	17683471	17683730	260	25	25	0	0.000547498	0.00140479	up	17683680	1.81701
chr2R	17698221	17699080	860	85	85	0	7.34259e-08	8.58429e-07	up	17698510	3.6679
chr2R	17789411	17789510	100	9	9	0	0.00214718	0.00478918	up	17789490	1.4173
chr2R	17850701	17850950	250	22	22	0	2.77625e-06	1.56253e-05	up	17850900	2.52993
chr2R	17871771	17872520	750	74	74	0	1.08412e-07	1.19225e-06	up	17872090	3.86378
chr2R	18094921	18094940	20	1	1	0	7.52855e-05	0.000242756	up	18094930	1.4952
chr2R	18125771	18126250	480	47	47	0	1.48831e-06	9.40864e-06	up	18126070	3.05308
chr2R	18134781	18135310	530	51	51	0	1.31248e-06	8.57177e-06	up	18135090	2.94275
chr2R	18140471	18140810	340	33	33	0	0.000834747	0.00205091	up	18140780	1.61856
chr2R	18158101	18158330	230	22	22	0	0.00072256	0.00180993	up	18158210	2.21337
chr2R	18160311	18160680	370	36	36	0	1.92788e-05	7.58813e-05	up	18160320	1.99224
chr2R	18172851	18172930	80	4	4	0	0.001284	0.00301182	up	18172870	1.35158
chr2R	18184101	18184150	50	4	4	0	0.00337324	0.0072289	up	18184140	1.30537
chr2R	18372651	18373030	380	37	37	0	1.3247e-06	8.62298e-06	up	18372660	2.84363
chr2R	18411601	18412160	560	53	53	0	0.000124095	0.000373806	up	18411850	2.6856
chr2R	18440691	18440960	270	23	22	0	0.00321671	0.0069236	up	18440710	1.63769
chr2R	18446251	18446310	60	5	5	0	5.64509e-05	0.000189367	up	18446300	1.64611
chr2R	18446361	18446760	400	39	37	0	0.000319683	0.000872589	up	18446470	2.62255
chr2R	18513861	18514440	580	57	57	0	5.78153e-08	7.17103e-07	up	18514160	3.86955
chr2R	18528581	18528910	330	32	32	0	7.01982e-05	0.000228473	up	18528720	2.77496
chr2R	18553631	18553920	290	28	28	0	4.66091e-06	2.39079e-05	up	18553830	2.71191
chr2R	18660561	18660860	300	28	28	0	1.86001e-06	1.11942e-05	up	18660590	2.30974
chr2R	18687501	18687680	180	17	17	0	7.78804e-06	3.60915e-05	up	18687670	2.09731
chr2R	18687961	18688180	220	21	21	0	1.41135e-05	5.87757e-05	up	18687970	2.04878
chr2R	18765981	18766070	90	8	8	0	0.00201008	0.00449868	up	18766020	1.53475
chr2R	18766161	18766250	90	5	5	0	1.30617e-06	8.54001e-06	up	18766170	2.04068
chr2R	18819191	18819570	380	37	37	0	0.000124844	0.00037587	up	18819400	2.47096
chr2R	18971161	18971350	190	17	17	0	0.00080713	0.00199301	up	18971190	1.55304
chr2R	18972621	18972850	230	22	22	0	0.000797268	0.00197072	up	18972710	1.57107
chr2R	19141191	19141660	470	46	46	0	1.32443e-05	5.60933e-05	up	19141400	2.91113
chr2R	19178591	19178730	140	13	13	0	0.00135001	0.00315511	up	19178600	1.60038
chr2R	19253631	19254190	560	54	54	0	0.000100536	0.00031093	up	19253900	2.67106
chr2R	19292231	19292370	140	13	13	0	6.91098e-08	8.19325e-07	up	19292360	2.42836
chr2R	19292401	19292450	50	4	4	0	1.06557e-10	5.07349e-09	up	19292410	2.77692
chr2R	19315531	19315750	220	18	18	0	4.07355e-05	0.00014446	up	19315680	2.35656
chr2R	19357081	19357570	490	47	47	0	4.32977e-05	0.00015198	up	19357460	2.43379
chr2R	19364371	19364420	50	4	4	0	0.00182834	0.00412634	up	19364380	1.24637
chr2R	19424831	19425250	420	41	41	0	0.00165011	0.00377619	up	19425030	2.13639
chr2R	19441981	19442460	480	47	47	0	0.000225668	0.000636507	up	19442170	2.56879
chr2R	19451761	19451780	20	1	1	0	1.31125e-05	5.56951e-05	up	19451770	1.68396
chr2R	19455751	19456310	560	55	55	0	1.86914e-05	7.39639e-05	up	19455970	2.94123
chr2R	19496881	19496980	100	9	9	0	7.4071e-05	0.000239232	up	19496970	1.73799
chr2R	19497011	19497080	70	5	5	0	3.32131e-06	1.81733e-05	up	19497020	2.03361
chr2R	19632731	19633210	480	47	47	0	9.00898e-08	1.02051e-06	up	19632960	3.78001
chr2R	19699721	19699930	210	20	20	0	2.1836e-06	1.27391e-05	up	19699920	2.49742
chr2R	19776401	19776510	110	10	10	0	0.00010908	0.000333512	up	19776480	1.82647
chr2R	19826371	19826540	170	16	16	0	0.00241756	0.00533979	up	19826390	1.66351
chr2R	19941551	19942090	540	47	47	0	0.000499222	0.00129216	up	19941920	1.76887
chr2R	19997551	19997710	160	15	15	0	1.45993e-05	6.04447e-05	up	19997650	2.42976
chr2R	20230951	20231160	210	18	18	0	4.30475e-06	2.24715e-05	up	20231030	2.06112
chr2R	20245411	20245570	160	15	15	0	0.000283467	0.000785354	up	20245530	1.91252
chr2R	20263251	20263310	60	5	5	0	0.00107618	0.00256512	up	20263290	1.3937
chr2R	20263421	20263950	530	52	52	0	8.54576e-05	0.000270387	up	20263580	1.96266
chr2R	20274491	20274610	120	11	11	0	0.000163606	0.000478419	up	20274570	1.9134
chr2R	20326901	20327170	270	26	26	0	0.000174106	0.000505617	up	20326950	2.21331
chr2R	20330791	20330920	130	12	12	0	0.000203046	0.000579485	up	20330830	1.64887
chr2R	20552011	20552350	340	33	33	0	1.40401e-06	9.0215e-06	up	20552190	3.29867
chr2R	20562341	20562460	120	11	11	0	0.00241907	0.00534113	up	20562420	1.65579
chr2R	20587101	20587620	520	51	51	0	4.24474e-06	2.22369e-05	up	20587240	2.85214
chr2R	20603181	20603730	550	54	54	0	0.000474383	0.00123599	up	20603390	2.50659
chr2R	20618431	20618620	190	17	17	0	4.1956e-05	0.000148062	up	20618460	1.84696
chr2R	20643841	20643860	20	1	1	0	9.47104e-05	0.00029461	up	20643850	1.48396
chr2R	20832221	20832840	620	61	61	0	2.50014e-07	2.30999e-06	up	20832480	3.70014
chr2R	20884171	20884850	680	66	66	0	1.71685e-08	2.87147e-07	up	20884590	3.7974
chr2R	20906381	20907050	670	66	66	0	1.96116e-10	8.09699e-09	up	20906730	4.4053
chr2R	20938061	20938660	600	59	59	0	9.85929e-10	3.04761e-08	up	20938330	4.31377
chr2R	20972261	20972590	330	28	28	0	1.9882e-07	1.9238e-06	up	20972510	2.34704
chr2R	20972621	20973000	380	36	36	0	1.15172e-06	7.76978e-06	up	20972630	2.20022
chr2R	20976671	20977080	410	40	40	0	3.9161e-05	0.000139786	up	20977070	1.96095
chr2R	20977131	20977190	60	5	5	0	0.000684565	0.00172574	up	20977180	1.38858
chr2R	20994651	20995040	390	38	38	0	5.07402e-07	3.98365e-06	up	20994660	2.39519
chr2R	21009521	21009760	240	21	21	0	4.44614e-06	2.29659e-05	up	21009630	2.67302
chr2R	21073681	21074060	380	37	37	0	6.58499e-08	7.93425e-07	up	21073910	3.06688
chr2R	21078221	21078710	490	48	48	0	5.78765e-06	2.84752e-05	up	21078420	3.16637
chr2R	21143221	21143250	30	2	2	0	0.00244136	0.00538833	up	21143240	1.17996
chr2R	21143301	21143530	230	22	22	0	0.000787708	0.0019524	up	21143310	1.65811
chr2R	21168651	21168940	290	26	26	0	4.21461e-05	0.000148644	up	21168880	2.26007
chr2R	21169121	21169140	20	1	1	0	0.000249688	0.000698985	up	21169130	1.3845
chr2R	21199191	21199930	740	73	73	0	1.22733e-06	8.13347e-06	up	21199690	3.44725
chr2R	21251391	21251820	430	42	42	0	1.92953e-10	8.02249e-09	up	21251800	4.00046
chr2R	21292341	21292420	80	7	7	0	0.00135615	0.00316595	up	21292350	1.55682
chr2R	21293341	21293880	540	53	53	0	1.7722e-05	7.05057e-05	up	21293610	2.97892
chr2R	21298651	21298830	180	17	17	0	1.63591e-06	1.01727e-05	up	21298820	2.14624
chr2R	21323371	21323590	220	21	21	0	0.00135043	0.00315511	up	21323450	1.61352
chr2R	21481131	21481620	490	47	47	0	4.64556e-06	2.38499e-05	up	21481410	3.1188
chr2R	21534941	21535990	1050	100	99	0	3.59811e-10	1.31131e-08	up	21535620	4.38788
chr2R	21608321	21608370	50	3	3	0	6.85536e-05	0.000223861	up	21608360	1.62592
chr2R	21972851	21973150	300	29	29	0	1.16785e-10	5.38671e-09	up	21972870	3.27223
chr2R	21973211	21973310	100	9	9	0	0.000810206	0.00199977	up	21973220	1.45708
chr2R	22060541	22061140	600	59	59	0	4.86125e-07	3.84729e-06	up	22060820	3.584
chr2R	22075611	22075720	110	10	10	0	1.33736e-05	5.65599e-05	up	22075620	2.07173
chr2R	22122521	22122910	390	38	38	0	5.19251e-07	4.06586e-06	up	22122850	2.89798
chr2R	22133741	22133820	80	6	6	0	0.000564053	0.00144539	up	22133810	1.52324
chr2R	22133911	22134180	270	26	26	0	4.40524e-13	4.40822e-11	up	22134170	3.45101
chr2R	22174611	22174900	290	28	28	0	0.00113857	0.00270398	up	22174890	1.63925
chr2R	22185651	22185940	290	28	28	0	6.6298e-07	4.89279e-06	up	22185920	2.39918
chr2R	22212551	22212970	420	41	39	0	0.00042166	0.00111138	up	22212660	2.36401
chr2R	22234941	22235280	340	33	33	0	9.46633e-05	0.00029461	up	22235110	2.33692
chr2R	22287261	22287290	30	2	2	0	0.000844058	0.00207121	up	22287270	1.33227
chr2R	22287371	22287670	300	26	26	0	6.6754e-06	3.18092e-05	up	22287550	2.12828
chr2R	22297711	22298410	700	67	67	0	1.97174e-06	1.17826e-05	up	22298050	3.22817
chr2R	22316891	22317840	950	94	88	0	4.49941e-07	3.60931e-06	up	22317350	3.42181
chr2R	22406051	22406100	50	3	3	0	2.44741e-06	1.4015e-05	up	22406060	1.94325
chr2R	22406131	22406150	20	1	1	0	8.73221e-05	0.000274667	up	22406140	1.48912
chr2R	22406251	22406270	20	1	1	0	0.000112392	0.000342009	up	22406260	1.46165
chr2R	22561911	22562000	90	8	8	0	9.89657e-05	0.000306877	up	22561990	1.7786
chr2R	22605701	22606150	450	44	44	0	1.02374e-05	4.53087e-05	up	22605920	2.95317
chr2R	22608171	22608400	230	22	22	0	4.20642e-09	9.4789e-08	up	22608190	2.70819
chr2R	22646451	22646480	30	2	2	0	0.000538939	0.00138464	up	22646470	1.36772
chr2R	22670681	22670740	60	5	5	0	0.000184191	0.000532288	up	22670690	1.53717
chr2R	22700791	22701090	300	25	25	0	0.000147895	0.000436803	up	22700990	1.83795
chr2R	22746121	22746300	180	16	16	0	1.13549e-06	7.68803e-06	up	22746230	2.54066
chr2R	22798501	22799080	580	57	57	0	4.34122e-06	2.2609e-05	up	22798940	2.79065
chr2R	22806791	22807380	590	57	57	0	1.20693e-06	8.03351e-06	up	22806990	3.51211
chr2R	22853881	22854600	720	71	71	0	1.38143e-07	1.43443e-06	up	22854280	3.58396
chr2R	22895791	22895820	30	2	2	0	0.00403459	0.00853466	up	22895810	1.14922
chr2R	22895861	22895980	120	11	11	0	3.943e-05	0.000140576	up	22895870	1.92129
chr2R	22924761	22925040	280	27	27	0	8.55608e-06	3.89461e-05	up	22924790	2.33576
chr2R	22937211	22937620	410	40	40	0	0.00431335	0.00906909	up	22937450	1.80709
chr2R	22993061	22993500	440	43	43	0	1.66423e-09	4.61298e-08	up	22993220	4.29949
chr2R	23002031	23002210	180	17	17	0	1.36732e-11	9.8447e-10	up	23002040	3.24537
chr2R	23044761	23044960	200	19	19	0	1.3923e-06	8.96413e-06	up	23044770	2.46507
chr2R	23062431	23062510	80	7	7	0	0.000402521	0.00106569	up	23062500	1.62072
chr2R	23062541	23062790	250	22	22	0	3.41928e-07	2.91305e-06	up	23062660	2.52268
chr2R	23072201	23072600	400	39	39	0	3.0489e-06	1.69658e-05	up	23072460	3.18852
chr2R	23074471	23074860	390	38	38	0	2.56682e-07	2.34227e-06	up	23074850	3.02711
chr2R	23074891	23074960	70	6	6	0	1.00392e-15	2.24787e-13	up	23074940	4.4107
chr2R	23097101	23097260	160	15	15	0	6.40005e-05	0.000210741	up	23097200	2.41379
chr2R	23106541	23106630	90	5	5	0	1.05631e-05	4.64714e-05	up	23106550	1.84271
chr2R	23155371	23155700	330	31	31	0	1.81525e-06	1.09827e-05	up	23155560	2.75888
chr2R	23350871	23351470	600	59	59	0	2.46567e-08	3.87022e-07	up	23351170	3.96606
chr2R	23357401	23357610	210	14	14	0	1.41901e-05	5.90405e-05	up	23357510	2.01944
chr2R	23383401	23383490	90	7	7	0	0.000467627	0.00122054	up	23383410	1.51782
chr2R	23421231	23421350	120	11	11	0	0.000225369	0.000636335	up	23421340	1.89145
chr2R	23553921	23555050	1130	112	112	0	0.000110464	0.000337393	up	23554940	1.92687
chr2R	23601701	23602220	520	51	51	0	1.43688e-08	2.46939e-07	up	23601880	3.879
chr2R	23617701	23618260	560	55	55	0	5.28515e-09	1.15142e-07	up	23617950	4.104
chr2R	23618311	23618360	50	4	4	0	0.00178252	0.00403993	up	23618320	1.34467
chr2R	23652141	23652610	470	46	46	0	4.69214e-11	2.78019e-09	up	23652410	4.62183
chr2R	23671711	23672060	350	32	32	0	1.03102e-06	7.14456e-06	up	23671850	3.36773
chr2R	23709621	23710160	540	53	53	0	3.54851e-05	0.000128032	up	23709960	2.76168
chr2R	23746851	23747310	460	44	42	0	1.82404e-06	1.10114e-05	up	23746990	2.99558
chr2R	23748231	23748460	230	22	22	0	4.61007e-05	0.000160199	up	23748350	2.58362
chr2R	23753081	23753150	70	6	6	0	0.00144148	0.00333838	up	23753090	1.38216
chr2R	23862571	23862880	310	30	30	0	0.00056094	0.00143803	up	23862760	2.2129
chr2R	23865341	23865480	140	12	12	0	4.97382e-05	0.00017063	up	23865360	2.14747
chr2R	23907361	23907780	420	41	41	0	1.13954e-06	7.69777e-06	up	23907380	2.74669
chr2R	23942321	23942480	160	15	15	0	0.000119993	0.000362559	up	23942430	1.92846
chr2R	24028771	24029240	470	43	43	0	0.000250533	0.000701018	up	24029010	2.53658
chr2R	24033951	24034240	290	28	28	0	0.00477345	0.0099655	up	24033970	1.42291
chr2R	24068611	24068910	300	29	28	0	0.000123431	0.000371995	up	24068620	1.78285
chr2R	24133561	24133910	350	34	34	0	4.46037e-05	0.00015573	up	24133570	1.94534
chr2R	24138071	24138290	220	20	20	0	1.75482e-05	6.99087e-05	up	24138090	2.03317
chr2R	24255321	24255340	20	1	1	0	0.00140325	0.00325788	up	24255330	1.19212
chr2R	24265101	24265470	370	32	32	0	1.87431e-06	1.12573e-05	up	24265220	2.12021
chr2R	24266051	24266080	30	2	2	0	0.000139983	0.000416352	up	24266070	1.50347
chr2R	24266141	24266510	370	33	33	0	5.74184e-07	4.39117e-06	up	24266170	2.52866
chr2R	24291011	24291360	350	33	33	0	9.12265e-05	0.000284974	up	24291090	2.24619
chr2R	24293421	24293510	90	8	8	0	0.000251293	0.000702812	up	24293490	1.85665
chr2R	24300571	24300680	110	9	9	0	0.000394336	0.00104919	up	24300670	1.56993
chr2R	24300711	24300830	120	11	11	0	1.04811e-06	7.22902e-06	up	24300810	2.23089
chr2R	24313281	24313300	20	1	1	0	6.41342e-07	4.78733e-06	up	24313290	2.01803
chr2R	24337291	24338040	750	74	74	0	2.41819e-08	3.81738e-07	up	24337770	3.77147
chr2R	24389821	24390020	200	19	19	0	1.6948e-05	6.80687e-05	up	24389880	2.36419
chr2R	24402681	24402940	260	25	25	0	1.36412e-05	5.72812e-05	up	24402730	2.10524
chr2R	24427661	24427930	270	25	25	0	1.33901e-09	3.89433e-08	up	24427670	3.0537
chr2R	24515201	24515430	230	22	22	0	0.00159995	0.00367553	up	24515290	1.63795
chr2R	24535361	24535660	300	29	29	0	1.75263e-05	6.99087e-05	up	24535550	2.79959
chr2R	24565331	24565540	210	20	20	0	4.76405e-06	2.43102e-05	up	24565490	2.47547
chr2R	24599581	24600230	650	64	64	0	3.76094e-06	2.0186e-05	up	24599880	3.29703
chr2R	24606951	24607290	340	29	29	0	0.00171772	0.00390956	up	24607070	2.03145
chr2R	24743451	24743820	370	36	36	0	5.63423e-06	2.78831e-05	up	24743630	3.08748
chr2R	24743881	24743910	30	2	2	0	0.00282689	0.00615638	up	24743900	1.18833
chr2R	24797171	24797850	680	67	67	0	1.52153e-05	6.25563e-05	up	24797470	2.99428
chr2R	24857301	24857430	130	12	12	0	1.73946e-05	6.94844e-05	up	24857420	2.10512
chr2R	24881211	24881440	230	20	20	0	3.60538e-05	0.000129952	up	24881430	1.9726
chr2R	24881501	24881520	20	1	1	0	0.0011884	0.0028099	up	24881510	1.20951
chr2R	24903921	24904250	330	32	32	0	3.51931e-05	0.000127238	up	24904100	2.52592
chr2R	24938141	24938360	220	20	20	0	0.00042683	0.0011225	up	24938200	2.11746
chr2R	24948271	24948740	470	46	46	0	5.36219e-05	0.000181112	up	24948530	2.78624
chr2R	24969531	24969770	240	23	23	0	5.04654e-05	0.000172324	up	24969710	2.58265
chr2R	25011431	25012290	860	85	80	0	5.79339e-07	4.41915e-06	up	25011620	3.48577
chr2R	25038351	25038710	360	35	35	0	1.83359e-06	1.10464e-05	up	25038520	2.20708
chr2R	25075841	25076330	490	48	48	0	8.35796e-06	3.82819e-05	up	25075850	2.07371
chr2R	25076641	25076840	200	19	19	0	6.19281e-06	3.02418e-05	up	25076650	2.36923
chr2R	25084511	25084920	410	40	40	0	6.41493e-05	0.000210996	up	25084770	2.20197
chr2R	25084971	25084990	20	1	1	0	3.70918e-05	0.000133205	up	25084980	1.69278
chr2R	25085421	25086160	740	73	73	0	1.4e-11	9.95858e-10	up	25085600	4.79301
chr2R	25182691	25183640	950	94	94	0	5.2499e-15	8.60983e-13	up	25183160	5.65575
chr2R	25189291	25191260	1970	189	189	0	4.40787e-08	5.835e-07	up	25190200	4.06142
chr2R	25252841	25253520	680	66	66	0	1.88197e-06	1.12918e-05	up	25253410	2.577
chr3L	102321	102370	50	3	3	0	5.68116e-06	2.80448e-05	up	102360	1.82874
chr3L	176041	176630	590	58	58	0	2.57669e-05	9.78315e-05	up	176290	2.96536
chr3L	199171	200200	1030	102	102	0	4.35256e-06	2.2609e-05	up	199350	3.30276
chr3L	223381	223780	400	39	39	0	0.000417714	0.00110245	up	223760	1.79272
chr3L	246851	247400	550	52	52	0	1.82528e-08	3.01018e-07	up	247170	2.58769
chr3L	247431	247570	140	12	12	0	3.45101e-05	0.000125306	up	247460	1.90723
chr3L	257971	258250	280	27	27	0	1.19639e-06	8.0078e-06	up	257980	2.23163
chr3L	291801	292590	790	78	78	0	3.14194e-07	2.71994e-06	up	292230	3.67397
chr3L	319721	320060	340	33	33	0	0.000529075	0.00136285	up	320020	2.1531
chr3L	324741	324990	250	21	21	0	3.80704e-05	0.000136388	up	324780	1.88799
chr3L	327801	328030	230	21	21	0	0.000183135	0.000529755	up	328020	1.72637
chr3L	332341	332820	480	44	44	0	2.46537e-05	9.42177e-05	up	332650	2.87377
chr3L	342981	343110	130	12	12	0	0.000121677	0.000367271	up	343080	1.70211
chr3L	441681	442430	750	71	71	0	1.0492e-09	3.20553e-08	up	442020	4.47797
chr3L	505641	506470	830	82	82	0	4.94625e-09	1.09785e-07	up	506140	3.9155
chr3L	540441	541170	730	68	60	0	0.000180591	0.000523422	up	540970	2.20795
chr3L	542731	543200	470	46	46	0	8.66377e-07	6.16276e-06	up	543070	3.26571
chr3L	592871	592930	60	5	5	0	2.04918e-07	1.97221e-06	up	592920	2.20803
chr3L	593131	593370	240	23	23	0	2.94079e-08	4.33625e-07	up	593140	2.51079
chr3L	604561	605230	670	66	66	0	1.34781e-06	8.71911e-06	up	604800	3.48782
chr3L	606721	607500	780	77	77	0	7.05657e-08	8.31576e-07	up	607160	3.85012
chr3L	710491	711110	620	61	61	0	2.50531e-05	9.55512e-05	up	710650	2.96022
chr3L	711881	712480	600	59	59	0	5.48158e-10	1.85996e-08	up	712240	4.35764
chr3L	833551	833740	190	17	17	0	3.61254e-20	3.04692e-17	up	833730	5.31772
chr3L	857531	857820	290	28	28	0	5.23084e-19	2.45527e-16	up	857550	5.32549
chr3L	967851	968630	780	75	75	0	1.02799e-15	2.24787e-13	up	967860	4.66492
chr3L	1034681	1035330	650	64	64	0	7.64139e-06	3.56076e-05	up	1035120	3.17388
chr3L	1188771	1189240	470	46	46	0	5.24086e-07	4.09286e-06	up	1189000	3.48188
chr3L	1206551	1207090	540	53	53	0	1.77286e-08	2.94844e-07	up	1206910	3.95104
chr3L	1302651	1302990	340	33	33	0	9.92857e-05	0.000307708	up	1302710	2.19185
chr3L	1313321	1313380	60	5	5	0	1.01392e-06	7.05915e-06	up	1313370	2.05645
chr3L	1313421	1313640	220	19	19	0	0.000134315	0.000401516	up	1313430	1.77089
chr3L	1329801	1329820	20	1	1	0	1.45543e-19	1.07411e-16	up	1329810	4.61081
chr3L	1334631	1334840	210	20	20	0	0.000883299	0.00215229	up	1334710	1.88456
chr3L	1342231	1342410	180	16	16	0	0.000401739	0.00106505	up	1342360	1.87919
chr3L	1350601	1350940	340	33	33	0	1.40579e-06	9.0215e-06	up	1350930	2.48859
chr3L	1352131	1352710	580	56	56	0	4.29863e-08	5.75506e-07	up	1352380	3.85013
chr3L	1517341	1517630	290	28	28	0	0.000387612	0.00103433	up	1517620	1.6554
chr3L	1536881	1537140	260	25	25	0	8.39025e-05	0.000265894	up	1537100	2.14989
chr3L	1568731	1569160	430	42	42	0	4.08388e-05	0.000144725	up	1568820	2.25217
chr3L	1569221	1569260	40	3	3	0	0.00447216	0.00938963	up	1569230	1.24427
chr3L	1576151	1576840	690	66	66	0	1.66049e-06	1.02548e-05	up	1576640	3.46099
chr3L	1639401	1639550	150	13	13	0	0.00172271	0.00391941	up	1639450	1.46046
chr3L	1668481	1669150	670	66	66	0	2.07584e-07	1.99281e-06	up	1668800	3.67417
chr3L	1731111	1731290	180	17	17	0	0.00222473	0.00494534	up	1731120	1.49625
chr3L	1795431	1795610	180	14	14	0	5.82212e-19	2.45527e-16	up	1795510	4.92611
chr3L	1831881	1831980	100	9	9	0	7.71336e-06	3.58016e-05	up	1831910	2.02192
chr3L	1839541	1839680	140	13	13	0	5.48852e-06	2.72305e-05	up	1839670	2.02757
chr3L	1850701	1850900	200	19	19	0	6.46874e-06	3.12022e-05	up	1850730	2.73351
chr3L	1865171	1865490	320	31	31	0	0.000470372	0.00122662	up	1865180	1.71513
chr3L	1876091	1876810	720	69	69	0	1.92049e-06	1.14879e-05	up	1876440	3.38687
chr3L	1890851	1891700	850	75	75	0	3.4572e-07	2.92845e-06	up	1891150	3.68502
chr3L	1913891	1913990	100	9	9	0	0.00406371	0.00859318	up	1913940	1.27663
chr3L	1940961	1940980	20	1	1	0	0.000489979	0.00127281	up	1940970	1.33737
chr3L	1970241	1970260	20	1	1	0	0.00384642	0.0081688	up	1970250	1.07859
chr3L	1970941	1971020	80	7	6	0	0.00255295	0.00560947	up	1971010	1.43988
chr3L	1971241	1971340	100	3	3	0	7.02034e-06	3.31055e-05	up	1971290	1.85551
chr3L	2122391	2122650	260	25	25	0	1.79989e-05	7.1511e-05	up	2122640	2.16113
chr3L	2166911	2167070	160	15	15	0	6.08058e-11	3.38677e-09	up	2166920	2.96235
chr3L	2228691	2229070	380	35	35	0	8.64771e-08	9.85639e-07	up	2229000	2.54373
chr3L	2237041	2237620	580	56	56	0	7.05433e-07	5.17348e-06	up	2237170	3.39202
chr3L	2243851	2244660	810	80	80	0	3.50849e-06	1.9109e-05	up	2244320	3.1232
chr3L	2265681	2266210	530	51	51	0	1.25832e-05	5.39516e-05	up	2265830	3.10239
chr3L	2409111	2409770	660	65	65	0	2.39954e-08	3.79809e-07	up	2409380	3.97948
chr3L	2409831	2409850	20	1	1	0	0.00225228	0.00500281	up	2409840	1.17343
chr3L	2466481	2466940	460	45	45	0	1.20225e-06	8.02143e-06	up	2466710	3.27553
chr3L	2485711	2485730	20	1	1	0	0.00257979	0.00566421	up	2485720	1.14412
chr3L	2485761	2486270	510	50	50	0	2.1087e-06	1.24373e-05	up	2485920	3.25559
chr3L	2531231	2531910	680	67	67	0	3.43355e-10	1.27495e-08	up	2531530	4.28273
chr3L	2554131	2554490	360	35	33	0	0.000795373	0.0019681	up	2554330	2.26819
chr3L	2586391	2587420	1030	102	100	0	4.23503e-05	0.000149186	up	2586700	2.9538
chr3L	2589001	2589390	390	36	36	0	0.000396727	0.00105432	up	2589300	2.4215
chr3L	2635601	2635750	150	14	13	0	0.0020365	0.00455436	up	2635610	1.47892
chr3L	2766721	2766870	150	14	14	0	0.00191793	0.00430551	up	2766850	1.62254
chr3L	2774091	2774210	120	10	10	0	1.98233e-05	7.74832e-05	up	2774140	1.80303
chr3L	2851551	2852410	860	85	85	0	2.42154e-10	9.46805e-09	up	2852020	4.35183
chr3L	2885411	2886150	740	73	73	0	5.2389e-09	1.14557e-07	up	2885760	4.19881
chr3L	2893631	2893920	290	28	28	0	7.64701e-05	0.000246172	up	2893780	2.15275
chr3L	2894001	2894060	60	5	5	0	0.000267493	0.000744734	up	2894050	1.5704
chr3L	2894271	2894350	80	6	6	0	0.000220114	0.00062269	up	2894280	1.62641
chr3L	2894381	2894440	60	4	4	0	0.00140165	0.00325546	up	2894430	1.39526
chr3L	3034871	3034910	40	3	3	0	0.00396977	0.0084129	up	3034900	1.20014
chr3L	3046861	3047020	160	15	15	0	8.58049e-05	0.00027076	up	3046890	1.78263
chr3L	3070701	3071380	680	67	67	0	1.69271e-07	1.69673e-06	up	3071000	3.61107
chr3L	3127681	3128030	350	34	34	0	6.49652e-06	3.1285e-05	up	3127720	2.51493
chr3L	3148431	3148570	140	13	13	0	3.07181e-05	0.000113705	up	3148540	1.78901
chr3L	3159701	3159900	200	19	19	0	0.00182951	0.0041274	up	3159890	1.68098
chr3L	3192601	3192820	220	21	21	0	3.56933e-07	2.99337e-06	up	3192810	2.41669
chr3L	3192861	3193010	150	13	13	0	0.00361499	0.00771895	up	3192870	1.29994
chr3L	3197711	3197740	30	2	2	0	0.000298262	0.000820568	up	3197720	1.44854
chr3L	3199021	3199260	240	23	23	0	0.00189464	0.00425644	up	3199230	1.49871
chr3L	3218981	3219090	110	10	10	0	0.00138496	0.00322301	up	3219030	1.67099
chr3L	3224611	3225620	1010	100	100	0	4.94466e-07	3.89243e-06	up	3224950	3.52992
chr3L	3239391	3239840	450	42	42	0	4.21387e-07	3.43628e-06	up	3239650	3.52273
chr3L	3252061	3252280	220	21	21	0	9.06229e-05	0.000283389	up	3252260	1.94953
chr3L	3277091	3277210	120	11	11	0	6.4483e-07	4.79481e-06	up	3277100	2.22402
chr3L	3288451	3288830	380	36	36	0	2.3479e-15	4.20062e-13	up	3288580	6.48923
chr3L	3303251	3303700	450	42	42	0	3.45152e-07	2.92845e-06	up	3303660	2.37732
chr3L	3315421	3315610	190	18	18	0	5.39524e-06	2.68353e-05	up	3315590	2.17483
chr3L	3325971	3326290	320	31	31	0	0.000175108	0.000508277	up	3326180	2.38415
chr3L	3374181	3374200	20	1	1	0	0.000106835	0.000328347	up	3374190	1.48022
chr3L	3456971	3457110	140	13	13	0	7.56001e-05	0.000243619	up	3457100	1.85844
chr3L	3460921	3460960	40	3	3	0	0.000188997	0.000544576	up	3460930	1.52879
chr3L	3472261	3472340	80	7	7	0	4.59675e-06	2.36199e-05	up	3472300	2.12494
chr3L	3515671	3515980	310	30	30	0	8.22197e-07	5.89997e-06	up	3515680	2.62954
chr3L	3594391	3594460	70	5	5	0	0.0032479	0.0069831	up	3594400	1.27975
chr3L	3616251	3616870	620	61	61	0	1.59433e-09	4.46109e-08	up	3616450	4.37013
chr3L	3766961	3766990	30	2	2	0	4.43927e-07	3.56597e-06	up	3766970	2.04178
chr3L	3767901	3768260	360	34	34	0	2.11757e-11	1.37386e-09	up	3767910	3.52411
chr3L	3787961	3788120	160	15	15	0	1.39355e-05	5.82685e-05	up	3788090	2.46318
chr3L	3789311	3789400	90	8	8	0	5.21208e-06	2.61446e-05	up	3789320	2.13845
chr3L	3903031	3903420	390	38	38	0	0.000184653	0.00053284	up	3903250	2.37709
chr3L	3909601	3909810	210	19	19	0	0.000393463	0.00104782	up	3909720	1.95698
chr3L	3931051	3931150	100	9	9	0	5.35837e-05	0.000181087	up	3931140	1.84346
chr3L	4061871	4062040	170	15	15	0	2.9806e-07	2.61404e-06	up	4062030	2.26926
chr3L	4072851	4073060	210	20	20	0	0.000333848	0.000906642	up	4072860	1.64188
chr3L	4092801	4093160	360	35	35	0	1.33303e-05	5.64174e-05	up	4092810	2.45966
chr3L	4103021	4103440	420	38	38	0	6.31999e-05	0.000208687	up	4103070	1.79397
chr3L	4134511	4134770	260	24	24	0	7.51243e-06	3.5062e-05	up	4134690	2.32316
chr3L	4138811	4139300	490	46	46	0	3.08011e-06	1.70911e-05	up	4139060	3.35167
chr3L	4169921	4170040	120	11	11	0	7.02722e-07	5.16029e-06	up	4169930	2.22989
chr3L	4219121	4219760	640	63	63	0	2.15222e-06	1.26004e-05	up	4219490	3.40739
chr3L	4239401	4239740	340	33	33	0	2.96872e-08	4.33625e-07	up	4239410	2.64899
chr3L	4254361	4254520	160	15	15	0	0.000742758	0.00185379	up	4254500	1.57515
chr3L	4292251	4292330	80	7	7	0	0.00175882	0.00399542	up	4292270	1.38402
chr3L	4363991	4364540	550	54	54	0	1.12636e-06	7.6525e-06	up	4364330	3.38773
chr3L	4380511	4380780	270	26	26	0	0.000970775	0.00233746	up	4380670	2.16911
chr3L	4403171	4403510	340	32	32	0	4.17186e-06	2.20113e-05	up	4403500	2.32754
chr3L	4426761	4426840	80	7	7	0	4.41855e-05	0.000154453	up	4426810	2.01972
chr3L	4464761	4464940	180	17	17	0	5.32948e-06	2.65978e-05	up	4464930	2.00694
chr3L	4475121	4475160	40	3	3	0	0.000494214	0.00128257	up	4475150	1.4551
chr3L	4484891	4484930	40	3	3	0	0.000296554	0.000816631	up	4484920	1.51895
chr3L	4532151	4532380	230	19	19	0	0.00105197	0.00251246	up	4532370	1.60496
chr3L	4553261	4554530	1270	123	123	0	3.49777e-08	4.88545e-07	up	4553600	3.98763
chr3L	4626161	4626860	700	67	67	0	7.76741e-09	1.52863e-07	up	4626360	4.19565
chr3L	4690581	4690610	30	2	2	0	0.00351494	0.00751891	up	4690600	1.16734
chr3L	4690651	4691020	370	36	36	0	6.55993e-07	4.85336e-06	up	4690840	3.42071
chr3L	4805761	4806410	650	64	64	0	4.21028e-07	3.43628e-06	up	4805940	3.54429
chr3L	4840611	4840960	350	34	34	0	6.56666e-10	2.19037e-08	up	4840620	3.03773
chr3L	4901061	4901080	20	1	1	0	6.18963e-08	7.50381e-07	up	4901070	2.19272
chr3L	5083421	5083570	150	14	14	0	2.5493e-07	2.33646e-06	up	5083520	2.67064
chr3L	5133721	5133740	20	1	1	0	5.13207e-05	0.000175042	up	5133730	1.5395
chr3L	5133961	5134140	180	17	17	0	2.45987e-09	6.31438e-08	up	5134130	2.66736
chr3L	5366151	5366380	230	22	22	0	0.00027044	0.000752441	up	5366370	1.8527
chr3L	5511801	5512430	630	59	59	0	1.38064e-05	5.78105e-05	up	5512180	3.06695
chr3L	5512471	5512540	70	6	6	0	0.00313092	0.00675866	up	5512480	1.42053
chr3L	5537531	5537680	150	14	14	0	1.98079e-07	1.92029e-06	up	5537670	2.66133
chr3L	5538261	5538310	50	2	2	0	0.000901816	0.00218829	up	5538270	1.3391
chr3L	5583061	5583750	690	68	68	0	1.20199e-07	1.28561e-06	up	5583380	3.79743
chr3L	5608111	5608660	550	54	54	0	2.22823e-07	2.10488e-06	up	5608410	3.74411
chr3L	5652271	5652310	40	2	2	0	9.52291e-09	1.79627e-07	up	5652300	2.46023
chr3L	5652391	5652410	20	1	1	0	0.000206402	0.000588409	up	5652400	1.39635
chr3L	5749631	5750010	380	37	37	0	2.74756e-07	2.45781e-06	up	5749760	3.63376
chr3L	5752291	5752770	480	47	46	0	0.00097621	0.00234768	up	5752760	1.65878
chr3L	5752811	5753160	350	34	34	0	0.000504858	0.00130503	up	5752840	2.06495
chr3L	5765511	5765940	430	42	42	0	9.92096e-07	6.92429e-06	up	5765730	2.91283
chr3L	5768841	5769090	250	21	21	0	0.000425709	0.00112055	up	5769080	1.54272
chr3L	5779631	5780030	400	39	39	0	6.12204e-05	0.000202945	up	5779800	2.63352
chr3L	5794081	5794250	170	15	15	0	1.60119e-06	1.00036e-05	up	5794110	2.13248
chr3L	5810901	5811170	270	24	24	0	8.32381e-05	0.000264214	up	5810980	2.05112
chr3L	5812981	5813570	590	58	58	0	4.23202e-06	2.22333e-05	up	5813180	3.14286
chr3L	5869571	5870300	730	72	72	0	1.42387e-15	2.80217e-13	up	5869800	5.63388
chr3L	5899081	5899690	610	60	60	0	5.5958e-05	0.000188034	up	5899460	2.78646
chr3L	5932521	5932910	390	38	38	0	7.30799e-05	0.000236497	up	5932680	2.70726
chr3L	5966731	5967300	570	56	56	0	1.03249e-05	4.56273e-05	up	5966960	2.47228
chr3L	6023211	6023380	170	16	16	0	5.14214e-07	4.03177e-06	up	6023360	2.18985
chr3L	6023471	6023490	20	1	1	0	0.000167672	0.000489582	up	6023480	1.41722
chr3L	6054621	6054640	20	1	1	0	0.00015196	0.000447689	up	6054630	1.43528
chr3L	6054701	6055260	560	55	55	0	4.08645e-09	9.27938e-08	up	6054910	4.2004
chr3L	6059241	6059370	130	12	12	0	1.08326e-09	3.27511e-08	up	6059360	2.79773
chr3L	6071381	6071400	20	1	1	0	0.00170283	0.00387867	up	6071390	1.1978
chr3L	6071511	6071730	220	21	21	0	4.67735e-07	3.73177e-06	up	6071550	2.68475
chr3L	6082761	6082910	150	10	10	0	2.65744e-05	0.000100574	up	6082770	1.76445
chr3L	6094781	6094930	150	14	14	0	0.00384056	0.00815928	up	6094920	1.39507
chr3L	6103671	6103920	250	22	22	0	2.61719e-07	2.36694e-06	up	6103900	2.51539
chr3L	6124561	6125460	900	89	89	0	2.79035e-11	1.75258e-09	up	6124890	4.76247
chr3L	6129601	6129900	300	29	29	0	0.000274993	0.00076367	up	6129800	2.47312
chr3L	6156051	6156140	90	8	8	0	7.06102e-09	1.43753e-07	up	6156060	2.64063
chr3L	6234361	6234440	80	7	7	0	0.000496393	0.00128709	up	6234430	1.62343
chr3L	6257511	6257620	110	10	10	0	3.8787e-07	3.20277e-06	up	6257520	2.29539
chr3L	6264431	6264880	450	44	44	0	9.30568e-08	1.04649e-06	up	6264580	3.60826
chr3L	6488491	6488610	120	10	10	0	0.00228574	0.0050714	up	6488540	1.38911
chr3L	6549861	6550950	1090	107	107	0	2.23614e-09	5.81595e-08	up	6550270	4.2148
chr3L	6605911	6606230	320	31	31	0	3.13558e-06	1.73338e-05	up	6606030	3.18576
chr3L	6618971	6619380	410	39	39	0	5.02184e-05	0.000171778	up	6619140	2.12598
chr3L	6689031	6689370	340	33	33	0	4.09272e-06	2.16907e-05	up	6689360	2.17365
chr3L	6703541	6703860	320	31	31	0	1.30554e-06	8.54001e-06	up	6703730	3.15445
chr3L	6747261	6747330	70	6	6	0	9.62283e-06	4.29524e-05	up	6747300	1.90213
chr3L	6752401	6752440	40	3	3	0	0.000106927	0.000328459	up	6752410	1.68382
chr3L	6904091	6904310	220	21	21	0	0.00050569	0.00130661	up	6904100	1.64962
chr3L	6906841	6907020	180	17	17	0	0.000439173	0.00115137	up	6906860	1.78356
chr3L	6926131	6926210	80	7	7	0	2.78944e-05	0.000104897	up	6926140	1.88213
chr3L	6942261	6942310	50	4	4	0	3.83354e-06	2.05197e-05	up	6942280	2.14506
chr3L	6942481	6942740	260	25	25	0	0.000340344	0.000919631	up	6942640	2.16463
chr3L	6964831	6964960	130	12	12	0	6.27864e-06	3.05095e-05	up	6964950	2.14577
chr3L	6979821	6980440	620	61	61	0	6.26728e-09	1.30749e-07	up	6980200	3.93564
chr3L	6994531	6994900	370	36	36	0	8.16567e-11	4.26638e-09	up	6994890	4.21487
chr3L	6995171	6995260	90	8	8	0	8.28775e-14	1.06371e-11	up	6995180	4.02492
chr3L	7012331	7012570	240	23	23	0	5.39622e-11	3.09313e-09	up	7012340	2.97612
chr3L	7013791	7013860	70	6	6	0	0.000877461	0.00214249	up	7013850	1.52434
chr3L	7143461	7143540	80	7	7	0	8.82191e-05	0.000277193	up	7143520	1.65298
chr3L	7241331	7241770	440	43	43	0	5.13946e-06	2.58462e-05	up	7241590	2.86692
chr3L	7249231	7249570	340	32	32	0	0.000375305	0.00100399	up	7249480	1.97839
chr3L	7250501	7250880	380	37	34	0	0.000887492	0.00215983	up	7250670	1.90554
chr3L	7335321	7335340	20	1	1	0	0.000325729	0.00088704	up	7335330	1.34557
chr3L	7339131	7339500	370	36	36	0	3.28035e-06	1.80064e-05	up	7339360	3.05381
chr3L	7345171	7345440	270	26	26	0	0.00224153	0.0049808	up	7345310	2.12894
chr3L	7369371	7369730	360	35	35	0	1.1089e-06	7.56872e-06	up	7369420	2.76009
chr3L	7432401	7432520	120	11	11	0	5.34599e-06	2.66352e-05	up	7432420	2.07042
chr3L	7510241	7510960	720	71	71	0	2.21103e-05	8.52084e-05	up	7510590	2.98452
chr3L	7528291	7528760	470	46	46	0	6.93864e-05	0.000226089	up	7528300	1.80431
chr3L	7752511	7752540	30	2	2	0	5.82889e-08	7.19954e-07	up	7752530	2.16804
chr3L	7759431	7759460	30	2	2	0	1.92006e-07	1.87994e-06	up	7759450	2.22811
chr3L	7813571	7813670	100	9	9	0	4.81977e-05	0.000166257	up	7813620	2.18812
chr3L	7837221	7837550	330	32	32	0	3.34388e-05	0.000122092	up	7837410	2.35141
chr3L	7868831	7868850	20	1	1	0	5.16129e-21	9.48443e-18	up	7868840	5.31976
chr3L	7911791	7912340	550	54	54	0	2.95666e-07	2.60539e-06	up	7912330	2.45292
chr3L	7935921	7936390	470	46	46	0	8.62604e-05	0.000272052	up	7936130	2.13152
chr3L	7978571	7978930	360	33	33	0	7.50861e-18	2.77068e-15	up	7978920	4.94584
chr3L	8115921	8116140	220	21	18	0	0.00457433	0.00959391	up	8116130	1.38714
chr3L	8127891	8128050	160	15	15	0	9.23404e-06	4.14584e-05	up	8127930	1.99531
chr3L	8137471	8138010	540	53	53	0	6.39728e-06	3.0908e-05	up	8137690	3.1233
chr3L	8159071	8159310	240	23	23	0	8.9182e-06	4.03423e-05	up	8159080	2.05277
chr3L	8160031	8160390	360	35	35	0	4.97342e-05	0.00017063	up	8160110	2.40057
chr3L	8186691	8186970	280	27	27	0	0.00108547	0.00258517	up	8186880	1.62699
chr3L	8289981	8290100	120	10	10	0	0.00162744	0.00373578	up	8289990	1.45331
chr3L	8296951	8297000	50	4	4	0	0.000367937	0.000987408	up	8296990	1.5217
chr3L	8315481	8316070	590	58	58	0	6.10007e-07	4.60548e-06	up	8315770	3.56626
chr3L	8328991	8329410	420	41	41	0	2.72971e-08	4.12754e-07	up	8329210	4.01955
chr3L	8395071	8395240	170	16	16	0	2.62583e-17	9.11935e-15	up	8395230	4.98082
chr3L	8405151	8405400	250	17	17	0	4.03985e-06	2.1449e-05	up	8405320	2.04644
chr3L	8424671	8425080	410	34	34	0	6.95504e-06	3.28764e-05	up	8424770	2.17946
chr3L	8442471	8442770	300	28	28	0	4.22156e-07	3.43781e-06	up	8442480	2.2932
chr3L	8449351	8450090	740	73	73	0	2.72204e-07	2.44239e-06	up	8449770	3.60699
chr3L	8509851	8509990	140	12	12	0	8.05004e-05	0.000256766	up	8509870	1.72888
chr3L	8525151	8525190	40	3	3	0	0.00114444	0.00271666	up	8525170	1.40386
chr3L	8534701	8534720	20	1	1	0	0.000447587	0.00117224	up	8534710	1.31758
chr3L	8600771	8601120	350	34	34	0	0.000127527	0.000382972	up	8601000	2.49948
chr3L	8603951	8604630	680	67	67	0	4.51887e-06	2.32805e-05	up	8604120	3.20952
chr3L	8627571	8627630	60	5	5	0	6.69834e-06	3.1867e-05	up	8627580	1.90851
chr3L	8627751	8628170	420	41	41	0	1.46245e-06	9.32429e-06	up	8627760	2.13593
chr3L	8628341	8628360	20	1	1	0	0.000332453	0.000903685	up	8628350	1.38321
chr3L	8651881	8651920	40	3	3	0	6.23486e-14	8.36605e-12	up	8651910	3.64958
chr3L	8652001	8652410	410	40	40	0	1.25622e-12	1.17726e-10	up	8652010	4.36319
chr3L	8718651	8719060	410	36	36	0	3.0887e-06	1.71227e-05	up	8718660	2.36639
chr3L	8748641	8749470	830	82	82	0	5.36752e-16	1.32041e-13	up	8748980	6.06697
chr3L	8787251	8787630	380	37	37	0	0.000409065	0.00108253	up	8787410	2.19629
chr3L	8798731	8798990	260	25	25	0	2.85926e-05	0.000106978	up	8798800	2.60828
chr3L	8997801	8998390	590	58	58	0	5.85588e-07	4.4553e-06	up	8998090	3.41174
chr3L	8998451	8998540	90	6	6	0	0.00263325	0.00576873	up	8998500	1.32347
chr3L	9046611	9046810	200	16	16	0	3.51805e-05	0.000127238	up	9046800	1.83338
chr3L	9046871	9046890	20	1	1	0	3.97516e-08	5.43272e-07	up	9046880	2.20542
chr3L	9046951	9047690	740	71	71	0	4.08293e-09	9.27938e-08	up	9047110	4.16367
chr3L	9064241	9064460	220	21	21	0	1.87887e-05	7.42493e-05	up	9064340	2.39923
chr3L	9094991	9095010	20	1	1	0	1.3052e-05	5.55181e-05	up	9095000	1.66431
chr3L	9134661	9134690	30	2	2	0	0.00235497	0.0052152	up	9134670	1.23503
chr3L	9137031	9137110	80	6	6	0	4.7291e-05	0.000163661	up	9137060	1.79095
chr3L	9137191	9137210	20	1	1	0	8.12044e-06	3.73971e-05	up	9137200	1.75228
chr3L	9137241	9137610	370	36	36	0	2.22801e-07	2.10488e-06	up	9137290	3.05763
chr3L	9202851	9203470	620	61	61	0	3.02719e-10	1.15259e-08	up	9203090	4.38972
chr3L	9211251	9211730	480	47	47	0	4.9456e-10	1.69761e-08	up	9211490	4.60336
chr3L	9333811	9334050	240	23	23	0	9.67614e-09	1.81358e-07	up	9333820	2.73972
chr3L	9399041	9399560	520	51	51	0	2.19983e-05	8.48876e-05	up	9399340	2.3635
chr3L	9402181	9402710	530	52	52	0	5.28884e-08	6.71892e-07	up	9402690	2.54888
chr3L	9402781	9402800	20	1	1	0	0.00016268	0.000476421	up	9402790	1.41724
chr3L	9429571	9430500	930	92	92	0	2.57507e-07	2.34618e-06	up	9429960	3.48144
chr3L	9442281	9443010	730	72	72	0	6.42455e-13	6.32175e-11	up	9442990	4.28781
chr3L	9487721	9487910	190	12	12	0	1.55968e-05	6.37258e-05	up	9487790	1.84448
chr3L	9487991	9488010	20	1	1	0	1.59206e-05	6.48244e-05	up	9488000	1.65003
chr3L	9497531	9497780	250	24	24	0	1.98301e-05	7.74832e-05	up	9497760	2.14151
chr3L	9509371	9509760	390	38	36	0	0.00284458	0.00618807	up	9509750	1.58941
chr3L	9511501	9511640	140	13	13	0	5.49167e-08	6.89847e-07	up	9511630	2.70008
chr3L	9571721	9571860	140	13	13	0	1.02969e-06	7.14367e-06	up	9571850	2.37171
chr3L	9614051	9614330	280	27	27	0	1.20029e-11	8.74875e-10	up	9614060	3.39521
chr3L	9713881	9714360	480	47	47	0	0.000295105	0.000813399	up	9713980	2.38219
chr3L	9751661	9752270	610	60	60	0	1.26484e-08	2.25607e-07	up	9751830	4.08923
chr3L	9752301	9752370	70	6	6	0	0.00202769	0.00453637	up	9752310	1.43794
chr3L	9762121	9762580	460	45	45	0	1.34482e-05	5.67666e-05	up	9762320	3.02292
chr3L	9836771	9837300	530	49	49	0	2.08349e-05	8.09272e-05	up	9837010	2.69224
chr3L	9854781	9855570	790	78	78	0	0.00144188	0.00333838	up	9855560	1.65134
chr3L	9859761	9860090	330	29	29	0	0.00095407	0.00230193	up	9859990	1.63448
chr3L	9898841	9899320	480	47	46	0	4.62366e-05	0.000160577	up	9899290	2.22689
chr3L	9968131	9968640	510	49	49	0	1.08442e-07	1.19225e-06	up	9968410	3.757
chr3L	9972091	9972130	40	3	3	0	1.18722e-06	7.95615e-06	up	9972120	2.0947
chr3L	9972191	9972580	390	36	36	0	8.25893e-17	2.70893e-14	up	9972200	4.35995
chr3L	10086481	10086530	50	4	4	0	3.8428e-07	3.1865e-06	up	10086490	2.29787
chr3L	10086741	10086790	50	3	3	0	4.39494e-07	3.54487e-06	up	10086750	2.08004
chr3L	10225141	10225600	460	43	43	0	5.44971e-09	1.17e-07	up	10225590	3.32577
chr3L	10246511	10246720	210	20	20	0	2.06444e-05	8.03459e-05	up	10246660	2.63851
chr3L	10285001	10285170	170	16	16	0	5.92245e-06	2.90417e-05	up	10285160	2.39002
chr3L	10320891	10321130	240	23	23	0	4.26023e-06	2.22785e-05	up	10321120	2.04587
chr3L	10321851	10321930	80	7	7	0	2.23442e-06	1.29588e-05	up	10321920	2.19773
chr3L	10427381	10427620	240	23	23	0	1.02191e-05	4.52956e-05	up	10427460	2.83661
chr3L	10462991	10463010	20	1	1	0	0.000156628	0.000460295	up	10463000	1.45044
chr3L	10463091	10463530	440	39	39	0	1.66409e-20	1.96496e-17	up	10463420	6.66644
chr3L	10463581	10463630	50	4	4	0	4.66495e-06	2.39079e-05	up	10463620	2.25918
chr3L	10508111	10508220	110	10	10	0	0.000537531	0.00138222	up	10508160	1.74125
chr3L	10644811	10644960	150	14	14	0	0.000129384	0.000387954	up	10644820	1.75119
chr3L	10661041	10661230	190	18	18	0	0.00472128	0.00986357	up	10661120	1.65001
chr3L	10664231	10664260	30	2	2	0	0.00279407	0.00609364	up	10664240	1.16043
chr3L	10664511	10664770	260	24	24	0	9.02283e-08	1.02051e-06	up	10664540	2.41022
chr3L	10698141	10698720	580	57	57	0	1.56334e-06	9.80868e-06	up	10698460	3.34691
chr3L	10898881	10899690	810	80	80	0	2.37189e-08	3.77457e-07	up	10899320	3.76113
chr3L	11036161	11036380	220	21	21	0	8.17373e-05	0.000260149	up	11036170	1.81436
chr3L	11041201	11041410	210	20	20	0	0.00115633	0.00274066	up	11041400	1.49145
chr3L	11047721	11048390	670	65	65	0	3.70332e-10	1.34138e-08	up	11048250	4.09526
chr3L	11122961	11123520	560	54	54	0	8.2523e-10	2.60543e-08	up	11123270	4.35135
chr3L	11123551	11123570	20	1	1	0	0.00254128	0.00558589	up	11123560	1.18447
chr3L	11206151	11206230	80	7	7	0	2.4411e-06	1.39925e-05	up	11206220	2.3442
chr3L	11224791	11225210	420	40	40	0	0.000203075	0.000579485	up	11225020	2.08216
chr3L	11511241	11511870	630	56	56	0	1.7852e-06	1.08546e-05	up	11511600	2.31445
chr3L	11523171	11523870	700	69	69	0	3.12923e-20	3.04692e-17	up	11523430	9.19453
chr3L	11562451	11562670	220	21	21	0	0.000259454	0.000723579	up	11562650	2.11686
chr3L	11609521	11609780	260	25	25	0	3.20938e-07	2.76616e-06	up	11609750	2.85662
chr3L	11681791	11682140	350	34	34	0	8.1102e-07	5.84648e-06	up	11681950	3.35529
chr3L	11691391	11691810	420	41	41	0	1.74197e-07	1.7402e-06	up	11691570	3.69865
chr3L	11708721	11708790	70	6	6	0	1.29477e-13	1.52887e-11	up	11708780	3.83419
chr3L	11711391	11711600	210	20	20	0	2.05948e-05	8.02054e-05	up	11711510	2.48082
chr3L	11711661	11711770	110	10	10	0	0.000143377	0.000425376	up	11711680	1.96792
chr3L	11789911	11790450	540	53	53	0	1.63496e-06	1.01727e-05	up	11790170	3.16775
chr3L	11833541	11833630	90	8	8	0	1.14002e-05	4.93815e-05	up	11833620	2.06473
chr3L	11918231	11918730	500	49	49	0	6.2766e-11	3.43121e-09	up	11918480	4.71241
chr3L	12002941	12003180	240	23	23	0	8.52012e-07	6.08993e-06	up	12003170	2.31993
chr3L	12008081	12008310	230	22	22	0	0.000346925	0.000935698	up	12008090	1.76708
chr3L	12066761	12066900	140	13	13	0	1.07668e-08	1.98028e-07	up	12066890	3.12558
chr3L	12116061	12116090	30	2	2	0	0.00337967	0.00724004	up	12116070	1.15205
chr3L	12125141	12125300	160	12	12	0	4.66776e-05	0.000161918	up	12125280	2.05521
chr3L	12146151	12146560	410	40	40	0	3.65978e-05	0.000131592	up	12146170	2.17743
chr3L	12277401	12277490	90	8	8	0	0.00181146	0.00409261	up	12277410	1.53177
chr3L	12336271	12336640	370	36	36	0	2.71719e-07	2.44175e-06	up	12336370	3.51542
chr3L	12414651	12415160	510	50	50	0	1.62487e-06	1.01301e-05	up	12414870	3.32803
chr3L	12471501	12471720	220	21	21	0	6.9928e-12	5.29301e-10	up	12471670	3.94724
chr3L	12514871	12514910	40	3	3	0	7.06271e-07	5.17348e-06	up	12514880	2.04671
chr3L	12526561	12527180	620	59	58	0	2.43996e-13	2.57241e-11	up	12527050	5.72771
chr3L	12533721	12533760	40	2	2	0	0.000822058	0.0020231	up	12533750	1.32477
chr3L	12572421	12572690	270	26	26	0	0.000827655	0.00203518	up	12572570	2.29576
chr3L	12646191	12646570	380	37	37	0	7.14019e-09	1.4444e-07	up	12646370	4.06474
chr3L	12732631	12733100	470	46	46	0	3.59919e-07	3.00986e-06	up	12733050	2.38442
chr3L	12734621	12734800	180	17	17	0	0.00187589	0.00422011	up	12734790	1.43685
chr3L	12750101	12750400	300	29	29	0	0.000371889	0.000996655	up	12750390	1.89064
chr3L	12754711	12755160	450	44	44	0	6.55596e-07	4.85336e-06	up	12754740	2.26724
chr3L	12805151	12805820	670	66	66	0	5.01099e-05	0.000171706	up	12805690	2.44637
chr3L	12814001	12814220	220	19	19	0	7.25004e-06	3.39716e-05	up	12814040	2.20893
chr3L	12861531	12861920	390	38	38	0	9.28623e-11	4.56882e-09	up	12861650	4.76235
chr3L	13005041	13005220	180	10	10	0	3.74989e-06	2.0145e-05	up	13005180	2.08496
chr3L	13005281	13005300	20	1	1	0	0.00313541	0.00676589	up	13005290	1.10953
chr3L	13006441	13006860	420	41	41	0	2.92047e-09	7.30613e-08	up	13006850	2.93957
chr3L	13017871	13018040	170	13	13	0	1.08773e-05	4.76052e-05	up	13018010	1.96513
chr3L	13022711	13023190	480	47	47	0	1.53637e-07	1.57751e-06	up	13023180	2.43965
chr3L	13036471	13036950	480	47	42	0	5.04407e-05	0.000172324	up	13036680	2.60236
chr3L	13040731	13041990	1260	125	111	0	1.44547e-07	1.49458e-06	up	13041640	3.6984
chr3L	13301731	13301780	50	3	3	0	0.000256274	0.000715726	up	13301770	1.57883
chr3L	13301921	13302150	230	21	21	0	4.40389e-06	2.28276e-05	up	13302140	2.04456
chr3L	13387781	13387800	20	1	1	0	0.00164401	0.00376837	up	13387790	1.17564
chr3L	13388101	13388270	170	16	16	0	4.64278e-07	3.7092e-06	up	13388110	2.30937
chr3L	13389651	13390290	640	56	56	0	1.61133e-06	1.00563e-05	up	13390050	3.31161
chr3L	13411061	13411450	390	38	38	0	4.58348e-12	3.65687e-10	up	13411230	4.90176
chr3L	13411501	13411520	20	1	1	0	0.00015574	0.00045814	up	13411510	1.4258
chr3L	13450421	13450600	180	17	17	0	1.71322e-22	5.05744e-19	up	13450450	8.51505
chr3L	13486191	13487020	830	82	82	0	2.10795e-09	5.58088e-08	up	13486480	4.43385
chr3L	13845261	13845790	530	52	52	0	8.63437e-10	2.70106e-08	up	13845480	4.43242
chr3L	13860171	13860250	80	7	7	0	6.06307e-07	4.587e-06	up	13860200	2.13054
chr3L	13877111	13877460	350	29	29	0	0.000860213	0.0021056	up	13877450	1.60919
chr3L	13900501	13900980	480	47	47	0	1.28308e-05	5.47743e-05	up	13900760	2.64682
chr3L	14001711	14002390	680	67	67	0	4.39479e-05	0.000153805	up	14002020	2.8181
chr3L	14002941	14003090	150	12	12	0	0.000273753	0.000760941	up	14003030	1.75851
chr3L	14028921	14029460	540	53	53	0	0.000356261	0.000957816	up	14029260	2.44632
chr3L	14031501	14032070	570	56	56	0	1.3144e-05	5.57886e-05	up	14031770	3.07024
chr3L	14036851	14036970	120	9	9	0	0.000118623	0.000358971	up	14036910	1.68723
chr3L	14051061	14051200	140	13	13	0	1.26172e-10	5.73439e-09	up	14051070	2.98787
chr3L	14052891	14053370	480	47	47	0	1.283e-06	8.42586e-06	up	14053080	3.21255
chr3L	14111311	14111950	640	61	61	0	6.83331e-11	3.68057e-09	up	14111690	4.68975
chr3L	14189611	14191090	1480	144	144	0	4.97216e-19	2.45527e-16	up	14189940	8.95286
chr3L	14212241	14212910	670	66	66	0	2.99522e-19	1.76838e-16	up	14212900	5.31119
chr3L	14235751	14236230	480	47	47	0	1.29142e-06	8.47172e-06	up	14235790	2.38374
chr3L	14512901	14512930	30	2	2	0	0.00195545	0.00438472	up	14512920	1.25662
chr3L	14512961	14513600	640	63	63	0	1.03721e-07	1.1489e-06	up	14513350	3.76629
chr3L	14537011	14537810	800	78	78	0	2.3343e-09	6.04461e-08	up	14537530	4.28077
chr3L	14559671	14560020	350	34	34	0	8.53399e-06	3.89071e-05	up	14559680	2.184
chr3L	14562541	14562990	450	44	44	0	1.81783e-06	1.09851e-05	up	14562950	2.94668
chr3L	14607541	14608020	480	46	46	0	9.46131e-06	4.235e-05	up	14607870	3.13705
chr3L	14621251	14622160	910	90	90	0	7.60993e-07	5.51953e-06	up	14621770	3.64576
chr3L	14622221	14622390	170	16	16	0	6.85742e-11	3.68057e-09	up	14622280	2.97518
chr3L	14622451	14622620	170	11	11	0	1.47955e-08	2.51737e-07	up	14622500	2.51706
chr3L	14671591	14672080	490	48	48	0	2.55031e-06	1.45058e-05	up	14671770	3.28962
chr3L	14673981	14674440	460	45	45	0	0.000197115	0.000564937	up	14673990	1.93727
chr3L	14801961	14802560	600	59	59	0	7.90987e-07	5.71602e-06	up	14802210	3.50004
chr3L	14942941	14942970	30	2	2	0	3.81077e-05	0.000136439	up	14942960	1.68804
chr3L	14999741	14999800	60	5	5	0	1.64777e-06	1.02082e-05	up	14999790	2.05053
chr3L	14999841	14999860	20	1	1	0	8.56234e-06	3.89461e-05	up	14999850	1.70706
chr3L	15014131	15014290	160	14	14	0	3.04893e-05	0.000113	up	15014280	1.85788
chr3L	15014371	15014640	270	26	26	0	9.04342e-11	4.48675e-09	up	15014380	2.98206
chr3L	15048061	15048510	450	44	44	0	1.20452e-08	2.18144e-07	up	15048330	3.93202
chr3L	15048611	15048630	20	1	1	0	0.00168023	0.00383606	up	15048620	1.18261
chr3L	15048661	15048710	50	2	2	0	0.00271732	0.00593748	up	15048700	1.19356
chr3L	15072171	15072690	520	51	51	0	8.15057e-07	5.86841e-06	up	15072390	3.43179
chr3L	15142421	15142870	450	41	40	0	1.04211e-08	1.93479e-07	up	15142790	4.02307
chr3L	15142981	15143120	140	13	13	0	0.000333812	0.000906642	up	15143000	1.68394
chr3L	15144171	15144360	190	16	16	0	3.24812e-09	7.95722e-08	up	15144190	2.6785
chr3L	15267711	15268150	440	39	39	0	4.87653e-06	2.47133e-05	up	15267940	3.16854
chr3L	15268211	15268360	150	13	13	0	0.000788254	0.00195294	up	15268350	1.52746
chr3L	15515651	15515820	170	16	16	0	0.0023905	0.00528595	up	15515810	1.42466
chr3L	15516541	15516830	290	27	27	0	0.000108434	0.000332223	up	15516570	1.95102
chr3L	15554301	15554510	210	20	20	0	0.00190604	0.00428044	up	15554480	1.69811
chr3L	15563111	15563210	100	9	9	0	0.000141497	0.000420643	up	15563190	1.63375
chr3L	15563301	15563420	120	11	11	0	3.73792e-09	8.80477e-08	up	15563310	2.58972
chr3L	15588391	15588410	20	1	1	0	0.0016508	0.00377619	up	15588400	1.17521
chr3L	15588551	15588940	390	37	37	0	7.68697e-09	1.5244e-07	up	15588560	2.80228
chr3L	15637111	15637180	70	6	6	0	4.77238e-05	0.000164773	up	15637170	1.83658
chr3L	15647061	15647140	80	7	7	0	2.40503e-05	9.2263e-05	up	15647130	1.78933
chr3L	15808591	15808960	370	36	36	0	5.82746e-08	7.19954e-07	up	15808930	2.53058
chr3L	15832031	15832390	360	35	34	0	0.000199912	0.000571565	up	15832140	2.23712
chr3L	15835261	15835550	290	26	26	0	5.21747e-09	1.14513e-07	up	15835350	2.73473
chr3L	15837281	15837760	480	47	47	0	8.20579e-08	9.38895e-07	up	15837610	3.4622
chr3L	15925201	15925490	290	26	26	0	5.39083e-05	0.000181664	up	15925380	2.42665
chr3L	15954531	15955380	850	84	84	0	5.79111e-07	4.41915e-06	up	15954960	3.67867
chr3L	15967851	15968160	310	30	30	0	0.00050196	0.00129867	up	15968060	2.37441
chr3L	16004981	16005020	40	3	3	0	0.000234766	0.000659714	up	16005010	1.54085
chr3L	16011661	16011970	310	27	27	0	8.65186e-06	3.92928e-05	up	16011920	2.10458
chr3L	16036931	16037760	830	82	82	0	1.40554e-08	2.43739e-07	up	16037330	4.12635
chr3L	16050791	16052140	1350	132	132	0	4.05826e-08	5.50804e-07	up	16051080	3.99919
chr3L	16112381	16113340	960	95	95	0	4.60085e-05	0.000159973	up	16113020	2.88138
chr3L	16129321	16129410	90	8	8	0	0.00211139	0.00471647	up	16129400	1.391
chr3L	16228851	16228870	20	1	1	0	5.18553e-05	0.000176559	up	16228860	1.68848
chr3L	16228991	16229010	20	1	1	0	8.71644e-05	0.000274317	up	16229000	1.53685
chr3L	16231881	16232140	260	24	24	0	0.000512877	0.00132344	up	16232050	2.02452
chr3L	16291891	16291920	30	2	2	0	5.20044e-08	6.6892e-07	up	16291910	2.32705
chr3L	16334981	16335200	220	21	21	0	0.000416077	0.00109862	up	16335090	2.28711
chr3L	16378501	16378690	190	18	18	0	8.61934e-09	1.66435e-07	up	16378680	2.5821
chr3L	16381241	16381910	670	66	62	0	0.00120029	0.00283348	up	16381510	2.29755
chr3L	16385921	16386460	540	53	53	0	1.41133e-05	5.87757e-05	up	16386210	3.01427
chr3L	16412081	16412800	720	70	70	0	2.4551e-05	9.39398e-05	up	16412550	2.93056
chr3L	16469921	16470550	630	62	62	0	5.90008e-11	3.31753e-09	up	16470240	4.70774
chr3L	16496591	16496750	160	15	15	0	7.32242e-06	3.42836e-05	up	16496600	2.23938
chr3L	16563341	16563790	450	44	44	0	5.52897e-14	7.5914e-12	up	16563440	5.37153
chr3L	16574551	16574620	70	3	3	0	0.000283716	0.000785675	up	16574610	1.473
chr3L	16584141	16584360	220	21	21	0	5.01458e-05	0.000171729	up	16584150	1.91455
chr3L	16612311	16612380	70	6	6	0	0.00138684	0.00322612	up	16612340	1.61283
chr3L	16647661	16648450	790	77	77	0	1.48843e-06	9.40864e-06	up	16648020	3.42416
chr3L	16661781	16662120	340	33	33	0	7.23744e-05	0.00023465	up	16661810	1.83566
chr3L	16711411	16712200	790	76	75	0	2.43206e-06	1.39678e-05	up	16711850	3.26207
chr3L	16741601	16742320	720	69	69	0	3.37857e-07	2.89088e-06	up	16741970	3.25453
chr3L	16807961	16808540	580	57	57	0	1.61005e-09	4.48384e-08	up	16808330	4.20236
chr3L	16841951	16842500	550	54	54	0	1.64857e-05	6.64379e-05	up	16841970	2.01087
chr3L	16875541	16875950	410	40	40	0	6.22504e-07	4.68783e-06	up	16875940	2.19627
chr3L	16884121	16884540	420	36	36	0	1.98705e-06	1.185e-05	up	16884290	3.32152
chr3L	16913431	16913460	30	2	2	0	0.000144666	0.000428555	up	16913450	1.55177
chr3L	16930341	16930360	20	1	1	0	0.000637322	0.00161491	up	16930350	1.31067
chr3L	16930401	16930970	570	56	56	0	1.65073e-06	1.02158e-05	up	16930660	3.25514
chr3L	16955271	16955610	340	33	33	0	3.13436e-06	1.73338e-05	up	16955280	2.43001
chr3L	16985411	16985960	550	53	53	0	3.09684e-05	0.000114488	up	16985790	2.65482
chr3L	17016091	17016110	20	1	1	0	0.00142551	0.00330567	up	17016100	1.20861
chr3L	17016141	17016470	330	32	32	0	0.00123231	0.00289978	up	17016180	1.842
chr3L	17050541	17051260	720	71	71	0	0.000214931	0.000609488	up	17050750	2.66921
chr3L	17242101	17242830	730	72	72	0	1.0784e-06	7.38622e-06	up	17242820	2.27319
chr3L	17339041	17339720	680	67	67	0	2.33483e-06	1.34881e-05	up	17339200	2.901
chr3L	17352821	17353230	410	40	40	0	1.35759e-05	5.70884e-05	up	17352890	2.44349
chr3L	17379601	17379770	170	16	16	0	2.09807e-05	8.13864e-05	up	17379670	2.53873
chr3L	17407171	17407490	320	29	29	0	5.85583e-05	0.000195437	up	17407330	2.29002
chr3L	17465471	17466190	720	69	69	0	1.23565e-08	2.21741e-07	up	17465860	4.15817
chr3L	17474401	17474460	60	4	4	0	0.00127833	0.0029997	up	17474450	1.29357
chr3L	17474521	17475310	790	78	78	0	1.12644e-08	2.05898e-07	up	17474930	3.95696
chr3L	17475421	17475450	30	2	2	0	0.000318436	0.000869586	up	17475430	1.45396
chr3L	17475521	17476360	840	83	83	0	1.89843e-06	1.1379e-05	up	17476070	3.51691
chr3L	17529981	17530080	100	9	9	0	0.00135544	0.00316556	up	17529990	1.46129
chr3L	17530121	17530140	20	1	1	0	0.000146981	0.000434758	up	17530130	1.42655
chr3L	17533241	17533560	320	31	31	0	1.87571e-07	1.84263e-06	up	17533250	2.43683
chr3L	17557661	17557880	220	20	20	0	4.19229e-05	0.000148034	up	17557710	1.77871
chr3L	17557911	17557980	70	6	6	0	0.000462247	0.00120864	up	17557930	1.55481
chr3L	17596641	17597460	820	80	80	0	2.64681e-07	2.38576e-06	up	17597080	3.63988
chr3L	17621481	17622020	540	52	52	0	4.4681e-06	2.30591e-05	up	17621710	3.18874
chr3L	17669061	17670040	980	96	96	0	3.5158e-07	2.96957e-06	up	17669670	3.67632
chr3L	17739761	17739920	160	13	13	0	0.000190008	0.000547224	up	17739790	1.70162
chr3L	17801981	17802720	740	72	69	0	6.69698e-06	3.1867e-05	up	17802630	2.12528
chr3L	17846341	17847030	690	68	68	0	6.46774e-07	4.80321e-06	up	17846690	3.54564
chr3L	17898701	17898780	80	7	7	0	5.03186e-05	0.000172021	up	17898710	1.73056
chr3L	17907771	17908190	420	41	41	0	0.000348092	0.000938403	up	17907970	2.57604
chr3L	17987921	17988800	880	87	86	0	1.72052e-07	1.72169e-06	up	17988240	3.64436
chr3L	18019521	18020070	550	54	54	0	1.0826e-06	7.40631e-06	up	18019810	3.31579
chr3L	18088071	18088400	330	31	31	0	3.54057e-06	1.92305e-05	up	18088280	3.08218
chr3L	18106011	18106440	430	40	36	0	0.000484597	0.00126038	up	18106420	1.6951
chr3L	18154231	18154400	170	16	16	0	1.76014e-05	7.00734e-05	up	18154380	2.22534
chr3L	18167251	18167380	130	10	10	0	0.000425199	0.0011197	up	18167320	1.56852
chr3L	18235531	18235630	100	9	9	0	5.28966e-05	0.000179278	up	18235580	2.05782
chr3L	18460211	18461160	950	94	94	0	6.31363e-10	2.11794e-08	up	18460610	4.47815
chr3L	18461221	18461400	180	17	17	0	4.25189e-06	2.22546e-05	up	18461360	2.12269
chr3L	18617891	18618400	510	49	49	0	5.04284e-06	2.54469e-05	up	18618220	3.0803
chr3L	18622241	18622660	420	41	41	0	5.37729e-05	0.000181415	up	18622500	2.6166
chr3L	18667071	18667510	440	41	41	0	2.06413e-06	1.22355e-05	up	18667290	3.23268
chr3L	18743741	18743990	250	24	24	0	2.54835e-07	2.33646e-06	up	18743750	2.90346
chr3L	18801491	18801680	190	18	18	0	3.62136e-06	1.95256e-05	up	18801650	2.61761
chr3L	18820771	18821130	360	35	35	0	1.81558e-06	1.09827e-05	up	18820840	2.74722
chr3L	18846721	18846760	40	3	3	0	0.00179982	0.00406819	up	18846750	1.31135
chr3L	18848321	18849010	690	68	68	0	8.20262e-09	1.60358e-07	up	18848540	4.04548
chr3L	18865761	18866040	280	27	27	0	3.83114e-15	6.46259e-13	up	18865770	4.73219
chr3L	18898561	18899040	480	47	47	0	1.53429e-05	6.30373e-05	up	18898750	2.96207
chr3L	18949161	18949380	220	19	19	0	8.9659e-09	1.7131e-07	up	18949210	2.59416
chr3L	18968621	18968930	310	29	29	0	2.71425e-05	0.000102461	up	18968810	2.53339
chr3L	19000401	19000950	550	54	54	0	9.32795e-15	1.48844e-12	up	19000730	6.01935
chr3L	19062761	19063270	510	50	50	0	3.66717e-05	0.000131777	up	19063120	2.90791
chr3L	19092461	19092700	240	23	23	0	0.000290435	0.00080315	up	19092540	2.13259
chr3L	19139951	19140970	1020	101	101	0	3.83171e-09	8.94672e-08	up	19140600	4.17143
chr3L	19261041	19261210	170	16	16	0	0.00220165	0.00490141	up	19261050	1.51961
chr3L	19294081	19294840	760	75	75	0	1.6732e-07	1.68289e-06	up	19294450	3.69884
chr3L	19349591	19350150	560	54	54	0	3.38869e-08	4.77489e-07	up	19349900	3.85871
chr3L	19350281	19350310	30	2	2	0	0.00269821	0.00590009	up	19350300	1.20538
chr3L	19483091	19483590	500	49	49	0	3.6577e-09	8.67271e-08	up	19483100	3.28553
chr3L	19516411	19516890	480	47	47	0	1.37117e-07	1.42776e-06	up	19516640	3.58548
chr3L	19586101	19586140	40	3	3	0	0.000155281	0.000457017	up	19586130	1.58438
chr3L	19586211	19586230	20	1	1	0	1.50306e-06	9.47073e-06	up	19586220	1.87912
chr3L	19598781	19599130	350	33	33	0	0.000287869	0.000796493	up	19599010	2.24322
chr3L	19718571	19718640	70	6	6	0	0.00167305	0.00382116	up	19718590	1.41342
chr3L	19793381	19794220	840	82	81	0	2.69719e-06	1.52531e-05	up	19793740	3.28862
chr3L	19871071	19871100	30	2	2	0	2.54354e-05	9.67595e-05	up	19871090	1.66558
chr3L	19909391	19909580	190	18	18	0	5.99797e-05	0.000199443	up	19909560	2.1396
chr3L	19914651	19914830	180	12	12	0	0.000230853	0.000649646	up	19914770	1.65446
chr3L	19914871	19915050	180	17	17	0	4.2275e-06	2.22333e-05	up	19914890	2.15907
chr3L	19923441	19923670	230	19	19	0	0.000230531	0.00064905	up	19923560	1.65514
chr3L	19928521	19928840	320	31	31	0	0.000122332	0.000369059	up	19928830	1.79096
chr3L	20004641	20004880	240	23	23	0	1.56083e-09	4.38817e-08	up	20004870	3.27383
chr3L	20097091	20097890	800	79	79	0	1.12193e-09	3.36236e-08	up	20097440	4.38008
chr3L	20097921	20097940	20	1	1	0	1.81062e-07	1.79361e-06	up	20097930	2.1425
chr3L	20103911	20104410	500	49	49	0	3.58976e-06	1.9444e-05	up	20104060	3.08239
chr3L	20183731	20184040	310	30	30	0	4.74473e-05	0.000163914	up	20183900	2.74028
chr3L	20220991	20221340	350	34	34	0	2.68344e-07	2.4151e-06	up	20221210	2.9429
chr3L	20242201	20242400	200	19	19	0	0.000731265	0.0018294	up	20242390	1.68773
chr3L	20297131	20297180	50	4	4	0	4.36044e-07	3.53627e-06	up	20297140	2.12469
chr3L	20309851	20310210	360	32	32	0	0.000100929	0.000311655	up	20309870	2.14618
chr3L	20313521	20313570	50	4	4	0	1.19087e-05	5.14708e-05	up	20313560	1.86369
chr3L	20410851	20411030	180	17	17	0	0.000171664	0.000499756	up	20410930	1.97805
chr3L	20411061	20411090	30	2	2	0	0.000138105	0.000411316	up	20411080	1.53852
chr3L	20432411	20432620	210	19	19	0	2.96282e-05	0.000110363	up	20432420	2.08566
chr3L	20473361	20473670	310	30	30	0	1.6214e-05	6.5619e-05	up	20473650	2.06837
chr3L	20520791	20520890	100	9	9	0	8.12122e-05	0.000258757	up	20520870	1.69162
chr3L	20526331	20526520	190	18	18	0	0.0032068	0.00690732	up	20526440	1.75055
chr3L	20540971	20541980	1010	100	100	0	1.65005e-07	1.66528e-06	up	20541770	3.74854
chr3L	20711331	20711730	400	38	38	0	9.04017e-06	4.07754e-05	up	20711620	3.02263
chr3L	20711791	20711830	40	3	3	0	0.000682304	0.00172077	up	20711810	1.41407
chr3L	20778281	20778740	460	45	45	0	0.0004324	0.00113613	up	20778290	1.616
chr3L	20798171	20798950	780	77	77	0	3.57734e-08	4.97729e-07	up	20798610	3.85479
chr3L	20800241	20800340	100	7	7	0	0.000109079	0.000333512	up	20800310	1.69628
chr3L	20809411	20809500	90	8	8	0	0.00166236	0.00379968	up	20809490	1.48324
chr3L	20841651	20841880	230	22	22	0	0.000334324	0.000907101	up	20841680	2.03271
chr3L	20910191	20910210	20	1	1	0	0.00295283	0.00640938	up	20910200	1.12107
chr3L	20910381	20910500	120	11	11	0	5.84588e-05	0.000195215	up	20910390	1.76669
chr3L	21027311	21027980	670	66	66	0	0.000334176	0.000907101	up	21027860	1.98278
chr3L	21034261	21034620	360	35	35	0	5.94217e-05	0.000197983	up	21034270	2.05309
chr3L	21049521	21050130	610	60	60	0	2.69844e-08	4.11359e-07	up	21049870	3.81215
chr3L	21065331	21065900	570	56	56	0	6.76387e-05	0.000221118	up	21065710	2.75837
chr3L	21131491	21131560	70	6	6	0	6.72169e-05	0.000220105	up	21131500	1.69048
chr3L	21164431	21164500	70	6	6	0	0.000379928	0.00101589	up	21164440	1.54148
chr3L	21175411	21175760	350	34	34	0	2.3871e-05	9.16943e-05	up	21175500	2.3468
chr3L	21202111	21202570	460	44	41	0	9.33378e-07	6.58383e-06	up	21202200	3.0365
chr3L	21262531	21262880	350	34	34	0	0.00029788	0.0008199	up	21262620	2.27354
chr3L	21285541	21286070	530	52	52	0	2.23001e-06	1.29459e-05	up	21285790	3.28942
chr3L	21317811	21318520	710	70	70	0	3.77917e-06	2.02654e-05	up	21318150	3.39572
chr3L	21360051	21360070	20	1	1	0	0.000922214	0.00223237	up	21360060	1.24389
chr3L	21433201	21433410	210	20	20	0	0.00365307	0.00779463	up	21433400	1.46257
chr3L	21483931	21484240	310	30	30	0	2.53819e-05	9.6618e-05	up	21484060	2.81685
chr3L	21516031	21516240	210	20	20	0	1.10479e-07	1.21015e-06	up	21516230	2.42125
chr3L	21516951	21517050	100	9	8	0	0.00413723	0.00873924	up	21517040	1.39925
chr3L	21533951	21533970	20	1	1	0	0.00436159	0.009164	up	21533960	1.07961
chr3L	21536721	21536820	100	9	9	0	2.47429e-05	9.44292e-05	up	21536810	2.00163
chr3L	21536931	21537100	170	16	16	0	2.20409e-06	1.28333e-05	up	21536970	2.30309
chr3L	21604351	21604750	400	39	39	0	1.40283e-13	1.62398e-11	up	21604480	5.40909
chr3L	21640731	21641010	280	27	27	0	9.09796e-07	6.44057e-06	up	21640900	3.35151
chr3L	21652671	21653250	580	57	57	0	1.79268e-09	4.92279e-08	up	21653010	4.14869
chr3L	21679891	21679960	70	5	5	0	5.20921e-07	4.07354e-06	up	21679900	2.24256
chr3L	21930391	21930590	200	18	18	0	0.000134236	0.000401483	up	21930500	1.9124
chr3L	21941911	21942140	230	22	22	0	0.000173226	0.000503805	up	21941920	1.83323
chr3L	21953151	21953270	120	11	11	0	0.000556308	0.00142678	up	21953230	1.72402
chr3L	22075811	22076120	310	28	28	0	0.000130644	0.000391534	up	22076030	2.3692
chr3L	22078331	22078560	230	22	22	0	6.31134e-07	4.73926e-06	up	22078370	2.90761
chr3L	22266791	22266870	80	6	6	0	0.000651642	0.00164837	up	22266850	1.43671
chr3L	22267421	22267540	120	8	8	0	0.000797434	0.00197072	up	22267510	1.58342
chr3L	22455981	22456290	310	30	30	0	6.01404e-07	4.55801e-06	up	22456270	2.63941
chr3L	22634001	22634400	400	39	39	0	1.85749e-05	7.35522e-05	up	22634290	2.9057
chr3L	22681001	22681270	270	25	25	0	1.54647e-06	9.73389e-06	up	22681110	2.74167
chr3L	22727871	22727890	20	1	1	0	0.0017908	0.00405419	up	22727880	1.23823
chr3L	22863511	22863930	420	41	41	0	1.29091e-05	5.50292e-05	up	22863790	2.98418
chr3L	22879041	22879140	100	9	9	0	0.000892618	0.00217052	up	22879120	1.69016
chr3L	22879221	22879240	20	1	1	0	9.34815e-05	0.000291402	up	22879230	1.4924
chr3L	22894561	22894580	20	1	1	0	0.00115084	0.00272874	up	22894570	1.22494
chr3L	22894701	22895240	540	53	53	0	3.38783e-08	4.77489e-07	up	22895000	3.93964
chr3L	22940241	22940560	320	31	31	0	2.76496e-07	2.46964e-06	up	22940270	2.44911
chr3L	22958301	22958490	190	18	18	0	3.49369e-06	1.90459e-05	up	22958480	2.43558
chr3L	22982191	22982610	420	38	38	0	3.61441e-06	1.95256e-05	up	22982210	2.32574
chr3L	23466631	23466710	80	7	7	0	0.000538675	0.00138456	up	23466700	1.40664
chr3L	23466941	23466960	20	1	1	0	8.11937e-06	3.73971e-05	up	23466950	1.74907
chr3L	23466991	23467020	30	2	2	0	2.4856e-08	3.88228e-07	up	23467010	2.2817
chr3L	23807681	23807710	30	2	2	0	4.74309e-07	3.77911e-06	up	23807700	2.0503
chr3L	24695321	24695360	40	3	3	0	0.000325003	0.000885472	up	24695330	1.44173
chr3L	24993341	24993390	50	4	4	0	0.00330789	0.00710175	up	24993380	1.20509
chr3L	25217331	25217930	600	57	33	0	0.0016919	0.00385972	up	25217430	1.62297
chr3L	25971721	25971740	20	1	1	0	0.00061016	0.00155275	up	25971730	1.25322
chr3L	27422641	27422830	190	17	17	0	0.0010021	0.00240503	up	27422650	1.54526
chr3L	27691371	27691420	50	4	4	0	0.00188762	0.00424391	up	27691410	1.36068
chr3L	28090991	28091440	450	44	44	0	3.7308e-06	2.00607e-05	up	28091420	2.35961
chr3R	2079121	2079250	130	9	9	0	0.00040207	0.00106545	up	2079130	1.51843
chr3R	2302311	2302390	80	7	7	0	0.00372354	0.0079278	up	2302320	1.49557
chr3R	2508021	2508040	20	1	1	0	5.09133e-05	0.000173753	up	2508030	1.53989
chr3R	2797771	2797800	30	2	2	0	0.00473822	0.00989545	up	2797780	1.1196
chr3R	2818531	2818580	50	3	3	0	0.00154197	0.0035534	up	2818570	1.2937
chr3R	2819391	2819460	70	6	6	0	1.98615e-06	1.185e-05	up	2819450	1.96166
chr3R	2819951	2819990	40	3	3	0	8.04814e-05	0.000256766	up	2819960	1.72963
chr3R	2822011	2822100	90	8	8	0	0.00179541	0.00405978	up	2822090	1.37973
chr3R	3219471	3219490	20	1	1	0	0.00159221	0.00366203	up	3219480	1.17192
chr3R	3374031	3374580	550	54	54	0	2.4951e-09	6.37709e-08	up	3374340	4.16357
chr3R	3540611	3540650	40	3	3	0	0.000236507	0.000664291	up	3540620	1.47761
chr3R	3541421	3541510	90	8	8	0	1.11752e-06	7.60999e-06	up	3541430	2.15107
chr3R	3543301	3543410	110	8	8	0	9.53418e-06	4.26115e-05	up	3543390	1.9027
chr3R	3674501	3674590	90	8	8	0	6.82727e-05	0.000223067	up	3674510	1.83473
chr3R	4052761	4053230	470	46	46	0	6.842e-08	8.15362e-07	up	4052980	3.74888
chr3R	4081711	4082120	410	40	40	0	2.72573e-06	1.53703e-05	up	4081870	2.48949
chr3R	4334181	4334290	110	10	10	0	2.18873e-05	8.45698e-05	up	4334230	1.89127
chr3R	4387451	4387650	200	19	19	0	6.42669e-06	3.10247e-05	up	4387600	2.45186
chr3R	4402811	4403070	260	21	21	0	0.000933479	0.00225594	up	4402990	1.57961
chr3R	4641541	4641900	360	35	35	0	0.000699199	0.00175812	up	4641890	1.64853
chr3R	4658991	4659590	600	59	59	0	5.17109e-05	0.000176169	up	4659250	2.93715
chr3R	4705251	4705440	190	18	18	0	8.23729e-07	5.90206e-06	up	4705430	2.17324
chr3R	4705471	4705790	320	26	26	0	1.15283e-06	7.76978e-06	up	4705650	2.20861
chr3R	4712411	4712490	80	7	7	0	0.000208188	0.000592644	up	4712420	1.52751
chr3R	4749251	4749310	60	4	4	0	6.23728e-06	3.03877e-05	up	4749290	1.90276
chr3R	4821691	4821760	70	6	6	0	0.00452784	0.00949977	up	4821740	1.18845
chr3R	4905681	4906560	880	87	87	0	4.40383e-08	5.835e-07	up	4905960	3.93185
chr3R	4910481	4910530	50	3	3	0	0.00096704	0.00233037	up	4910490	1.35934
chr3R	4962591	4963140	550	54	54	0	1.34479e-07	1.41275e-06	up	4962830	3.67582
chr3R	4963241	4963310	70	6	6	0	0.000271441	0.00075487	up	4963300	1.72076
chr3R	4969291	4969530	240	23	23	0	8.54116e-06	3.89097e-05	up	4969470	2.71222
chr3R	4970341	4971160	820	81	81	0	3.66798e-13	3.79926e-11	up	4970860	5.25114
chr3R	4973101	4973630	530	50	50	0	2.98065e-05	0.000110887	up	4973260	2.65307
chr3R	5126911	5127360	450	44	44	0	1.63222e-11	1.12054e-09	up	5127090	4.76028
chr3R	5127401	5127470	70	6	6	0	0.000615678	0.00156612	up	5127460	1.54277
chr3R	5127771	5127930	160	15	15	0	0.00445907	0.00936547	up	5127790	1.37991
chr3R	5217281	5218000	720	71	71	0	6.67512e-08	7.9939e-07	up	5217570	3.80348
chr3R	5268411	5268930	520	51	51	0	0.00010573	0.000325628	up	5268680	2.71257
chr3R	5299141	5299620	480	47	47	0	1.92627e-10	8.02249e-09	up	5299150	3.93479
chr3R	5300661	5300860	200	18	18	0	0.000701369	0.00176208	up	5300830	1.78601
chr3R	5354861	5355020	160	15	15	0	0.00119298	0.0028196	up	5355000	1.76409
chr3R	5368381	5368630	250	24	24	0	1.45352e-05	6.0303e-05	up	5368460	2.18443
chr3R	5371671	5371770	100	9	9	0	0.000277313	0.000769388	up	5371760	1.58757
chr3R	5393831	5393910	80	7	7	0	0.000209013	0.000594132	up	5393850	1.78655
chr3R	5516531	5517110	580	57	57	0	0.00011658	0.000353692	up	5516670	2.44105
chr3R	5568661	5568910	250	22	22	0	0.00261582	0.00573266	up	5568900	1.42291
chr3R	5591421	5591720	300	29	29	0	0.000793516	0.00196515	up	5591480	2.00919
chr3R	5594901	5595010	110	10	10	0	0.000717402	0.00180006	up	5595000	1.73516
chr3R	5606621	5606770	150	12	12	0	9.98401e-05	0.000309101	up	5606640	1.70606
chr3R	5654891	5655110	220	21	21	0	0.00120234	0.00283717	up	5654900	1.73109
chr3R	5669341	5669600	260	23	23	0	0.00199512	0.00447028	up	5669490	1.86792
chr3R	5685521	5685630	110	8	8	0	0.00253212	0.00556784	up	5685570	1.33453
chr3R	5733041	5733600	560	55	55	0	6.50838e-06	3.12911e-05	up	5733450	3.03389
chr3R	5742371	5742450	80	7	7	0	0.00162578	0.00373341	up	5742420	1.50318
chr3R	5754631	5754730	100	8	8	0	2.45202e-05	9.38829e-05	up	5754710	1.79718
chr3R	5754761	5754870	110	10	10	0	1.55139e-05	6.35607e-05	up	5754770	1.95808
chr3R	5758991	5759120	130	12	12	0	0.000950234	0.00229455	up	5759030	1.61522
chr3R	5772701	5772730	30	2	2	0	6.33617e-05	0.000209104	up	5772710	1.59906
chr3R	5778591	5779480	890	80	80	0	6.65073e-06	3.17428e-05	up	5779070	3.19458
chr3R	5794361	5794530	170	16	16	0	0.000478179	0.00124478	up	5794520	1.73797
chr3R	5862231	5862550	320	30	30	0	8.23904e-06	3.77665e-05	up	5862540	2.05709
chr3R	6008561	6009230	670	66	66	0	4.34988e-06	2.2609e-05	up	6008710	3.22015
chr3R	6009281	6009590	310	23	23	0	3.62508e-06	1.95278e-05	up	6009500	2.01802
chr3R	6009621	6009910	290	28	28	0	0.000151666	0.000447047	up	6009780	2.1307
chr3R	6124371	6124640	270	26	26	0	1.78106e-07	1.77027e-06	up	6124620	2.48014
chr3R	6149661	6150070	410	40	40	0	7.16961e-10	2.33342e-08	up	6149670	2.88305
chr3R	6170571	6171010	440	43	43	0	2.46789e-07	2.29012e-06	up	6171000	2.60548
chr3R	6205981	6206010	30	2	2	0	0.0019975	0.00447391	up	6205990	1.30171
chr3R	6206101	6206190	90	8	8	0	3.59539e-07	3.00986e-06	up	6206180	2.19552
chr3R	6210321	6210500	180	16	16	0	1.5855e-05	6.46019e-05	up	6210330	1.8447
chr3R	6254591	6254650	60	5	5	0	1.1137e-05	4.84904e-05	up	6254600	1.89303
chr3R	6270181	6270200	20	1	1	0	0.00231767	0.0051384	up	6270190	1.19065
chr3R	6388821	6388860	40	3	3	0	5.61032e-05	0.000188308	up	6388850	1.6504
chr3R	6474461	6474480	20	1	1	0	0.00339303	0.00726604	up	6474470	1.10588
chr3R	6488491	6488540	50	4	4	0	0.00175825	0.00399542	up	6488530	1.4368
chr3R	6646531	6647000	470	46	46	0	1.789e-06	1.08665e-05	up	6646660	2.53529
chr3R	6657601	6657680	80	7	7	0	0.000201018	0.000574448	up	6657610	1.63553
chr3R	6659891	6660260	370	32	32	0	1.26124e-05	5.39984e-05	up	6660060	2.25665
chr3R	6683491	6684090	600	57	57	0	6.64821e-06	3.17428e-05	up	6683710	2.29591
chr3R	6706071	6706890	820	81	81	0	1.99093e-07	1.9238e-06	up	6706660	2.83949
chr3R	6708521	6708540	20	1	1	0	0.00184249	0.00415351	up	6708530	1.16868
chr3R	6708671	6708750	80	6	6	0	1.26459e-06	8.33276e-06	up	6708740	2.11006
chr3R	6708791	6709840	1050	104	104	0	2.87313e-08	4.26205e-07	up	6708990	4.12489
chr3R	6759431	6760080	650	64	64	0	1.53149e-10	6.64849e-09	up	6759680	4.48959
chr3R	6768341	6768690	350	34	34	0	0.000137128	0.00040889	up	6768420	2.41848
chr3R	6779891	6780570	680	65	65	0	1.49806e-05	6.18069e-05	up	6780140	2.87231
chr3R	6806531	6806600	70	6	6	0	0.00053707	0.00138164	up	6806590	1.61747
chr3R	6806681	6807220	540	53	53	0	0.000158107	0.00046418	up	6806830	2.2849
chr3R	6819251	6819490	240	23	23	0	2.19752e-05	8.48538e-05	up	6819480	1.93234
chr3R	6854401	6854510	110	9	9	0	0.000201531	0.000575636	up	6854500	1.63108
chr3R	6870691	6871200	510	49	49	0	1.14283e-07	1.2403e-06	up	6870980	3.83802
chr3R	6908061	6908570	510	50	50	0	2.98344e-07	2.61404e-06	up	6908250	3.5638
chr3R	6911971	6913040	1070	106	106	0	1.21138e-07	1.29331e-06	up	6912370	3.5874
chr3R	6970691	6970730	40	3	3	0	0.000105821	0.000325739	up	6970710	1.63558
chr3R	6973291	6973650	360	34	34	0	3.39232e-06	1.85275e-05	up	6973430	3.18683
chr3R	7080841	7080860	20	1	1	0	0.000171633	0.000499756	up	7080850	1.4386
chr3R	7086021	7086650	630	62	62	0	3.14981e-07	2.72277e-06	up	7086340	3.57564
chr3R	7092221	7092320	100	5	5	0	0.00321058	0.00691294	up	7092290	1.27159
chr3R	7124571	7124610	40	3	3	0	0.0012393	0.00291507	up	7124580	1.40068
chr3R	7150971	7151210	240	23	23	0	2.87701e-05	0.000107505	up	7150980	2.06251
chr3R	7186621	7187150	530	52	52	0	2.03301e-05	7.9227e-05	up	7186840	2.97549
chr3R	7346321	7347030	710	68	68	0	7.55962e-11	3.985e-09	up	7346600	4.62029
chr3R	7471721	7472000	280	27	27	0	0.000744408	0.00185678	up	7471990	1.6116
chr3R	7473881	7474120	240	22	22	0	0.0013839	0.00322182	up	7474090	1.57928
chr3R	7474161	7474180	20	1	1	0	5.20448e-05	0.000177102	up	7474170	1.53831
chr3R	7477491	7477770	280	26	26	0	1.03052e-05	4.55743e-05	up	7477720	2.29244
chr3R	7508531	7508610	80	7	7	0	5.96104e-05	0.0001985	up	7508590	1.82883
chr3R	7530421	7530710	290	28	28	0	0.00043057	0.00113183	up	7530430	1.84803
chr3R	7530781	7530800	20	1	1	0	4.12502e-05	0.000146008	up	7530790	1.53594
chr3R	7644471	7644820	350	34	34	0	2.86008e-06	1.60513e-05	up	7644760	2.78707
chr3R	7779641	7780640	1000	94	94	0	5.46197e-07	4.22087e-06	up	7780630	2.48625
chr3R	7808841	7809210	370	36	36	0	2.70775e-06	1.52981e-05	up	7809200	2.31663
chr3R	7810051	7810620	570	56	56	0	2.01389e-15	3.71562e-13	up	7810370	5.70894
chr3R	7885441	7885620	180	14	14	0	3.32071e-05	0.000121386	up	7885610	2.02268
chr3R	7885761	7886710	950	89	89	0	1.92636e-08	3.16803e-07	up	7886270	4.06049
chr3R	7977571	7978150	580	56	56	0	1.69373e-09	4.67281e-08	up	7977900	4.38809
chr3R	7981131	7981800	670	66	66	0	1.17188e-06	7.87117e-06	up	7981790	2.32094
chr3R	7999391	7999890	500	49	49	0	3.17368e-05	0.00011689	up	7999630	2.86854
chr3R	8090801	8090900	100	9	9	0	3.97579e-06	2.12042e-05	up	8090890	1.98746
chr3R	8122361	8122420	60	5	5	0	0.000670311	0.00169197	up	8122410	1.46598
chr3R	8122461	8122540	80	7	7	0	0.00249467	0.00550187	up	8122470	1.30738
chr3R	8127541	8128370	830	82	80	0	0.00015858	0.000465105	up	8128080	2.59774
chr3R	8233291	8233500	210	20	20	0	2.74388e-07	2.45781e-06	up	8233470	2.3018
chr3R	8301031	8301600	570	52	52	0	3.22393e-05	0.000118297	up	8301470	2.41083
chr3R	8305281	8305860	580	55	53	0	2.47475e-07	2.29012e-06	up	8305300	2.69656
chr3R	8308661	8308860	200	19	19	0	1.15625e-05	5.00475e-05	up	8308780	2.13478
chr3R	8349381	8349790	410	40	39	0	0.00019981	0.00057155	up	8349650	2.56693
chr3R	8356831	8357110	280	25	25	0	6.74144e-06	3.1969e-05	up	8357040	2.16244
chr3R	8660271	8660730	460	45	45	0	1.06804e-05	4.68523e-05	up	8660550	3.07138
chr3R	8663911	8663990	80	7	7	0	0.000373104	0.000998552	up	8663950	1.55352
chr3R	8716051	8716110	60	5	5	0	0.00157799	0.00363074	up	8716060	1.34065
chr3R	8747511	8747930	420	35	35	0	3.4282e-05	0.000124631	up	8747720	2.39054
chr3R	8820591	8821330	740	73	71	0	5.34945e-07	4.15861e-06	up	8820820	3.63245
chr3R	8824141	8824370	230	22	22	0	0.000190222	0.000547307	up	8824320	1.91781
chr3R	8863121	8863610	490	48	48	0	8.06379e-07	5.82013e-06	up	8863260	3.32127
chr3R	8928021	8928120	100	8	8	0	0.00458518	0.00961326	up	8928030	1.31362
chr3R	8938421	8938860	440	43	43	0	3.99419e-06	2.12831e-05	up	8938480	2.67381
chr3R	8944851	8945360	510	50	50	0	6.3174e-07	4.73926e-06	up	8945330	2.67877
chr3R	8979811	8980410	600	57	57	0	1.2338e-06	8.16631e-06	up	8980000	3.44888
chr3R	9003741	9003980	240	21	21	0	0.000495521	0.00128539	up	9003900	1.68394
chr3R	9006201	9006560	360	35	35	0	0.000238649	0.000669033	up	9006340	2.36074
chr3R	9014951	9015280	330	32	32	0	0.0011763	0.00278352	up	9015270	1.72181
chr3R	9019971	9020340	370	32	32	0	7.2e-05	0.000233727	up	9020160	1.85003
chr3R	9039191	9039810	620	60	60	0	0.000687476	0.0017316	up	9039440	2.06317
chr3R	9214311	9214780	470	46	46	0	1.55643e-08	2.633e-07	up	9214550	3.9944
chr3R	9237761	9237980	220	20	20	0	7.14393e-05	0.000232256	up	9237820	2.03358
chr3R	9258551	9258580	30	2	2	0	3.96295e-05	0.000141203	up	9258560	1.67202
chr3R	9258611	9258920	310	30	30	0	0.000896564	0.00217742	up	9258810	1.77963
chr3R	9260391	9260410	20	1	1	0	0.00159894	0.00367463	up	9260400	1.2003
chr3R	9260491	9260630	140	13	13	0	0.000719281	0.00180324	up	9260500	1.58637
chr3R	9328021	9328050	30	2	2	0	0.00261155	0.00572597	up	9328040	1.16529
chr3R	9328671	9329280	610	60	60	0	7.13881e-06	3.36097e-05	up	9328950	3.23762
chr3R	9334831	9335020	190	18	18	0	0.000221738	0.000626983	up	9334900	1.80705
chr3R	9335091	9335110	20	1	1	0	0.000217767	0.000616641	up	9335100	1.42199
chr3R	9401191	9401320	130	12	12	0	4.34787e-08	5.7815e-07	up	9401310	2.70188
chr3R	9456541	9456670	130	11	11	0	8.16009e-05	0.000259855	up	9456590	1.93393
chr3R	9496701	9497290	590	58	58	0	1.49747e-13	1.67433e-11	up	9496710	4.24001
chr3R	9504211	9504650	440	43	43	0	0.000308535	0.000844501	up	9504490	2.36557
chr3R	9559561	9559800	240	23	23	0	0.000396998	0.00105438	up	9559680	1.9459
chr3R	9563731	9563820	90	8	8	0	0.00106458	0.0025405	up	9563810	1.40775
chr3R	9574051	9574650	600	58	58	0	1.43852e-05	5.981e-05	up	9574480	2.86689
chr3R	9577771	9577950	180	17	17	0	0.000148466	0.000438271	up	9577780	1.72215
chr3R	9677521	9678100	580	57	57	0	9.35266e-06	4.1959e-05	up	9677760	2.53245
chr3R	9725621	9726210	590	58	58	0	0.000225651	0.000636507	up	9725720	1.91901
chr3R	9763191	9763730	540	53	53	0	2.15589e-06	1.26004e-05	up	9763540	3.31579
chr3R	9777961	9778070	110	10	10	0	0.000992117	0.00238302	up	9777970	1.66222
chr3R	9784371	9784720	350	33	33	0	0.00014896	0.000439511	up	9784590	2.34402
chr3R	9809181	9809730	550	50	49	0	4.17356e-07	3.41757e-06	up	9809410	2.8413
chr3R	9868321	9869360	1040	103	103	0	3.04088e-06	1.69531e-05	up	9868630	3.25726
chr3R	9986021	9986460	440	43	43	0	1.42597e-06	9.13118e-06	up	9986210	3.40465
chr3R	10042851	10043120	270	24	24	0	2.61898e-07	2.36694e-06	up	10043100	2.29184
chr3R	10043161	10043210	50	4	4	0	0.000646534	0.00163615	up	10043200	1.39335
chr3R	10076821	10076920	100	9	9	0	8.89244e-05	0.000278667	up	10076900	2.06292
chr3R	10089591	10089620	30	2	2	0	0.00122992	0.00289531	up	10089610	1.27961
chr3R	10091041	10091180	140	11	11	0	9.3166e-05	0.000290572	up	10091090	1.8655
chr3R	10100421	10101120	700	68	68	0	3.07582e-09	7.56651e-08	up	10100780	4.28372
chr3R	10110081	10110270	190	15	15	0	1.30212e-05	5.54268e-05	up	10110210	1.97048
chr3R	10120031	10120490	460	45	45	0	4.44388e-06	2.29659e-05	up	10120410	2.2682
chr3R	10144231	10144740	510	48	48	0	2.25499e-06	1.30652e-05	up	10144340	2.80688
chr3R	10170741	10171160	420	40	40	0	5.93757e-09	1.26099e-07	up	10170750	2.68884
chr3R	10189761	10189980	220	20	20	0	0.0002381	0.000667811	up	10189830	1.86935
chr3R	10203441	10204110	670	66	66	0	4.33721e-06	2.2609e-05	up	10203790	3.18415
chr3R	10307211	10307280	70	6	6	0	9.44503e-05	0.000294111	up	10307220	1.71978
chr3R	10310111	10310140	30	2	2	0	0.00401534	0.00850003	up	10310120	1.1308
chr3R	10311571	10312230	660	65	65	0	5.55605e-05	0.000186805	up	10312080	2.60155
chr3R	10331381	10331590	210	19	19	0	2.25296e-05	8.66546e-05	up	10331550	2.28021
chr3R	10415881	10416490	610	60	60	0	6.15361e-09	1.28833e-07	up	10416090	4.09168
chr3R	10436871	10437410	540	53	53	0	3.2012e-08	4.58735e-07	up	10437210	3.93968
chr3R	10674991	10675830	840	83	83	0	1.40777e-08	2.43739e-07	up	10675300	3.9903
chr3R	10677371	10677470	100	8	8	0	0.00256066	0.00562431	up	10677450	1.32919
chr3R	10677511	10678040	530	52	52	0	4.75346e-06	2.42772e-05	up	10677720	3.26743
chr3R	10893341	10894000	660	65	65	0	3.28195e-08	4.69167e-07	up	10893580	3.82602
chr3R	11118001	11118020	20	1	1	0	0.000170325	0.000496837	up	11118010	1.4498
chr3R	11201851	11202160	310	29	29	0	2.31235e-07	2.17045e-06	up	11201870	2.39238
chr3R	11208771	11209120	350	34	34	0	0.000323841	0.000882713	up	11209000	2.17507
chr3R	11209851	11210190	340	32	32	0	0.000163796	0.000478738	up	11209980	2.41613
chr3R	11216231	11216640	410	39	39	0	0.000473433	0.00123406	up	11216560	1.91563
chr3R	11221311	11222040	730	72	72	0	4.61148e-09	1.03129e-07	up	11221660	4.05117
chr3R	11226081	11226120	40	3	3	0	0.00458838	0.00961654	up	11226110	1.15761
chr3R	11235021	11235280	260	25	25	0	1.40917e-05	5.87757e-05	up	11235270	2.01486
chr3R	11235331	11235350	20	1	1	0	0.000838295	0.00205877	up	11235340	1.2512
chr3R	11243931	11244410	480	47	47	0	6.74274e-05	0.000220671	up	11244180	2.74025
chr3R	11269121	11269300	180	17	17	0	1.73871e-06	1.06478e-05	up	11269160	2.81303
chr3R	11285281	11285690	410	38	38	0	6.54416e-07	4.85336e-06	up	11285480	3.23693
chr3R	11431581	11431920	340	33	33	0	0.00209854	0.00468955	up	11431790	1.90128
chr3R	11557501	11557770	270	26	26	0	5.33579e-05	0.000180634	up	11557610	2.42501
chr3R	11568361	11568880	520	50	50	0	8.76076e-05	0.000275418	up	11568870	1.86391
chr3R	11581551	11581570	20	1	1	0	0.0026118	0.00572597	up	11581560	1.24063
chr3R	11612881	11613680	800	77	77	0	3.63149e-09	8.64528e-08	up	11613310	4.15457
chr3R	11619751	11620260	510	50	50	0	8.5694e-05	0.000270591	up	11619960	2.6755
chr3R	11628551	11628670	120	11	11	0	7.88935e-05	0.000252459	up	11628660	1.70837
chr3R	11665441	11666040	600	59	59	0	1.34833e-06	8.71911e-06	up	11665790	3.50751
chr3R	11679701	11679800	100	8	8	0	0.000499113	0.00129216	up	11679720	1.52682
chr3R	11694671	11695260	590	57	57	0	1.9398e-05	7.62487e-05	up	11694970	2.89603
chr3R	11749931	11750180	250	24	24	0	0.000358941	0.000964582	up	11750160	1.62042
chr3R	11819411	11819600	190	18	18	0	3.03668e-07	2.64433e-06	up	11819460	2.8085
chr3R	11882391	11882830	440	41	41	0	6.76621e-07	4.98101e-06	up	11882660	3.45813
chr3R	11967371	11967730	360	35	35	0	0.00461021	0.00965201	up	11967600	1.95204
chr3R	12120991	12121650	660	59	59	0	1.11442e-08	2.04333e-07	up	12121420	3.9041
chr3R	12221911	12222580	670	63	63	0	1.97404e-07	1.91689e-06	up	12222470	2.69321
chr3R	12321411	12321510	100	6	6	0	2.28108e-07	2.15136e-06	up	12321460	2.21235
chr3R	12356401	12356420	20	1	1	0	1.49486e-05	6.17178e-05	up	12356410	1.69632
chr3R	12383571	12383600	30	2	2	0	0.000892175	0.00217033	up	12383590	1.28066
chr3R	12383671	12384330	660	62	62	0	3.36601e-05	0.000122672	up	12383880	2.1433
chr3R	12425981	12426310	330	32	32	0	0.000122818	0.000370337	up	12426300	1.98899
chr3R	12426341	12426400	60	5	5	0	0.000426063	0.00112098	up	12426360	1.44018
chr3R	12637991	12638260	270	26	26	0	1.04456e-05	4.60573e-05	up	12638120	2.67871
chr3R	12650331	12650980	650	63	63	0	1.70864e-05	6.84847e-05	up	12650610	2.7144
chr3R	12652781	12652940	160	15	15	0	4.889e-14	6.87253e-12	up	12652930	3.60169
chr3R	12660921	12661200	280	27	27	0	3.29137e-06	1.80262e-05	up	12660930	2.27844
chr3R	12691341	12691860	520	47	47	0	1.77595e-06	1.08318e-05	up	12691530	2.79075
chr3R	12697501	12697810	310	30	30	0	2.68524e-05	0.000101496	up	12697800	1.99391
chr3R	12712341	12712670	330	32	32	0	0.000697659	0.001755	up	12712360	1.63292
chr3R	12712731	12712830	100	9	9	0	2.1789e-05	8.42452e-05	up	12712740	1.9588
chr3R	12723751	12724060	310	30	30	0	3.17692e-12	2.68318e-10	up	12724050	3.85674
chr3R	12980551	12981110	560	55	55	0	1.15512e-07	1.24606e-06	up	12980830	3.61542
chr3R	12997731	12997980	250	24	24	0	7.3711e-06	3.44841e-05	up	12997890	2.45439
chr3R	13011261	13011690	430	42	42	0	1.66934e-08	2.80792e-07	up	13011300	3.1986
chr3R	13030691	13030850	160	15	15	0	0.000252142	0.000704853	up	13030770	1.68219
chr3R	13051961	13052230	270	23	23	0	3.37935e-05	0.000123083	up	13051970	1.97448
chr3R	13077891	13077960	70	4	4	0	0.000642639	0.00162769	up	13077910	1.38134
chr3R	13078091	13078690	600	59	59	0	1.61336e-11	1.12054e-09	up	13078460	4.8249
chr3R	13078761	13078780	20	1	1	0	0.000191952	0.000551478	up	13078770	1.48317
chr3R	13078851	13078930	80	7	7	0	0.00214332	0.00478237	up	13078860	1.54294
chr3R	13088431	13088620	190	14	14	0	1.55093e-05	6.35607e-05	up	13088440	1.90989
chr3R	13208591	13208730	140	13	13	0	1.96442e-05	7.70115e-05	up	13208680	2.23766
chr3R	13232711	13232840	130	12	12	0	5.7294e-05	0.000191868	up	13232830	1.83769
chr3R	13264131	13264320	190	18	18	0	0.000109541	0.000334747	up	13264140	1.98105
chr3R	13272051	13272130	80	7	7	0	1.01564e-05	4.51193e-05	up	13272100	2.10075
chr3R	13286201	13286480	280	27	27	0	9.58494e-05	0.000297996	up	13286280	2.04831
chr3R	13299481	13299640	160	14	14	0	4.67638e-06	2.39457e-05	up	13299630	1.94009
chr3R	13299771	13299790	20	1	1	0	0.00293973	0.00638328	up	13299780	1.12675
chr3R	13309041	13309560	520	50	50	0	2.24925e-08	3.5988e-07	up	13309350	3.87106
chr3R	13360211	13360510	300	29	29	0	5.70263e-06	2.81038e-05	up	13360330	2.53377
chr3R	13381611	13382160	550	54	54	0	7.66308e-05	0.000246555	up	13381920	2.8108
chr3R	13402871	13403700	830	79	79	0	1.82269e-09	4.98202e-08	up	13403360	4.23429
chr3R	13434831	13435520	690	68	68	0	2.60524e-08	4.01601e-07	up	13435060	3.99717
chr3R	13471421	13471670	250	24	24	0	9.06887e-07	6.43541e-06	up	13471440	2.40447
chr3R	13554221	13554290	70	6	6	0	1.62158e-05	6.5619e-05	up	13554230	1.82254
chr3R	13628591	13628620	30	2	2	0	2.53294e-05	9.65428e-05	up	13628610	1.6867
chr3R	13674531	13675060	530	52	52	0	5.52521e-09	1.18191e-07	up	13674850	4.19636
chr3R	13683151	13683270	120	11	11	0	0.000734421	0.00183496	up	13683210	1.65224
chr3R	13833371	13834020	650	61	61	0	2.08205e-06	1.23294e-05	up	13833730	3.12512
chr3R	13837991	13838120	130	12	12	0	1.02365e-08	1.91253e-07	up	13838000	2.48825
chr3R	13958721	13958860	140	11	11	0	0.000237247	0.000665735	up	13958810	1.83431
chr3R	13964411	13964880	470	44	44	0	2.11119e-07	2.01533e-06	up	13964770	3.46458
chr3R	14032071	14032200	130	11	11	0	8.609e-06	3.91282e-05	up	14032160	2.25268
chr3R	14088701	14089280	580	57	57	0	9.922e-07	6.92429e-06	up	14088870	2.53625
chr3R	14308691	14309060	370	36	36	0	0.000264753	0.00073766	up	14308960	2.26016
chr3R	14326731	14327190	460	45	45	0	8.09526e-08	9.28047e-07	up	14327170	2.5021
chr3R	14391181	14391690	510	47	47	0	3.88837e-11	2.36669e-09	up	14391440	4.62819
chr3R	14392671	14393080	410	37	37	0	0.000110653	0.000337796	up	14392940	2.052
chr3R	14511291	14511820	530	52	51	0	3.83738e-05	0.000137142	up	14511450	2.68247
chr3R	14625531	14625820	290	27	27	0	0.00269046	0.00588532	up	14625540	1.55917
chr3R	14656921	14656990	70	6	6	0	4.3895e-05	0.000153711	up	14656980	1.75803
chr3R	14659301	14659530	230	22	22	0	9.63227e-06	4.29524e-05	up	14659360	2.46735
chr3R	14740991	14741670	680	67	67	0	0.000875506	0.0021386	up	14741660	1.58928
chr3R	14823051	14823250	200	19	19	0	7.65716e-06	3.56248e-05	up	14823110	2.5631
chr3R	14894071	14894790	720	71	71	0	4.03555e-07	3.31837e-06	up	14894280	3.24825
chr3R	14904041	14904700	660	59	58	0	4.7528e-08	6.19438e-07	up	14904270	3.76353
chr3R	15147731	15147930	200	18	18	0	0.00237767	0.00526223	up	15147750	1.43743
chr3R	15242251	15242660	410	40	40	0	0.000191842	0.000551428	up	15242550	2.55508
chr3R	15333151	15333310	160	15	15	0	0.000121458	0.000366796	up	15333160	1.91833
chr3R	15408281	15408360	80	7	7	0	0.00322325	0.00693263	up	15408350	1.341
chr3R	15408421	15408550	130	12	12	0	0.00395663	0.00839078	up	15408430	1.32432
chr3R	15437891	15438520	630	60	60	0	5.37523e-08	6.7666e-07	up	15438140	3.72081
chr3R	15485761	15485840	80	6	6	0	0.000192472	0.0005527	up	15485830	1.63819
chr3R	15485901	15485990	90	8	8	0	3.50025e-08	4.88545e-07	up	15485980	2.49628
chr3R	15486081	15486110	30	2	2	0	0.00306338	0.00662741	up	15486100	1.18329
chr3R	15493191	15493750	560	55	55	0	1.48744e-09	4.22205e-08	up	15493440	4.43651
chr3R	15688481	15688810	330	30	30	0	4.54723e-05	0.000158295	up	15688630	2.66873
chr3R	15754661	15754920	260	25	25	0	2.82863e-05	0.000105899	up	15754720	2.45621
chr3R	15792501	15792910	410	37	37	0	0.000590065	0.00150746	up	15792630	2.05823
chr3R	15793031	15793770	740	73	73	0	0.00251454	0.00553743	up	15793590	2.18105
chr3R	15803671	15804350	680	67	67	0	1.82254e-05	7.23137e-05	up	15804250	2.20451
chr3R	15857541	15857610	70	5	5	0	6.48707e-05	0.00021325	up	15857600	1.6859
chr3R	16003931	16004570	640	59	59	0	9.08015e-07	6.43568e-06	up	16004280	3.41365
chr3R	16004721	16004740	20	1	1	0	0.000692705	0.00174328	up	16004730	1.28789
chr3R	16040971	16041460	490	48	48	0	2.11296e-07	2.01533e-06	up	16041120	3.58785
chr3R	16050561	16050910	350	34	34	0	2.36208e-07	2.21009e-06	up	16050690	3.11048
chr3R	16068051	16068500	450	40	40	0	6.33739e-06	3.07444e-05	up	16068340	2.40235
chr3R	16098721	16099350	630	62	62	0	2.51551e-07	2.32055e-06	up	16098800	3.14218
chr3R	16146721	16147060	340	33	33	0	0.00102633	0.00246119	up	16146920	2.3224
chr3R	16180481	16180770	290	28	28	0	6.61722e-06	3.16854e-05	up	16180500	2.23803
chr3R	16192511	16192540	30	2	2	0	0.000167846	0.000489849	up	16192530	1.60503
chr3R	16204981	16205870	890	86	86	0	1.93139e-09	5.20681e-08	up	16205560	4.17968
chr3R	16260291	16261380	1090	104	104	0	1.8426e-09	5.01322e-08	up	16261090	4.31285
chr3R	16272511	16272970	460	45	45	0	2.94085e-07	2.59922e-06	up	16272520	2.34481
chr3R	16305121	16305520	400	39	39	0	0.000941835	0.0022752	up	16305510	1.64121
chr3R	16310451	16310500	50	4	4	0	0.000211455	0.000600208	up	16310490	1.61626
chr3R	16310551	16310570	20	1	1	0	0.000855755	0.00209729	up	16310560	1.24498
chr3R	16338561	16338680	120	11	11	0	0.00431254	0.00906909	up	16338670	1.36251
chr3R	16342031	16342250	220	21	21	0	0.00398406	0.00843986	up	16342080	1.43002
chr3R	16350921	16351340	420	41	41	0	1.35471e-07	1.41462e-06	up	16351330	2.44778
chr3R	16359231	16359450	220	21	21	0	2.15403e-06	1.26004e-05	up	16359430	2.41692
chr3R	16374131	16374440	310	30	30	0	4.74144e-08	6.19324e-07	up	16374220	3.60401
chr3R	16431521	16432030	510	50	50	0	3.58291e-08	4.97729e-07	up	16431830	3.75151
chr3R	16453831	16454000	170	16	16	0	0.000219362	0.00062086	up	16453990	1.75051
chr3R	16454061	16454080	20	1	1	0	1.29986e-05	5.53705e-05	up	16454070	1.70115
chr3R	16497201	16497850	650	63	63	0	6.54192e-08	7.89847e-07	up	16497580	3.73315
chr3R	16573571	16574300	730	72	72	0	2.55889e-08	3.96528e-07	up	16573800	3.66903
chr3R	16611441	16611730	290	28	28	0	4.46181e-10	1.54956e-08	up	16611470	2.89629
chr3R	16619651	16619720	70	4	4	0	0.00156166	0.00359455	up	16619670	1.28077
chr3R	16619891	16620110	220	20	20	0	2.97456e-08	4.33625e-07	up	16620090	2.63206
chr3R	16620221	16620250	30	2	2	0	1.75389e-05	6.99087e-05	up	16620230	1.87858
chr3R	16620311	16620390	80	7	7	0	0.0010485	0.0025062	up	16620330	1.59085
chr3R	16624411	16625320	910	90	90	0	2.55253e-07	2.33646e-06	up	16624850	3.69218
chr3R	16639631	16640210	580	57	57	0	4.68582e-05	0.000162354	up	16640120	2.63293
chr3R	16655581	16656610	1030	101	101	0	4.94389e-08	6.41511e-07	up	16656100	3.99961
chr3R	16748621	16748880	260	25	25	0	3.72065e-07	3.09827e-06	up	16748670	3.25721
chr3R	16782531	16782600	70	6	6	0	0.00304358	0.00659181	up	16782540	1.43112
chr3R	16798191	16799310	1120	111	111	0	1.19344e-15	2.45737e-13	up	16798490	7.39958
chr3R	16834781	16834910	130	12	12	0	6.01063e-05	0.000199701	up	16834880	1.7532
chr3R	16857081	16857360	280	27	27	0	2.5948e-05	9.83926e-05	up	16857090	2.11789
chr3R	16869001	16869590	590	56	56	0	3.96776e-16	1.0648e-13	up	16869310	6.27532
chr3R	16899431	16899670	240	23	23	0	6.92964e-05	0.000226036	up	16899490	2.43093
chr3R	16919101	16919450	350	34	34	0	3.30181e-08	4.70867e-07	up	16919300	3.93878
chr3R	16934861	16934960	100	9	9	0	1.35376e-05	5.69678e-05	up	16934870	2.08529
chr3R	16957611	16958140	530	49	49	0	3.37279e-08	4.77489e-07	up	16957940	3.91524
chr3R	16958261	16958280	20	1	1	0	8.19686e-05	0.000260745	up	16958270	1.51302
chr3R	16958321	16958340	20	1	1	0	0.00200118	0.00448046	up	16958330	1.16868
chr3R	16969501	16970180	680	67	67	0	3.74322e-09	8.80477e-08	up	16969750	4.03301
chr3R	16977611	16978430	820	74	74	0	2.03066e-09	5.40046e-08	up	16977950	3.41828
chr3R	17079731	17080510	780	77	77	0	1.12173e-06	7.62983e-06	up	17080140	3.44249
chr3R	17087991	17088240	250	24	24	0	0.000884912	0.00215444	up	17088120	1.53279
chr3R	17108851	17109140	290	26	26	0	3.0128e-05	0.000111872	up	17109130	1.95576
chr3R	17149461	17149660	200	19	19	0	0.000410058	0.00108418	up	17149600	1.83022
[truncated: 792 more rows]
