# Supplementary material for: Essential role of Cp190 in physical and regulatory boundary formation
Source: Sci Adv. 2022 May 13;8(19):eabl8834. doi: 10.1126/sciadv.abl8834 (PMC9106302; doi:10.1126/sciadv.abl8834)
Supplement: Supplementary file 2 — Data S1 to S15 [file sciadv.abl8834_data_files_s1_to_s15.zip › sciadv.abl8834_data_file_s2.xlsx]

## Sheet: Sheet1
chr	position	score.WT_0	score.CTCF_0_Cp190_0	score.CTCF_0	score.Cp190_0	exist.WT_0	exist.CTCF_0_Cp190_0	exist.CTCF_0	exist.Cp190_0
chr2L	22000	-0.378914	-0.265995	-0.45222	-0.197492	TRUE	TRUE	TRUE	TRUE
chr2L	66000	-0.104901	-0.0589128	-0.204368	-0.0739217	TRUE	FALSE	TRUE	FALSE
chr2L	94000	-0.170618	-0.267168	-0.242058	-0.26897	TRUE	TRUE	TRUE	TRUE
chr2L	102000	-0.0611343	-0.130359	-0.129413	-0.13027	FALSE	FALSE	TRUE	FALSE
chr2L	108000	-0.0852573	-0.118953	-0.132307	-0.144296	FALSE	FALSE	FALSE	TRUE
chr2L	144000	-0.158808	-0.19199	-0.132238	-0.186376	FALSE	TRUE	TRUE	TRUE
chr2L	174000	-0.143275	-0.16371	-0.112315	0.0199852	TRUE	TRUE	TRUE	FALSE
chr2L	182000	-0.123589	-0.135099	-0.0979835	-0.0822406	TRUE	TRUE	FALSE	FALSE
chr2L	222000	-0.101432	-0.172099	-0.11448	-0.102636	TRUE	TRUE	TRUE	TRUE
chr2L	250000	-0.444078	-0.438447	-0.43536	-0.364443	TRUE	TRUE	TRUE	TRUE
chr2L	276000	-0.136435	-0.142117	-0.160364	-0.135728	TRUE	TRUE	TRUE	TRUE
chr2L	298000	-0.322615	-0.449178	-0.48298	-0.39852	TRUE	TRUE	TRUE	TRUE
chr2L	306000	-0.240327	-0.323462	-0.305167	-0.26466	TRUE	TRUE	TRUE	FALSE
chr2L	404000	-0.210919	-0.21594	-0.25923	-0.172968	TRUE	TRUE	TRUE	TRUE
chr2L	420000	-0.227972	-0.305555	-0.30153	-0.239265	TRUE	TRUE	TRUE	TRUE
chr2L	448000	-0.0316033	-0.0859373	-0.06562	-0.168595	FALSE	FALSE	FALSE	TRUE
chr2L	452000	-0.0525786	-0.107754	-0.11448	-0.118152	FALSE	TRUE	TRUE	FALSE
chr2L	492000	-0.112153	0.101952	0.0613477	0.026093	TRUE	FALSE	FALSE	FALSE
chr2L	542000	-0.273823	-0.305768	-0.378748	-0.225488	TRUE	TRUE	TRUE	TRUE
chr2L	568000	-0.123703	-0.219293	-0.246341	-0.168071	FALSE	TRUE	TRUE	TRUE
chr2L	574000	-0.193757	-0.288608	-0.311657	-0.20338	TRUE	TRUE	TRUE	TRUE
chr2L	602000	-0.38669	-0.145263	-0.130625	-0.313063	TRUE	FALSE	FALSE	TRUE
chr2L	612000	-0.108659	-0.054941	-0.0208188	-0.208138	FALSE	FALSE	FALSE	TRUE
chr2L	716000	-0.189576	-0.206153	-0.177813	-0.13993	TRUE	TRUE	TRUE	TRUE
chr2L	812000	-0.250469	-0.34825	-0.321485	-0.33239	TRUE	TRUE	TRUE	TRUE
chr2L	820000	-0.225551	-0.288171	-0.332455	-0.27331	TRUE	TRUE	TRUE	TRUE
chr2L	826000	-0.216485	-0.298285	-0.329815	-0.24715	TRUE	TRUE	TRUE	TRUE
chr2L	852000	-0.189863	-0.252454	-0.331105	-0.239354	TRUE	TRUE	TRUE	TRUE
chr2L	856000	-0.142408	-0.167093	-0.187752	-0.159715	TRUE	FALSE	FALSE	FALSE
chr2L	872000	-0.241168	-0.339492	-0.31047	-0.313862	TRUE	TRUE	TRUE	TRUE
chr2L	884000	-0.149591	-0.174473	-0.147113	-0.18325	TRUE	TRUE	FALSE	FALSE
chr2L	902000	-0.12054	-0.109371	-0.114573	-0.0837024	FALSE	FALSE	TRUE	FALSE
chr2L	1050000	-0.17205	-0.182061	-0.17478	-0.154628	TRUE	TRUE	TRUE	TRUE
chr2L	1078000	-0.25023	-0.320225	-0.358048	-0.212303	TRUE	TRUE	TRUE	TRUE
chr2L	1148000	-0.0610137	-0.110708	-0.0731775	-0.116459	FALSE	FALSE	FALSE	TRUE
chr2L	1154000	-0.022804	-0.079631	-0.044468	-0.117059	FALSE	FALSE	FALSE	TRUE
chr2L	1158000	-0.0633008	-0.173837	-0.143839	-0.132699	FALSE	TRUE	TRUE	TRUE
chr2L	1184000	-0.3728	-0.396725	-0.424658	-0.409732	TRUE	TRUE	TRUE	TRUE
chr2L	1382000	-0.229362	-0.224865	-0.27886	-0.19682	TRUE	TRUE	TRUE	TRUE
chr2L	1386000	-0.152433	-0.199358	-0.26822	-0.197805	FALSE	FALSE	TRUE	TRUE
chr2L	1390000	-0.149077	-0.210509	-0.229709	-0.172648	FALSE	TRUE	FALSE	FALSE
chr2L	1396000	-0.163371	-0.220907	-0.204745	-0.17059	FALSE	TRUE	FALSE	FALSE
chr2L	1492000	-0.188509	-0.026015	-0.0789548	-0.0561302	TRUE	FALSE	FALSE	FALSE
chr2L	1504000	-0.22726	-0.122965	-0.254207	-0.115114	TRUE	TRUE	TRUE	TRUE
chr2L	1518000	-0.124416	-0.0842492	-0.147614	-0.102308	TRUE	FALSE	FALSE	TRUE
chr2L	1610000	-0.0716615	-0.075406	-0.115858	-0.124928	FALSE	FALSE	FALSE	TRUE
chr2L	1614000	-0.0914932	-0.130709	-0.16572	-0.1331	FALSE	TRUE	TRUE	TRUE
chr2L	1706000	-0.20001	-0.287278	-0.269165	-0.218578	TRUE	TRUE	TRUE	TRUE
chr2L	1716000	-0.0024985	-0.0501495	-0.101673	-0.0268528	FALSE	FALSE	TRUE	FALSE
chr2L	1732000	-0.132224	-0.182055	-0.196135	-0.157752	TRUE	TRUE	TRUE	TRUE
chr2L	1752000	-0.0952743	-0.163102	-0.153502	-0.133882	FALSE	TRUE	TRUE	TRUE
chr2L	1756000	-0.112921	-0.147821	-0.125226	-0.142436	TRUE	FALSE	FALSE	FALSE
chr2L	1886000	-0.500337	-0.248425	-0.47968	-0.232857	TRUE	TRUE	TRUE	TRUE
chr2L	1910000	-0.0933473	-0.0101604	-0.128089	0.00639275	FALSE	FALSE	TRUE	FALSE
chr2L	1974000	-0.257132	-0.290355	-0.32507	-0.261455	TRUE	TRUE	TRUE	TRUE
chr2L	1982000	-0.26001	-0.337875	-0.346555	-0.29009	TRUE	TRUE	TRUE	TRUE
chr2L	2038000	-0.15933	-0.165448	-0.216035	-0.137294	TRUE	TRUE	TRUE	TRUE
chr2L	2056000	-0.123569	-0.187128	-0.100218	-0.185743	TRUE	TRUE	TRUE	TRUE
chr2L	2130000	-0.192647	-0.168282	-0.151585	-0.189345	TRUE	FALSE	FALSE	FALSE
chr2L	2136000	-0.17657	-0.263992	-0.218511	-0.206555	FALSE	TRUE	FALSE	TRUE
chr2L	2140000	-0.185977	-0.226167	-0.286058	-0.193631	FALSE	FALSE	TRUE	FALSE
chr2L	2146000	-0.2251	-0.317788	-0.327795	-0.24606	TRUE	TRUE	TRUE	TRUE
chr2L	2152000	-0.0802588	-0.152008	-0.182304	-0.14617	FALSE	FALSE	TRUE	FALSE
chr2L	2162000	-0.154239	-0.232005	-0.216411	-0.154381	TRUE	TRUE	TRUE	TRUE
chr2L	2216000	-0.148091	-0.22059	-0.184869	-0.180162	TRUE	TRUE	TRUE	TRUE
chr2L	2228000	-0.0708145	-0.134028	-0.149817	-0.123613	FALSE	TRUE	TRUE	TRUE
chr2L	2238000	-0.368815	-0.45183	-0.439958	-0.459195	TRUE	TRUE	TRUE	TRUE
chr2L	2358000	-0.163235	-0.244435	-0.265033	-0.223538	TRUE	TRUE	TRUE	TRUE
chr2L	2364000	-0.162131	-0.297575	-0.255655	-0.228272	TRUE	TRUE	TRUE	TRUE
chr2L	2376000	-0.139586	-0.23755	-0.259235	-0.20833	TRUE	TRUE	TRUE	TRUE
chr2L	2384000	-0.197235	-0.238893	-0.2817	-0.2314	TRUE	TRUE	TRUE	TRUE
chr2L	2494000	-0.199735	-0.290878	-0.284285	-0.19629	TRUE	TRUE	TRUE	TRUE
chr2L	2500000	-0.183353	-0.226048	-0.233148	-0.201093	TRUE	FALSE	TRUE	TRUE
chr2L	2576000	-0.0084492	-0.067065	-0.13404	-0.0626323	FALSE	FALSE	TRUE	FALSE
chr2L	2586000	-0.11903	-0.124914	-0.123791	-0.108219	TRUE	TRUE	TRUE	TRUE
chr2L	2724000	-0.140119	-0.144067	-0.225522	-0.142463	FALSE	FALSE	TRUE	FALSE
chr2L	2740000	-0.36145	-0.504123	-0.465967	-0.45948	TRUE	TRUE	TRUE	TRUE
chr2L	2746000	-0.191422	-0.338914	-0.289712	-0.278129	TRUE	TRUE	FALSE	FALSE
chr2L	2768000	-0.199238	-0.34	-0.36021	-0.288882	TRUE	TRUE	TRUE	TRUE
chr2L	2856000	-0.705745	-0.732832	-0.82415	-0.68573	TRUE	TRUE	TRUE	TRUE
chr2L	2862000	-0.282191	-0.345122	-0.40349	-0.336388	FALSE	TRUE	TRUE	FALSE
chr2L	2874000	-0.168888	-0.248096	-0.281658	-0.218197	TRUE	TRUE	TRUE	TRUE
chr2L	2878000	-0.158953	-0.24182	-0.29692	-0.234267	TRUE	FALSE	FALSE	TRUE
chr2L	2886000	-0.377217	-0.451962	-0.479655	-0.377325	TRUE	TRUE	TRUE	TRUE
chr2L	2972000	-0.26592	-0.342568	-0.300225	-0.296862	TRUE	TRUE	TRUE	TRUE
chr2L	2978000	-0.20588	-0.24525	-0.233217	-0.210835	FALSE	TRUE	TRUE	TRUE
chr2L	2988000	-0.0509638	-0.13031	-0.132449	-0.073502	FALSE	TRUE	FALSE	FALSE
chr2L	2994000	-0.13696	-0.183805	-0.197777	-0.147246	TRUE	TRUE	TRUE	TRUE
chr2L	3000000	-0.178302	-0.247785	-0.235813	-0.197725	TRUE	TRUE	TRUE	TRUE
chr2L	3022000	-0.0561482	-0.0868108	-0.1348	-0.119526	FALSE	TRUE	TRUE	TRUE
chr2L	3028000	-0.0645705	-0.159543	-0.181217	-0.111283	FALSE	TRUE	TRUE	TRUE
chr2L	3040000	-0.159238	-0.243663	-0.22092	-0.204673	TRUE	TRUE	TRUE	TRUE
chr2L	3146000	-0.135697	-0.247133	-0.224772	-0.234813	TRUE	TRUE	TRUE	TRUE
chr2L	3154000	-0.0542977	-0.0788558	-0.0723267	-0.115129	FALSE	FALSE	FALSE	TRUE
chr2L	3160000	-0.159666	-0.175106	-0.219859	-0.176872	TRUE	TRUE	TRUE	TRUE
chr2L	3166000	-0.0988226	-0.146322	-0.165292	-0.145798	FALSE	TRUE	FALSE	FALSE
chr2L	3174000	-0.297857	-0.34431	-0.369737	-0.344235	TRUE	TRUE	TRUE	TRUE
chr2L	3304000	-0.139347	-0.178838	-0.198387	-0.162705	TRUE	TRUE	TRUE	TRUE
chr2L	3452000	-0.244705	-0.272425	-0.316777	-0.265777	TRUE	TRUE	TRUE	TRUE
chr2L	3466000	-0.159218	-0.173337	-0.22501	-0.185373	FALSE	TRUE	FALSE	FALSE
chr2L	3470000	-0.27818	-0.265325	-0.299683	-0.285077	TRUE	TRUE	TRUE	TRUE
chr2L	3476000	-0.249817	-0.202242	-0.200807	-0.226508	TRUE	TRUE	TRUE	TRUE
chr2L	3514000	-0.0175705	-0.106458	-0.110452	-0.085295	FALSE	TRUE	FALSE	TRUE
chr2L	3530000	-0.473037	-0.520813	-0.48493	-0.47912	TRUE	TRUE	TRUE	TRUE
chr2L	3538000	-0.282583	-0.302047	-0.312738	-0.313333	TRUE	TRUE	FALSE	FALSE
chr2L	3608000	-0.136038	-0.190745	-0.184335	-0.16387	TRUE	TRUE	TRUE	TRUE
chr2L	3620000	-0.358435	-0.240758	-0.4195	-0.24574	TRUE	TRUE	TRUE	TRUE
chr2L	3632000	-0.233056	-0.213157	-0.338272	-0.175096	TRUE	TRUE	TRUE	TRUE
chr2L	3658000	-0.29777	-0.136441	-0.174915	-0.11595	TRUE	TRUE	TRUE	TRUE
chr2L	3662000	-0.179964	-0.127295	-0.12312	-0.0908758	FALSE	TRUE	FALSE	FALSE
chr2L	3770000	-0.27782	-0.20855	-0.215085	-0.207597	TRUE	TRUE	TRUE	TRUE
chr2L	3776000	-0.130575	-0.0965735	-0.120633	-0.0751197	FALSE	FALSE	TRUE	FALSE
chr2L	3786000	-0.153308	0.0348125	0.0305091	-0.0609615	TRUE	FALSE	FALSE	FALSE
chr2L	3806000	-0.156012	-0.17104	-0.22055	-0.221397	TRUE	TRUE	FALSE	TRUE
chr2L	3814000	-0.254433	-0.288245	-0.392985	-0.263645	TRUE	TRUE	TRUE	TRUE
chr2L	3862000	-0.367835	-0.4373	-0.467292	-0.37968	TRUE	TRUE	TRUE	TRUE
chr2L	3868000	-0.31781	-0.423167	-0.479488	-0.40048	TRUE	TRUE	TRUE	TRUE
chr2L	3872000	-0.35369	-0.47066	-0.483092	-0.452305	TRUE	TRUE	TRUE	TRUE
chr2L	4020000	-0.331285	-0.227197	-0.416592	-0.168328	TRUE	TRUE	TRUE	FALSE
chr2L	4030000	-0.26647	-0.340797	-0.31841	-0.282587	TRUE	TRUE	TRUE	TRUE
chr2L	4180000	-0.229021	-0.25986	-0.225005	-0.394968	FALSE	TRUE	TRUE	TRUE
chr2L	4188000	-0.105606	-0.197453	-0.150365	-0.220545	FALSE	TRUE	FALSE	TRUE
chr2L	4228000	-0.20917	-0.35107	-0.376995	-0.341848	TRUE	TRUE	TRUE	TRUE
chr2L	4334000	-0.174695	-0.14385	-0.211915	-0.139623	FALSE	TRUE	TRUE	TRUE
chr2L	4346000	-0.401785	-0.2003	-0.473605	-0.188413	TRUE	TRUE	TRUE	TRUE
chr2L	4382000	-0.279765	-0.334332	-0.337018	-0.298555	TRUE	TRUE	TRUE	TRUE
chr2L	4386000	-0.27221	-0.324958	-0.367947	-0.285353	TRUE	TRUE	TRUE	TRUE
chr2L	4404000	-0.0896585	-0.112171	-0.0699536	-0.115163	FALSE	TRUE	FALSE	TRUE
chr2L	4442000	-0.25237	-0.301225	-0.26537	-0.27605	TRUE	TRUE	TRUE	TRUE
chr2L	4460000	-0.298505	-0.324445	-0.41187	-0.296715	TRUE	TRUE	TRUE	TRUE
chr2L	4464000	-0.389418	-0.445663	-0.44068	-0.382495	TRUE	TRUE	TRUE	TRUE
chr2L	4760000	-0.0304927	-0.0685127	-0.0389745	-0.178327	FALSE	FALSE	FALSE	TRUE
chr2L	4776000	-0.096406	-0.091119	-0.0657739	-0.143916	FALSE	FALSE	FALSE	TRUE
chr2L	4794000	-0.184383	-0.187706	-0.273495	-0.192515	FALSE	TRUE	TRUE	TRUE
chr2L	4812000	-0.527848	-0.50844	-0.663578	-0.5065	TRUE	TRUE	TRUE	TRUE
chr2L	4818000	-0.252794	-0.303733	-0.352414	-0.286915	FALSE	TRUE	FALSE	TRUE
chr2L	4838000	-0.0875767	-0.11592	-0.139654	-0.103769	FALSE	TRUE	TRUE	TRUE
chr2L	4848000	-0.107099	-0.168662	-0.11684	-0.146498	TRUE	TRUE	TRUE	TRUE
chr2L	4852000	-0.138181	-0.130293	-0.100903	-0.16029	TRUE	FALSE	FALSE	TRUE
chr2L	4892000	-0.039586	-0.113226	-0.119968	-0.0842732	FALSE	TRUE	TRUE	FALSE
chr2L	4972000	-0.195733	-0.277568	-0.253937	-0.22358	TRUE	TRUE	TRUE	TRUE
chr2L	4982000	-0.0736545	-0.139755	-0.10296	-0.13587	FALSE	TRUE	TRUE	TRUE
chr2L	5000000	-0.0266646	-0.0439085	-0.123701	-0.0289382	FALSE	FALSE	TRUE	FALSE
chr2L	5010000	-0.178964	-0.168869	-0.294185	-0.122254	TRUE	TRUE	TRUE	TRUE
chr2L	5044000	-0.125518	-0.184645	-0.184115	-0.165107	TRUE	TRUE	TRUE	TRUE
chr2L	5056000	-0.185592	-0.294495	-0.252458	-0.19007	TRUE	TRUE	TRUE	TRUE
chr2L	5060000	-0.162955	-0.22669	-0.221832	-0.209145	FALSE	FALSE	FALSE	TRUE
chr2L	5070000	-0.102886	-0.132734	-0.180078	-0.117941	TRUE	TRUE	TRUE	TRUE
chr2L	5094000	-0.297715	-0.366235	-0.420088	-0.377825	TRUE	TRUE	TRUE	TRUE
chr2L	5100000	-0.295841	-0.316422	-0.352517	-0.352265	TRUE	TRUE	FALSE	TRUE
chr2L	5104000	-0.307385	-0.346842	-0.3547	-0.31377	TRUE	TRUE	TRUE	FALSE
chr2L	5218000	-0.112234	-0.141284	-0.103924	-0.094589	TRUE	TRUE	TRUE	FALSE
chr2L	5224000	-0.0572988	-0.0685358	-0.106873	-0.074924	FALSE	FALSE	TRUE	FALSE
chr2L	5234000	-0.0012203	-0.102827	-0.0884433	-0.0467653	FALSE	TRUE	FALSE	FALSE
chr2L	5272000	-0.264005	-0.182957	-0.368173	-0.187043	TRUE	TRUE	TRUE	TRUE
chr2L	5280000	-0.128614	-0.0891803	-0.135866	-0.144967	FALSE	FALSE	FALSE	TRUE
chr2L	5310000	-0.0511768	-0.140434	-0.0930653	-0.127717	FALSE	TRUE	FALSE	TRUE
chr2L	5326000	-0.20049	-0.430605	-0.362935	-0.338715	TRUE	TRUE	TRUE	TRUE
chr2L	5362000	-0.259765	-0.0068605	-0.122645	-0.0842753	FALSE	FALSE	TRUE	FALSE
chr2L	5366000	-0.342485	-0.0134658	-0.127736	-0.10512	TRUE	FALSE	FALSE	TRUE
chr2L	5404000	-0.0808528	-0.119687	-0.0850058	-0.070788	FALSE	TRUE	FALSE	FALSE
chr2L	5462000	-0.0793102	-0.133132	-0.13472	-0.108122	FALSE	TRUE	TRUE	TRUE
chr2L	5520000	-0.34505	-0.447925	-0.447912	-0.439752	TRUE	TRUE	TRUE	TRUE
chr2L	5526000	-0.228834	-0.375708	-0.381122	-0.336193	TRUE	TRUE	TRUE	TRUE
chr2L	5548000	-0.419212	-0.5315	-0.550025	-0.47608	TRUE	TRUE	TRUE	TRUE
chr2L	5712000	-0.1735	-0.16538	-0.182452	-0.0405766	TRUE	TRUE	TRUE	FALSE
chr2L	5724000	-0.226848	-0.2213	-0.297212	-0.174695	TRUE	TRUE	TRUE	TRUE
chr2L	5778000	-0.065505	-0.0659113	-0.035506	-0.20866	FALSE	FALSE	FALSE	TRUE
chr2L	5800000	-0.223708	-0.274112	-0.379325	-0.21524	TRUE	TRUE	TRUE	TRUE
chr2L	5908000	-0.181362	-0.24677	-0.238815	-0.223244	TRUE	TRUE	TRUE	TRUE
chr2L	5944000	-0.21603	-0.222947	-0.253738	-0.199165	TRUE	TRUE	TRUE	TRUE
chr2L	5950000	-0.2208	-0.144227	-0.156635	-0.171653	TRUE	TRUE	TRUE	TRUE
chr2L	5972000	-0.150831	-0.16841	-0.133896	-0.26919	FALSE	FALSE	FALSE	TRUE
chr2L	6000000	-0.132744	-0.210872	-0.142466	-0.180533	TRUE	TRUE	TRUE	TRUE
chr2L	6048000	-0.0767805	-0.136144	-0.128829	-0.0918573	FALSE	TRUE	TRUE	FALSE
chr2L	6070000	-0.311945	-0.350708	-0.37944	-0.281035	TRUE	TRUE	TRUE	TRUE
chr2L	6100000	-0.30939	-0.30708	-0.335242	-0.29577	TRUE	TRUE	TRUE	TRUE
chr2L	6124000	-0.0336739	-0.05528	-0.112843	-0.0386693	FALSE	FALSE	TRUE	FALSE
chr2L	6128000	-0.0603831	-0.08021	-0.122256	-0.0686128	FALSE	FALSE	TRUE	FALSE
chr2L	6172000	-0.0968962	-0.110078	-0.0986595	-0.101661	FALSE	TRUE	FALSE	FALSE
chr2L	6178000	-0.188909	-0.249558	-0.253263	-0.196422	TRUE	TRUE	TRUE	TRUE
chr2L	6324000	-0.366432	-0.314447	-0.386692	-0.344875	TRUE	TRUE	TRUE	TRUE
chr2L	6340000	-0.123601	-0.189958	-0.246448	-0.156083	TRUE	TRUE	TRUE	TRUE
chr2L	6344000	-0.0864126	-0.198645	-0.195398	-0.177012	FALSE	TRUE	TRUE	TRUE
chr2L	6356000	-0.0979005	-0.0476059	-0.1367	-0.0370515	FALSE	FALSE	TRUE	FALSE
chr2L	6424000	-0.28341	-0.388885	-0.235552	-0.318625	TRUE	TRUE	TRUE	TRUE
chr2L	6448000	-0.108728	-0.139225	-0.0775332	-0.138985	FALSE	FALSE	FALSE	TRUE
chr2L	6456000	-0.20723	-0.241092	-0.281512	-0.1956	TRUE	TRUE	TRUE	TRUE
chr2L	6466000	-0.124919	-0.152558	-0.16714	-0.0604198	TRUE	TRUE	TRUE	FALSE
chr2L	6474000	-0.135592	-0.219622	-0.216193	-0.152235	TRUE	TRUE	TRUE	TRUE
chr2L	6480000	-0.155275	-0.218152	-0.27729	-0.25245	TRUE	TRUE	TRUE	TRUE
chr2L	6490000	-0.0927847	-0.136223	-0.152576	-0.123058	FALSE	TRUE	TRUE	TRUE
chr2L	6498000	-0.149877	-0.20177	-0.24845	-0.207555	TRUE	TRUE	TRUE	TRUE
chr2L	6528000	-0.210399	0.0276905	-0.150722	0.0078625	TRUE	FALSE	TRUE	FALSE
chr2L	6558000	-0.193457	-0.291803	-0.270857	-0.222156	TRUE	TRUE	TRUE	TRUE
chr2L	6562000	-0.181477	-0.270873	-0.26701	-0.219416	FALSE	TRUE	TRUE	TRUE
chr2L	6566000	-0.276266	-0.379685	-0.303382	-0.246358	TRUE	TRUE	TRUE	TRUE
chr2L	6612000	-0.32029	-0.22846	-0.44382	-0.247463	TRUE	TRUE	TRUE	TRUE
chr2L	6622000	-0.129279	-0.08735	-0.22542	-0.0665203	TRUE	FALSE	TRUE	FALSE
chr2L	6648000	-0.103984	-0.240242	-0.165276	-0.18417	TRUE	TRUE	TRUE	TRUE
chr2L	6674000	-0.0856013	-0.121531	-0.109513	-0.16229	FALSE	TRUE	TRUE	TRUE
chr2L	6678000	-0.098225	-0.0994867	-0.0912103	-0.12448	FALSE	FALSE	FALSE	TRUE
chr2L	6684000	-0.269937	-0.178097	-0.171555	-0.231325	TRUE	TRUE	TRUE	TRUE
chr2L	6718000	-0.185752	-0.229285	-0.291	-0.15379	TRUE	TRUE	TRUE	TRUE
chr2L	6724000	-0.164834	-0.246908	-0.258475	-0.202467	TRUE	TRUE	TRUE	TRUE
chr2L	6796000	-0.182226	-0.0277455	-0.0589725	-0.116699	TRUE	FALSE	FALSE	TRUE
chr2L	6852000	-0.272027	-0.176508	-0.44666	-0.181428	TRUE	TRUE	TRUE	TRUE
chr2L	6908000	-0.398225	-0.48952	-0.42935	-0.47434	TRUE	TRUE	TRUE	TRUE
chr2L	6914000	-0.310365	-0.354652	-0.357913	-0.332601	TRUE	TRUE	FALSE	FALSE
chr2L	6920000	-0.341627	-0.42779	-0.454213	-0.39944	TRUE	TRUE	TRUE	TRUE
chr2L	6950000	-0.101996	-0.160052	-0.18263	-0.143277	TRUE	TRUE	TRUE	TRUE
chr2L	6968000	-0.34282	-0.376767	-0.453335	-0.304595	TRUE	TRUE	TRUE	TRUE
chr2L	6972000	-0.389143	-0.412208	-0.513225	-0.371443	TRUE	TRUE	TRUE	TRUE
chr2L	7026000	-0.192342	-0.214317	-0.274863	-0.166295	TRUE	TRUE	TRUE	TRUE
chr2L	7032000	-0.140675	-0.161254	-0.202137	-0.159612	FALSE	FALSE	TRUE	TRUE
chr2L	7038000	-0.167622	-0.219316	-0.210972	-0.190942	FALSE	TRUE	FALSE	FALSE
chr2L	7042000	-0.17325	-0.211668	-0.239682	-0.158027	TRUE	TRUE	TRUE	FALSE
chr2L	7050000	-0.166101	-0.243248	-0.25975	-0.230401	FALSE	TRUE	TRUE	TRUE
chr2L	7056000	-0.292598	-0.32916	-0.394388	-0.336647	TRUE	TRUE	TRUE	TRUE
chr2L	7066000	-0.45373	-0.551713	-0.513795	-0.535595	TRUE	TRUE	TRUE	TRUE
chr2L	7182000	-0.23414	-0.327355	-0.299752	-0.278093	TRUE	TRUE	TRUE	TRUE
chr2L	7196000	-0.0336378	-0.0795778	-0.103107	-0.106289	FALSE	FALSE	FALSE	TRUE
chr2L	7204000	-0.104973	-0.208622	-0.180016	-0.218582	TRUE	TRUE	TRUE	TRUE
chr2L	7220000	-0.224285	-0.352262	-0.312082	-0.37408	TRUE	TRUE	TRUE	TRUE
chr2L	7278000	-0.0878027	0.025916	-0.112445	0.0050215	FALSE	FALSE	TRUE	FALSE
chr2L	7282000	-0.139172	0.026343	-0.130005	-0.0447147	TRUE	FALSE	TRUE	FALSE
chr2L	7312000	-0.103975	-0.0552653	-0.12318	-0.012654	TRUE	FALSE	TRUE	FALSE
chr2L	7388000	-0.0834012	-0.0693722	-0.160851	-0.125542	FALSE	FALSE	TRUE	TRUE
chr2L	7402000	-0.0429015	-0.0874522	-0.05868	-0.17266	FALSE	FALSE	FALSE	TRUE
chr2L	7412000	-0.119016	-0.17328	-0.144897	-0.195458	TRUE	TRUE	TRUE	TRUE
chr2L	7428000	-0.117375	-0.19515	-0.141915	-0.201033	TRUE	TRUE	TRUE	TRUE
chr2L	7496000	-0.446003	-0.461157	-0.53635	-0.39202	TRUE	TRUE	TRUE	TRUE
chr2L	7526000	-0.127739	-0.0527934	-0.087391	-0.111538	FALSE	FALSE	FALSE	TRUE
chr2L	7530000	-0.209819	-0.0771692	-0.12254	-0.145986	FALSE	FALSE	TRUE	FALSE
chr2L	7534000	-0.405548	-0.102626	-0.159813	-0.221071	TRUE	FALSE	TRUE	TRUE
chr2L	7540000	-0.335305	-0.19212	-0.205835	-0.210668	FALSE	FALSE	TRUE	FALSE
chr2L	7544000	-0.371737	-0.249675	-0.258852	-0.267537	TRUE	TRUE	TRUE	TRUE
chr2L	7642000	-0.462635	-0.101273	-0.39567	-0.134011	TRUE	FALSE	TRUE	TRUE
chr2L	7782000	-0.332653	-0.476262	-0.397635	-0.411655	TRUE	TRUE	TRUE	TRUE
chr2L	7800000	-0.0319318	-0.0897653	-0.132256	-0.0737383	FALSE	FALSE	TRUE	FALSE
chr2L	7812000	-0.100237	-0.151434	-0.219057	-0.114581	TRUE	TRUE	TRUE	TRUE
chr2L	7828000	-0.368997	-0.509205	-0.52828	-0.41526	TRUE	TRUE	TRUE	TRUE
chr2L	7888000	-0.193044	-0.137934	-0.152121	-0.151109	TRUE	TRUE	TRUE	TRUE
chr2L	7972000	-0.222092	-0.211732	-0.249718	-0.38523	FALSE	FALSE	FALSE	TRUE
chr2L	7994000	-0.181311	-0.213319	-0.296745	-0.201314	TRUE	TRUE	TRUE	TRUE
chr2L	8030000	-0.492485	-0.574008	-0.58478	-0.403255	TRUE	TRUE	TRUE	TRUE
chr2L	8042000	-0.273687	-0.348892	-0.286728	-0.220783	TRUE	TRUE	TRUE	TRUE
chr2L	8074000	-0.18044	-0.2685	-0.214845	-0.259105	TRUE	TRUE	TRUE	TRUE
chr2L	8084000	-0.381267	-0.466212	-0.52925	-0.36343	TRUE	TRUE	TRUE	TRUE
chr2L	8128000	-0.0679172	-0.106513	-0.130191	-0.101301	FALSE	TRUE	TRUE	TRUE
chr2L	8134000	-0.0728972	-0.0828989	-0.104394	-0.0993223	FALSE	FALSE	TRUE	FALSE
chr2L	8162000	-0.110723	-0.172996	-0.17881	-0.132838	TRUE	TRUE	TRUE	TRUE
chr2L	8198000	-0.022217	-0.0762707	-0.0764443	-0.131347	FALSE	FALSE	FALSE	TRUE
chr2L	8212000	-0.0553888	-0.0880512	-0.105652	-0.0771867	FALSE	FALSE	TRUE	FALSE
chr2L	8304000	-0.259103	-0.281885	-0.318342	-0.267703	TRUE	TRUE	TRUE	TRUE
chr2L	8320000	-0.0556512	-0.12406	-0.129556	-0.140058	FALSE	TRUE	TRUE	FALSE
chr2L	8364000	-0.339395	-0.422237	-0.379185	-0.416615	TRUE	TRUE	TRUE	TRUE
chr2L	8384000	-0.0824607	-0.107248	-0.0842133	-0.0661672	FALSE	TRUE	FALSE	FALSE
chr2L	8404000	-0.178333	-0.231157	-0.204745	-0.225257	TRUE	TRUE	TRUE	TRUE
chr2L	8416000	-0.22014	-0.294928	-0.31967	-0.248633	TRUE	TRUE	TRUE	TRUE
chr2L	8464000	-0.118651	-0.108099	-0.111079	-0.136403	TRUE	TRUE	FALSE	FALSE
chr2L	8478000	-0.133584	-0.110024	-0.207307	-0.0852495	TRUE	TRUE	TRUE	FALSE
chr2L	8512000	-0.154948	-0.149393	-0.209229	-0.140491	TRUE	TRUE	TRUE	TRUE
chr2L	8530000	-0.203926	-0.202797	-0.23932	-0.196464	TRUE	TRUE	TRUE	TRUE
chr2L	8542000	-0.471282	-0.538865	-0.509177	-0.474265	TRUE	TRUE	TRUE	TRUE
chr2L	8676000	-0.055472	-0.0961463	-0.0546086	-0.123906	FALSE	FALSE	FALSE	TRUE
chr2L	8686000	-0.134121	-0.21415	-0.184255	-0.23774	TRUE	TRUE	TRUE	TRUE
chr2L	8742000	-0.418513	-0.273857	-0.54091	-0.242427	TRUE	TRUE	TRUE	TRUE
chr2L	8888000	-0.313663	-0.204852	-0.36349	-0.201393	TRUE	TRUE	TRUE	TRUE
chr2L	8936000	-0.0284537	-0.0569155	-0.038858	-0.107122	FALSE	FALSE	FALSE	TRUE
chr2L	8944000	-0.102124	-0.129457	-0.151791	-0.133807	TRUE	TRUE	TRUE	TRUE
chr2L	8952000	-0.0935693	-0.0902488	-0.190467	-0.142142	FALSE	TRUE	TRUE	TRUE
chr2L	8958000	-0.112478	-0.14538	-0.163005	-0.150595	TRUE	TRUE	TRUE	TRUE
chr2L	8968000	-0.0884578	-0.112102	-0.130339	-0.109326	FALSE	TRUE	TRUE	TRUE
chr2L	8998000	-0.127044	-0.146245	-0.177528	-0.133733	TRUE	TRUE	TRUE	TRUE
chr2L	9124000	-0.352945	-0.314925	-0.387925	-0.284442	TRUE	TRUE	TRUE	TRUE
chr2L	9168000	-0.235052	-0.242545	-0.253167	-0.26876	TRUE	TRUE	TRUE	TRUE
chr2L	9176000	-0.150513	-0.12591	-0.142755	-0.0861805	TRUE	TRUE	FALSE	FALSE
chr2L	9242000	-0.092462	-0.0931282	-0.114558	-0.171241	FALSE	FALSE	TRUE	TRUE
chr2L	9254000	-0.22205	-0.247805	-0.258327	-0.311142	TRUE	TRUE	TRUE	TRUE
chr2L	9322000	-0.0482173	-0.101343	-0.0542675	-0.0756208	FALSE	TRUE	FALSE	FALSE
chr2L	9420000	-0.17628	-0.198175	-0.18941	-0.228095	TRUE	TRUE	TRUE	TRUE
chr2L	9432000	-0.198683	-0.247482	-0.261867	-0.353087	TRUE	TRUE	TRUE	TRUE
chr2L	9452000	-0.268463	-0.321779	-0.301833	-0.611835	TRUE	TRUE	TRUE	TRUE
chr2L	9472000	-0.494255	-0.551708	-0.473585	-2.98048	TRUE	TRUE	TRUE	TRUE
chr2L	9496000	-0.231802	-0.361552	-0.277382	-0.4136	TRUE	TRUE	TRUE	TRUE
chr2L	9504000	0.00772938	-0.0144064	0.0069205	-0.19412	FALSE	FALSE	FALSE	TRUE
chr2L	9522000	-0.170978	-0.238498	-0.275052	-0.173595	TRUE	TRUE	TRUE	TRUE
chr2L	9568000	-0.214087	-0.242324	-0.272385	-0.242817	TRUE	TRUE	TRUE	TRUE
chr2L	9576000	-0.262012	-0.159415	-0.16446	-0.210923	TRUE	TRUE	TRUE	TRUE
chr2L	9618000	-0.321335	-0.205567	-0.2803	-0.21676	TRUE	TRUE	TRUE	TRUE
chr2L	9696000	-0.112658	-0.22111	-0.225148	-0.150962	FALSE	FALSE	FALSE	TRUE
chr2L	9700000	-0.215443	-0.28588	-0.368248	-0.179228	TRUE	TRUE	TRUE	TRUE
chr2L	9712000	-0.16391	-0.275823	-0.308378	-0.219557	TRUE	TRUE	TRUE	TRUE
chr2L	9758000	-0.128966	-0.120103	-0.155445	-0.112348	TRUE	TRUE	TRUE	TRUE
chr2L	9888000	-0.55583	-0.486963	-0.56843	-0.605135	TRUE	TRUE	TRUE	TRUE
chr2L	9912000	0.00525865	-0.0567865	-0.120198	-0.0822367	FALSE	FALSE	TRUE	FALSE
chr2L	9918000	-0.039034	-0.124303	-0.143617	-0.103437	FALSE	TRUE	TRUE	TRUE
chr2L	9968000	-0.158172	-0.215485	-0.230352	-0.174953	TRUE	TRUE	TRUE	TRUE
chr2L	9984000	-0.0864345	-0.161924	-0.13485	-0.14294	FALSE	TRUE	TRUE	TRUE
chr2L	10004000	-0.420057	-0.506295	-0.538728	-0.476102	TRUE	TRUE	TRUE	TRUE
chr2L	10010000	-0.492538	-0.580313	-0.571673	-0.550165	TRUE	TRUE	TRUE	TRUE
chr2L	10202000	-0.723143	-0.86432	-0.85239	-0.75794	TRUE	TRUE	TRUE	TRUE
chr2L	10220000	-0.309132	-0.35247	-0.36064	-0.309113	TRUE	TRUE	TRUE	TRUE
chr2L	10226000	-0.250776	-0.33325	-0.302305	-0.276064	FALSE	TRUE	FALSE	FALSE
chr2L	10264000	-0.151958	-0.175419	-0.196103	-0.163528	TRUE	TRUE	TRUE	TRUE
chr2L	10386000	-0.118702	-0.168743	-0.125113	-0.109636	TRUE	TRUE	TRUE	TRUE
chr2L	10408000	-0.133908	-0.129741	-0.122548	-0.121603	TRUE	TRUE	TRUE	TRUE
chr2L	10414000	-0.120134	-0.106707	-0.0792445	-0.127059	FALSE	FALSE	FALSE	TRUE
chr2L	10430000	-0.301053	-0.317933	-0.316192	-0.347712	TRUE	TRUE	TRUE	TRUE
chr2L	10476000	-0.0531187	-0.0858462	-0.100067	-0.115239	FALSE	FALSE	TRUE	TRUE
chr2L	10480000	-0.0535738	-0.0723544	-0.104728	-0.100808	FALSE	FALSE	TRUE	FALSE
chr2L	10506000	-0.125603	-0.162237	-0.246985	-0.2189	TRUE	TRUE	TRUE	TRUE
chr2L	10518000	-0.146353	-0.19637	-0.25987	-0.197708	TRUE	TRUE	TRUE	TRUE
chr2L	10544000	-0.104809	-0.120485	-0.11366	-0.115859	TRUE	TRUE	TRUE	TRUE
chr2L	10724000	-0.189375	-0.247445	-0.216432	-0.225527	TRUE	FALSE	FALSE	FALSE
chr2L	10728000	-0.204833	-0.29748	-0.315588	-0.271665	TRUE	TRUE	TRUE	TRUE
chr2L	10744000	-0.153454	-0.152719	-0.187724	-0.147868	TRUE	TRUE	TRUE	TRUE
chr2L	10754000	0.00938003	0.0122215	-0.008	-0.117827	FALSE	FALSE	FALSE	TRUE
chr2L	10770000	-0.122287	-0.141923	-0.143262	-0.155993	TRUE	TRUE	TRUE	TRUE
chr2L	10774000	-0.0655085	-0.091785	-0.117919	-0.0782195	FALSE	FALSE	TRUE	FALSE
chr2L	10858000	-0.145153	-0.189435	-0.176351	-0.140764	TRUE	TRUE	TRUE	TRUE
chr2L	10964000	-0.479407	-0.48464	-0.568545	-0.400207	TRUE	TRUE	TRUE	TRUE
chr2L	10976000	-0.104657	-0.195361	-0.201087	-0.161137	FALSE	TRUE	TRUE	TRUE
chr2L	10988000	-0.0815285	-0.0772677	-0.0565428	-0.117546	FALSE	FALSE	FALSE	TRUE
chr2L	11004000	-0.202063	-0.294712	-0.307785	-0.247922	TRUE	TRUE	TRUE	TRUE
chr2L	11012000	-0.400185	-0.486515	-0.477765	-0.387678	TRUE	TRUE	TRUE	TRUE
chr2L	11090000	-0.200974	-0.264283	-0.246271	-0.262894	TRUE	TRUE	TRUE	TRUE
chr2L	11132000	-0.172973	-0.28418	-0.263217	-0.268358	TRUE	TRUE	TRUE	TRUE
chr2L	11172000	-0.143726	-0.0691038	-0.0960053	-0.108634	TRUE	FALSE	TRUE	TRUE
chr2L	11268000	-0.168302	-0.242938	-0.269085	-0.238815	TRUE	TRUE	TRUE	TRUE
chr2L	11282000	-0.255883	-0.339643	-0.345665	-0.291425	TRUE	TRUE	TRUE	TRUE
chr2L	11286000	-0.261785	-0.302395	-0.320763	-0.228987	TRUE	FALSE	FALSE	FALSE
chr2L	11324000	-0.0495821	-0.0151158	-0.0431163	-0.18104	FALSE	FALSE	FALSE	TRUE
chr2L	11446000	-0.145793	-0.1888	-0.185636	-0.182224	TRUE	TRUE	TRUE	TRUE
chr2L	11452000	-0.120486	-0.142433	-0.18321	-0.111555	FALSE	FALSE	TRUE	FALSE
chr2L	11476000	-0.177838	-0.0596097	-0.259643	-0.0754188	TRUE	FALSE	TRUE	FALSE
chr2L	11486000	-0.203847	-0.233453	-0.237983	-0.188856	FALSE	FALSE	FALSE	TRUE
chr2L	11492000	-0.218075	-0.300333	-0.199692	-0.234898	TRUE	TRUE	TRUE	FALSE
chr2L	11500000	-0.157879	-0.231526	-0.229278	-0.28476	TRUE	TRUE	TRUE	TRUE
chr2L	11518000	-0.388692	-0.314032	-0.549787	-0.296303	TRUE	TRUE	TRUE	TRUE
chr2L	11694000	-0.0502227	-0.0622331	-0.0617145	-0.128627	FALSE	FALSE	FALSE	TRUE
chr2L	11792000	-0.138741	-0.140022	-0.141799	-0.114958	TRUE	TRUE	TRUE	TRUE
chr2L	11810000	-0.0997853	-0.143717	-0.1503	-0.12411	FALSE	TRUE	TRUE	FALSE
chr2L	11814000	-0.183083	-0.22555	-0.245415	-0.329155	TRUE	TRUE	TRUE	TRUE
chr2L	11830000	-0.103047	-0.112089	-0.10198	-0.093271	TRUE	TRUE	TRUE	FALSE
chr2L	11950000	-0.202445	-0.128026	-0.198332	-0.164727	TRUE	FALSE	TRUE	TRUE
chr2L	11972000	-0.193161	-0.276625	-0.194438	-0.256842	TRUE	TRUE	TRUE	TRUE
chr2L	11980000	-0.170214	-0.150909	-0.10127	-0.135032	TRUE	FALSE	FALSE	FALSE
chr2L	11988000	-0.252905	-0.316455	-0.385993	-0.335105	TRUE	TRUE	TRUE	TRUE
chr2L	12056000	-0.0551032	-0.100111	-0.0677497	-0.0892592	FALSE	TRUE	FALSE	FALSE
chr2L	12064000	-0.110572	-0.147402	-0.146387	-0.127653	TRUE	TRUE	TRUE	TRUE
chr2L	12094000	-0.22609	-0.343005	-0.326875	-0.260585	FALSE	TRUE	FALSE	FALSE
chr2L	12098000	-0.236583	-0.315393	-0.351222	-0.274483	TRUE	TRUE	TRUE	TRUE
chr2L	12104000	-0.270813	-0.335474	-0.403675	-0.329405	FALSE	TRUE	TRUE	FALSE
chr2L	12110000	-0.435897	-0.438522	-0.472345	-0.464278	TRUE	TRUE	TRUE	TRUE
chr2L	12156000	-0.0664233	-0.0530174	-0.0277581	-0.165163	FALSE	FALSE	FALSE	TRUE
chr2L	12424000	-0.487085	-0.488173	-0.501217	-0.59148	TRUE	TRUE	TRUE	TRUE
chr2L	12434000	-0.33103	-0.517733	-0.525787	-0.455545	TRUE	TRUE	TRUE	TRUE
chr2L	12456000	-0.229112	-0.227145	-0.318835	-0.142133	TRUE	TRUE	TRUE	TRUE
chr2L	12520000	-0.270502	-0.1208	-0.491405	-0.0912135	TRUE	TRUE	TRUE	FALSE
chr2L	12548000	-0.343695	-0.427602	-0.572277	-0.376	TRUE	TRUE	TRUE	TRUE
chr2L	12604000	-0.127826	0.0267002	0.0331588	-0.0239621	TRUE	FALSE	FALSE	FALSE
chr2L	12680000	-0.291587	-0.358108	-0.351067	-0.314955	TRUE	TRUE	TRUE	TRUE
chr2L	12686000	-0.243747	-0.308193	-0.296071	-0.307017	TRUE	FALSE	FALSE	TRUE
chr2L	12692000	-0.231952	-0.304148	-0.343432	-0.298565	TRUE	TRUE	TRUE	TRUE
chr2L	12704000	-0.063277	-0.16339	-0.207213	-0.161198	FALSE	TRUE	TRUE	TRUE
chr2L	12712000	-0.0950228	-0.180268	-0.174963	-0.149405	FALSE	TRUE	FALSE	TRUE
chr2L	12722000	-0.244163	-0.3208	-0.336608	-0.26975	TRUE	TRUE	TRUE	TRUE
chr2L	12730000	-0.210286	-0.248809	-0.178078	-0.123734	TRUE	TRUE	FALSE	FALSE
chr2L	12800000	-0.0320908	-0.0202605	-0.026075	-0.124974	FALSE	FALSE	FALSE	TRUE
chr2L	12826000	-0.241072	-0.372625	-0.241038	-0.328572	TRUE	TRUE	TRUE	TRUE
chr2L	12862000	-0.0764255	-0.0821095	-0.0548122	-0.100916	FALSE	FALSE	FALSE	TRUE
chr2L	12986000	-0.171855	-0.1768	-0.0858645	-0.012447	TRUE	TRUE	FALSE	FALSE
chr2L	13000000	-0.102831	-0.122443	-0.125103	-0.149728	FALSE	TRUE	TRUE	TRUE
chr2L	13022000	-0.211481	-0.280329	-0.258065	-0.245554	TRUE	TRUE	TRUE	TRUE
chr2L	13158000	-0.413553	-0.40193	-0.478705	-0.343399	FALSE	FALSE	TRUE	FALSE
chr2L	13166000	-0.618173	-0.684755	-0.634872	-0.623005	TRUE	TRUE	TRUE	TRUE
chr2L	13176000	-0.134886	-0.212842	-0.181846	-0.2016	TRUE	TRUE	TRUE	TRUE
chr2L	13204000	-0.204182	-0.2684	-0.24905	-0.197697	TRUE	TRUE	TRUE	TRUE
chr2L	13212000	-0.10503	-0.14947	-0.141756	-0.116485	TRUE	TRUE	TRUE	TRUE
chr2L	13216000	-0.12787	-0.187115	-0.165985	-0.128125	TRUE	TRUE	TRUE	TRUE
chr2L	13366000	-0.346598	-0.349998	-0.368615	-0.31597	TRUE	TRUE	TRUE	TRUE
chr2L	13396000	-0.144143	-0.167045	-0.168712	-0.132997	TRUE	TRUE	TRUE	TRUE
chr2L	13446000	-0.0707505	-0.033847	-0.100055	-2.75e-07	FALSE	FALSE	TRUE	FALSE
chr2L	13550000	-0.351618	-0.398977	-0.43002	-0.396522	TRUE	TRUE	TRUE	TRUE
chr2L	13628000	-0.105447	-0.13568	-0.128751	-0.177471	TRUE	TRUE	TRUE	TRUE
chr2L	13642000	-0.363938	-0.276214	-0.477382	-0.753634	TRUE	TRUE	TRUE	FALSE
chr2L	13770000	-0.355077	-0.405857	-0.397745	-0.39823	TRUE	TRUE	TRUE	TRUE
chr2L	13780000	-0.180166	-0.270827	-0.256672	-0.263908	FALSE	TRUE	TRUE	TRUE
chr2L	13814000	-0.033692	-0.078714	-0.131081	-0.0333338	FALSE	FALSE	TRUE	FALSE
chr2L	13836000	-0.41865	-0.511033	-0.517918	-0.417685	TRUE	TRUE	TRUE	TRUE
chr2L	13906000	-0.368993	-0.370135	-0.45311	-0.35693	TRUE	TRUE	TRUE	TRUE
chr2L	13912000	-0.28727	-0.192995	-0.35916	-0.181626	TRUE	FALSE	TRUE	FALSE
chr2L	13930000	-0.209645	-0.189832	-0.133268	-0.21472	TRUE	TRUE	FALSE	TRUE
chr2L	14094000	-0.14307	-0.00942975	-0.0875367	-0.0983877	TRUE	FALSE	FALSE	FALSE
chr2L	14226000	-0.100667	-0.0787515	-0.115612	-0.174275	FALSE	FALSE	FALSE	TRUE
chr2L	14234000	-0.102741	-0.112543	-0.152397	-0.092613	TRUE	TRUE	TRUE	FALSE
chr2L	14252000	-0.202552	-0.0677467	-0.324497	-0.0353863	TRUE	FALSE	TRUE	FALSE
chr2L	14260000	-0.124311	-0.0506377	-0.202132	-0.0357736	TRUE	FALSE	TRUE	FALSE
chr2L	14288000	-0.134931	-0.084642	-0.278375	-0.0869968	TRUE	FALSE	TRUE	FALSE
chr2L	14350000	-0.140974	-0.287641	-0.289957	-0.251557	FALSE	FALSE	TRUE	TRUE
chr2L	14358000	-0.202006	-0.328823	-0.354945	-0.308957	TRUE	TRUE	TRUE	TRUE
chr2L	14362000	-0.241647	-0.353988	-0.36076	-0.341803	TRUE	TRUE	TRUE	TRUE
chr2L	14492000	-0.0934255	-0.170205	-0.147257	-0.122596	FALSE	TRUE	TRUE	TRUE
chr2L	14496000	-0.0595632	-0.140209	-0.0933507	-0.0697077	FALSE	TRUE	FALSE	FALSE
chr2L	14590000	-0.302243	-0.121196	-0.357488	-0.144783	TRUE	TRUE	TRUE	TRUE
chr2L	14600000	-0.168585	-0.106762	-0.23701	-0.171538	FALSE	FALSE	FALSE	TRUE
chr2L	14690000	-0.11477	-0.158722	-0.14889	-0.180693	TRUE	TRUE	TRUE	TRUE
chr2L	14706000	-0.258968	-0.0641191	-0.087295	-0.102581	TRUE	FALSE	FALSE	FALSE
chr2L	14722000	-0.0723027	-0.0421643	-0.081698	-0.151652	FALSE	FALSE	FALSE	TRUE
chr2L	14760000	-0.0764755	-0.071018	-0.0706482	-0.154901	FALSE	FALSE	FALSE	TRUE
chr2L	14900000	-0.040593	-0.0236813	-0.00825842	-0.133241	FALSE	FALSE	FALSE	TRUE
chr2L	14968000	-0.130449	-0.114388	-0.161848	-0.20179	FALSE	FALSE	TRUE	TRUE
chr2L	15006000	-0.231967	-0.29139	-0.280873	-0.242213	TRUE	TRUE	TRUE	TRUE
chr2L	15040000	-0.0388498	-0.0950592	-0.0812748	-0.108804	FALSE	FALSE	FALSE	TRUE
chr2L	15062000	-0.211627	-0.253242	-0.319333	-0.272523	TRUE	TRUE	TRUE	TRUE
chr2L	15068000	-0.261238	-0.339282	-0.321365	-0.307025	TRUE	TRUE	TRUE	TRUE
chr2L	15114000	-0.0815473	-0.110187	-0.139868	-0.103891	FALSE	TRUE	TRUE	TRUE
chr2L	15236000	-0.161735	-0.165233	-0.102339	-0.0954945	TRUE	TRUE	FALSE	FALSE
chr2L	15248000	-0.183312	-0.242406	-0.258352	-0.250818	TRUE	TRUE	TRUE	TRUE
chr2L	15256000	-0.100477	-0.241746	-0.222104	-0.219488	FALSE	TRUE	TRUE	TRUE
chr2L	15272000	-0.339143	-0.46915	-0.435603	-0.395587	TRUE	TRUE	TRUE	TRUE
chr2L	15334000	-0.0946522	-0.134992	-0.119502	-0.093779	FALSE	TRUE	TRUE	TRUE
chr2L	15500000	-0.707392	-0.627197	-0.811532	-0.49167	TRUE	TRUE	TRUE	TRUE
chr2L	15718000	-0.287753	-0.30705	-0.333228	-0.296803	TRUE	TRUE	TRUE	TRUE
chr2L	15730000	-0.123064	-0.188134	-0.228369	-0.130298	TRUE	TRUE	TRUE	FALSE
chr2L	15748000	-0.122044	-0.182983	-0.262795	-0.123631	TRUE	TRUE	TRUE	TRUE
chr2L	15752000	-0.121592	-0.172181	-0.218607	-0.135058	TRUE	TRUE	TRUE	TRUE
chr2L	15764000	-0.130061	-0.182412	-0.190234	-0.155729	FALSE	FALSE	TRUE	FALSE
chr2L	15772000	-0.359575	-0.351772	-0.353425	-0.363762	TRUE	TRUE	TRUE	TRUE
chr2L	15994000	-0.074182	-0.0644057	-0.0677173	-0.130303	FALSE	FALSE	FALSE	TRUE
chr2L	16232000	-0.082911	-0.0889748	-0.092385	-0.135787	FALSE	FALSE	FALSE	TRUE
chr2L	16252000	-0.225792	-0.320352	-0.268734	-0.302227	FALSE	TRUE	FALSE	FALSE
chr2L	16258000	-0.30987	-0.38177	-0.384277	-0.327952	TRUE	TRUE	TRUE	TRUE
chr2L	16326000	-0.170088	-0.308635	-0.245814	-0.236657	TRUE	TRUE	TRUE	TRUE
chr2L	16330000	-0.182737	-0.284328	-0.200103	-0.215902	TRUE	FALSE	FALSE	FALSE
chr2L	16354000	-0.474203	-0.597912	-0.594137	-0.547245	TRUE	TRUE	TRUE	TRUE
chr2L	16488000	-0.493588	-0.455035	-0.602572	-0.44383	TRUE	TRUE	TRUE	TRUE
chr2L	16492000	-0.512933	-0.5597	-0.641385	-0.525358	TRUE	TRUE	TRUE	TRUE
chr2L	16508000	-0.205112	-0.168814	-0.300355	-0.150512	TRUE	TRUE	TRUE	FALSE
chr2L	16538000	-0.104118	-0.118526	-0.12226	-0.0737203	FALSE	TRUE	FALSE	FALSE
chr2L	16656000	-0.118515	-0.145987	-0.120991	-0.0967855	TRUE	TRUE	TRUE	FALSE
chr2L	16680000	-0.242322	-0.294077	-0.297275	-0.275197	TRUE	TRUE	TRUE	TRUE
chr2L	16720000	-0.17066	-0.194013	-0.229593	-0.227937	TRUE	TRUE	TRUE	TRUE
chr2L	16728000	-0.15345	-0.236555	-0.207477	-0.201492	TRUE	TRUE	TRUE	TRUE
chr2L	16738000	-0.115069	-0.13726	-0.195775	-0.138169	TRUE	TRUE	TRUE	TRUE
chr2L	16744000	-0.237563	-0.243935	-0.307855	-0.291755	TRUE	TRUE	TRUE	TRUE
chr2L	16818000	-0.189872	-0.055112	-0.180123	-0.166188	TRUE	FALSE	TRUE	TRUE
chr2L	16880000	-0.169143	-0.173313	-0.168325	-0.193442	TRUE	TRUE	TRUE	TRUE
chr2L	16888000	-0.118877	-0.13298	-0.142627	-0.100576	TRUE	TRUE	TRUE	FALSE
chr2L	16918000	-0.15738	-0.132948	-0.100414	-0.11303	TRUE	TRUE	TRUE	TRUE
chr2L	16924000	-0.106301	-0.0915655	-0.0779735	-0.102577	TRUE	FALSE	FALSE	FALSE
chr2L	16932000	-0.0851745	-0.0722273	-0.0647356	-0.101685	FALSE	FALSE	FALSE	TRUE
chr2L	17076000	-0.128361	-0.157091	-0.129102	-0.140738	TRUE	TRUE	TRUE	TRUE
chr2L	17190000	-0.151301	-0.146633	-0.136635	-0.0593267	TRUE	FALSE	FALSE	FALSE
chr2L	17314000	-0.102494	-0.145257	-0.0882255	-0.0881379	TRUE	TRUE	FALSE	FALSE
chr2L	17360000	-0.111049	-0.0936285	-0.125938	-0.133156	FALSE	FALSE	FALSE	TRUE
chr2L	17368000	-0.146941	-0.144509	-0.180124	-0.16739	TRUE	TRUE	TRUE	TRUE
chr2L	17384000	-0.283988	-0.366945	-0.36617	-0.31988	TRUE	TRUE	TRUE	TRUE
chr2L	17472000	-0.139615	-0.201415	-0.182412	-0.138338	TRUE	TRUE	TRUE	TRUE
chr2L	17502000	-0.188617	-0.219215	-0.216007	-0.172343	TRUE	TRUE	TRUE	TRUE
chr2L	17602000	-0.0795695	-0.0866443	-0.115725	-0.0516015	FALSE	FALSE	TRUE	FALSE
chr2L	17716000	-0.115027	-0.151144	-0.132679	-0.120268	TRUE	TRUE	TRUE	TRUE
chr2L	17736000	-0.199777	-0.0511978	-0.094854	-0.0041715	TRUE	FALSE	FALSE	FALSE
chr2L	17784000	-0.234712	0.00320705	-0.0310215	-0.0414047	TRUE	FALSE	FALSE	FALSE
chr2L	17964000	-0.082134	-0.0584155	-0.119836	-0.041499	FALSE	FALSE	TRUE	FALSE
chr2L	18028000	-0.0355973	-0.0575553	-0.0435552	-0.158521	FALSE	FALSE	FALSE	TRUE
chr2L	18138000	-0.0544825	-0.0710435	-0.123409	-0.0378025	FALSE	FALSE	TRUE	FALSE
chr2L	18152000	-0.251518	-0.22462	-0.368358	-0.16874	TRUE	TRUE	TRUE	TRUE
chr2L	18160000	-0.233547	-0.229983	-0.300925	-0.240865	TRUE	TRUE	TRUE	TRUE
chr2L	18298000	-0.169794	-0.154687	-0.229953	-0.150863	FALSE	FALSE	TRUE	TRUE
chr2L	18302000	-0.287815	-0.252429	-0.272068	-0.242302	TRUE	TRUE	TRUE	TRUE
chr2L	18442000	-0.276608	-0.28655	-0.31112	-0.230733	TRUE	TRUE	TRUE	TRUE
chr2L	18448000	-0.116948	-0.166615	-0.168229	-0.180533	FALSE	TRUE	FALSE	TRUE
chr2L	18454000	-0.16516	-0.14701	-0.215122	-0.163208	TRUE	TRUE	TRUE	TRUE
chr2L	18484000	-0.0824552	-0.118155	-0.188578	-0.07256	FALSE	TRUE	TRUE	FALSE
chr2L	18514000	-0.138984	0.0103475	-0.148851	0.0125185	TRUE	FALSE	TRUE	FALSE
chr2L	18590000	-0.284208	-0.383813	-0.403112	-0.348155	TRUE	TRUE	TRUE	TRUE
chr2L	18606000	-0.0183757	-0.13274	-0.133354	-0.117838	FALSE	TRUE	TRUE	TRUE
chr2L	18616000	-0.145302	-0.201235	-0.224977	-0.220048	TRUE	TRUE	TRUE	TRUE
chr2L	18658000	-0.113804	-0.0728941	0.0127517	-0.0712213	TRUE	FALSE	FALSE	FALSE
chr2L	18666000	-0.176565	-0.028806	-0.00683525	-0.103081	TRUE	FALSE	FALSE	FALSE
chr2L	18678000	-0.129746	-0.204948	-0.192967	-0.208278	TRUE	FALSE	FALSE	TRUE
chr2L	18682000	-0.144288	-0.246773	-0.222995	-0.197775	TRUE	TRUE	TRUE	TRUE
chr2L	18708000	-0.272747	-0.44324	-0.390192	-0.349567	TRUE	TRUE	TRUE	TRUE
chr2L	18714000	-0.317245	-0.309691	-0.366878	-0.346525	TRUE	FALSE	FALSE	FALSE
chr2L	18734000	-0.100622	-0.0929351	-0.105621	-0.119275	TRUE	FALSE	TRUE	TRUE
chr2L	18830000	-0.137612	-0.220787	-0.18141	-0.21497	TRUE	TRUE	TRUE	TRUE
chr2L	18840000	-0.135664	-0.165811	-0.0632174	-0.228772	TRUE	TRUE	FALSE	TRUE
chr2L	18850000	-0.027397	-0.0608755	-0.0117377	-0.144965	FALSE	FALSE	FALSE	TRUE
chr2L	18860000	-0.296685	-0.32183	-0.448325	-0.232195	TRUE	TRUE	TRUE	TRUE
chr2L	18936000	-0.318387	-0.357227	-0.374025	-0.353202	TRUE	TRUE	TRUE	TRUE
chr2L	18948000	-0.443025	-0.505763	-0.55447	-0.463257	TRUE	TRUE	TRUE	TRUE
chr2L	19010000	-0.173247	-0.109595	-0.215916	-0.0783745	TRUE	TRUE	TRUE	FALSE
chr2L	19054000	-0.029422	-0.121568	-0.127646	-0.086043	FALSE	TRUE	TRUE	FALSE
chr2L	19064000	-0.077789	-0.130001	-0.121495	-0.117227	FALSE	TRUE	TRUE	TRUE
chr2L	19114000	-0.105741	-0.117772	-0.113811	-0.157732	TRUE	TRUE	TRUE	TRUE
chr2L	19124000	-0.267038	-0.29124	-0.288689	-0.288197	FALSE	TRUE	FALSE	FALSE
chr2L	19134000	-0.51168	-0.571305	-0.67086	-0.482733	TRUE	TRUE	TRUE	TRUE
chr2L	19166000	-0.28498	-0.30295	-0.335228	-0.215276	TRUE	TRUE	TRUE	TRUE
chr2L	19182000	-0.29166	-0.317259	-0.337119	-0.343998	TRUE	TRUE	TRUE	TRUE
chr2L	19190000	-0.42821	-0.472903	-0.47899	-0.47134	TRUE	TRUE	TRUE	TRUE
chr2L	19232000	-0.069636	-0.111067	-0.0495625	-0.172938	FALSE	TRUE	FALSE	TRUE
chr2L	19364000	-0.34689	-0.250238	-0.338735	-0.312482	TRUE	TRUE	TRUE	TRUE
chr2L	19376000	-0.162297	-0.0681838	-0.116991	-0.0302737	TRUE	FALSE	TRUE	FALSE
chr2L	19394000	-0.055829	-0.029861	-0.11661	-0.0490432	FALSE	FALSE	TRUE	FALSE
chr2L	19426000	-0.235368	-0.213072	-0.215473	-0.34451	TRUE	TRUE	TRUE	TRUE
chr2L	19432000	-0.198815	-0.227704	-0.238473	-0.30836	TRUE	TRUE	TRUE	TRUE
chr2L	19444000	-0.162682	-0.257028	-0.170681	-0.176169	TRUE	TRUE	TRUE	TRUE
chr2L	19454000	-0.247432	-0.304955	-0.30907	-0.319735	TRUE	TRUE	TRUE	TRUE
chr2L	19542000	-0.080251	-0.1206	-0.113366	-0.079645	FALSE	TRUE	TRUE	FALSE
chr2L	19576000	-0.515205	-0.678778	-0.671265	-0.611163	TRUE	TRUE	TRUE	TRUE
chr2L	19582000	-0.469115	-0.578013	-0.65734	-0.514536	TRUE	FALSE	TRUE	FALSE
chr2L	19588000	-0.487192	-0.614367	-0.60755	-0.501557	FALSE	TRUE	FALSE	FALSE
chr2L	19736000	-0.0771538	-0.0972925	-0.119159	-0.155971	FALSE	TRUE	TRUE	TRUE
chr2L	19792000	-0.279915	-0.37959	-0.393782	-0.379182	FALSE	TRUE	TRUE	TRUE
chr2L	19796000	-0.29839	-0.372	-0.358353	-0.374397	TRUE	TRUE	TRUE	TRUE
chr2L	19806000	-0.359508	-0.417548	-0.350754	-0.490372	FALSE	TRUE	FALSE	TRUE
chr2L	19812000	-0.482278	-0.441798	-0.44501	-0.419114	TRUE	TRUE	TRUE	FALSE
chr2L	19816000	-0.529133	-0.413023	-0.515088	-0.432818	TRUE	FALSE	TRUE	TRUE
chr2L	19888000	-0.175807	0.0009095	-0.196552	-0.070362	TRUE	FALSE	TRUE	FALSE
chr2L	19916000	-0.116508	-0.094081	-0.201612	-0.100447	TRUE	FALSE	TRUE	TRUE
chr2L	19934000	-0.0305822	-0.0849935	-0.0656227	-0.121001	FALSE	FALSE	FALSE	TRUE
chr2L	19960000	-0.10286	-0.168257	-0.142971	-0.0848607	TRUE	TRUE	TRUE	FALSE
chr2L	20060000	-0.338037	-0.414805	-0.442205	-0.406137	TRUE	TRUE	TRUE	TRUE
chr2L	20076000	-0.159072	-0.241884	-0.260362	-0.148573	TRUE	TRUE	TRUE	FALSE
chr2L	20098000	-0.23663	-0.391795	-0.418785	-0.398355	TRUE	TRUE	TRUE	TRUE
chr2L	20120000	-0.518985	-0.132031	-0.138807	-0.158592	TRUE	TRUE	TRUE	TRUE
chr2L	20224000	-0.156199	-0.153318	-0.134579	-0.221793	TRUE	TRUE	TRUE	TRUE
chr2L	20228000	-0.0949385	-0.10996	-0.0457453	-0.153112	FALSE	FALSE	FALSE	TRUE
chr2L	20286000	-0.100123	-0.119715	-0.091155	-0.107601	TRUE	TRUE	FALSE	TRUE
chr2L	20316000	-0.0173697	-0.044252	-0.0546618	-0.145174	FALSE	FALSE	FALSE	TRUE
chr2L	20342000	-0.160507	-0.0428342	-0.185723	-0.0268073	TRUE	FALSE	TRUE	FALSE
chr2L	20350000	-0.135547	-0.113268	-0.245745	-0.0801735	TRUE	TRUE	TRUE	FALSE
chr2L	20416000	-0.10388	-0.0847543	-0.069443	-0.0954907	TRUE	FALSE	FALSE	FALSE
chr2L	20464000	-0.419355	-0.37329	-0.297573	-0.435758	TRUE	TRUE	TRUE	TRUE
chr2L	20494000	-0.195573	-0.135516	-0.197185	-0.148286	TRUE	TRUE	TRUE	TRUE
chr2L	20630000	-0.360947	-0.375543	-0.308557	-0.45285	TRUE	TRUE	TRUE	TRUE
chr2L	20638000	-0.304748	-0.364082	-0.318337	-0.356117	TRUE	TRUE	TRUE	TRUE
chr2L	20646000	-0.184059	-0.305625	-0.283265	-0.233897	FALSE	TRUE	TRUE	FALSE
chr2L	20682000	-0.0571217	-0.133789	-0.117199	-0.101103	FALSE	TRUE	TRUE	TRUE
chr2L	20734000	-0.279797	-0.326128	-0.327595	-0.275285	TRUE	TRUE	TRUE	TRUE
chr2L	20758000	-0.242505	-0.33783	-0.385595	-0.257707	TRUE	TRUE	TRUE	TRUE
chr2L	20788000	-0.29418	-0.361617	-0.46651	-0.300478	TRUE	TRUE	TRUE	TRUE
chr2L	20798000	-0.309235	-0.338162	-0.377918	-0.357975	TRUE	TRUE	TRUE	TRUE
chr2L	20918000	-0.320742	-0.405355	-0.399095	-0.398767	TRUE	TRUE	TRUE	TRUE
chr2L	20926000	-0.239481	-0.309185	-0.302393	-0.262437	TRUE	TRUE	FALSE	FALSE
chr2L	20936000	-0.138749	-0.127255	-0.115362	-0.117795	TRUE	FALSE	FALSE	FALSE
chr2L	20940000	-0.142902	-0.09929	-0.122487	-0.151353	TRUE	FALSE	FALSE	TRUE
chr2L	21040000	-0.133798	-0.0796198	-0.13801	-0.014081	FALSE	FALSE	TRUE	FALSE
chr2L	21052000	-0.39286	-0.384188	-0.427382	-0.23904	TRUE	TRUE	TRUE	TRUE
chr2L	21104000	-0.243342	-0.289005	-0.274715	-0.314543	TRUE	TRUE	TRUE	TRUE
chr2L	21110000	-0.21303	-0.226522	-0.198882	-0.343178	FALSE	FALSE	FALSE	TRUE
chr2L	21142000	-0.158125	-0.258173	-0.26121	-0.198728	TRUE	TRUE	TRUE	TRUE
chr2L	21154000	-0.106722	-0.13587	-0.162667	-0.156193	TRUE	TRUE	TRUE	TRUE
chr2L	21180000	-0.144489	-0.18835	-0.199965	-0.143661	TRUE	TRUE	TRUE	TRUE
chr2L	21220000	-0.226607	-0.273938	-0.319185	-0.263115	TRUE	TRUE	TRUE	TRUE
chr2L	21236000	-0.262663	-0.327047	-0.330892	-0.250198	FALSE	TRUE	TRUE	FALSE
chr2L	21264000	-0.173855	-0.199162	-0.179195	-0.112353	TRUE	TRUE	TRUE	TRUE
chr2L	21310000	-0.231715	-0.337705	-0.31677	-0.28171	TRUE	TRUE	TRUE	TRUE
chr2L	21344000	-0.076235	-0.03126	-0.169308	-0.045461	FALSE	FALSE	TRUE	FALSE
chr2L	21620000	-0.0446093	-0.0831724	-0.105512	-0.120633	FALSE	FALSE	TRUE	TRUE
chr2L	21630000	-0.121471	-0.176957	-0.20527	-0.140917	TRUE	TRUE	TRUE	TRUE
chr2L	21634000	-0.0949592	-0.131135	-0.142604	-0.134734	FALSE	TRUE	TRUE	TRUE
chr2L	21684000	-0.318815	-0.317255	-0.406935	-0.328773	TRUE	TRUE	TRUE	TRUE
chr2L	21734000	-0.051994	-0.0717197	-0.0399545	-0.131808	FALSE	FALSE	FALSE	TRUE
chr2L	21758000	-0.304525	-0.442865	-0.493198	-0.377833	TRUE	TRUE	TRUE	TRUE
chr2L	21828000	-0.105172	-0.137708	-0.127788	-0.137375	TRUE	TRUE	TRUE	TRUE
chr2L	21900000	-0.387692	-0.296557	-0.34522	-0.379317	TRUE	TRUE	TRUE	TRUE
chr2L	22120000	-0.310067	-0.422162	-0.40109	-0.450663	TRUE	TRUE	TRUE	TRUE
chr2L	22130000	-0.137052	-0.194632	-0.196778	-0.207922	TRUE	TRUE	TRUE	TRUE
chr2L	22170000	-0.290875	-0.411795	-0.392335	-0.428092	TRUE	TRUE	TRUE	TRUE
chr2L	22238000	-0.17601	-0.187158	-0.210877	-0.237693	TRUE	TRUE	TRUE	TRUE
chr2L	22398000	0.191155	0.131528	0.146415	-0.15006	FALSE	FALSE	FALSE	TRUE
chr2L	22538000	-0.0567435	-0.0740602	-0.122925	-0.0295222	FALSE	FALSE	TRUE	FALSE
chr2L	22636000	-0.0511507	-0.0584645	-0.107261	-0.124062	FALSE	FALSE	TRUE	TRUE
chr2L	22746000	-0.121222	-0.134294	-0.141114	-0.0906808	TRUE	TRUE	FALSE	FALSE
chr2L	22758000	-0.132039	-0.118914	-0.0719262	0.00796305	TRUE	TRUE	FALSE	FALSE
chr2L	22976000	-0.077045	-0.0421655	-0.08293	-0.154188	FALSE	FALSE	FALSE	TRUE
chr2L	23030000	-0.127462	-0.0951152	-0.055851	-0.053863	TRUE	FALSE	FALSE	FALSE
chr2L	23034000	-0.187351	-0.187575	-0.171145	-0.156787	TRUE	TRUE	TRUE	TRUE
chr2L	23050000	-0.0866695	-0.0613218	-0.14479	-0.0844432	FALSE	FALSE	TRUE	FALSE
chr2L	23068000	-0.0813229	-0.0996892	-0.119964	-0.0910782	FALSE	FALSE	TRUE	FALSE
chr2L	23308000	-0.153419	-0.196612	-0.103387	-0.153257	FALSE	TRUE	FALSE	FALSE
chr2L	23314000	-0.211495	-0.27762	-0.192216	-0.225234	TRUE	TRUE	TRUE	TRUE
chr2L	23422000	-0.126088	-0.167178	-0.154215	-0.0718835	TRUE	TRUE	TRUE	FALSE
chr2L	23496000	0.178742	0.224069	0.138458	-0.14686	FALSE	FALSE	FALSE	TRUE
chr2R	456000	-0.233077	-0.206992	-0.158372	-0.206038	TRUE	TRUE	TRUE	TRUE
chr2R	504000	-0.0822268	-0.100139	-0.0947205	-0.113414	FALSE	TRUE	FALSE	TRUE
chr2R	544000	-0.234812	-0.226123	-0.188648	-0.25886	TRUE	TRUE	TRUE	TRUE
chr2R	690000	-0.0912095	-0.142587	-0.130184	-0.178809	FALSE	FALSE	FALSE	TRUE
chr2R	1066000	-0.124225	-0.247193	-0.256825	-0.143983	FALSE	TRUE	TRUE	TRUE
chr2R	1072000	-0.248454	-0.285652	-0.250408	-0.25184	TRUE	TRUE	TRUE	TRUE
chr2R	1264000	-0.156777	-0.169789	-0.172217	-0.152816	TRUE	TRUE	TRUE	TRUE
chr2R	1334000	-0.0689162	-0.0821081	-0.0535625	-0.106034	FALSE	FALSE	FALSE	TRUE
chr2R	1338000	-0.063713	-0.0778837	-0.0450207	-0.115918	FALSE	FALSE	FALSE	TRUE
chr2R	1344000	-0.0722943	-0.0937935	-0.0887103	-0.100767	FALSE	FALSE	FALSE	TRUE
chr2R	1372000	-0.0994457	-0.115847	-0.088025	-0.201196	FALSE	TRUE	TRUE	TRUE
chr2R	2552000	-0.1215	-0.118207	-0.105847	-0.100898	TRUE	TRUE	TRUE	TRUE
chr2R	2572000	-0.103197	-0.131804	-0.138523	-0.37614	TRUE	TRUE	FALSE	FALSE
chr2R	2806000	-0.15172	-0.187402	-0.167302	-0.157658	TRUE	FALSE	TRUE	TRUE
chr2R	3064000	-0.258595	-0.264578	-0.286595	-0.170687	FALSE	FALSE	FALSE	TRUE
chr2R	3194000	-0.107939	-0.20681	-0.0917884	0.00593042	TRUE	TRUE	FALSE	FALSE
chr2R	3382000	-0.472992	-0.54573	-0.472272	-0.619125	FALSE	FALSE	TRUE	FALSE
chr2R	3488000	-0.175434	-0.124592	-0.143642	-0.095864	TRUE	FALSE	TRUE	FALSE
chr2R	3596000	-0.113256	-0.106756	-0.100149	-0.0307993	TRUE	TRUE	TRUE	FALSE
chr2R	4014000	-0.191909	-0.265976	-0.253017	-0.144494	TRUE	TRUE	TRUE	TRUE
chr2R	4188000	-0.104707	-0.118252	-0.138003	-0.0738097	TRUE	TRUE	TRUE	FALSE
chr2R	4224000	-0.166331	-0.19143	-0.141441	-0.0961695	TRUE	TRUE	TRUE	FALSE
chr2R	4228000	-0.0410857	-0.0022005	-0.0295438	-0.129174	FALSE	FALSE	FALSE	TRUE
chr2R	4296000	-0.128099	-0.08871	-0.023385	-0.055383	TRUE	FALSE	FALSE	FALSE
chr2R	4592000	-0.269526	-0.331271	-0.27791	-0.2943	TRUE	TRUE	TRUE	TRUE
chr2R	4660000	-0.296805	-0.322997	-0.29791	-0.25208	TRUE	TRUE	TRUE	TRUE
chr2R	4672000	-0.430495	-0.52661	-0.45203	-0.43158	TRUE	TRUE	TRUE	TRUE
chr2R	4694000	-0.0941655	-0.117055	-0.069493	-0.124596	FALSE	TRUE	FALSE	TRUE
chr2R	4730000	-0.134384	-0.152464	-0.10681	-0.134689	TRUE	TRUE	TRUE	TRUE
chr2R	4814000	-0.194057	-0.29257	-0.285865	-0.271767	TRUE	TRUE	FALSE	TRUE
chr2R	4824000	-0.147118	-0.24452	-0.228142	-0.200678	FALSE	TRUE	TRUE	FALSE
chr2R	4830000	-0.202928	-0.233515	-0.234258	-0.185001	TRUE	TRUE	TRUE	TRUE
chr2R	4836000	-0.122003	-0.122943	-0.184615	-0.119687	FALSE	TRUE	TRUE	TRUE
chr2R	4978000	-0.112164	-0.0837665	-0.0920465	-0.117004	TRUE	FALSE	FALSE	TRUE
chr2R	5146000	-0.100485	-0.107275	-0.115236	-0.089492	FALSE	FALSE	TRUE	FALSE
chr2R	5250000	-0.148528	-0.191024	-0.216555	-0.183877	TRUE	TRUE	TRUE	TRUE
chr2R	5262000	-0.080523	-0.135525	-0.116124	-0.123232	FALSE	TRUE	TRUE	TRUE
chr2R	5294000	-0.148992	-0.201114	-0.180522	-0.130146	TRUE	TRUE	TRUE	TRUE
chr2R	5308000	-0.0502879	-0.0785421	-0.109983	-0.0605835	FALSE	FALSE	TRUE	FALSE
chr2R	5340000	-0.065323	-0.065879	-0.109101	-0.0810277	FALSE	FALSE	TRUE	FALSE
chr2R	5364000	-0.20185	-0.194373	-0.23091	-0.179097	TRUE	TRUE	TRUE	TRUE
chr2R	5370000	-0.168851	-0.147743	-0.139905	-0.180796	TRUE	TRUE	TRUE	TRUE
chr2R	5652000	-0.30403	-0.285907	-0.315603	-0.280985	TRUE	TRUE	TRUE	TRUE
chr2R	5664000	-0.187036	-0.172176	-0.211281	-0.169788	TRUE	TRUE	TRUE	TRUE
chr2R	5672000	-0.20947	-0.231313	-0.23575	-0.204327	TRUE	TRUE	TRUE	TRUE
chr2R	5698000	-0.209615	-0.24634	-0.254695	-0.213645	FALSE	TRUE	TRUE	FALSE
chr2R	5702000	-0.250893	-0.292415	-0.329805	-0.279263	TRUE	TRUE	TRUE	TRUE
chr2R	5754000	-0.279867	-0.220615	-0.405935	-0.273235	TRUE	TRUE	TRUE	TRUE
chr2R	5774000	-0.136263	-0.133858	-0.156649	-0.144712	TRUE	TRUE	TRUE	TRUE
chr2R	5782000	-0.203974	-0.230318	-0.267238	-0.216908	TRUE	TRUE	TRUE	TRUE
chr2R	5804000	-0.0913045	-0.103073	-0.0786738	-0.15483	FALSE	FALSE	FALSE	TRUE
chr2R	5956000	-0.223658	-0.292693	-0.264742	-0.286863	TRUE	TRUE	TRUE	TRUE
chr2R	5968000	-0.31587	-0.469633	-0.387277	-0.387235	TRUE	TRUE	TRUE	TRUE
chr2R	5974000	-0.210954	-0.299231	-0.274888	-0.266475	TRUE	TRUE	TRUE	TRUE
chr2R	5982000	-0.283147	-0.39003	-0.409485	-0.287967	TRUE	TRUE	TRUE	TRUE
chr2R	6016000	-0.196375	-0.167829	-0.261095	-0.166884	TRUE	TRUE	TRUE	TRUE
chr2R	6038000	-0.128969	-0.0339827	-0.0513567	-0.0508182	TRUE	FALSE	FALSE	FALSE
chr2R	6042000	-0.127194	-0.0686603	-0.101517	-0.119557	FALSE	FALSE	TRUE	TRUE
chr2R	6076000	-0.134052	-0.24621	-0.215125	-0.177996	TRUE	TRUE	TRUE	TRUE
chr2R	6086000	-0.137631	-0.223692	-0.2172	-0.16425	TRUE	TRUE	TRUE	TRUE
chr2R	6132000	-0.181875	-0.207982	-0.235025	-0.161692	TRUE	TRUE	TRUE	TRUE
chr2R	6152000	-0.211743	0.125974	0.0723933	-0.0137787	TRUE	FALSE	FALSE	FALSE
chr2R	6170000	-0.0683184	-0.0333055	-0.0899065	-0.119208	FALSE	FALSE	FALSE	TRUE
chr2R	6196000	-0.253207	-0.300073	-0.253902	-0.230625	TRUE	TRUE	TRUE	TRUE
chr2R	6208000	-0.0716055	-0.0870708	-0.119592	-0.117626	FALSE	FALSE	FALSE	TRUE
chr2R	6214000	-0.248935	-0.371885	-0.357602	-0.282452	TRUE	TRUE	TRUE	TRUE
chr2R	6220000	-0.218065	-0.302403	-0.290905	-0.2594	TRUE	TRUE	TRUE	TRUE
chr2R	6240000	-0.0891395	-0.221014	-0.163356	-0.11916	TRUE	TRUE	TRUE	TRUE
chr2R	6462000	-0.039192	-0.133742	-0.060442	-0.0739476	FALSE	TRUE	FALSE	FALSE
chr2R	6494000	-0.296025	-0.186862	-0.324078	-0.0984108	TRUE	TRUE	TRUE	FALSE
chr2R	6574000	-0.105973	-0.140167	-0.10898	-0.108279	TRUE	TRUE	TRUE	FALSE
chr2R	6614000	-0.48929	-0.51858	-0.542755	-0.49099	TRUE	TRUE	TRUE	TRUE
chr2R	6632000	-0.334848	-0.41491	-0.39818	-0.422567	TRUE	TRUE	TRUE	TRUE
chr2R	6656000	-0.279828	-0.26044	-0.37285	-0.248347	TRUE	FALSE	TRUE	FALSE
chr2R	6674000	-0.228265	-0.204071	-0.272238	-0.252252	TRUE	TRUE	TRUE	FALSE
chr2R	6758000	-0.143125	-0.19591	-0.16952	-0.148528	TRUE	TRUE	TRUE	TRUE
chr2R	6812000	-0.140956	-0.224172	-0.215252	-0.30206	TRUE	TRUE	TRUE	TRUE
chr2R	6924000	-0.113513	0.0182225	0.036506	-0.0818497	TRUE	FALSE	FALSE	FALSE
chr2R	6972000	-0.178765	-0.212743	-0.262113	-0.21851	TRUE	TRUE	TRUE	TRUE
chr2R	6986000	-0.143019	-0.24555	-0.23159	-0.192145	TRUE	TRUE	TRUE	TRUE
chr2R	7006000	-0.113327	-0.103115	-0.122806	-0.137509	FALSE	FALSE	FALSE	TRUE
chr2R	7012000	-0.270103	-0.203192	-0.293088	-0.200382	TRUE	TRUE	TRUE	TRUE
chr2R	7382000	-0.349335	-0.426302	-0.38307	-0.34978	TRUE	TRUE	TRUE	TRUE
chr2R	7408000	-0.240448	-0.27265	-0.317018	-0.274417	TRUE	TRUE	TRUE	TRUE
chr2R	7442000	-0.0861775	-0.128697	-0.143137	-0.1321	FALSE	TRUE	FALSE	FALSE
chr2R	7454000	-0.0851315	0.0915327	-0.13574	0.107169	FALSE	FALSE	TRUE	FALSE
chr2R	7466000	-0.0881907	-0.105761	-0.112462	-0.0970945	FALSE	TRUE	TRUE	FALSE
chr2R	7474000	-0.0499955	-0.061243	-0.102549	-0.0689188	FALSE	FALSE	TRUE	FALSE
chr2R	7488000	-0.19841	-0.211955	-0.201228	-0.187825	TRUE	TRUE	TRUE	TRUE
chr2R	7534000	-0.44831	-0.467025	-0.495937	-0.423073	TRUE	TRUE	TRUE	TRUE
chr2R	7540000	-0.30215	-0.323777	-0.30043	-0.32674	TRUE	TRUE	FALSE	TRUE
chr2R	7590000	-0.120087	-0.176394	-0.208225	-0.174378	TRUE	TRUE	TRUE	TRUE
chr2R	7598000	-0.132207	-0.154638	-0.151928	-0.182493	TRUE	TRUE	TRUE	TRUE
chr2R	7602000	-0.121412	-0.141126	-0.100001	-0.106259	FALSE	TRUE	FALSE	FALSE
chr2R	7654000	-0.0734023	-0.104832	-0.0735265	-0.081079	FALSE	TRUE	FALSE	FALSE
chr2R	7676000	-0.0281613	-0.0788612	-0.105555	-0.056279	FALSE	FALSE	TRUE	FALSE
chr2R	7700000	-0.135757	-0.143666	-0.140832	-0.104451	TRUE	TRUE	TRUE	TRUE
chr2R	7774000	-0.117972	-0.0749935	-0.0897825	-0.137019	TRUE	FALSE	FALSE	TRUE
chr2R	7784000	-0.116674	-0.125393	-0.144788	-0.181689	TRUE	FALSE	TRUE	TRUE
chr2R	7792000	-0.121188	-0.187475	-0.127345	-0.158853	TRUE	TRUE	TRUE	TRUE
chr2R	7806000	-0.0674862	-0.0880245	-0.117736	-0.110183	FALSE	FALSE	TRUE	TRUE
chr2R	7834000	-0.201642	-0.217941	-0.218778	-0.19587	TRUE	TRUE	TRUE	FALSE
chr2R	7842000	-0.117112	-0.144174	-0.104238	-0.140108	TRUE	TRUE	FALSE	FALSE
chr2R	7916000	-0.45848	-0.459185	-0.566315	-0.542758	TRUE	TRUE	TRUE	TRUE
chr2R	7940000	-0.256758	-0.145752	-0.25406	-0.20293	TRUE	TRUE	TRUE	TRUE
chr2R	7956000	-0.108525	-0.205435	-0.177028	-0.135242	TRUE	TRUE	TRUE	TRUE
chr2R	7960000	-0.069454	-0.212155	-0.163758	-0.138001	FALSE	TRUE	TRUE	TRUE
chr2R	7972000	-0.0177969	-0.127606	-0.0489639	-0.088439	FALSE	TRUE	FALSE	FALSE
chr2R	7990000	-0.133919	-0.240225	-0.161716	-0.189055	TRUE	TRUE	TRUE	TRUE
chr2R	8000000	-0.00417725	-0.0603144	-0.0424996	-0.183318	FALSE	FALSE	FALSE	TRUE
chr2R	8014000	-0.28462	-0.113279	-0.310787	-0.126634	TRUE	FALSE	TRUE	TRUE
chr2R	8054000	-0.211375	-0.159503	-0.19355	-0.182106	TRUE	FALSE	TRUE	FALSE
chr2R	8068000	-0.524887	-0.622132	-0.58976	-0.560037	TRUE	TRUE	TRUE	TRUE
chr2R	8080000	-0.13935	-0.222526	-0.194425	-0.195607	FALSE	TRUE	TRUE	TRUE
chr2R	8132000	-0.151137	-0.187668	-0.19475	-0.160304	TRUE	TRUE	TRUE	TRUE
chr2R	8156000	-0.114383	-0.143998	-0.126464	-0.145372	TRUE	TRUE	FALSE	TRUE
chr2R	8164000	-0.120852	-0.205461	-0.203326	-0.170908	FALSE	TRUE	TRUE	FALSE
chr2R	8174000	-0.444615	-0.579507	-0.62223	-0.590723	TRUE	TRUE	TRUE	TRUE
chr2R	8232000	-0.22492	-0.270927	-0.222883	-0.196015	TRUE	TRUE	TRUE	TRUE
chr2R	8238000	-0.107409	-0.083724	-0.102779	-0.0683098	TRUE	FALSE	FALSE	FALSE
chr2R	8252000	-0.485055	-0.107394	-0.105515	-0.225672	TRUE	TRUE	TRUE	TRUE
chr2R	8270000	-0.132647	-0.108412	-0.112155	-0.16836	FALSE	TRUE	FALSE	TRUE
chr2R	8346000	-0.034477	-0.0671283	-0.0662616	-0.124351	FALSE	FALSE	FALSE	TRUE
chr2R	8498000	-0.0199135	-0.0417903	-0.00283175	-0.102414	FALSE	FALSE	FALSE	TRUE
chr2R	8600000	-0.400662	-0.402392	-0.480702	-0.33562	TRUE	TRUE	TRUE	TRUE
chr2R	8614000	-0.23416	-0.301418	-0.315592	-0.267505	TRUE	TRUE	TRUE	TRUE
chr2R	8632000	-0.144914	-0.14411	-0.282237	-0.10556	TRUE	TRUE	TRUE	TRUE
chr2R	8668000	-0.37956	-0.33444	-0.4503	-0.344963	TRUE	TRUE	TRUE	TRUE
chr2R	8724000	-0.0640225	-0.134681	-0.104017	-0.084968	FALSE	TRUE	TRUE	FALSE
chr2R	8734000	-0.143491	-0.166175	-0.174318	-0.129915	TRUE	TRUE	TRUE	TRUE
chr2R	8892000	-0.434455	-0.506883	-0.443227	-0.389807	TRUE	TRUE	TRUE	TRUE
chr2R	8900000	-0.286843	-0.36818	-0.363718	-0.26616	TRUE	TRUE	TRUE	TRUE
chr2R	8908000	-0.120285	-0.162682	-0.159532	-0.0826233	FALSE	FALSE	TRUE	FALSE
chr2R	8914000	-0.0695352	-0.0810712	-0.127802	-0.0568878	FALSE	FALSE	TRUE	FALSE
chr2R	8952000	-0.3377	-0.49129	-0.453033	-0.409818	TRUE	TRUE	TRUE	TRUE
chr2R	9076000	-0.159431	-0.212519	-0.151974	-0.15865	TRUE	FALSE	FALSE	FALSE
chr2R	9088000	-0.340535	-0.411665	-0.276594	-0.315467	TRUE	TRUE	TRUE	TRUE
chr2R	9094000	-0.3656	-0.401498	-0.40115	-0.386593	TRUE	TRUE	TRUE	TRUE
chr2R	9132000	-0.141719	-0.212891	-0.260845	-0.161708	TRUE	TRUE	TRUE	TRUE
chr2R	9138000	-0.137648	-0.213795	-0.26436	-0.182764	TRUE	TRUE	TRUE	TRUE
chr2R	9144000	-0.122795	-0.18368	-0.179633	-0.186383	FALSE	TRUE	FALSE	TRUE
chr2R	9178000	-0.100966	-0.141805	-0.198283	-0.154862	TRUE	TRUE	TRUE	TRUE
chr2R	9184000	-0.0642013	-0.0724528	-0.185889	-0.111686	FALSE	FALSE	TRUE	FALSE
chr2R	9192000	-0.21867	-0.231795	-0.29825	-0.217727	TRUE	TRUE	TRUE	TRUE
chr2R	9208000	-0.219035	-0.161614	-0.32218	-0.221013	TRUE	TRUE	TRUE	TRUE
chr2R	9284000	-0.162697	-0.261323	-0.271597	-0.167352	TRUE	TRUE	TRUE	TRUE
chr2R	9292000	-0.298615	-0.348367	-0.370095	-0.300187	TRUE	TRUE	TRUE	TRUE
chr2R	9400000	-0.352017	-0.425303	-0.495465	-0.349932	TRUE	TRUE	TRUE	TRUE
chr2R	9428000	-0.0783223	-0.0874777	-0.11444	-0.201483	FALSE	FALSE	TRUE	TRUE
chr2R	9446000	-0.211333	-0.285045	-0.331292	-0.215218	TRUE	TRUE	TRUE	TRUE
chr2R	9542000	-0.32257	-0.27323	-0.430117	-0.183213	TRUE	TRUE	TRUE	TRUE
chr2R	9548000	-0.23767	-0.175432	-0.314787	-0.161075	TRUE	TRUE	TRUE	TRUE
chr2R	9578000	-0.117159	-0.231575	-0.206005	-0.206609	TRUE	TRUE	TRUE	TRUE
chr2R	9594000	-0.317727	-0.453188	-0.41721	-0.387643	TRUE	TRUE	TRUE	TRUE
chr2R	9684000	-0.070021	-0.104963	-0.143975	-0.105752	FALSE	FALSE	FALSE	TRUE
chr2R	9694000	-0.231185	-0.242455	-0.346548	-0.214213	TRUE	TRUE	TRUE	TRUE
chr2R	9810000	-0.188444	-0.120746	-0.124388	-0.150102	TRUE	FALSE	FALSE	TRUE
chr2R	9820000	-0.283203	-0.216965	-0.248287	-0.27286	TRUE	TRUE	TRUE	TRUE
chr2R	9838000	-0.0888437	-0.174891	-0.167776	-0.178053	TRUE	TRUE	TRUE	TRUE
chr2R	9842000	-0.0707283	-0.134291	-0.170709	-0.137355	FALSE	FALSE	TRUE	FALSE
chr2R	9846000	-0.0289661	-0.121809	-0.136306	-0.129628	FALSE	TRUE	FALSE	FALSE
chr2R	9876000	-0.034763	-0.122733	-0.118032	-0.0543771	FALSE	TRUE	TRUE	FALSE
chr2R	9910000	-0.104736	-0.045216	-0.115199	-0.0660905	TRUE	FALSE	TRUE	FALSE
chr2R	9960000	-0.219575	-0.261767	-0.26838	-0.30842	TRUE	TRUE	TRUE	TRUE
chr2R	9970000	-0.194485	-0.254465	-0.2902	-0.21495	TRUE	TRUE	TRUE	TRUE
chr2R	9990000	-0.286538	-0.239225	-0.316546	-0.241495	TRUE	TRUE	TRUE	TRUE
chr2R	10026000	-0.0438253	-0.0911567	-0.0738185	-0.117957	FALSE	FALSE	FALSE	TRUE
chr2R	10050000	-0.0856902	-0.172395	-0.19615	-0.129802	FALSE	TRUE	TRUE	TRUE
chr2R	10076000	-0.287152	-0.284435	-0.376487	-0.31025	TRUE	TRUE	TRUE	TRUE
chr2R	10098000	-0.206635	-0.306198	-0.36381	-0.248315	TRUE	TRUE	TRUE	TRUE
chr2R	10118000	-0.0754023	-0.10115	-0.103126	-0.0812237	FALSE	TRUE	TRUE	FALSE
chr2R	10126000	-0.119823	-0.118804	-0.104266	-0.113703	TRUE	FALSE	FALSE	FALSE
chr2R	10142000	-0.116888	-0.152922	-0.175632	-0.142065	TRUE	TRUE	TRUE	TRUE
chr2R	10252000	-0.0996316	-0.101397	-0.200762	-0.0413702	FALSE	TRUE	TRUE	FALSE
chr2R	10272000	-0.011711	-0.019395	-0.0212431	-0.158788	FALSE	FALSE	FALSE	TRUE
chr2R	10418000	-0.45811	-0.40027	-0.45734	-0.335253	TRUE	TRUE	TRUE	TRUE
chr2R	10422000	-0.381875	-0.377592	-0.321866	-0.293808	FALSE	TRUE	FALSE	TRUE
chr2R	10430000	-0.338762	-0.445238	-0.392863	-0.339285	TRUE	TRUE	TRUE	TRUE
chr2R	10438000	-0.328058	-0.427082	-0.412338	-0.334915	TRUE	TRUE	TRUE	TRUE
chr2R	10468000	-0.146038	-0.20478	-0.200165	-0.265358	TRUE	TRUE	TRUE	TRUE
chr2R	10480000	-0.200483	-0.330798	-0.33361	-0.258377	TRUE	TRUE	TRUE	TRUE
chr2R	10486000	-0.174057	-0.199187	-0.199897	-0.15483	TRUE	FALSE	FALSE	FALSE
chr2R	10536000	-0.0898728	-0.316785	-0.201125	-0.094822	TRUE	TRUE	TRUE	TRUE
chr2R	10558000	-0.378515	-0.282992	-0.378242	-0.312325	TRUE	TRUE	TRUE	TRUE
chr2R	10584000	-0.188885	-0.168952	-0.170712	-0.153945	TRUE	TRUE	TRUE	TRUE
chr2R	10604000	-0.131481	-0.206265	-0.0803243	-0.18889	FALSE	TRUE	FALSE	TRUE
chr2R	10646000	-0.150825	-0.176519	-0.17447	-0.129427	TRUE	TRUE	TRUE	TRUE
chr2R	10810000	-0.30574	-0.431852	-0.480517	-0.386738	TRUE	TRUE	TRUE	TRUE
chr2R	10822000	-0.106968	-0.21577	-0.217202	-0.190329	FALSE	TRUE	TRUE	TRUE
chr2R	10844000	-0.0599218	-0.0855858	-0.0864463	-0.105134	FALSE	FALSE	FALSE	TRUE
chr2R	10876000	-0.214903	-0.29853	-0.318777	-0.245715	TRUE	TRUE	TRUE	TRUE
chr2R	10900000	-0.547663	-0.605302	-0.699025	-0.59424	TRUE	TRUE	TRUE	TRUE
chr2R	11108000	-0.0954997	-0.107674	-0.149474	-0.127554	FALSE	TRUE	TRUE	TRUE
chr2R	11112000	-0.103164	-0.0887472	-0.0728587	-0.103075	TRUE	FALSE	FALSE	TRUE
chr2R	11134000	-0.197848	-0.016007	-0.051841	-0.157332	TRUE	FALSE	FALSE	TRUE
chr2R	11198000	-0.155331	-0.168327	-0.201412	-0.123008	TRUE	TRUE	TRUE	TRUE
chr2R	11204000	-0.0633902	-0.115297	-0.120987	-0.0848322	FALSE	TRUE	TRUE	FALSE
chr2R	11220000	-0.00722795	-0.0986623	-0.0812143	-0.115365	FALSE	FALSE	FALSE	TRUE
chr2R	11224000	-0.0201355	-0.0970625	-0.0383351	-0.105087	FALSE	FALSE	FALSE	TRUE
chr2R	11278000	-0.181043	-0.263308	-0.183977	-0.235892	TRUE	TRUE	TRUE	TRUE
chr2R	11284000	-0.0452319	-0.099804	-0.10169	-0.0807635	FALSE	FALSE	TRUE	FALSE
chr2R	11308000	-0.238899	-0.290295	-0.28013	-0.283989	TRUE	TRUE	TRUE	TRUE
chr2R	11360000	-0.191587	-0.271178	-0.32074	-0.295353	TRUE	TRUE	TRUE	TRUE
chr2R	11364000	-0.188975	-0.275797	-0.309982	-0.284517	TRUE	TRUE	TRUE	TRUE
chr2R	11370000	-0.115679	-0.222705	-0.17222	-0.203235	TRUE	TRUE	FALSE	FALSE
chr2R	11404000	-0.0522867	-0.0231307	-0.115947	-0.0318725	FALSE	FALSE	TRUE	FALSE
chr2R	11408000	-0.174935	-0.0820598	-0.159951	-0.103861	TRUE	FALSE	TRUE	TRUE
chr2R	11452000	-0.445255	-0.66292	-0.565043	-0.616988	TRUE	TRUE	TRUE	TRUE
chr2R	11476000	-0.187218	-0.235288	-0.206803	-0.23602	TRUE	TRUE	TRUE	TRUE
chr2R	11578000	-0.284205	-0.270956	-0.35919	-0.28378	FALSE	FALSE	FALSE	TRUE
chr2R	11582000	-0.308247	-0.273375	-0.454163	-0.3074	TRUE	TRUE	TRUE	TRUE
chr2R	11592000	-0.266095	-0.35855	-0.360362	-0.313123	TRUE	TRUE	TRUE	TRUE
chr2R	11618000	-0.202163	-0.32271	-0.294708	-0.242195	TRUE	TRUE	TRUE	TRUE
chr2R	11640000	-0.163421	-0.203492	-0.230365	-0.25672	TRUE	TRUE	TRUE	TRUE
chr2R	11652000	-0.2858	-0.25985	-0.30833	-0.269225	TRUE	TRUE	TRUE	TRUE
chr2R	11678000	-0.168511	-0.233305	-0.192238	-0.253242	TRUE	TRUE	TRUE	TRUE
chr2R	11690000	-0.108544	-0.193567	-0.186698	-0.194109	FALSE	TRUE	TRUE	FALSE
chr2R	11710000	-0.145488	-0.171231	-0.21086	-0.160458	TRUE	TRUE	TRUE	TRUE
chr2R	11790000	-0.114489	-0.145956	-0.143888	-0.162613	TRUE	TRUE	TRUE	TRUE
chr2R	11794000	-0.106378	-0.149638	-0.139918	-0.135808	FALSE	TRUE	FALSE	TRUE
chr2R	11826000	-0.192357	-0.0847405	-0.087394	-0.19086	TRUE	TRUE	FALSE	TRUE
chr2R	11852000	-0.19939	-0.240937	-0.257235	-0.229667	TRUE	TRUE	TRUE	TRUE
chr2R	11892000	-0.303385	-0.366522	-0.401973	-0.339435	TRUE	TRUE	TRUE	TRUE
chr2R	11900000	-0.265832	-0.300499	-0.296698	-0.32051	TRUE	FALSE	FALSE	TRUE
chr2R	11904000	-0.367843	-0.404645	-0.405	-0.38363	TRUE	TRUE	TRUE	TRUE
chr2R	11968000	-0.168476	-0.257	-0.215609	-0.200522	TRUE	TRUE	TRUE	TRUE
chr2R	11990000	-0.181763	-0.20985	-0.23074	-0.204602	TRUE	TRUE	TRUE	TRUE
chr2R	12020000	-0.10643	-0.185248	-0.126423	-0.138565	TRUE	TRUE	TRUE	TRUE
chr2R	12028000	-0.17526	-0.218978	-0.30607	-0.248005	TRUE	TRUE	TRUE	TRUE
chr2R	12034000	-0.122099	-0.218955	-0.230555	-0.201089	FALSE	TRUE	FALSE	FALSE
chr2R	12038000	-0.242171	-0.308962	-0.364495	-0.291145	FALSE	TRUE	TRUE	TRUE
chr2R	12044000	-0.378148	-0.46942	-0.419532	-0.468927	TRUE	TRUE	TRUE	TRUE
chr2R	12140000	-0.483475	-0.423938	-0.585803	-0.378385	TRUE	TRUE	TRUE	TRUE
chr2R	12174000	-0.0820427	-0.161396	-0.176805	-0.0457748	FALSE	TRUE	TRUE	FALSE
chr2R	12180000	-0.10537	-0.13217	-0.176861	-0.0839395	TRUE	TRUE	TRUE	FALSE
chr2R	12184000	-0.0720925	-0.111811	-0.122934	-0.082715	FALSE	TRUE	FALSE	FALSE
chr2R	12200000	-0.20097	-0.110099	-0.211225	-0.180054	TRUE	TRUE	TRUE	TRUE
chr2R	12206000	-0.157026	-0.12304	-0.166042	-0.128073	FALSE	TRUE	FALSE	FALSE
chr2R	12212000	-0.205928	-0.245393	-0.218477	-0.260587	FALSE	TRUE	TRUE	TRUE
chr2R	12298000	-0.113407	-0.0468855	-0.001946	-0.0519363	TRUE	FALSE	FALSE	FALSE
chr2R	12320000	-0.218858	-0.27995	-0.260865	-0.270352	TRUE	TRUE	TRUE	TRUE
chr2R	12326000	-0.0838037	-0.11782	-0.147709	-0.0807135	FALSE	FALSE	TRUE	FALSE
chr2R	12336000	-0.0684923	-0.118975	-0.164637	-0.06705	FALSE	TRUE	TRUE	FALSE
chr2R	12346000	-0.13828	-0.157745	-0.206597	-0.139388	TRUE	TRUE	TRUE	TRUE
chr2R	12356000	-0.121226	-0.159862	-0.0647165	-0.135815	TRUE	TRUE	FALSE	TRUE
chr2R	12424000	-0.26289	-0.33405	-0.35705	-0.330788	TRUE	TRUE	TRUE	TRUE
chr2R	12432000	-0.20343	-0.271498	-0.3118	-0.286266	TRUE	FALSE	FALSE	TRUE
chr2R	12436000	-0.28356	-0.30871	-0.441628	-0.31446	TRUE	TRUE	TRUE	TRUE
chr2R	12454000	-0.176118	-0.24987	-0.327745	-0.1609	TRUE	TRUE	TRUE	TRUE
chr2R	12462000	-0.10343	-0.142821	-0.136422	-0.111689	TRUE	FALSE	FALSE	FALSE
chr2R	12468000	-0.131469	-0.178435	-0.17976	-0.142603	TRUE	TRUE	TRUE	TRUE
chr2R	12508000	-0.132677	-0.168085	-0.122778	-0.177825	TRUE	TRUE	TRUE	TRUE
chr2R	12520000	-0.100409	-0.130297	-0.13404	-0.11622	TRUE	TRUE	TRUE	TRUE
chr2R	12528000	-0.136012	-0.182718	-0.160456	-0.170882	TRUE	TRUE	TRUE	TRUE
chr2R	12570000	-0.059911	-0.0992175	-0.102168	-0.113639	FALSE	FALSE	TRUE	TRUE
chr2R	12612000	-0.274247	-0.253323	-0.366752	-0.219545	TRUE	TRUE	TRUE	TRUE
chr2R	12636000	-0.182535	-0.0775965	-0.280155	-0.0812163	TRUE	FALSE	TRUE	FALSE
chr2R	12692000	-0.127572	-0.16574	-0.204456	-0.118893	TRUE	TRUE	TRUE	TRUE
chr2R	12756000	-0.17041	-0.329075	-0.306032	-0.257167	TRUE	TRUE	TRUE	TRUE
chr2R	12770000	-0.0625225	-0.0892533	-0.141522	-0.112355	FALSE	FALSE	TRUE	TRUE
chr2R	12782000	-0.0144396	-0.050665	-0.103142	-0.0293487	FALSE	FALSE	TRUE	FALSE
chr2R	12870000	-0.614502	-0.802922	-0.716115	-0.695118	TRUE	TRUE	TRUE	TRUE
chr2R	12880000	-0.32333	-0.359837	-0.407275	-0.341732	TRUE	FALSE	TRUE	TRUE
chr2R	12916000	-0.28191	-0.345813	-0.360025	-0.312915	TRUE	TRUE	TRUE	TRUE
chr2R	12936000	-0.1233	-0.173915	-0.207687	-0.21003	TRUE	TRUE	TRUE	TRUE
chr2R	12946000	-0.129052	-0.174939	-0.162621	-0.166663	TRUE	TRUE	TRUE	TRUE
chr2R	12956000	-0.123277	-0.179935	-0.141002	-0.165103	TRUE	TRUE	TRUE	FALSE
chr2R	13044000	-0.87897	-0.656007	-1.04242	-0.5714	TRUE	TRUE	TRUE	TRUE
chr2R	13132000	-0.568107	-0.552623	-0.623105	-0.49912	TRUE	TRUE	TRUE	TRUE
chr2R	13158000	-0.13799	-0.216487	-0.177567	-0.16558	TRUE	TRUE	TRUE	TRUE
chr2R	13168000	-0.065983	-0.189526	-0.182658	-0.152687	FALSE	TRUE	TRUE	TRUE
chr2R	13198000	-0.046889	-0.12061	-0.113547	-0.112885	FALSE	TRUE	TRUE	TRUE
chr2R	13224000	-0.280838	-0.376655	-0.389628	-0.295278	TRUE	TRUE	TRUE	FALSE
chr2R	13230000	-0.288158	-0.366563	-0.380576	-0.335556	FALSE	FALSE	TRUE	FALSE
chr2R	13240000	-0.460715	-0.57924	-0.4993	-0.557538	TRUE	TRUE	TRUE	TRUE
chr2R	13404000	-0.252352	-0.219592	-0.361407	-0.182418	TRUE	FALSE	FALSE	FALSE
chr2R	13416000	-0.143862	-0.176786	-0.189126	-0.183464	FALSE	FALSE	TRUE	FALSE
chr2R	13430000	-0.319045	-0.355783	-0.298325	-0.345303	TRUE	TRUE	TRUE	TRUE
chr2R	13438000	-0.179248	-0.224152	-0.239752	-0.244724	TRUE	TRUE	TRUE	TRUE
chr2R	13450000	-0.258603	-0.257075	-0.316715	-0.274035	TRUE	TRUE	TRUE	TRUE
chr2R	13484000	-0.149922	-0.241472	-0.26542	-0.201393	TRUE	TRUE	TRUE	TRUE
chr2R	13508000	-0.242928	-0.242239	-0.259623	-0.219963	TRUE	TRUE	TRUE	TRUE
chr2R	13546000	-0.207297	-0.185695	-0.155397	-0.18601	TRUE	TRUE	TRUE	TRUE
chr2R	13554000	-0.36228	-0.410332	-0.410853	-0.36333	FALSE	TRUE	FALSE	TRUE
chr2R	13558000	-0.48552	-0.454765	-0.571315	-0.369252	TRUE	TRUE	TRUE	TRUE
chr2R	13570000	-0.189528	-0.132182	-0.215329	-0.102646	TRUE	TRUE	TRUE	FALSE
chr2R	13586000	-0.393338	-0.425287	-0.404073	-0.377028	TRUE	TRUE	TRUE	TRUE
chr2R	13592000	-0.358708	-0.40932	-0.415942	-0.371702	TRUE	TRUE	TRUE	TRUE
chr2R	13624000	-0.122131	-0.115497	-0.14099	-0.133818	FALSE	FALSE	TRUE	FALSE
chr2R	13824000	-0.31244	-0.409928	-0.435138	-0.375515	TRUE	TRUE	TRUE	TRUE
chr2R	13846000	-0.137012	-0.144453	-0.148871	-0.140309	TRUE	FALSE	TRUE	TRUE
chr2R	13854000	-0.18249	-0.283527	-0.250097	-0.195043	TRUE	TRUE	TRUE	TRUE
chr2R	13862000	-0.147135	-0.241508	-0.19884	-0.17205	FALSE	TRUE	FALSE	FALSE
chr2R	13942000	-0.333467	-0.37383	-0.431127	-0.305383	TRUE	TRUE	TRUE	TRUE
chr2R	13960000	-0.18737	-0.240647	-0.306325	-0.2187	TRUE	TRUE	TRUE	TRUE
chr2R	13964000	-0.158084	-0.20039	-0.249248	-0.208655	FALSE	FALSE	FALSE	TRUE
chr2R	13982000	-0.102701	-0.123417	-0.196412	-0.124319	TRUE	TRUE	TRUE	TRUE
chr2R	13992000	-0.475795	-0.514115	-0.549397	-0.461348	TRUE	TRUE	TRUE	TRUE
chr2R	14142000	-0.386383	-0.369365	-0.487318	-0.349145	TRUE	TRUE	TRUE	TRUE
chr2R	14152000	-0.266006	-0.30725	-0.30917	-0.33984	TRUE	TRUE	TRUE	TRUE
chr2R	14174000	-0.36419	-0.493188	-0.470625	-0.4155	TRUE	TRUE	TRUE	TRUE
chr2R	14216000	-0.246377	-0.35698	-0.387333	-0.281965	TRUE	TRUE	TRUE	TRUE
chr2R	14270000	-0.168815	-0.199755	-0.210817	-0.212737	TRUE	TRUE	TRUE	TRUE
chr2R	14304000	-0.148602	-0.148118	-0.162155	-0.126712	TRUE	TRUE	TRUE	TRUE
chr2R	14332000	-0.081392	-0.0748125	-0.122253	-0.097927	FALSE	FALSE	TRUE	FALSE
chr2R	14430000	-0.32628	-0.223538	-0.37321	-0.25459	TRUE	TRUE	TRUE	TRUE
chr2R	14482000	-0.409168	-0.493355	-0.581585	-0.35244	TRUE	TRUE	TRUE	TRUE
chr2R	14504000	-0.13718	-0.270975	-0.196217	-0.162903	TRUE	TRUE	TRUE	TRUE
chr2R	14514000	-0.201895	-0.233247	-0.223032	-0.23953	TRUE	TRUE	TRUE	TRUE
chr2R	14526000	-0.0647576	-0.113656	-0.0849465	-0.0993067	FALSE	TRUE	FALSE	FALSE
chr2R	14592000	-0.113643	-0.107755	-0.0970648	-0.090197	TRUE	FALSE	FALSE	FALSE
chr2R	14596000	-0.097852	-0.124489	-0.100629	-0.126244	FALSE	TRUE	TRUE	TRUE
chr2R	14624000	-0.386415	-0.355023	-0.304683	-0.368297	TRUE	TRUE	TRUE	TRUE
chr2R	14752000	-0.362938	-0.497725	-0.52789	-0.446103	TRUE	TRUE	TRUE	TRUE
chr2R	14756000	-0.258157	-0.341797	-0.381464	-0.281998	TRUE	TRUE	TRUE	FALSE
chr2R	14770000	-0.310123	-0.401987	-0.455715	-0.35299	TRUE	TRUE	TRUE	TRUE
chr2R	14848000	-0.176182	-0.261977	-0.22828	-0.246775	TRUE	TRUE	FALSE	TRUE
chr2R	14852000	-0.163027	-0.238973	-0.280633	-0.219633	TRUE	TRUE	TRUE	TRUE
chr2R	14872000	-0.24966	-0.371142	-0.345565	-0.29136	TRUE	TRUE	TRUE	TRUE
chr2R	14930000	-0.119264	-0.016929	-0.00092625	-0.036148	TRUE	FALSE	FALSE	FALSE
chr2R	14936000	-0.144184	-0.0395518	-0.0201385	-0.172232	TRUE	FALSE	FALSE	TRUE
chr2R	14964000	-0.312785	-0.419567	-0.410077	-0.362595	TRUE	TRUE	TRUE	TRUE
chr2R	14982000	-0.256852	-0.399817	-0.402428	-0.342635	TRUE	TRUE	TRUE	TRUE
chr2R	14994000	-0.43678	-0.558385	-0.648367	-0.582738	TRUE	TRUE	TRUE	TRUE
chr2R	15010000	-0.197244	-0.20069	-0.218337	-0.218535	TRUE	TRUE	TRUE	TRUE
chr2R	15110000	-0.332763	-0.247423	-0.392286	-0.197408	FALSE	TRUE	FALSE	TRUE
chr2R	15116000	-0.351957	-0.289164	-0.618433	-0.284906	TRUE	FALSE	TRUE	FALSE
chr2R	15132000	-0.237967	-0.261584	-0.313688	-0.193429	TRUE	TRUE	FALSE	FALSE
chr2R	15136000	-0.0499945	-0.131368	-0.187819	-0.120237	FALSE	FALSE	FALSE	TRUE
chr2R	15148000	-0.381597	-0.485277	-0.517138	-0.378238	TRUE	TRUE	TRUE	TRUE
chr2R	15200000	-0.0682103	-0.115987	-0.104394	-0.116654	FALSE	TRUE	TRUE	TRUE
chr2R	15218000	-0.106264	-0.210358	-0.16245	-0.14201	TRUE	TRUE	TRUE	TRUE
chr2R	15246000	-0.145756	-0.0249166	-0.0513368	-0.0199962	TRUE	FALSE	FALSE	FALSE
chr2R	15252000	-0.131219	-0.058982	-0.0242113	-0.0250334	TRUE	FALSE	FALSE	FALSE
chr2R	15310000	-0.321893	-0.4386	-0.406907	-0.396058	TRUE	TRUE	TRUE	TRUE
chr2R	15322000	-0.174222	-0.326937	-0.331193	-0.285662	TRUE	TRUE	TRUE	TRUE
chr2R	15340000	-0.344152	-0.120847	-0.275587	-0.270936	TRUE	TRUE	TRUE	TRUE
chr2R	15352000	-0.271566	-0.128223	-0.271747	-0.124711	TRUE	TRUE	FALSE	FALSE
chr2R	15382000	-0.479052	-0.58023	-0.589895	-0.537235	TRUE	TRUE	TRUE	TRUE
chr2R	15388000	-0.29782	-0.347108	-0.314854	-0.307827	TRUE	FALSE	FALSE	FALSE
chr2R	15504000	-0.075923	-0.13991	-0.0962968	-0.114061	FALSE	TRUE	FALSE	FALSE
chr2R	15512000	-0.191378	-0.18754	-0.212042	-0.216957	TRUE	TRUE	TRUE	TRUE
chr2R	15532000	-0.0782491	-0.146996	-0.19371	-0.0980233	FALSE	TRUE	TRUE	FALSE
chr2R	15566000	-0.164985	-0.173687	-0.21109	-0.13664	TRUE	FALSE	TRUE	FALSE
chr2R	15574000	-0.211812	-0.295023	-0.26631	-0.256383	TRUE	TRUE	TRUE	TRUE
chr2R	15658000	-0.105577	-0.140235	-0.134723	-0.134566	TRUE	TRUE	TRUE	TRUE
chr2R	15678000	-0.0965002	-0.165095	-0.258122	-0.118487	TRUE	TRUE	TRUE	TRUE
chr2R	15694000	-0.110658	-0.1374	-0.200425	-0.141003	FALSE	TRUE	FALSE	TRUE
chr2R	15698000	-0.19928	-0.161653	-0.286295	-0.17813	TRUE	TRUE	TRUE	TRUE
chr2R	15734000	-0.123346	-0.163802	-0.114241	-0.115334	TRUE	TRUE	TRUE	TRUE
chr2R	15818000	-0.251425	-0.00356897	-0.156382	-0.0508808	TRUE	FALSE	TRUE	FALSE
chr2R	15822000	-0.212012	0.0336578	-0.14026	-0.0121975	TRUE	FALSE	TRUE	FALSE
chr2R	15848000	-0.293527	-0.216888	-0.33475	-0.260952	TRUE	TRUE	TRUE	TRUE
chr2R	15864000	-0.0748647	-0.203669	-0.128449	-0.198186	FALSE	FALSE	FALSE	TRUE
chr2R	15868000	-0.108326	-0.264813	-0.167217	-0.210168	TRUE	TRUE	TRUE	TRUE
chr2R	15886000	-0.0271582	-0.13709	-0.0601025	-0.0697503	FALSE	TRUE	FALSE	FALSE
chr2R	15922000	-0.299495	-0.372198	-0.39065	-0.330848	TRUE	TRUE	TRUE	TRUE
chr2R	15932000	-0.33738	-0.483067	-0.505123	-0.363967	TRUE	TRUE	TRUE	TRUE
chr2R	15950000	-0.126442	-0.0826765	-0.0963955	-0.14721	TRUE	FALSE	FALSE	TRUE
chr2R	15992000	-0.0412421	-0.127418	-0.0801475	-0.0672965	FALSE	TRUE	FALSE	FALSE
chr2R	16002000	-0.07694	-0.104582	-0.159366	-0.0867345	FALSE	TRUE	TRUE	FALSE
chr2R	16016000	-0.129318	-0.166732	-0.169911	-0.121028	TRUE	TRUE	TRUE	TRUE
chr2R	16098000	-0.296602	-0.344407	-0.43164	-0.29702	TRUE	TRUE	TRUE	TRUE
chr2R	16104000	-0.24261	-0.30569	-0.36956	-0.309598	TRUE	TRUE	TRUE	TRUE
chr2R	16110000	-0.160466	-0.16717	-0.211525	-0.124134	FALSE	TRUE	TRUE	TRUE
chr2R	16124000	-0.072551	-0.064963	-0.124571	-0.0372865	FALSE	FALSE	TRUE	FALSE
chr2R	16142000	-0.0825797	-0.0762048	-0.108044	-0.080018	FALSE	FALSE	TRUE	FALSE
chr2R	16150000	-0.114737	-0.145052	-0.118474	-0.132089	TRUE	TRUE	TRUE	TRUE
chr2R	16180000	-0.076719	-0.139662	-0.129466	-0.128782	FALSE	TRUE	TRUE	TRUE
chr2R	16186000	-0.160562	-0.233895	-0.237915	-0.21069	TRUE	TRUE	TRUE	TRUE
chr2R	16198000	-0.109623	-0.167338	-0.184341	-0.110182	FALSE	FALSE	TRUE	FALSE
chr2R	16202000	-0.237253	-0.285605	-0.248837	-0.214243	TRUE	TRUE	TRUE	TRUE
chr2R	16220000	-0.279322	-0.26173	-0.33494	-0.232088	TRUE	TRUE	TRUE	TRUE
chr2R	16294000	-0.11023	-0.124884	-0.125416	-0.135632	FALSE	FALSE	TRUE	FALSE
chr2R	16298000	-0.30994	-0.363677	-0.13725	-0.36191	TRUE	TRUE	TRUE	TRUE
chr2R	16338000	-0.145919	-0.199245	-0.238732	-0.181148	TRUE	TRUE	TRUE	TRUE
chr2R	16346000	-0.216885	-0.32043	-0.345347	-0.29335	TRUE	TRUE	TRUE	TRUE
chr2R	16516000	-0.198937	-0.280942	-0.25907	-0.231065	TRUE	TRUE	TRUE	TRUE
chr2R	16572000	-0.278257	-0.25729	-0.421457	-0.173143	TRUE	TRUE	TRUE	TRUE
chr2R	16578000	-0.162284	-0.0455738	-0.21144	-0.0580418	TRUE	FALSE	TRUE	FALSE
chr2R	16586000	-0.205359	-0.190845	-0.347017	-0.163687	TRUE	TRUE	TRUE	TRUE
chr2R	16594000	-0.282905	-0.18924	-0.244655	-0.208718	TRUE	TRUE	TRUE	TRUE
chr2R	16608000	-0.069064	-0.046168	-0.143687	-0.070548	FALSE	FALSE	TRUE	FALSE
chr2R	16774000	-0.163751	-0.21419	-0.3091	-0.17693	TRUE	TRUE	TRUE	TRUE
chr2R	16784000	-0.143178	-0.183133	-0.247778	-0.158565	TRUE	TRUE	TRUE	TRUE
chr2R	16800000	-0.131956	0.0479038	0.043048	0.0496147	TRUE	FALSE	FALSE	FALSE
chr2R	16850000	-0.24699	-0.30251	-0.30968	-0.254113	TRUE	TRUE	TRUE	TRUE
chr2R	16856000	-0.189875	-0.25475	-0.334295	-0.228765	TRUE	TRUE	TRUE	TRUE
chr2R	16868000	-0.349567	-0.467737	-0.52098	-0.409228	TRUE	TRUE	TRUE	TRUE
chr2R	17002000	-0.342585	-0.391665	-0.381997	-0.394307	TRUE	TRUE	TRUE	TRUE
chr2R	17016000	-0.119353	-0.14687	-0.22969	-0.138047	TRUE	TRUE	TRUE	TRUE
chr2R	17058000	-0.142557	-0.24041	-0.172495	-0.199735	FALSE	TRUE	TRUE	TRUE
chr2R	17062000	-0.200202	-0.29262	-0.190647	-0.250198	TRUE	TRUE	TRUE	TRUE
chr2R	17098000	-0.236978	-0.21439	-0.309495	-0.23015	TRUE	TRUE	TRUE	TRUE
chr2R	17164000	-0.197187	-0.19569	-0.0747125	-0.171854	TRUE	TRUE	FALSE	TRUE
chr2R	17392000	-0.484772	-0.415617	-0.541732	-0.422583	TRUE	TRUE	TRUE	TRUE
chr2R	17406000	-0.17824	-0.178625	-0.2099	-0.208289	TRUE	TRUE	TRUE	TRUE
chr2R	17412000	-0.18244	-0.244015	-0.297045	-0.20329	TRUE	TRUE	TRUE	TRUE
chr2R	17420000	-0.103825	-0.190234	-0.213511	-0.15074	TRUE	TRUE	TRUE	FALSE
chr2R	17430000	-0.103616	-0.169631	-0.121423	-0.111429	TRUE	TRUE	TRUE	TRUE
chr2R	17458000	-0.255065	-0.394902	-0.359725	-0.357303	TRUE	TRUE	TRUE	TRUE
chr2R	17514000	-0.143299	-0.17939	-0.106869	-0.177209	TRUE	TRUE	TRUE	TRUE
chr2R	17536000	-0.10505	-0.15103	-0.121493	-0.149829	TRUE	TRUE	TRUE	TRUE
chr2R	17546000	-0.164471	-0.180092	-0.222263	-0.149445	TRUE	TRUE	TRUE	TRUE
chr2R	17592000	-0.328415	-0.4057	-0.396562	-0.32002	TRUE	TRUE	TRUE	TRUE
chr2R	17604000	-0.20148	-0.209105	-0.177522	-0.22576	TRUE	TRUE	TRUE	TRUE
chr2R	17666000	-0.310945	-0.384515	-0.386225	-0.35907	TRUE	TRUE	TRUE	TRUE
chr2R	17684000	-0.175305	-0.223535	-0.212358	-0.191386	TRUE	TRUE	TRUE	TRUE
chr2R	17692000	-0.10443	-0.154778	-0.0951187	-0.130861	TRUE	TRUE	FALSE	TRUE
chr2R	17698000	-0.111035	-0.154175	-0.152545	-0.122738	TRUE	TRUE	TRUE	TRUE
chr2R	17736000	-0.0106185	-0.0584964	-0.100061	-0.0447077	FALSE	FALSE	TRUE	FALSE
chr2R	17770000	-0.210088	-0.210047	-0.12065	-0.240745	TRUE	TRUE	TRUE	TRUE
chr2R	17790000	-0.057669	-0.090204	-0.111536	-0.0768453	FALSE	FALSE	TRUE	FALSE
chr2R	17794000	-0.070835	-0.094648	-0.0910393	-0.103648	FALSE	FALSE	FALSE	TRUE
chr2R	17802000	-0.234828	-0.20223	-0.230211	-0.109846	TRUE	TRUE	TRUE	FALSE
chr2R	17850000	-0.278075	-0.283033	-0.406068	-0.27821	TRUE	TRUE	TRUE	TRUE
chr2R	17872000	-0.66197	-0.798277	-0.871513	-0.727592	TRUE	TRUE	TRUE	TRUE
chr2R	18094000	-0.231601	-0.26439	-0.25623	-0.244191	TRUE	TRUE	TRUE	TRUE
chr2R	18126000	-0.42959	-0.476105	-0.460745	-0.451663	TRUE	TRUE	TRUE	TRUE
chr2R	18134000	-0.183095	-0.243831	-0.198113	-0.189975	TRUE	TRUE	FALSE	TRUE
chr2R	18140000	-0.107096	-0.197138	-0.152738	-0.121594	TRUE	TRUE	TRUE	FALSE
chr2R	18162000	-0.117921	-0.209468	-0.254792	-0.182678	TRUE	TRUE	TRUE	TRUE
chr2R	18168000	-0.177977	-0.251458	-0.231324	-0.270413	TRUE	FALSE	FALSE	TRUE
chr2R	18174000	-0.266502	-0.263493	-0.282573	-0.315081	TRUE	TRUE	TRUE	TRUE
chr2R	18184000	-0.306603	-0.371497	-0.335813	-0.381615	TRUE	TRUE	TRUE	TRUE
chr2R	18276000	-0.209828	-0.340628	-0.27727	-0.238198	TRUE	TRUE	TRUE	TRUE
chr2R	18288000	-0.195823	-0.26731	-0.285193	-0.204643	TRUE	TRUE	TRUE	TRUE
chr2R	18358000	-0.180385	-0.0679238	-0.219828	-0.140764	TRUE	FALSE	TRUE	TRUE
chr2R	18412000	-0.365032	-0.423865	-0.418233	-0.414195	TRUE	TRUE	TRUE	TRUE
chr2R	18422000	0.011047	-0.0852477	-0.111382	-0.0480006	FALSE	FALSE	TRUE	FALSE
chr2R	18442000	-0.180205	-0.26959	-0.21993	-0.268273	TRUE	TRUE	TRUE	TRUE
chr2R	18446000	-0.229284	-0.238047	-0.223547	-0.328125	TRUE	FALSE	FALSE	TRUE
chr2R	18450000	-0.305565	-0.28441	-0.294247	-0.344875	TRUE	TRUE	TRUE	TRUE
chr2R	18554000	-0.171806	-0.02403	-0.209702	-0.0266023	TRUE	FALSE	TRUE	FALSE
chr2R	18612000	-0.250682	-0.307455	-0.313597	-0.297922	TRUE	TRUE	TRUE	TRUE
chr2R	18624000	-0.00404375	-0.064107	-0.015443	-0.103708	FALSE	FALSE	FALSE	TRUE
chr2R	18640000	-0.21993	-0.264755	-0.189417	-0.195084	TRUE	TRUE	TRUE	TRUE
chr2R	18662000	-0.0971876	-0.148644	-0.17569	-0.115929	FALSE	TRUE	TRUE	TRUE
chr2R	18688000	-0.303432	-0.23116	-0.337608	-0.243925	TRUE	TRUE	TRUE	TRUE
chr2R	18696000	-0.0953637	-0.065712	-0.069315	-0.113408	FALSE	FALSE	FALSE	TRUE
chr2R	18706000	-0.10392	-0.164246	-0.132636	-0.128211	FALSE	TRUE	TRUE	FALSE
chr2R	18716000	-0.202075	-0.270605	-0.31508	-0.257763	TRUE	TRUE	TRUE	TRUE
chr2R	18796000	-0.130891	-0.163137	-0.20309	-0.092182	TRUE	TRUE	FALSE	FALSE
chr2R	18802000	-0.124191	-0.141425	-0.219592	-0.0820522	TRUE	TRUE	TRUE	FALSE
chr2R	18808000	-0.19461	-0.064356	-0.252428	-0.0179617	TRUE	FALSE	TRUE	FALSE
chr2R	18820000	-0.134649	-0.186528	-0.208957	-0.174035	TRUE	TRUE	TRUE	TRUE
chr2R	18854000	-0.193642	-0.232967	-0.194225	-0.22568	TRUE	TRUE	TRUE	TRUE
chr2R	18972000	-0.0568643	-0.106514	-0.109491	-0.132817	FALSE	TRUE	FALSE	TRUE
chr2R	18978000	-0.0694773	-0.115037	-0.0813023	-0.116301	FALSE	TRUE	FALSE	TRUE
chr2R	19056000	-0.0882467	-0.109449	0.009597	-0.0933517	FALSE	TRUE	FALSE	FALSE
chr2R	19122000	-0.17298	-0.16902	-0.193576	-0.177766	TRUE	FALSE	FALSE	FALSE
chr2R	19130000	-0.205443	-0.290087	-0.331168	-0.23629	TRUE	TRUE	TRUE	TRUE
chr2R	19142000	-0.194439	-0.262713	-0.33737	-0.260367	TRUE	TRUE	TRUE	TRUE
chr2R	19158000	-0.149277	-0.226082	-0.115427	-0.23072	TRUE	TRUE	FALSE	TRUE
chr2R	19164000	-0.103544	-0.18168	-0.114043	-0.139415	TRUE	TRUE	FALSE	TRUE
chr2R	19178000	-0.131261	-0.114507	-0.154521	-0.142493	TRUE	TRUE	TRUE	TRUE
chr2R	19222000	-0.121878	-0.212069	-0.0693674	-0.171975	TRUE	TRUE	FALSE	TRUE
chr2R	19228000	-0.096897	-0.214935	-0.149472	-0.160971	FALSE	TRUE	TRUE	TRUE
chr2R	19254000	-0.286733	-0.108107	-0.331338	-0.0336888	TRUE	TRUE	TRUE	FALSE
chr2R	19276000	-0.0964155	-0.187385	-0.172898	-0.163782	FALSE	FALSE	FALSE	TRUE
chr2R	19284000	-0.152816	-0.243013	-0.303212	-0.21492	FALSE	TRUE	TRUE	TRUE
chr2R	19292000	-0.24175	-0.360723	-0.374128	-0.316258	TRUE	TRUE	TRUE	TRUE
chr2R	19306000	-0.0907626	-0.153001	-0.0980933	-0.151023	FALSE	TRUE	FALSE	FALSE
chr2R	19310000	-0.133751	-0.181619	-0.15279	-0.162571	TRUE	TRUE	TRUE	FALSE
chr2R	19390000	-0.190197	-0.2584	-0.132878	-0.267715	TRUE	TRUE	TRUE	TRUE
chr2R	19396000	-0.168055	-0.29125	-0.1947	-0.270628	TRUE	TRUE	TRUE	TRUE
chr2R	19414000	-0.092434	-0.148718	-0.166998	-0.159374	FALSE	TRUE	TRUE	TRUE
chr2R	19424000	-0.25763	-0.35179	-0.374447	-0.328313	TRUE	TRUE	TRUE	TRUE
chr2R	19438000	-0.0897837	-0.125709	-0.131168	-0.0996653	FALSE	TRUE	FALSE	FALSE
chr2R	19442000	-0.18544	-0.196952	-0.271012	-0.191021	TRUE	FALSE	TRUE	TRUE
chr2R	19446000	-0.188858	-0.236244	-0.249993	-0.200934	TRUE	FALSE	FALSE	TRUE
chr2R	19452000	-0.30468	-0.417928	-0.469878	-0.328775	TRUE	TRUE	TRUE	TRUE
chr2R	19456000	-0.30222	-0.33841	-0.399035	-0.313507	FALSE	TRUE	FALSE	FALSE
chr2R	19496000	-0.191393	-0.244465	-0.24647	-0.238843	TRUE	TRUE	TRUE	TRUE
chr2R	19504000	-0.248243	-0.309165	-0.35243	-0.27828	TRUE	TRUE	TRUE	TRUE
chr2R	19632000	-0.224264	-0.124363	-0.251628	-0.0959197	TRUE	TRUE	TRUE	FALSE
chr2R	19648000	-0.143549	-0.202251	-0.0380745	-0.188284	TRUE	TRUE	FALSE	TRUE
chr2R	19670000	-0.045754	-0.0930847	-0.0825753	-0.112615	FALSE	FALSE	FALSE	TRUE
chr2R	19700000	-0.08988	0.0601165	-0.16593	0.0389607	FALSE	FALSE	TRUE	FALSE
chr2R	19714000	-0.115903	-0.125737	-0.137133	-0.101852	FALSE	FALSE	TRUE	FALSE
chr2R	19942000	-0.161495	-0.072519	-0.169325	-0.0702368	TRUE	FALSE	FALSE	FALSE
chr2R	20030000	-0.223798	-0.0718915	-0.0740642	-0.136832	TRUE	FALSE	FALSE	FALSE
chr2R	20112000	-0.0681144	-0.175045	-0.192987	-0.123337	FALSE	TRUE	TRUE	FALSE
chr2R	20116000	-0.0756307	-0.163151	-0.15869	-0.121129	FALSE	TRUE	FALSE	FALSE
chr2R	20232000	-0.14299	-0.148557	-0.163852	-0.142011	TRUE	FALSE	TRUE	FALSE
chr2R	20246000	-0.17639	-0.228678	-0.190603	-0.214607	TRUE	TRUE	TRUE	TRUE
chr2R	20258000	-0.149132	-0.238085	-0.273342	-0.217195	TRUE	TRUE	TRUE	TRUE
chr2R	20286000	-0.147183	-0.164689	-0.150487	-0.153673	TRUE	TRUE	TRUE	TRUE
chr2R	20328000	-0.193335	-0.174502	-0.178553	-0.181712	TRUE	TRUE	TRUE	TRUE
chr2R	20474000	-0.139852	-0.142782	-0.0706615	-0.11948	TRUE	TRUE	FALSE	TRUE
chr2R	20530000	-0.0927348	-0.109373	-0.20574	-0.101455	FALSE	FALSE	TRUE	FALSE
chr2R	20552000	-0.22904	-0.222037	-0.35703	-0.183308	TRUE	TRUE	TRUE	TRUE
chr2R	20556000	-0.099716	-0.164378	-0.234934	-0.178168	FALSE	FALSE	FALSE	TRUE
chr2R	20562000	-0.146403	-0.246622	-0.247163	-0.219915	TRUE	TRUE	TRUE	TRUE
chr2R	20588000	-0.197128	-0.253638	-0.215902	-0.225538	TRUE	TRUE	TRUE	TRUE
chr2R	20646000	-0.164123	-0.269367	-0.233565	-0.236017	TRUE	TRUE	TRUE	TRUE
chr2R	20668000	-0.369383	-0.462807	-0.454657	-0.425982	TRUE	TRUE	TRUE	TRUE
chr2R	20814000	-0.125983	-0.149845	-0.0830002	-0.108907	FALSE	TRUE	FALSE	FALSE
chr2R	20832000	-0.296283	-0.37475	-0.500757	-0.295478	TRUE	TRUE	TRUE	TRUE
chr2R	20872000	-0.11411	-0.099302	-0.06537	-0.148903	TRUE	TRUE	FALSE	TRUE
chr2R	20884000	-0.25103	-0.0536963	-0.014189	-0.249865	TRUE	FALSE	FALSE	TRUE
chr2R	20976000	-0.237035	-0.222432	-0.204739	-0.2425	TRUE	TRUE	TRUE	TRUE
chr2R	20996000	-0.30575	-0.513158	-0.480932	-0.503705	TRUE	TRUE	TRUE	TRUE
chr2R	21010000	-0.025936	-0.097148	-0.111352	-0.108906	FALSE	FALSE	TRUE	FALSE
chr2R	21018000	-0.0861813	-0.173433	-0.181998	-0.163797	FALSE	TRUE	TRUE	TRUE
chr2R	21024000	-0.0671355	-0.123821	-0.10034	-0.0883103	FALSE	FALSE	TRUE	FALSE
chr2R	21058000	-0.28416	-0.3851	-0.405052	-0.364275	TRUE	TRUE	TRUE	TRUE
chr2R	21128000	-0.100352	-0.129279	-0.0699315	-0.09655	TRUE	TRUE	FALSE	FALSE
chr2R	21142000	-0.131862	-0.312325	-0.273398	-0.23417	TRUE	TRUE	TRUE	TRUE
chr2R	21160000	-0.157493	-0.224805	-0.2141	-0.208915	TRUE	TRUE	TRUE	TRUE
chr2R	21170000	-0.0711776	-0.154751	-0.126665	-0.0821424	FALSE	TRUE	TRUE	FALSE
chr2R	21184000	-0.170098	-0.23451	-0.169659	-0.216603	TRUE	TRUE	TRUE	TRUE
chr2R	21194000	-0.211207	-0.23722	-0.223305	-0.278155	TRUE	TRUE	TRUE	TRUE
chr2R	21252000	-0.122818	-0.0489745	-0.0740804	-0.0545967	TRUE	FALSE	FALSE	FALSE
chr2R	21282000	-0.212816	-0.3111	-0.242673	-0.264298	TRUE	TRUE	TRUE	TRUE
chr2R	21294000	-0.249885	-0.322972	-0.368295	-0.276305	TRUE	TRUE	TRUE	TRUE
chr2R	21354000	-0.129466	0.005266	-0.12823	-0.0161772	TRUE	FALSE	TRUE	FALSE
chr2R	21384000	-0.138401	-0.171418	-0.217465	-0.143873	TRUE	TRUE	TRUE	TRUE
chr2R	21476000	-0.280367	-0.314428	-0.355345	-0.25259	FALSE	TRUE	FALSE	FALSE
chr2R	21482000	-0.333292	-0.3943	-0.427638	-0.357752	TRUE	TRUE	TRUE	TRUE
chr2R	21498000	-0.0797898	-0.176571	-0.149518	-0.123019	FALSE	FALSE	TRUE	FALSE
chr2R	21502000	-0.12245	-0.230878	-0.221725	-0.208597	TRUE	TRUE	TRUE	TRUE
chr2R	21512000	-0.0311884	-0.0600662	0.0119098	-0.102061	FALSE	FALSE	FALSE	TRUE
chr2R	21522000	-0.27615	-0.259987	-0.374515	-0.194175	TRUE	TRUE	TRUE	TRUE
chr2R	21536000	-0.138592	0.105608	-0.184025	0.0444403	TRUE	FALSE	TRUE	FALSE
chr2R	21560000	-0.207289	-0.139704	-0.131979	-0.0839393	TRUE	TRUE	TRUE	TRUE
chr2R	21616000	-0.19838	-0.255281	-0.211267	-0.243753	TRUE	TRUE	TRUE	TRUE
chr2R	21624000	-0.0924951	-0.126063	-0.142834	-0.130106	FALSE	TRUE	TRUE	FALSE
chr2R	21634000	-0.056622	-0.080923	-0.102509	-0.0926218	FALSE	FALSE	TRUE	FALSE
chr2R	21658000	-0.0539927	-0.100882	-0.0914602	-0.0821407	FALSE	TRUE	FALSE	FALSE
chr2R	21688000	-0.228249	-0.328358	-0.30285	-0.269753	TRUE	TRUE	TRUE	TRUE
chr2R	21704000	-0.146186	-0.151521	-0.242196	-0.17093	FALSE	TRUE	TRUE	TRUE
chr2R	21716000	-0.39413	-0.51709	-0.513312	-0.407712	TRUE	FALSE	FALSE	FALSE
chr2R	21720000	-0.546493	-0.71945	-0.770015	-0.562187	TRUE	TRUE	TRUE	TRUE
chr2R	22060000	-0.377365	-0.364673	-0.403575	-0.360208	TRUE	TRUE	TRUE	TRUE
chr2R	22076000	-0.156031	-0.223798	-0.251235	-0.185494	TRUE	TRUE	TRUE	TRUE
chr2R	22124000	-0.104276	-0.162107	-0.18922	-0.136626	TRUE	TRUE	TRUE	TRUE
chr2R	22128000	-0.0935997	-0.149155	-0.129562	-0.0999947	FALSE	TRUE	FALSE	FALSE
chr2R	22174000	-0.0719705	-0.177047	-0.197165	-0.167955	FALSE	TRUE	TRUE	TRUE
chr2R	22186000	-0.111543	-0.213498	-0.192942	-0.19789	TRUE	TRUE	TRUE	TRUE
chr2R	22212000	-0.14801	-0.195018	-0.221485	-0.194327	TRUE	TRUE	TRUE	TRUE
chr2R	22318000	-0.299565	-0.32213	-0.353485	-0.276335	TRUE	TRUE	TRUE	TRUE
chr2R	22374000	-0.0863523	-0.0831458	-0.13375	-0.0825055	FALSE	FALSE	TRUE	FALSE
chr2R	22404000	-0.125647	-0.141657	-0.170204	-0.119397	TRUE	FALSE	FALSE	FALSE
chr2R	22412000	-0.128964	-0.222318	-0.245813	-0.152794	TRUE	TRUE	TRUE	TRUE
chr2R	22416000	-0.157382	-0.240238	-0.296387	-0.178925	TRUE	FALSE	TRUE	TRUE
chr2R	22422000	-0.199407	-0.307422	-0.316532	-0.227165	TRUE	TRUE	TRUE	TRUE
chr2R	22482000	-0.118443	-0.139099	-0.0979752	-0.102447	TRUE	TRUE	FALSE	TRUE
chr2R	22506000	-0.026458	-0.113047	-0.0853798	-0.0550867	FALSE	TRUE	FALSE	FALSE
chr2R	22516000	-0.171052	-0.264105	-0.161949	-0.209372	TRUE	TRUE	TRUE	TRUE
chr2R	22562000	-0.28323	-0.316569	-0.353183	-0.273927	TRUE	TRUE	TRUE	TRUE
chr2R	22594000	-0.186808	-0.194799	-0.194436	-0.175162	TRUE	TRUE	TRUE	TRUE
chr2R	22606000	-0.180562	-0.242105	-0.301712	-0.240682	TRUE	TRUE	TRUE	TRUE
chr2R	22640000	-0.166035	-0.244092	-0.280615	-0.211645	TRUE	TRUE	TRUE	TRUE
chr2R	22646000	-0.166811	-0.177895	-0.222958	-0.162942	TRUE	TRUE	TRUE	TRUE
chr2R	22670000	-0.134056	-0.152495	-0.1697	-0.124779	TRUE	TRUE	TRUE	TRUE
chr2R	22678000	-0.0806515	-0.112832	-0.138791	-0.0674125	FALSE	TRUE	TRUE	FALSE
chr2R	22690000	-0.174795	-0.23457	-0.234753	-0.171708	TRUE	TRUE	TRUE	TRUE
chr2R	22702000	-0.264167	-0.326288	-0.326387	-0.228403	TRUE	TRUE	TRUE	TRUE
chr2R	22730000	-0.0954067	-0.142338	-0.0928608	-0.126326	FALSE	TRUE	FALSE	TRUE
chr2R	22742000	-0.06519	-0.0809263	-0.158852	-0.0707118	FALSE	FALSE	TRUE	FALSE
chr2R	22798000	-0.133885	-0.14466	-0.214303	-0.108805	TRUE	TRUE	TRUE	TRUE
chr2R	22806000	-0.115649	-0.154224	-0.18608	-0.099626	TRUE	TRUE	TRUE	TRUE
chr2R	22854000	-0.296705	-0.3725	-0.356585	-0.333132	TRUE	TRUE	TRUE	TRUE
chr2R	22882000	-0.0977765	-0.153812	-0.143357	-0.119337	FALSE	TRUE	TRUE	TRUE
chr2R	22924000	-0.0935629	-0.139315	-0.144409	-0.111489	FALSE	TRUE	FALSE	FALSE
chr2R	22938000	-0.4125	-0.558283	-0.50442	-0.47942	TRUE	TRUE	TRUE	TRUE
chr2R	23046000	-0.222092	-0.18303	-0.338575	-0.157315	TRUE	TRUE	TRUE	TRUE
chr2R	23062000	-0.0331162	-0.120279	-0.109366	-0.114118	FALSE	TRUE	FALSE	FALSE
chr2R	23066000	-0.037028	-0.0586897	-0.126557	-0.067389	FALSE	FALSE	TRUE	FALSE
chr2R	23080000	-0.158103	-0.24114	-0.258165	-0.208055	TRUE	TRUE	TRUE	TRUE
chr2R	23204000	-0.051527	-0.067399	-0.106549	-0.047107	FALSE	FALSE	TRUE	FALSE
chr2R	23354000	-0.381525	-0.451763	-0.446908	-0.392877	TRUE	TRUE	TRUE	TRUE
chr2R	23386000	-0.055461	-0.112118	-0.137016	-0.139182	FALSE	TRUE	TRUE	TRUE
chr2R	23434000	-0.118581	-0.106482	-0.080785	-0.10501	TRUE	FALSE	FALSE	FALSE
chr2R	23524000	-0.340108	-0.402728	-0.379795	-0.40921	TRUE	TRUE	TRUE	TRUE
chr2R	23528000	-0.1625	-0.222824	-0.188342	-0.250673	FALSE	FALSE	FALSE	TRUE
chr2R	23548000	-0.3748	-0.442325	-0.44765	-0.389205	TRUE	TRUE	TRUE	TRUE
chr2R	23556000	-0.351222	-0.416397	-0.417917	-0.40475	TRUE	TRUE	TRUE	TRUE
chr2R	23652000	-0.261858	-0.132477	-0.154778	-0.15942	TRUE	TRUE	TRUE	FALSE
chr2R	23658000	-0.298955	-0.151837	-0.118586	-0.22707	TRUE	TRUE	FALSE	TRUE
chr2R	23694000	-0.119209	-0.229755	-0.189752	-0.216103	FALSE	TRUE	TRUE	FALSE
chr2R	23698000	-0.151541	-0.269954	-0.231833	-0.221641	TRUE	TRUE	TRUE	TRUE
chr2R	23710000	-0.309642	-0.365985	-0.310095	-0.356303	TRUE	TRUE	TRUE	TRUE
chr2R	23840000	-0.394983	-0.43558	-0.382207	-0.40418	TRUE	TRUE	FALSE	TRUE
chr2R	23844000	-0.347052	-0.421768	-0.424105	-0.404037	TRUE	TRUE	TRUE	TRUE
chr2R	23850000	-0.271166	-0.352719	-0.357917	-0.275869	FALSE	TRUE	TRUE	FALSE
chr2R	23862000	-0.166442	-0.230703	-0.231508	-0.191983	TRUE	TRUE	TRUE	FALSE
chr2R	23942000	-0.0704955	-0.119245	-0.115347	-0.0861635	FALSE	TRUE	TRUE	FALSE
chr2R	23970000	-0.101133	-0.135304	-0.133918	-0.119166	TRUE	TRUE	TRUE	TRUE
chr2R	23978000	-0.159879	-0.217772	-0.194575	-0.167413	TRUE	TRUE	TRUE	TRUE
chr2R	24024000	-0.254539	-0.319744	-0.322591	-0.266107	TRUE	TRUE	TRUE	TRUE
chr2R	24028000	-0.233028	-0.266572	-0.278565	-0.246106	TRUE	TRUE	TRUE	TRUE
chr2R	24046000	-0.107286	-0.135296	-0.107685	-0.128534	TRUE	TRUE	TRUE	TRUE
chr2R	24058000	-0.120273	-0.148325	-0.139755	-0.130665	FALSE	TRUE	FALSE	TRUE
chr2R	24064000	-0.15711	-0.18162	-0.227247	-0.175088	TRUE	TRUE	TRUE	TRUE
chr2R	24068000	-0.181597	-0.19785	-0.19333	-0.146547	FALSE	TRUE	FALSE	FALSE
chr2R	24114000	-0.151999	-0.225593	-0.149261	-0.185504	TRUE	TRUE	TRUE	TRUE
chr2R	24174000	-0.210897	-0.266682	-0.20503	-0.205905	TRUE	TRUE	TRUE	TRUE
chr2R	24188000	-0.0379268	-0.123245	-0.0950953	-0.113615	FALSE	TRUE	FALSE	TRUE
chr2R	24198000	-0.230277	-0.324565	-0.283793	-0.289045	TRUE	TRUE	TRUE	TRUE
chr2R	24266000	-0.146924	-0.121871	-0.186292	-0.121337	TRUE	TRUE	TRUE	TRUE
chr2R	24314000	-0.0826502	0.0174681	-0.104943	-0.00933425	FALSE	FALSE	TRUE	FALSE
chr2R	24338000	-0.166633	-0.044183	-0.114881	-0.11606	TRUE	FALSE	TRUE	TRUE
chr2R	24412000	-0.0677975	-0.117397	-0.139464	-0.0899522	FALSE	TRUE	TRUE	FALSE
chr2R	24422000	-0.0444709	-0.0705962	-0.102549	-0.0558864	FALSE	FALSE	TRUE	FALSE
chr2R	24428000	-0.123816	-0.056123	-0.0283121	-0.0699183	TRUE	FALSE	FALSE	FALSE
chr2R	24514000	-0.205792	-0.256927	-0.30148	-0.243215	TRUE	TRUE	TRUE	TRUE
chr2R	24526000	-0.105807	-0.148622	-0.192417	-0.133115	TRUE	TRUE	TRUE	TRUE
chr2R	24534000	-0.0800258	-0.119126	-0.165005	-0.0909342	FALSE	TRUE	TRUE	FALSE
chr2R	24544000	-0.0985407	-0.101257	-0.100649	-0.100538	FALSE	TRUE	TRUE	TRUE
chr2R	24562000	-0.119593	-0.186372	-0.164538	-0.158505	TRUE	TRUE	TRUE	TRUE
chr2R	24600000	-0.237915	-0.217778	-0.270653	-0.19279	TRUE	TRUE	TRUE	TRUE
chr2R	24612000	-0.235827	-0.284853	-0.212773	-0.27752	TRUE	TRUE	TRUE	TRUE
chr2R	24616000	-0.239165	-0.246205	-0.114436	-0.267475	TRUE	FALSE	FALSE	TRUE
chr2R	24726000	-0.21539	-0.208255	-0.124253	-0.220837	TRUE	TRUE	FALSE	TRUE
chr2R	24738000	-0.24273	-0.298932	-0.238558	-0.277512	FALSE	FALSE	FALSE	TRUE
chr2R	24744000	-0.358658	-0.424395	-0.43815	-0.37346	TRUE	TRUE	TRUE	TRUE
chr2R	24776000	-0.0687128	-0.138553	-0.138366	-0.118284	FALSE	FALSE	TRUE	FALSE
chr2R	24788000	-0.211723	-0.254983	-0.268911	-0.28396	TRUE	TRUE	TRUE	TRUE
chr2R	24798000	-0.263143	-0.21159	-0.320257	-0.166677	TRUE	TRUE	TRUE	FALSE
chr2R	24858000	-0.091407	-0.0881187	-0.142886	-0.0650355	FALSE	FALSE	TRUE	FALSE
chr2R	24870000	-0.195329	-0.32145	-0.316455	-0.249782	FALSE	TRUE	TRUE	TRUE
chr2R	24876000	-0.30946	-0.376225	-0.215632	-0.317985	TRUE	TRUE	FALSE	TRUE
chr2R	24882000	-0.228005	-0.296382	-0.20286	-0.26123	TRUE	TRUE	TRUE	TRUE
chr2R	24904000	-0.108899	-0.149814	-0.143888	-0.0985975	TRUE	TRUE	TRUE	FALSE
chr2R	24964000	-0.15339	-0.17753	-0.236283	-0.1604	TRUE	FALSE	TRUE	FALSE
chr2R	24970000	-0.152985	-0.18957	-0.24123	-0.193433	TRUE	TRUE	TRUE	TRUE
chr2R	25012000	-0.41838	-0.515188	-0.437765	-0.536953	TRUE	TRUE	TRUE	TRUE
chr2R	25038000	-0.0948225	-0.010117	-0.170348	-0.010709	FALSE	FALSE	TRUE	FALSE
chr2R	25076000	-0.28261	-0.170813	-0.34337	-0.126842	TRUE	TRUE	TRUE	FALSE
chr2R	25084000	-0.278945	-0.0939892	-0.247773	-0.100369	TRUE	FALSE	TRUE	TRUE
chr2R	25182000	-0.384925	-0.0218797	-0.47779	-0.0257467	TRUE	FALSE	TRUE	FALSE
chr2R	25190000	-0.402473	-0.06171	-0.471845	-0.0256887	TRUE	FALSE	TRUE	FALSE
chr3L	32000	0.640458	-0.138602	-0.378563	-0.0422725	FALSE	TRUE	TRUE	TRUE
chr3L	56000	-0.208005	0.124155	0.149931	0.142437	TRUE	FALSE	FALSE	FALSE
chr3L	132000	-0.32167	-0.41457	-0.45238	-0.35881	TRUE	TRUE	TRUE	TRUE
chr3L	146000	-0.128608	-0.271344	-0.267582	-0.268028	FALSE	TRUE	TRUE	TRUE
chr3L	162000	-0.229365	-0.0434005	-0.16551	-0.0802935	TRUE	FALSE	FALSE	FALSE
chr3L	176000	-0.281633	-0.222897	-0.329543	-0.151783	TRUE	TRUE	TRUE	TRUE
chr3L	184000	-0.160141	-0.193887	-0.170274	-0.163234	FALSE	TRUE	FALSE	TRUE
chr3L	200000	-0.158736	-0.228963	-0.174265	-0.197895	TRUE	TRUE	TRUE	TRUE
chr3L	206000	-0.028061	-0.136622	-0.0998845	-0.093547	FALSE	TRUE	FALSE	FALSE
chr3L	224000	-0.18809	-0.20602	-0.201448	-0.210858	TRUE	TRUE	TRUE	TRUE
chr3L	258000	-0.178437	-0.141768	-0.149316	-0.152566	TRUE	TRUE	TRUE	TRUE
chr3L	264000	-0.1955	-0.17664	-0.153614	-0.14504	TRUE	TRUE	TRUE	TRUE
chr3L	272000	-0.15287	-0.183122	-0.168544	-0.166583	TRUE	TRUE	TRUE	TRUE
chr3L	292000	-0.31631	-0.11875	-0.253195	-0.107263	TRUE	TRUE	TRUE	TRUE
chr3L	298000	-0.125514	-0.140094	-0.146825	-0.0682848	FALSE	TRUE	FALSE	FALSE
chr3L	324000	-0.24397	-0.344295	-0.296918	-0.315625	TRUE	TRUE	TRUE	TRUE
chr3L	328000	-0.232192	-0.334562	-0.260497	-0.313435	FALSE	TRUE	FALSE	TRUE
chr3L	348000	-0.101173	-0.19015	-0.174947	-0.21121	TRUE	TRUE	TRUE	TRUE
chr3L	366000	-0.106131	-0.121367	-0.148698	-0.392738	TRUE	FALSE	TRUE	TRUE
chr3L	372000	-0.0655172	-0.174783	-0.168217	-0.0851915	FALSE	TRUE	TRUE	FALSE
chr3L	378000	-0.102579	-0.133417	-0.125425	-0.0743459	TRUE	FALSE	FALSE	FALSE
chr3L	434000	-0.112827	-0.100914	-0.1854	-0.0956348	TRUE	TRUE	TRUE	FALSE
chr3L	438000	-0.0660397	-0.032321	-0.154144	-0.0408216	FALSE	FALSE	TRUE	FALSE
chr3L	442000	-0.064897	-0.0318375	-0.166064	-0.03199	FALSE	FALSE	TRUE	FALSE
chr3L	492000	-0.151427	-0.103501	-0.214362	-0.106443	TRUE	TRUE	TRUE	TRUE
chr3L	506000	-0.170605	-0.0320881	-0.105019	-0.0611985	TRUE	FALSE	TRUE	FALSE
chr3L	538000	-0.2341	-0.252323	-0.304957	-0.397562	FALSE	FALSE	FALSE	TRUE
chr3L	542000	-0.382725	-0.394027	-0.534942	-0.38964	TRUE	TRUE	TRUE	TRUE
chr3L	594000	-0.115929	-0.0681338	-0.210542	-0.122325	TRUE	FALSE	TRUE	FALSE
chr3L	604000	-0.240647	-0.167625	-0.288818	-0.218388	TRUE	TRUE	TRUE	TRUE
chr3L	642000	-0.164715	-0.17613	-0.219858	-0.0790383	TRUE	TRUE	TRUE	FALSE
chr3L	648000	-0.2308	-0.30863	-0.371063	-0.20975	TRUE	TRUE	TRUE	TRUE
chr3L	654000	-0.142528	-0.233668	-0.27419	-0.146291	FALSE	TRUE	TRUE	TRUE
chr3L	682000	-0.119732	-0.176551	-0.165067	-0.13171	TRUE	TRUE	TRUE	TRUE
chr3L	698000	-0.07912	-0.143583	-0.116801	-0.117724	TRUE	TRUE	TRUE	TRUE
chr3L	710000	-0.22264	-0.0791951	-0.18967	-0.0763627	TRUE	TRUE	TRUE	FALSE
chr3L	754000	-0.111095	-0.271263	-0.23142	-0.153558	TRUE	TRUE	TRUE	TRUE
chr3L	758000	-0.0351342	-0.0666797	-0.0351318	-0.172836	FALSE	FALSE	FALSE	TRUE
chr3L	822000	-0.156722	-0.238663	-0.24292	-0.210872	FALSE	FALSE	FALSE	TRUE
chr3L	826000	-0.166742	-0.423082	-0.501062	-0.218101	FALSE	TRUE	TRUE	FALSE
chr3L	834000	-0.291025	-0.450033	-0.540945	-0.353048	TRUE	TRUE	TRUE	TRUE
chr3L	872000	-0.219865	-0.290685	-0.2792	-0.252535	TRUE	TRUE	TRUE	TRUE
chr3L	902000	-0.197013	-0.21147	-0.174929	-0.150046	TRUE	TRUE	TRUE	TRUE
chr3L	906000	-0.19187	-0.192963	-0.189475	-0.17088	TRUE	TRUE	TRUE	TRUE
chr3L	1036000	-0.185237	-0.210393	-0.245572	-0.212363	TRUE	TRUE	TRUE	TRUE
chr3L	1178000	-0.171796	-0.216763	-0.249354	-0.201691	TRUE	TRUE	TRUE	TRUE
chr3L	1200000	-0.208875	-0.0277767	-0.0668028	-0.0531798	TRUE	FALSE	FALSE	FALSE
chr3L	1206000	-0.17836	-0.0725025	-0.171432	-0.0827215	TRUE	TRUE	TRUE	FALSE
chr3L	1296000	-0.407832	-0.365555	-0.350895	-0.470405	TRUE	TRUE	TRUE	TRUE
chr3L	1304000	-0.237213	-0.40333	-0.44644	-0.327983	TRUE	TRUE	TRUE	TRUE
chr3L	1334000	-0.287154	-0.430488	-0.45346	-0.356793	TRUE	TRUE	TRUE	TRUE
chr3L	1342000	-0.22438	-0.291744	-0.299331	-0.275635	FALSE	TRUE	FALSE	FALSE
chr3L	1350000	-0.570837	-0.558778	-0.6078	-0.548813	TRUE	TRUE	TRUE	TRUE
chr3L	1366000	-0.363837	-0.38392	-0.40527	-0.348442	TRUE	TRUE	TRUE	TRUE
chr3L	1464000	-0.206466	-0.247336	-0.256881	-0.254046	TRUE	TRUE	TRUE	TRUE
chr3L	1490000	-0.32937	-0.249002	-0.273081	-0.231287	TRUE	FALSE	FALSE	TRUE
chr3L	1496000	-0.305283	-0.34514	-0.370702	-0.348087	TRUE	TRUE	TRUE	TRUE
chr3L	1502000	-0.303273	-0.364123	-0.371705	-0.29286	TRUE	TRUE	TRUE	TRUE
chr3L	1518000	-0.230705	-0.297102	-0.307503	-0.206416	TRUE	TRUE	TRUE	TRUE
chr3L	1538000	-0.0244455	-0.0559501	-0.1084	-0.0733503	FALSE	FALSE	TRUE	FALSE
chr3L	1550000	0.0104083	0.00867525	0.00374675	-0.286595	FALSE	FALSE	FALSE	TRUE
chr3L	1558000	-0.0284412	-0.108782	-0.0705919	0.033106	FALSE	TRUE	FALSE	FALSE
chr3L	1570000	-0.294507	-0.362768	-0.386867	-0.25258	TRUE	TRUE	TRUE	TRUE
chr3L	1576000	-0.33648	-0.391178	-0.382295	-0.28715	TRUE	TRUE	TRUE	TRUE
chr3L	1594000	-0.10539	-0.0372015	-0.0679035	-0.061259	TRUE	FALSE	FALSE	FALSE
chr3L	1640000	-0.0891997	-0.129044	-0.112479	-0.101949	FALSE	TRUE	TRUE	TRUE
chr3L	1668000	-0.40703	-0.490815	-0.515785	-0.400182	TRUE	TRUE	TRUE	TRUE
chr3L	1732000	-0.079375	-0.122553	-0.151578	-0.0944495	FALSE	TRUE	TRUE	TRUE
chr3L	1738000	-0.056536	-0.116994	-0.182636	-0.0316887	FALSE	TRUE	TRUE	FALSE
chr3L	1746000	-0.0220683	-0.118499	-0.116005	-0.043647	FALSE	TRUE	TRUE	FALSE
chr3L	1796000	-0.169551	-0.29087	-0.278712	-0.195623	TRUE	TRUE	TRUE	TRUE
chr3L	1806000	-0.212417	-0.363035	-0.345565	-0.199673	TRUE	TRUE	TRUE	TRUE
chr3L	1816000	-0.0220517	-0.186997	-0.0602533	-0.0049465	FALSE	TRUE	FALSE	FALSE
chr3L	1856000	-0.198678	-0.296465	-0.30691	-0.29329	TRUE	TRUE	TRUE	TRUE
chr3L	1866000	-0.0831606	-0.144482	-0.163858	-0.26283	FALSE	FALSE	FALSE	TRUE
chr3L	1876000	-0.132566	-0.201912	-0.169142	-0.117313	TRUE	TRUE	TRUE	TRUE
chr3L	1884000	-0.122055	-0.191395	-0.220043	-0.173333	TRUE	TRUE	TRUE	TRUE
chr3L	1942000	-0.187188	-0.259132	-0.2307	-0.207538	TRUE	TRUE	TRUE	TRUE
chr3L	1968000	-0.179108	-0.244927	-0.254918	-0.278797	TRUE	TRUE	TRUE	TRUE
chr3L	1976000	-0.110038	-0.22647	-0.207418	-0.451182	FALSE	TRUE	TRUE	TRUE
chr3L	2166000	-0.10256	0.0210358	6.205e-05	0.00914717	TRUE	FALSE	FALSE	FALSE
chr3L	2228000	-0.115203	-0.110961	-0.102786	-0.0797333	TRUE	TRUE	TRUE	FALSE
chr3L	2244000	-0.160818	0.00564425	-0.135346	0.0126137	TRUE	FALSE	TRUE	FALSE
chr3L	2266000	-0.158764	-0.121242	-0.182829	-0.147501	TRUE	TRUE	TRUE	TRUE
chr3L	2270000	-0.104155	-0.075239	-0.115861	-0.0920052	FALSE	FALSE	TRUE	FALSE
chr3L	2372000	-0.268668	-0.366268	-0.355115	-0.3176	TRUE	TRUE	TRUE	TRUE
chr3L	2438000	-0.0757415	-0.178006	-0.0655277	-0.121737	FALSE	TRUE	FALSE	TRUE
chr3L	2466000	-0.205596	-0.186279	-0.214053	-0.229425	TRUE	TRUE	TRUE	TRUE
chr3L	2546000	-0.101552	-0.0234363	0.0210485	-0.0070975	TRUE	FALSE	FALSE	FALSE
chr3L	2554000	-0.194628	-0.263553	-0.299017	-0.257402	TRUE	TRUE	TRUE	TRUE
chr3L	2588000	-0.39338	-0.49895	-0.613703	-0.429285	TRUE	TRUE	TRUE	TRUE
chr3L	2600000	-0.235535	-0.269005	-0.283847	-0.26409	TRUE	TRUE	TRUE	TRUE
chr3L	2632000	-0.0750941	-0.130179	-0.095336	-0.107172	FALSE	TRUE	FALSE	TRUE
chr3L	2766000	-0.41191	-0.49176	-0.432825	-0.42067	TRUE	TRUE	TRUE	TRUE
chr3L	2774000	-0.161025	-0.204988	-0.221178	-0.196847	FALSE	FALSE	FALSE	TRUE
chr3L	2782000	-0.249913	-0.162687	-0.165768	-0.108289	TRUE	TRUE	TRUE	FALSE
chr3L	2796000	-0.0372548	-0.104508	-0.0578821	-0.190587	FALSE	FALSE	FALSE	TRUE
chr3L	2852000	-0.235556	0.01007	-0.10021	-0.0908249	TRUE	FALSE	TRUE	FALSE
chr3L	2886000	-0.377217	-0.240053	-0.418775	-0.208327	TRUE	TRUE	TRUE	TRUE
chr3L	3038000	-0.811285	-0.727553	-0.732263	-0.680503	TRUE	TRUE	TRUE	TRUE
chr3L	3044000	-0.314345	-0.317756	-0.305327	-0.279386	TRUE	FALSE	FALSE	FALSE
chr3L	3054000	-0.205574	-0.225893	-0.218825	-0.225367	TRUE	FALSE	FALSE	FALSE
chr3L	3090000	-0.24434	-0.28999	-0.260085	-0.217243	TRUE	TRUE	TRUE	TRUE
chr3L	3096000	-0.155138	-0.160153	-0.197187	-0.195482	TRUE	TRUE	FALSE	TRUE
chr3L	3144000	-0.21724	-0.26689	-0.290623	-0.178413	TRUE	TRUE	TRUE	TRUE
chr3L	3148000	-0.223678	-0.262845	-0.26441	-0.204533	TRUE	TRUE	TRUE	TRUE
chr3L	3160000	-0.0555928	-0.106939	-0.0658658	-0.0589585	FALSE	TRUE	FALSE	FALSE
chr3L	3164000	-0.0898832	-0.133962	-0.0705415	-0.088752	FALSE	TRUE	FALSE	FALSE
chr3L	3194000	-0.0458322	-0.126705	-0.108236	-0.0753985	FALSE	TRUE	FALSE	FALSE
chr3L	3198000	-0.0895866	-0.127839	-0.128824	-0.105733	FALSE	TRUE	TRUE	TRUE
chr3L	3226000	-0.265475	-0.37653	-0.347178	-0.32922	TRUE	TRUE	TRUE	TRUE
chr3L	3240000	-0.36064	-0.434472	-0.43933	-0.351915	TRUE	TRUE	TRUE	TRUE
chr3L	3304000	-0.135515	-0.149375	-0.176111	-0.218593	TRUE	TRUE	TRUE	TRUE
chr3L	3316000	-0.0700613	-0.0377452	-0.19966	-0.0282725	FALSE	FALSE	TRUE	FALSE
chr3L	3320000	-0.0989073	-0.106036	-0.207115	-0.0844755	FALSE	TRUE	TRUE	FALSE
chr3L	3326000	-0.089831	-0.11438	-0.196294	-0.0801193	FALSE	TRUE	TRUE	FALSE
chr3L	3338000	-0.228837	-0.28691	-0.287085	-0.228655	TRUE	TRUE	TRUE	TRUE
chr3L	3374000	-0.133409	-0.131706	-0.166398	-0.121652	TRUE	TRUE	TRUE	TRUE
chr3L	3388000	-0.0121005	-0.155565	-0.106565	0.00190537	FALSE	TRUE	FALSE	FALSE
chr3L	3420000	-0.080994	-0.145053	-0.153738	-0.0916615	FALSE	TRUE	TRUE	FALSE
chr3L	3452000	-0.1311	-0.0623135	-0.0712965	-0.080775	TRUE	FALSE	FALSE	FALSE
chr3L	3460000	-0.109623	-0.155982	-0.127312	-0.173989	TRUE	TRUE	TRUE	TRUE
chr3L	3472000	-0.21892	-0.218835	-0.24182	-0.276838	TRUE	TRUE	TRUE	TRUE
chr3L	3518000	-0.118025	-0.34974	-0.448572	-0.144236	TRUE	TRUE	TRUE	TRUE
chr3L	3590000	-0.0658047	-0.0117731	-0.0477158	-0.105308	FALSE	FALSE	FALSE	TRUE
chr3L	3594000	-0.144282	-0.060456	-0.0910094	-0.09789	TRUE	FALSE	FALSE	FALSE
chr3L	3616000	-0.284842	-0.0224545	-0.0373042	-0.08826	TRUE	FALSE	FALSE	FALSE
chr3L	3788000	-0.30364	-0.346762	-0.369127	-0.271653	TRUE	TRUE	TRUE	TRUE
chr3L	3810000	-0.232479	-0.372632	-0.32928	-0.361585	TRUE	TRUE	TRUE	TRUE
chr3L	3818000	-0.192925	-0.286992	-0.27595	-0.267423	FALSE	FALSE	TRUE	FALSE
chr3L	3842000	-0.123078	-0.182684	-0.112381	-0.111186	TRUE	TRUE	FALSE	FALSE
chr3L	3888000	-0.283525	-0.0873685	-0.100425	-0.122901	TRUE	FALSE	FALSE	FALSE
chr3L	3910000	-0.336523	-0.397937	-0.433818	-0.342768	TRUE	FALSE	FALSE	FALSE
chr3L	3920000	-0.137226	0.004431	0.0086375	-0.0247555	TRUE	FALSE	FALSE	FALSE
chr3L	4022000	-0.100894	-0.13434	-0.109063	-0.136493	TRUE	TRUE	TRUE	TRUE
chr3L	4092000	-0.167252	-0.445055	-0.151592	-0.214308	FALSE	TRUE	TRUE	TRUE
chr3L	4104000	-0.241948	-0.330775	-0.381147	-0.39502	TRUE	TRUE	TRUE	FALSE
chr3L	4108000	-0.21279	-0.29006	-0.323005	-0.759335	TRUE	TRUE	TRUE	TRUE
chr3L	4138000	-0.235758	-0.32407	-0.39318	-0.234997	TRUE	TRUE	TRUE	TRUE
chr3L	4170000	-0.335043	-0.197628	-0.237316	-0.15	TRUE	TRUE	TRUE	TRUE
chr3L	4220000	-0.110557	-0.030012	-0.0909123	0.00738675	TRUE	FALSE	FALSE	FALSE
chr3L	4242000	-0.24299	-0.309372	-0.305715	-0.27061	TRUE	TRUE	TRUE	TRUE
chr3L	4254000	-0.173357	-0.297613	-0.312085	-0.253617	TRUE	TRUE	TRUE	TRUE
chr3L	4260000	-0.11163	-0.155982	-0.143183	-0.154798	TRUE	TRUE	FALSE	FALSE
chr3L	4284000	-0.052397	-0.126058	-0.114895	-0.0916867	FALSE	TRUE	TRUE	FALSE
chr3L	4292000	-0.1141	-0.162495	-0.178655	-0.136718	TRUE	TRUE	TRUE	TRUE
chr3L	4364000	-0.266058	-0.307735	-0.32385	-0.31637	TRUE	TRUE	TRUE	TRUE
chr3L	4368000	-0.20679	-0.206487	-0.254817	-0.25518	TRUE	FALSE	FALSE	FALSE
chr3L	4406000	-0.253922	-0.318837	-0.303702	-0.283695	TRUE	TRUE	TRUE	TRUE
chr3L	4502000	0.0187367	-0.173414	-0.244707	-0.0539066	FALSE	TRUE	TRUE	FALSE
chr3L	4542000	-0.155374	-0.189908	-0.20204	-0.157415	TRUE	TRUE	TRUE	TRUE
chr3L	4554000	-0.0726182	-0.103979	-0.133456	-0.0841333	FALSE	TRUE	TRUE	FALSE
chr3L	4626000	-0.25817	-0.349425	-0.42489	-0.29598	TRUE	TRUE	TRUE	TRUE
chr3L	4758000	-0.203364	0.00924962	0.0203296	0.00663265	TRUE	FALSE	FALSE	FALSE
chr3L	4764000	-0.144826	-0.00952817	0.0109231	0.0247212	TRUE	FALSE	FALSE	FALSE
chr3L	4800000	-0.0441517	-0.00681227	-0.0285385	-0.116154	FALSE	FALSE	FALSE	TRUE
chr3L	4826000	-0.090039	-0.101392	-0.119119	-0.0657802	FALSE	TRUE	TRUE	FALSE
chr3L	4840000	-0.177372	-0.125215	-0.19518	-0.128663	TRUE	TRUE	TRUE	TRUE
chr3L	5080000	-0.0904395	-0.231222	-0.29278	-0.0785255	FALSE	TRUE	TRUE	TRUE
chr3L	5134000	-0.39791	-0.380235	-0.378927	-0.405073	TRUE	TRUE	TRUE	TRUE
chr3L	5154000	-0.15953	-0.123066	-0.159175	-0.122167	TRUE	TRUE	TRUE	TRUE
chr3L	5160000	-0.108793	-0.0741958	-0.0595627	-0.11241	TRUE	FALSE	FALSE	TRUE
chr3L	5186000	0.00966	-0.146315	-0.0845642	0.0163608	FALSE	TRUE	FALSE	FALSE
chr3L	5204000	-0.0109305	-0.1666	-0.139134	-0.110015	FALSE	FALSE	FALSE	TRUE
chr3L	5268000	-0.181205	0.0516465	0.0416755	0.0646527	TRUE	FALSE	FALSE	FALSE
chr3L	5288000	-0.13	-0.0456418	-0.000174625	0.00160945	TRUE	FALSE	FALSE	FALSE
chr3L	5356000	-0.125644	-0.195013	-0.193025	-0.16184	TRUE	TRUE	TRUE	TRUE
chr3L	5368000	-0.163788	-0.254368	-0.244198	-0.202555	TRUE	TRUE	TRUE	TRUE
chr3L	5396000	-0.167914	0.0105918	0.0161048	-0.00057415	TRUE	FALSE	FALSE	FALSE
chr3L	5494000	-0.114836	0.00589677	0.0168963	0.0306938	TRUE	FALSE	FALSE	FALSE
chr3L	5564000	-0.15577	-0.261852	-0.274172	-0.269883	TRUE	TRUE	TRUE	TRUE
chr3L	5584000	-0.110505	-0.122994	-0.142521	-0.148428	TRUE	TRUE	TRUE	TRUE
chr3L	5608000	-0.221592	-0.172363	-0.180588	-0.220265	TRUE	TRUE	TRUE	TRUE
chr3L	5656000	-0.125886	-0.198436	-0.235258	-0.181156	TRUE	TRUE	TRUE	TRUE
chr3L	5662000	-0.136613	-0.222736	-0.22745	-0.180706	TRUE	TRUE	TRUE	TRUE
chr3L	5750000	-0.715755	-0.680065	-0.659022	-0.666115	TRUE	TRUE	TRUE	TRUE
chr3L	5770000	-0.171006	-0.261665	-0.286193	-0.170172	TRUE	TRUE	TRUE	TRUE
chr3L	5794000	-0.124908	-0.19244	-0.159049	-0.115355	TRUE	TRUE	TRUE	TRUE
chr3L	5812000	-0.444085	-0.557482	-0.53011	-0.471208	TRUE	TRUE	TRUE	TRUE
chr3L	5870000	-0.340545	0.0988395	0.0346257	-0.00414575	TRUE	FALSE	FALSE	FALSE
chr3L	5900000	-0.026899	-0.127058	-0.0828085	-0.0974002	FALSE	TRUE	FALSE	FALSE
chr3L	5928000	-0.0149809	-0.104811	-0.0888765	-0.0676713	FALSE	TRUE	FALSE	FALSE
chr3L	5932000	-0.0555625	-0.147283	-0.145163	-0.101761	FALSE	TRUE	TRUE	TRUE
chr3L	5968000	-0.175123	-0.11893	-0.259408	-0.105296	TRUE	TRUE	TRUE	TRUE
chr3L	6000000	-0.0470286	-0.0298995	-0.0752245	-0.339728	FALSE	FALSE	TRUE	TRUE
chr3L	6054000	-0.0983597	-0.183748	-0.168025	-0.0796616	FALSE	TRUE	TRUE	FALSE
chr3L	6060000	-0.050274	-0.0877228	-0.090417	-0.161601	FALSE	FALSE	FALSE	TRUE
chr3L	6072000	-0.0491495	-0.0155067	-0.144013	-0.000849	FALSE	FALSE	TRUE	FALSE
chr3L	6126000	-0.203589	-0.074665	-0.182874	-0.115178	TRUE	FALSE	TRUE	TRUE
chr3L	6168000	-0.135134	-0.199802	-0.127441	-0.174629	TRUE	TRUE	FALSE	TRUE
chr3L	6174000	-0.0941007	-0.149498	-0.28068	-0.137103	FALSE	TRUE	TRUE	TRUE
chr3L	6184000	-0.0634886	-0.147117	-0.2246	-0.0730121	FALSE	TRUE	TRUE	FALSE
chr3L	6218000	-0.369815	-0.41557	-0.452993	-0.39678	TRUE	TRUE	TRUE	TRUE
chr3L	6264000	-0.136383	0.03288	-0.0197965	-0.0385557	TRUE	FALSE	FALSE	FALSE
chr3L	6268000	-0.121134	0.0285828	-0.0139534	-0.034482	TRUE	FALSE	FALSE	FALSE
chr3L	6350000	-0.04082	-0.198149	-0.158052	-0.0525523	FALSE	TRUE	TRUE	FALSE
chr3L	6400000	-0.110659	-0.12521	-0.145972	-0.114462	TRUE	TRUE	TRUE	FALSE
chr3L	6478000	-0.237712	-0.0711485	-0.091336	-0.0599823	TRUE	FALSE	FALSE	FALSE
chr3L	6488000	-0.1951	-0.253642	-0.290496	-0.233806	TRUE	TRUE	TRUE	TRUE
chr3L	6496000	-0.354668	-0.398605	-0.431515	-0.383003	TRUE	TRUE	TRUE	TRUE
chr3L	6550000	-0.183588	-0.142303	-0.274713	-0.146163	TRUE	TRUE	TRUE	TRUE
chr3L	6556000	-0.076122	-0.189133	-0.301413	-0.0311107	FALSE	TRUE	TRUE	FALSE
chr3L	6560000	-0.0603798	-0.140085	-0.265757	0.00886375	FALSE	FALSE	TRUE	FALSE
chr3L	6704000	-0.180755	-0.0936915	-0.210872	-0.108159	TRUE	FALSE	TRUE	FALSE
chr3L	6728000	-0.182757	-0.426847	-0.228056	-0.2188	TRUE	TRUE	TRUE	FALSE
chr3L	6742000	-0.302232	-0.387381	-0.34933	-0.36313	TRUE	TRUE	TRUE	TRUE
chr3L	6756000	-0.39811	-0.54667	-0.531552	-0.479662	TRUE	TRUE	TRUE	TRUE
chr3L	6764000	-0.402848	-0.345068	-0.618082	-0.279591	TRUE	FALSE	TRUE	FALSE
chr3L	6790000	-0.114112	-0.138481	-0.156135	-0.100753	TRUE	TRUE	TRUE	TRUE
chr3L	6958000	-0.226065	-0.375885	-0.376125	-0.254961	TRUE	TRUE	TRUE	FALSE
chr3L	6964000	-0.190043	-0.41002	-0.332017	-0.295453	TRUE	TRUE	TRUE	TRUE
chr3L	6970000	-0.0731925	-0.200885	-0.230825	-0.182036	FALSE	FALSE	TRUE	FALSE
chr3L	6980000	-0.436248	-0.603683	-0.644482	-0.443163	TRUE	TRUE	TRUE	TRUE
chr3L	6996000	-0.432627	-0.172808	-0.286923	-0.215355	TRUE	FALSE	TRUE	TRUE
chr3L	7094000	-0.118283	-0.158151	-0.127124	-0.14347	TRUE	TRUE	TRUE	TRUE
chr3L	7126000	-0.10933	-0.120866	-0.133131	-0.163083	TRUE	TRUE	TRUE	TRUE
chr3L	7134000	-0.117389	-0.0856973	-0.116797	-0.0896627	TRUE	FALSE	TRUE	FALSE
chr3L	7158000	-0.211162	-0.241472	-0.31704	-0.242491	TRUE	TRUE	TRUE	TRUE
chr3L	7184000	-0.143474	0.0401268	0.0475648	0.0647802	TRUE	FALSE	FALSE	FALSE
chr3L	7232000	-0.163509	-0.172058	-0.163659	-0.0695465	TRUE	TRUE	TRUE	FALSE
chr3L	7238000	-0.107212	-0.148347	-0.12427	-0.111729	TRUE	TRUE	TRUE	TRUE
chr3L	7250000	-0.0607507	-0.144108	-0.119487	-0.109906	FALSE	TRUE	TRUE	TRUE
chr3L	7322000	-0.404687	-0.397213	-0.37336	-0.371267	TRUE	TRUE	TRUE	TRUE
chr3L	7330000	-0.198706	-0.202675	-0.276012	-0.233157	FALSE	FALSE	TRUE	FALSE
chr3L	7338000	-0.0744128	-0.153208	-0.189723	-0.13245	FALSE	TRUE	FALSE	FALSE
chr3L	7370000	-0.222282	-0.265848	-0.267937	-0.246037	TRUE	TRUE	TRUE	TRUE
chr3L	7384000	-0.287715	-0.285718	-0.30489	-0.275525	TRUE	FALSE	FALSE	FALSE
chr3L	7388000	-0.25389	-0.253694	-0.26618	-0.273	FALSE	FALSE	FALSE	TRUE
chr3L	7510000	-0.23464	-0.293772	-0.307865	-0.191802	TRUE	TRUE	TRUE	TRUE
chr3L	7528000	-0.0684736	-0.137999	-0.132935	-0.156438	FALSE	TRUE	TRUE	TRUE
chr3L	7626000	0.0111483	-0.213159	-0.242058	-0.0145013	FALSE	TRUE	TRUE	FALSE
chr3L	7716000	-0.0234152	0.00703578	-0.0177745	-0.101023	FALSE	FALSE	FALSE	TRUE
chr3L	7728000	-0.113029	-0.119234	-0.109715	-0.0978645	TRUE	TRUE	TRUE	FALSE
chr3L	7754000	0.00243399	-0.00438623	9.45775e-05	-0.118859	FALSE	FALSE	FALSE	TRUE
chr3L	7776000	-0.127821	0.008233	0.0103512	-0.0130128	TRUE	FALSE	FALSE	FALSE
chr3L	7852000	-0.0341747	-0.0458913	-0.0379733	-0.246735	FALSE	FALSE	FALSE	TRUE
chr3L	7868000	-0.17201	-0.112011	-0.18669	-0.082021	TRUE	TRUE	TRUE	FALSE
chr3L	7898000	-0.0702714	-0.159216	-0.0919318	-0.135068	FALSE	FALSE	FALSE	TRUE
chr3L	7912000	-0.35295	-0.511465	-0.55637	-0.441833	TRUE	TRUE	TRUE	TRUE
chr3L	7936000	-0.0886185	-0.173675	-0.180567	-0.158743	FALSE	TRUE	TRUE	TRUE
chr3L	7970000	-0.247562	-0.31296	-0.28504	-0.368125	FALSE	FALSE	FALSE	TRUE
chr3L	7978000	-0.373823	-0.437798	-0.46318	-0.388748	TRUE	TRUE	TRUE	TRUE
chr3L	8040000	0.0637507	-0.450172	-0.473513	0.029524	FALSE	TRUE	TRUE	FALSE
chr3L	8072000	-0.139672	-0.096536	-0.136735	-0.103393	TRUE	TRUE	TRUE	TRUE
chr3L	8110000	-0.141657	-0.167767	-0.139678	-0.192565	TRUE	TRUE	TRUE	TRUE
chr3L	8138000	-0.153102	-0.160707	-0.20478	-0.174706	TRUE	TRUE	TRUE	TRUE
chr3L	8178000	-0.0687055	-0.0993707	-0.0713753	-0.11965	FALSE	TRUE	FALSE	TRUE
chr3L	8188000	-0.0355595	-0.113212	-0.128868	-0.10829	FALSE	TRUE	TRUE	TRUE
chr3L	8192000	-0.0627905	-0.146282	-0.147867	-0.111934	FALSE	TRUE	TRUE	TRUE
chr3L	8198000	-0.22469	-0.316242	-0.277297	-0.266423	TRUE	TRUE	TRUE	TRUE
chr3L	8290000	-0.0886502	-0.126147	-0.138159	-0.131786	FALSE	TRUE	TRUE	TRUE
chr3L	8300000	-0.0484433	-0.071838	-0.120053	-0.0495475	FALSE	FALSE	TRUE	FALSE
chr3L	8316000	-0.1538	-0.241943	-0.251177	-0.182531	TRUE	TRUE	TRUE	TRUE
chr3L	8340000	-0.0398325	-0.108591	-0.0880871	-0.064214	FALSE	TRUE	FALSE	FALSE
chr3L	8396000	-0.303243	-0.265827	-0.359005	-0.265115	TRUE	TRUE	TRUE	TRUE
chr3L	8406000	-0.291903	-0.26815	-0.272285	-0.254825	TRUE	TRUE	TRUE	TRUE
chr3L	8412000	-0.126333	-0.121735	-0.12926	-0.128697	FALSE	FALSE	TRUE	TRUE
chr3L	8424000	-0.178158	-0.193181	-0.160813	-0.147461	TRUE	TRUE	TRUE	TRUE
chr3L	8442000	-0.153867	-0.272645	-0.220815	-0.191032	TRUE	TRUE	TRUE	TRUE
chr3L	8450000	-0.268217	-0.406345	-0.357255	-0.294038	TRUE	TRUE	TRUE	TRUE
chr3L	8456000	-0.12758	-0.117558	-0.144825	-0.128381	TRUE	FALSE	FALSE	FALSE
chr3L	8510000	-0.225658	-0.2498	-0.264427	-0.282842	TRUE	TRUE	TRUE	TRUE
chr3L	8516000	-0.0638983	-0.129742	-0.108552	-0.0793514	FALSE	TRUE	TRUE	TRUE
chr3L	8526000	-0.145116	-0.204043	-0.180759	-0.164455	TRUE	TRUE	TRUE	TRUE
chr3L	8534000	-0.15586	-0.155211	-0.115857	-0.0984752	TRUE	TRUE	TRUE	FALSE
chr3L	8546000	-0.102374	-0.192475	-0.194375	-0.128287	TRUE	TRUE	TRUE	TRUE
chr3L	8574000	0.0906432	0.094079	0.123181	-0.13115	FALSE	FALSE	FALSE	TRUE
chr3L	8604000	-0.234597	-0.252615	-0.253317	-0.213413	TRUE	TRUE	TRUE	TRUE
chr3L	8628000	-0.107382	-0.0546398	-0.229555	-0.00589184	TRUE	FALSE	TRUE	FALSE
chr3L	8634000	-0.100996	-0.156213	-0.19832	-0.0484095	TRUE	TRUE	TRUE	FALSE
chr3L	8652000	-0.160282	-0.0122013	-0.158305	-0.058382	TRUE	FALSE	TRUE	FALSE
chr3L	8662000	0.0400356	0.0758023	0.0313952	-0.373437	FALSE	FALSE	FALSE	TRUE
chr3L	8720000	-0.133796	-0.066068	-0.0886502	-0.113616	TRUE	FALSE	FALSE	TRUE
chr3L	8724000	-0.0329873	-0.0385629	-0.105446	-0.0173344	FALSE	FALSE	TRUE	FALSE
chr3L	8824000	-0.102181	-0.168992	-0.139777	-0.103902	TRUE	TRUE	TRUE	TRUE
chr3L	8892000	-0.125222	-0.127326	-0.227382	-0.101032	TRUE	TRUE	TRUE	TRUE
chr3L	8954000	-0.15284	-0.216573	-0.178578	-0.253597	TRUE	TRUE	TRUE	TRUE
chr3L	8978000	-0.083623	-0.107735	-0.113277	-0.114835	FALSE	TRUE	FALSE	FALSE
chr3L	8986000	-0.200151	-0.207253	-0.260318	-0.259918	FALSE	FALSE	FALSE	TRUE
chr3L	8990000	-0.194697	-0.217729	-0.256235	-0.204968	FALSE	FALSE	TRUE	FALSE
chr3L	8998000	-0.60633	-0.62878	-0.734492	-0.557423	TRUE	TRUE	TRUE	TRUE
chr3L	9046000	-0.498255	-0.416635	-0.587928	-0.326502	TRUE	TRUE	TRUE	TRUE
chr3L	9072000	-0.127894	-0.12781	-0.101957	-0.131116	TRUE	TRUE	TRUE	TRUE
chr3L	9116000	0.0716632	0.054618	0.056137	-0.10263	FALSE	FALSE	FALSE	TRUE
chr3L	9130000	-0.0569798	-0.140173	-0.243212	-0.0590622	FALSE	TRUE	TRUE	FALSE
chr3L	9138000	-0.190628	-0.21835	-0.300155	-0.176885	TRUE	TRUE	TRUE	TRUE
chr3L	9332000	-0.398633	-0.128653	-0.0782122	-0.139559	TRUE	TRUE	FALSE	TRUE
chr3L	9358000	-0.515848	-0.519205	-0.499972	-0.526115	TRUE	TRUE	TRUE	TRUE
chr3L	9366000	-0.326587	-0.406458	-0.392455	-0.40647	TRUE	TRUE	TRUE	FALSE
chr3L	9402000	-0.119338	-0.156143	-0.170661	-0.13214	TRUE	TRUE	TRUE	FALSE
chr3L	9430000	-0.12968	-0.107876	-0.172713	-0.0799233	TRUE	TRUE	TRUE	TRUE
chr3L	9462000	-0.0956554	-0.230785	-0.196793	-0.190531	FALSE	TRUE	TRUE	TRUE
chr3L	9488000	-0.183875	-0.260842	-0.271273	-0.22637	TRUE	TRUE	TRUE	TRUE
chr3L	9512000	-0.732093	-0.57495	-0.702858	-0.648678	TRUE	TRUE	TRUE	TRUE
chr3L	9614000	-0.276749	-0.22095	-0.27651	-0.214015	TRUE	TRUE	TRUE	TRUE
chr3L	9710000	-0.119168	-0.113576	-0.0903962	-0.068005	TRUE	FALSE	FALSE	FALSE
chr3L	9714000	-0.144792	-0.20869	-0.148303	-0.126462	TRUE	TRUE	TRUE	TRUE
chr3L	9730000	-0.1539	-0.246633	-0.243732	-0.246627	TRUE	TRUE	TRUE	TRUE
chr3L	9738000	-0.0726592	-0.145206	-0.114544	-0.102669	TRUE	TRUE	FALSE	FALSE
chr3L	9744000	-0.138568	-0.146375	-0.141582	-0.1731	TRUE	FALSE	TRUE	TRUE
chr3L	9824000	-0.378192	-0.0798288	-0.074963	-0.119101	TRUE	FALSE	FALSE	FALSE
chr3L	9836000	-0.311918	-0.523555	-0.483675	-0.347208	TRUE	TRUE	TRUE	TRUE
chr3L	9856000	-0.170698	-0.30963	-0.306092	-0.202618	TRUE	TRUE	TRUE	TRUE
chr3L	9864000	-0.0852273	-0.14374	-0.169006	-0.0985213	FALSE	TRUE	FALSE	FALSE
chr3L	9900000	-0.210982	-0.347535	-0.32317	-0.319258	TRUE	TRUE	TRUE	TRUE
chr3L	9904000	-0.24043	-0.290127	-0.29278	-0.285633	TRUE	FALSE	FALSE	FALSE
chr3L	9910000	-0.244897	-0.177962	-0.16922	-0.15951	TRUE	FALSE	FALSE	FALSE
chr3L	10030000	0.0525794	-0.0349661	-0.103957	0.0533452	FALSE	FALSE	TRUE	FALSE
chr3L	10052000	0.0500995	0.00321975	0.0914532	-0.124078	FALSE	FALSE	FALSE	TRUE
chr3L	10210000	-0.155447	-0.219515	-0.362513	-0.0699985	FALSE	TRUE	TRUE	FALSE
chr3L	10226000	-0.500698	-0.242125	-0.61375	-0.183989	TRUE	TRUE	TRUE	TRUE
chr3L	10246000	-0.320425	-0.108364	-0.283055	-0.149938	TRUE	TRUE	TRUE	FALSE
chr3L	10322000	-0.26367	-0.0935462	-0.224725	-0.0903583	TRUE	FALSE	TRUE	FALSE
chr3L	10326000	-0.233381	-0.0970815	-0.195101	-0.0923188	TRUE	FALSE	FALSE	FALSE
chr3L	10332000	-0.120208	-0.0550488	-0.111522	-0.043496	FALSE	FALSE	TRUE	FALSE
chr3L	10392000	0.0303399	-0.0752672	-0.137963	-0.0504965	FALSE	FALSE	TRUE	FALSE
chr3L	10464000	-0.171767	-0.091153	-0.192027	-0.111185	TRUE	FALSE	TRUE	TRUE
chr3L	10516000	-0.193418	-0.269452	-0.246096	-0.22251	TRUE	TRUE	TRUE	TRUE
chr3L	10630000	-0.304503	-0.378028	-0.330653	-0.36404	TRUE	TRUE	TRUE	TRUE
chr3L	10638000	-0.132796	-0.203203	-0.242207	-0.185608	FALSE	TRUE	TRUE	TRUE
chr3L	10642000	-0.0887232	-0.103342	-0.113819	-0.130615	FALSE	FALSE	FALSE	TRUE
chr3L	10662000	-0.254167	-0.399058	-0.468278	-0.33364	TRUE	TRUE	TRUE	TRUE
chr3L	10678000	-0.191056	-0.0688872	-0.0895245	-0.094929	TRUE	FALSE	FALSE	TRUE
chr3L	10694000	-0.46778	-0.531	-0.552697	-0.500047	TRUE	TRUE	TRUE	TRUE
chr3L	10698000	-0.431575	-0.465048	-0.524615	-0.45165	FALSE	TRUE	FALSE	FALSE
chr3L	10844000	-0.168407	-0.19114	-0.17951	-0.18706	TRUE	TRUE	TRUE	TRUE
chr3L	10848000	-0.150306	-0.167376	-0.126696	-0.167841	TRUE	FALSE	FALSE	TRUE
chr3L	10862000	-0.23358	-0.220918	-0.239209	-0.277243	TRUE	FALSE	TRUE	TRUE
chr3L	10872000	-0.0845562	-0.151796	-0.266128	-0.165853	FALSE	FALSE	TRUE	FALSE
chr3L	10878000	-0.0955175	-0.183519	-0.242723	-0.173538	FALSE	FALSE	TRUE	TRUE
chr3L	10886000	-0.243237	-0.326008	-0.299814	-0.377393	TRUE	TRUE	TRUE	TRUE
chr3L	10894000	-0.162347	-0.25739	-0.52259	-0.204191	FALSE	TRUE	TRUE	FALSE
chr3L	10898000	-0.269053	-0.171026	-0.258511	-0.270383	TRUE	FALSE	FALSE	TRUE
chr3L	11022000	-0.10456	-0.017183	-0.0604426	-0.0411038	TRUE	FALSE	FALSE	FALSE
chr3L	11048000	-0.193146	-0.0907302	-0.104695	-0.139627	TRUE	FALSE	TRUE	FALSE
chr3L	11062000	-0.283577	-0.369932	-0.344317	-0.350137	TRUE	TRUE	TRUE	TRUE
chr3L	11074000	-0.0634003	-0.110955	-0.0953122	-0.104938	FALSE	FALSE	FALSE	TRUE
chr3L	11094000	-0.0806465	-0.220605	-0.133359	-0.21863	FALSE	TRUE	TRUE	TRUE
chr3L	11124000	-0.352863	-0.371513	-0.435478	-0.337483	TRUE	TRUE	TRUE	TRUE
chr3L	11198000	-0.138017	-0.222515	-0.178842	-0.206895	FALSE	TRUE	FALSE	FALSE
chr3L	11206000	-0.31115	-0.40794	-0.44483	-0.388163	TRUE	TRUE	TRUE	TRUE
chr3L	11214000	-0.303967	-0.419098	-0.419073	-0.407927	TRUE	TRUE	TRUE	TRUE
chr3L	11224000	-0.296592	-0.165698	-0.271658	-0.157292	TRUE	FALSE	TRUE	FALSE
chr3L	11238000	-0.166187	-0.166952	-0.196202	-0.20719	FALSE	FALSE	TRUE	TRUE
chr3L	11246000	-0.298913	-0.242695	-0.249159	-0.293772	TRUE	TRUE	FALSE	TRUE
chr3L	11252000	-0.238163	-0.226943	-0.24874	-0.255082	FALSE	TRUE	TRUE	TRUE
chr3L	11260000	-0.162461	-0.207687	-0.180462	-0.142161	FALSE	TRUE	FALSE	FALSE
chr3L	11428000	-0.128611	-0.198015	-0.183872	-0.170483	TRUE	TRUE	TRUE	TRUE
chr3L	11486000	-0.28038	-0.254953	-0.291365	-0.239358	TRUE	TRUE	TRUE	TRUE
chr3L	11498000	-0.142644	-0.145677	-0.181427	-0.173274	FALSE	FALSE	FALSE	TRUE
chr3L	11512000	-0.111363	-0.142701	-0.169014	-0.14018	FALSE	TRUE	FALSE	TRUE
chr3L	11524000	-0.294747	-0.0418173	-0.385167	-0.0727618	TRUE	FALSE	TRUE	FALSE
chr3L	11554000	-0.136191	-0.186125	-0.185273	-0.119023	TRUE	TRUE	TRUE	TRUE
chr3L	11562000	-0.169219	-0.19661	-0.289477	-0.16291	TRUE	TRUE	TRUE	TRUE
chr3L	11578000	-0.078501	-0.0672182	-0.101994	-0.0867808	FALSE	FALSE	TRUE	FALSE
chr3L	11582000	-0.0811165	-0.107112	-0.098117	-0.195483	FALSE	TRUE	FALSE	TRUE
chr3L	11610000	-0.104415	-0.161513	-0.11813	-0.102723	FALSE	TRUE	FALSE	FALSE
chr3L	11682000	-0.166167	-0.195402	-0.22613	-0.176787	TRUE	TRUE	TRUE	TRUE
chr3L	11712000	-0.0824135	-0.1179	-0.154075	-0.0964327	FALSE	TRUE	TRUE	FALSE
chr3L	11734000	0.0205357	-0.0985234	0.0268197	-0.123186	FALSE	FALSE	FALSE	TRUE
chr3L	11790000	-0.106655	-0.141667	-0.145182	-0.117133	TRUE	TRUE	TRUE	TRUE
chr3L	11816000	-0.177545	-0.22779	-0.201682	-0.160552	FALSE	TRUE	FALSE	FALSE
chr3L	11822000	-0.178468	-0.28015	-0.26086	-0.245664	TRUE	TRUE	TRUE	FALSE
chr3L	11834000	-0.417565	-0.559725	-0.504285	-0.486818	TRUE	TRUE	TRUE	TRUE
chr3L	11846000	-0.0665595	-0.187014	-0.10428	-0.34818	FALSE	FALSE	FALSE	TRUE
chr3L	11918000	-0.165631	0.0107303	-0.18019	-0.0283207	TRUE	FALSE	TRUE	FALSE
chr3L	11992000	-0.0786908	-0.134158	-0.13762	-0.109973	FALSE	TRUE	TRUE	TRUE
chr3L	12004000	-0.0831985	-0.123311	-0.179897	-0.12412	FALSE	TRUE	TRUE	TRUE
chr3L	12068000	-0.129079	-0.086257	-0.0974842	-0.123168	TRUE	FALSE	FALSE	TRUE
chr3L	12078000	-0.0274089	-0.0674095	-0.0762577	-0.116456	FALSE	FALSE	FALSE	TRUE
chr3L	12116000	-0.3563	-0.44205	-0.437238	-0.392765	TRUE	TRUE	TRUE	TRUE
chr3L	12124000	-0.287015	-0.339622	-0.364165	-0.327445	TRUE	FALSE	TRUE	TRUE
chr3L	12132000	-0.106206	-0.171201	-0.209811	-0.162475	TRUE	TRUE	TRUE	TRUE
chr3L	12138000	-0.129407	-0.199108	-0.226186	-0.201463	TRUE	TRUE	FALSE	TRUE
chr3L	12146000	-0.21409	-0.28545	-0.282985	-0.30474	TRUE	TRUE	TRUE	TRUE
chr3L	12166000	-0.131404	-0.0274417	-0.118875	0.0429395	TRUE	FALSE	TRUE	FALSE
chr3L	12266000	-0.206046	-0.363503	-0.397162	-0.38638	TRUE	TRUE	TRUE	TRUE
chr3L	12278000	-0.132982	-0.221048	-0.2211	-0.176138	TRUE	TRUE	TRUE	TRUE
chr3L	12288000	-0.019648	-0.132124	-0.00374325	-0.241015	FALSE	FALSE	FALSE	TRUE
chr3L	12336000	-0.0456245	-0.0773532	-0.129599	-0.0726798	FALSE	FALSE	TRUE	FALSE
chr3L	12392000	-0.204263	-0.21678	-0.220553	-0.197615	TRUE	TRUE	TRUE	TRUE
chr3L	12400000	-0.133067	-0.193947	-0.214285	-0.173228	TRUE	TRUE	TRUE	TRUE
chr3L	12418000	-0.360563	-0.424467	-0.507818	-0.34855	TRUE	TRUE	TRUE	TRUE
chr3L	12468000	-0.149798	-0.161603	-0.156134	-0.181354	FALSE	FALSE	FALSE	TRUE
chr3L	12472000	-0.213961	-0.242744	-0.227228	-0.232934	TRUE	TRUE	TRUE	TRUE
chr3L	12504000	-0.308057	-0.404205	-0.379447	-0.346548	TRUE	TRUE	TRUE	TRUE
chr3L	12526000	-0.191183	-0.245032	-0.231736	-0.253817	TRUE	TRUE	TRUE	FALSE
chr3L	12538000	-0.370918	-0.41989	-0.394778	-0.423183	TRUE	TRUE	TRUE	TRUE
chr3L	12646000	-0.176292	-0.103018	-0.241341	-0.117512	TRUE	TRUE	TRUE	TRUE
chr3L	12734000	-0.68357	-0.809168	-0.78931	-0.720415	TRUE	TRUE	TRUE	TRUE
chr3L	12806000	-0.17011	-0.316223	-0.24312	-0.291973	TRUE	TRUE	TRUE	TRUE
chr3L	12816000	-0.202215	-0.393562	-0.311223	-0.334732	TRUE	TRUE	TRUE	TRUE
chr3L	12850000	-0.138645	-0.0748922	-0.165664	-0.087157	TRUE	FALSE	TRUE	FALSE
chr3L	12858000	-0.241198	-0.182765	-0.258313	-0.168522	TRUE	TRUE	TRUE	TRUE
chr3L	12862000	-0.221582	-0.200935	-0.21599	-0.132551	TRUE	TRUE	FALSE	FALSE
chr3L	12868000	-0.18085	-0.136215	-0.138923	-0.126813	TRUE	FALSE	FALSE	TRUE
chr3L	12880000	-0.173397	-0.0278408	-0.001092	0.0326782	TRUE	FALSE	FALSE	FALSE
chr3L	13008000	-0.470398	-0.500355	-0.553185	-0.490825	TRUE	TRUE	TRUE	TRUE
chr3L	13016000	-0.376512	-0.546115	-0.455436	-0.532428	TRUE	TRUE	TRUE	TRUE
chr3L	13022000	-0.284909	-0.373399	-0.398524	-0.366548	FALSE	TRUE	TRUE	TRUE
chr3L	13042000	-0.5117	-0.56517	-0.694562	-0.615197	TRUE	TRUE	TRUE	TRUE
chr3L	13114000	-0.129146	-0.180982	-0.216078	-0.180275	TRUE	TRUE	TRUE	TRUE
chr3L	13120000	-0.13852	-0.166868	-0.190824	-0.150774	TRUE	TRUE	TRUE	TRUE
chr3L	13228000	-0.161472	-0.119438	-0.175079	-0.141105	TRUE	TRUE	TRUE	TRUE
chr3L	13302000	-0.10602	-0.0205815	-0.148612	-0.0149958	TRUE	FALSE	TRUE	FALSE
chr3L	13364000	0.0030575	-0.0368035	-0.0258407	-0.156518	FALSE	FALSE	FALSE	TRUE
chr3L	13388000	-0.326587	-0.437522	-0.428555	-0.31312	TRUE	TRUE	TRUE	TRUE
chr3L	13412000	-0.265593	-0.110566	-0.087018	-0.127531	TRUE	TRUE	FALSE	TRUE
chr3L	13486000	-0.203115	-0.237361	-0.260072	-0.196989	TRUE	TRUE	TRUE	TRUE
chr3L	13502000	-0.0372646	-0.0910378	-0.14071	-0.0922957	FALSE	FALSE	TRUE	FALSE
chr3L	13514000	-0.0777797	-0.177574	-0.147353	-0.14862	FALSE	TRUE	TRUE	TRUE
chr3L	13520000	-0.153785	-0.153857	-0.113408	-0.124733	TRUE	FALSE	FALSE	TRUE
chr3L	13538000	-0.187245	-0.174933	-0.203222	-0.227143	TRUE	FALSE	TRUE	FALSE
chr3L	13546000	-0.120207	-0.0670373	-0.298652	-0.120257	FALSE	FALSE	TRUE	FALSE
chr3L	13586000	-0.199618	-0.006351	-0.0125487	0.00797875	TRUE	FALSE	FALSE	FALSE
chr3L	13680000	0.0398527	0.00648265	-0.141152	0.0185048	FALSE	FALSE	TRUE	FALSE
chr3L	13690000	-0.225032	-0.0672215	-0.0522715	-0.119962	TRUE	FALSE	FALSE	TRUE
chr3L	13800000	-0.1668	-0.0428475	-0.0685485	-0.0464191	TRUE	FALSE	FALSE	FALSE
chr3L	13862000	-0.092765	-0.0644567	-0.143678	-0.0480252	FALSE	FALSE	TRUE	FALSE
chr3L	13920000	-0.167545	-0.211123	-0.230508	-0.194547	TRUE	TRUE	TRUE	TRUE
chr3L	13926000	-0.119705	-0.210607	-0.160941	-0.148475	FALSE	TRUE	TRUE	TRUE
chr3L	13946000	0.133182	-0.00825128	0.145308	-0.126649	FALSE	FALSE	FALSE	TRUE
chr3L	13998000	-0.389472	-0.391605	-0.457955	-0.374815	FALSE	TRUE	TRUE	TRUE
chr3L	14002000	-0.48647	-0.560157	-0.602128	-0.456807	TRUE	TRUE	TRUE	TRUE
chr3L	14032000	-0.0477175	-0.161251	-0.189479	-0.064308	FALSE	TRUE	TRUE	TRUE
chr3L	14040000	0.0105763	-0.148729	-0.0648403	-0.173951	FALSE	TRUE	FALSE	TRUE
chr3L	14054000	-0.33795	-0.601997	-0.562497	-0.660985	TRUE	TRUE	TRUE	TRUE
chr3L	14072000	-0.0832678	-0.196592	-0.183569	-0.161109	FALSE	TRUE	TRUE	FALSE
chr3L	14078000	-0.077144	-0.19169	-0.145897	-0.10974	FALSE	TRUE	TRUE	FALSE
chr3L	14112000	-0.2633	0.0840638	0.100586	-0.080549	TRUE	FALSE	FALSE	FALSE
chr3L	14182000	-0.172581	-0.176984	-0.3755	-0.133861	TRUE	TRUE	TRUE	TRUE
chr3L	14190000	-0.49481	-0.370503	-0.770785	-0.30815	TRUE	TRUE	TRUE	TRUE
chr3L	14202000	-0.162773	-0.132975	-0.278276	-0.0841271	TRUE	TRUE	TRUE	TRUE
chr3L	14212000	-0.367208	-0.258808	-0.492663	-0.230975	TRUE	TRUE	TRUE	TRUE
chr3L	14232000	0.0163618	-0.13127	-0.0084595	-0.0481077	FALSE	TRUE	FALSE	FALSE
chr3L	14260000	-0.144241	0.0280265	0.0167483	0.000263	TRUE	FALSE	FALSE	FALSE
chr3L	14410000	-0.200607	-0.26283	-0.325858	-0.187285	TRUE	TRUE	TRUE	TRUE
chr3L	14416000	-0.100594	-0.0967148	-0.232293	-0.0824605	TRUE	FALSE	TRUE	FALSE
chr3L	14514000	-0.05908	-0.0530503	-0.16775	-0.0381285	FALSE	FALSE	TRUE	FALSE
chr3L	14538000	-0.216445	-0.150838	-0.274375	-0.0889853	TRUE	TRUE	TRUE	FALSE
chr3L	14552000	-0.114733	-0.0900558	-0.17523	-0.0512787	FALSE	FALSE	TRUE	FALSE
chr3L	14560000	-0.214528	-0.0713005	-0.24398	-0.10571	TRUE	FALSE	TRUE	TRUE
chr3L	14604000	-0.136852	-0.0587491	-0.121443	-0.137225	TRUE	FALSE	TRUE	TRUE
chr3L	14608000	-0.150477	-0.059539	-0.105662	-0.0817917	TRUE	FALSE	FALSE	FALSE
chr3L	14624000	-0.196118	-0.280247	-0.289415	-0.30512	TRUE	TRUE	TRUE	TRUE
chr3L	14632000	-0.522085	-0.48346	-0.373928	-0.41057	TRUE	TRUE	TRUE	TRUE
chr3L	14658000	-0.1633	-0.0297015	-0.00733625	-0.0273188	TRUE	FALSE	FALSE	FALSE
chr3L	14666000	-0.147922	-0.106099	-0.11155	-0.0898235	FALSE	FALSE	TRUE	FALSE
chr3L	14674000	-0.32637	-0.192082	-0.280005	-0.209132	TRUE	TRUE	TRUE	TRUE
chr3L	14742000	-0.0688903	-0.0825478	-0.17888	-0.106491	FALSE	FALSE	TRUE	FALSE
chr3L	14750000	-0.176745	-0.21489	-0.205428	-0.224933	TRUE	FALSE	TRUE	FALSE
chr3L	14754000	-0.199363	-0.283542	-0.250875	-0.248658	TRUE	TRUE	TRUE	TRUE
chr3L	14786000	-0.0746829	-0.17282	-0.183415	-0.128774	FALSE	TRUE	TRUE	TRUE
chr3L	14802000	-0.36416	-0.535175	-0.433705	-0.39618	TRUE	TRUE	TRUE	TRUE
chr3L	14944000	-0.65684	-0.46599	-0.459742	-0.469892	TRUE	TRUE	TRUE	TRUE
chr3L	14982000	-0.279392	-0.359602	-0.353272	-0.258173	TRUE	TRUE	TRUE	TRUE
chr3L	14996000	-0.024336	-0.128046	-0.107165	-0.275388	FALSE	FALSE	FALSE	TRUE
chr3L	15000000	-0.076412	-0.241225	-0.20832	-0.261402	FALSE	TRUE	TRUE	FALSE
chr3L	15014000	-0.172946	-0.108911	-0.293312	-0.0812387	TRUE	TRUE	TRUE	FALSE
chr3L	15098000	-0.22073	-0.386505	-0.330512	-0.343728	TRUE	TRUE	TRUE	TRUE
chr3L	15116000	-0.0121475	-0.125526	-0.0797685	-0.0485568	FALSE	TRUE	FALSE	FALSE
chr3L	15144000	-0.24965	-0.258935	-0.28505	-0.400923	TRUE	TRUE	TRUE	TRUE
chr3L	15162000	-0.263367	-0.441097	-0.397892	-0.405495	TRUE	TRUE	TRUE	TRUE
chr3L	15264000	-0.280995	-0.10616	-0.292722	-0.1748	TRUE	TRUE	FALSE	FALSE
chr3L	15268000	-0.334108	-0.0850395	-0.402135	-0.196043	TRUE	FALSE	TRUE	TRUE
chr3L	15354000	-0.116061	-0.146163	-0.124857	-0.0945098	TRUE	TRUE	TRUE	FALSE
chr3L	15358000	-0.0853258	-0.120375	-0.146886	-0.0949818	FALSE	TRUE	TRUE	FALSE
chr3L	15362000	-0.10984	-0.0672462	-0.0987409	-0.0659385	TRUE	FALSE	FALSE	FALSE
chr3L	15500000	-0.337413	-0.342643	-0.422355	-0.468527	TRUE	TRUE	TRUE	TRUE
chr3L	15508000	-0.184068	-0.247768	-0.405247	-0.271716	TRUE	TRUE	TRUE	TRUE
chr3L	15516000	-0.141302	-0.170152	-0.339363	-0.102151	TRUE	FALSE	TRUE	FALSE
chr3L	15524000	-0.134216	-0.172446	-0.176375	-0.153828	TRUE	TRUE	FALSE	TRUE
chr3L	15554000	-0.187436	-0.171927	-0.170994	-0.0830137	TRUE	TRUE	TRUE	FALSE
chr3L	15588000	-0.233013	-0.404562	-0.326132	-0.297585	TRUE	TRUE	TRUE	TRUE
chr3L	15610000	-0.184177	-0.26148	-0.189633	-0.227417	TRUE	TRUE	TRUE	TRUE
chr3L	15620000	-0.208135	-0.301997	-0.255875	-0.301343	TRUE	TRUE	TRUE	TRUE
chr3L	15636000	-0.177216	-0.156422	-0.282255	-0.143062	TRUE	TRUE	TRUE	FALSE
chr3L	15730000	-0.080543	-0.140472	-0.126521	-0.105192	FALSE	TRUE	TRUE	TRUE
chr3L	15810000	-0.382238	-0.318213	-0.485265	-0.268755	TRUE	FALSE	TRUE	FALSE
chr3L	15816000	-0.435777	-0.50009	-0.564837	-0.500757	TRUE	TRUE	TRUE	TRUE
chr3L	15826000	-0.295665	-0.462541	-0.41752	-0.410259	TRUE	TRUE	TRUE	TRUE
chr3L	15832000	-0.340422	-0.458735	-0.450647	-0.410604	TRUE	TRUE	FALSE	TRUE
chr3L	15836000	-0.415395	-0.448997	-0.501067	-0.422818	TRUE	TRUE	TRUE	TRUE
chr3L	15944000	-0.08075	-0.0472855	-0.506498	-0.0381255	FALSE	FALSE	TRUE	FALSE
chr3L	15956000	-0.5625	-0.556763	-0.497625	-0.536435	TRUE	TRUE	TRUE	TRUE
chr3L	15966000	-0.0650697	-0.0885174	-0.297998	-0.0734962	FALSE	TRUE	TRUE	TRUE
chr3L	16006000	-0.104148	-0.159617	-0.116436	-0.161603	FALSE	TRUE	FALSE	TRUE
chr3L	16012000	-0.272695	-0.299897	-0.344577	-0.2775	TRUE	TRUE	TRUE	TRUE
chr3L	16022000	-0.105531	0.00697254	0.139704	0.0916975	TRUE	FALSE	FALSE	FALSE
chr3L	16038000	-0.0882663	-0.050642	-0.190323	-0.041623	FALSE	FALSE	TRUE	FALSE
chr3L	16052000	-0.381657	-0.382767	-0.517528	-0.312766	TRUE	TRUE	TRUE	TRUE
chr3L	16088000	-0.0350133	-0.132712	-0.088097	-0.127767	FALSE	TRUE	FALSE	TRUE
chr3L	16114000	-0.190234	-0.255447	-0.22833	-0.213127	TRUE	TRUE	TRUE	TRUE
chr3L	16132000	-0.438371	-0.546438	-0.585335	-0.476592	TRUE	TRUE	TRUE	TRUE
chr3L	16140000	-0.497814	-0.55053	-0.570102	-0.499777	TRUE	TRUE	TRUE	TRUE
chr3L	16144000	-0.508955	-0.474092	-0.434698	-0.413243	FALSE	TRUE	FALSE	FALSE
chr3L	16148000	-0.572518	-0.37175	-0.277417	-0.345008	TRUE	FALSE	FALSE	TRUE
chr3L	16348000	-0.1583	-0.235265	-0.29061	-0.254725	TRUE	TRUE	TRUE	TRUE
chr3L	16352000	-0.104811	-0.167279	-0.26082	-0.2214	FALSE	FALSE	TRUE	TRUE
chr3L	16356000	-0.0381169	-0.0567175	-0.287555	-0.077756	FALSE	FALSE	TRUE	FALSE
chr3L	16378000	-0.15078	-0.234403	-0.202327	-0.220958	TRUE	TRUE	TRUE	TRUE
chr3L	16382000	-0.113877	-0.190858	-0.164746	-0.19961	TRUE	TRUE	TRUE	TRUE
chr3L	16386000	-0.118843	-0.150322	-0.166581	-0.172168	TRUE	FALSE	FALSE	TRUE
chr3L	16392000	0.0472038	0.027199	-0.22619	-0.0439228	FALSE	FALSE	TRUE	FALSE
chr3L	16412000	-0.278548	-0.385	-0.33576	-0.369405	TRUE	TRUE	TRUE	TRUE
chr3L	16420000	-0.266755	-0.349127	-0.25352	-0.322172	TRUE	TRUE	TRUE	TRUE
chr3L	16470000	-0.105067	0.0186745	-0.171794	0.0220755	TRUE	FALSE	TRUE	FALSE
chr3L	16494000	-0.158245	-0.0606382	-0.207895	-0.080321	TRUE	FALSE	TRUE	FALSE
chr3L	16564000	-0.290932	-0.197481	-0.160754	-0.268967	TRUE	FALSE	FALSE	FALSE
chr3L	16574000	-0.40131	-0.465942	-0.465442	-0.404845	TRUE	TRUE	TRUE	TRUE
chr3L	16584000	-0.20678	-0.303185	-0.322735	-0.253025	FALSE	FALSE	TRUE	TRUE
chr3L	16612000	-0.204866	-0.29168	-0.25876	-0.242918	TRUE	TRUE	TRUE	TRUE
chr3L	16648000	-0.173478	-0.146486	-0.253365	-0.090748	TRUE	TRUE	TRUE	FALSE
chr3L	16656000	-0.103168	0.0834165	0.007715	0.0306315	TRUE	FALSE	FALSE	FALSE
chr3L	16660000	-0.139943	-0.0351438	-0.0915644	-0.0624625	TRUE	FALSE	TRUE	FALSE
chr3L	16712000	-0.261683	-0.37072	-0.331893	-0.334265	TRUE	TRUE	TRUE	TRUE
chr3L	16732000	-0.099016	-0.450875	-0.0938005	-0.27481	FALSE	TRUE	FALSE	TRUE
chr3L	16742000	-0.0618282	0.0222048	-0.121329	0.0169256	FALSE	FALSE	TRUE	FALSE
chr3L	16766000	-0.169277	-0.202315	-0.236758	-0.217372	TRUE	TRUE	FALSE	FALSE
chr3L	16772000	-0.105397	-0.142229	-0.285305	-0.209474	TRUE	FALSE	TRUE	FALSE
chr3L	16780000	-0.1243	-0.259036	-0.286228	-0.251718	FALSE	TRUE	TRUE	TRUE
chr3L	16786000	-0.278925	-0.283467	-0.296992	-0.23427	TRUE	TRUE	FALSE	FALSE
chr3L	16796000	-0.150416	0.0016425	0.0446955	0.0311788	TRUE	FALSE	FALSE	FALSE
chr3L	16842000	-0.226865	-0.288705	-0.32646	-0.281615	TRUE	TRUE	TRUE	TRUE
chr3L	16846000	-0.0979457	-0.177125	-0.193181	-0.130332	FALSE	TRUE	TRUE	FALSE
chr3L	16854000	-0.0848355	-0.124959	-0.187733	-0.112857	FALSE	TRUE	TRUE	TRUE
chr3L	16864000	-0.32868	-0.43689	-0.455948	-0.413618	TRUE	TRUE	TRUE	TRUE
chr3L	17012000	-0.282068	-0.505347	-0.336305	-0.26255	TRUE	TRUE	TRUE	TRUE
chr3L	17016000	-0.157374	-0.303123	-0.239432	-0.207632	FALSE	FALSE	FALSE	TRUE
chr3L	17046000	-0.130057	-0.181998	-0.24434	-0.191408	TRUE	TRUE	TRUE	FALSE
chr3L	17056000	-0.236228	-0.287577	-0.3328	-0.325207	TRUE	TRUE	TRUE	TRUE
chr3L	17102000	-0.109235	-0.0401195	0.0205533	0.0215108	TRUE	FALSE	FALSE	FALSE
chr3L	17246000	-0.0302355	-0.14555	-0.0553628	-0.15025	FALSE	TRUE	FALSE	TRUE
chr3L	17338000	-0.151622	-0.195775	-0.26111	-0.15603	TRUE	TRUE	TRUE	TRUE
chr3L	17352000	-0.18135	-0.209097	-0.299847	-0.222605	TRUE	TRUE	TRUE	TRUE
chr3L	17408000	-0.201335	-0.0655489	-0.184207	-0.0282374	TRUE	FALSE	TRUE	FALSE
chr3L	17416000	-0.123153	-0.142338	-0.119769	-0.122665	TRUE	FALSE	TRUE	FALSE
chr3L	17426000	-0.087178	-0.194074	-0.196061	-0.196019	FALSE	TRUE	TRUE	TRUE
chr3L	17434000	-0.141308	-0.24316	-0.24433	-0.194755	TRUE	TRUE	TRUE	TRUE
chr3L	17444000	-0.106036	0.0137743	0.0525487	-0.0146196	TRUE	FALSE	FALSE	FALSE
chr3L	17476000	-0.115328	-0.0955618	-0.212592	-0.100885	TRUE	FALSE	TRUE	TRUE
chr3L	17514000	-0.0936516	-0.174935	-0.129299	-0.169568	FALSE	TRUE	TRUE	TRUE
chr3L	17558000	-0.380887	-0.419175	-0.458027	-0.412485	TRUE	TRUE	TRUE	TRUE
chr3L	17620000	-0.147103	-0.175843	-0.168125	-0.191858	TRUE	TRUE	TRUE	TRUE
chr3L	17644000	-0.0614157	-0.117651	-0.133437	-0.0558254	FALSE	TRUE	TRUE	FALSE
chr3L	17654000	-0.106315	-0.163181	-0.143104	-0.123215	FALSE	TRUE	TRUE	FALSE
chr3L	17658000	-0.0555564	-0.106721	-0.0851242	-0.148682	FALSE	FALSE	FALSE	TRUE
chr3L	17670000	-0.43774	-0.41128	-0.420415	-0.41897	TRUE	TRUE	TRUE	TRUE
chr3L	17790000	-0.0446913	-0.0792525	-0.111029	-0.114844	FALSE	FALSE	TRUE	TRUE
chr3L	17846000	-0.0951515	-0.187825	-0.178199	-0.208663	FALSE	TRUE	TRUE	TRUE
chr3L	17898000	0.0118846	0.0078515	-0.113906	-0.000516	FALSE	FALSE	TRUE	FALSE
chr3L	17908000	-0.046886	-0.061626	-0.0547887	-0.129315	FALSE	FALSE	FALSE	TRUE
chr3L	17914000	-0.0306002	-0.0769165	-0.034787	-0.134337	FALSE	FALSE	FALSE	TRUE
chr3L	17988000	-0.265722	-0.0578632	-0.27894	-0.116976	TRUE	FALSE	TRUE	TRUE
chr3L	18018000	-0.115769	0.040978	0.0129777	-0.00732675	TRUE	FALSE	FALSE	FALSE
chr3L	18042000	-0.0969363	-0.0574015	-0.168339	0.0508041	FALSE	FALSE	TRUE	FALSE
chr3L	18088000	-0.0604297	-0.128679	-0.0865985	-0.0957535	FALSE	TRUE	FALSE	FALSE
chr3L	18106000	-0.112402	-0.226773	-0.190787	-0.231671	TRUE	TRUE	TRUE	TRUE
chr3L	18112000	-0.201445	-0.25981	-0.158163	-0.218647	TRUE	TRUE	TRUE	TRUE
chr3L	18168000	-0.251827	-0.151053	-0.369482	-0.0911118	TRUE	TRUE	TRUE	FALSE
chr3L	18174000	-0.162128	-0.105411	-0.267716	-0.0742608	TRUE	FALSE	FALSE	FALSE
chr3L	18186000	-0.215697	-0.262085	-0.26113	-0.17202	TRUE	TRUE	TRUE	TRUE
chr3L	18190000	-0.0879405	-0.24963	-0.07438	-0.191038	FALSE	TRUE	FALSE	TRUE
chr3L	18236000	-0.156635	-0.044013	-0.0747997	-0.105849	TRUE	FALSE	FALSE	TRUE
chr3L	18450000	-0.118365	-0.0879074	-0.0871578	-0.094392	TRUE	FALSE	FALSE	FALSE
chr3L	18454000	-0.0986058	-0.0837272	-0.112706	-0.0935612	FALSE	FALSE	TRUE	FALSE
chr3L	18464000	-0.102355	-0.11359	-0.319375	-0.123023	TRUE	FALSE	TRUE	TRUE
chr3L	18514000	-0.134519	-0.027735	0.0493516	-0.0190027	TRUE	FALSE	FALSE	FALSE
chr3L	18556000	0.0522992	-0.058994	-0.111371	-0.0585012	FALSE	FALSE	TRUE	FALSE
chr3L	18610000	-0.088609	-0.106537	-0.277923	-0.0787328	FALSE	FALSE	TRUE	FALSE
chr3L	18618000	-0.327962	-0.39082	-0.424	-0.377088	TRUE	TRUE	FALSE	FALSE
chr3L	18622000	-0.305017	-0.36785	-0.472388	-0.398002	TRUE	TRUE	TRUE	TRUE
chr3L	18626000	-0.240115	-0.279857	-0.413668	-0.28021	TRUE	FALSE	TRUE	FALSE
chr3L	18666000	-0.0519722	-0.0605723	-0.0490512	-0.13012	FALSE	FALSE	FALSE	TRUE
chr3L	18672000	-0.0490198	-0.0990295	-0.0929553	-0.106673	FALSE	FALSE	TRUE	TRUE
chr3L	18684000	-0.243588	-0.291972	-0.307767	-0.251925	TRUE	TRUE	TRUE	TRUE
chr3L	18744000	-0.104318	-0.0075627	-0.0627007	-0.0474637	TRUE	FALSE	FALSE	FALSE
chr3L	18816000	-0.219658	-0.360925	-0.401122	-0.26923	FALSE	TRUE	TRUE	FALSE
chr3L	18820000	-0.335002	-0.447175	-0.457348	-0.381035	TRUE	TRUE	TRUE	TRUE
chr3L	18842000	-0.0946595	-0.0219125	-0.158683	-0.103424	FALSE	FALSE	TRUE	TRUE
chr3L	18848000	-0.122338	0.075163	-0.063078	-0.114958	TRUE	FALSE	FALSE	TRUE
chr3L	18866000	-0.184435	-0.262765	-0.272765	-0.243487	TRUE	TRUE	TRUE	TRUE
chr3L	18870000	-0.163425	-0.25659	-0.185812	-0.193332	FALSE	TRUE	FALSE	FALSE
chr3L	18898000	-0.199795	-0.20711	-0.312475	-0.162807	TRUE	TRUE	TRUE	TRUE
chr3L	18906000	-0.112291	-0.213737	-0.235243	-0.15335	FALSE	TRUE	FALSE	FALSE
chr3L	19000000	-0.346147	-0.397848	-0.472353	-0.420407	TRUE	TRUE	TRUE	TRUE
chr3L	19020000	0.0566595	-0.00309025	-0.105617	0.0490175	FALSE	FALSE	TRUE	FALSE
chr3L	19046000	-0.117352	-0.210845	-0.150336	-0.153839	TRUE	TRUE	TRUE	TRUE
chr3L	19062000	-0.0981507	-0.110328	-0.17024	-0.0845425	TRUE	TRUE	TRUE	FALSE
chr3L	19092000	-0.167225	-0.173762	-0.34517	-0.191068	TRUE	TRUE	TRUE	TRUE
chr3L	19100000	-0.0982882	-0.118349	-0.156883	-0.237297	FALSE	TRUE	FALSE	TRUE
chr3L	19140000	-0.23619	-0.207505	-0.409772	-0.18059	TRUE	TRUE	TRUE	TRUE
chr3L	19246000	-0.128999	-0.163585	-0.044366	-0.14734	TRUE	TRUE	FALSE	TRUE
chr3L	19254000	-0.0817782	-0.164023	-0.177877	-0.17971	FALSE	TRUE	TRUE	TRUE
chr3L	19264000	-0.0818295	-0.129059	-0.15131	-0.124731	FALSE	TRUE	TRUE	TRUE
chr3L	19294000	-0.208485	-0.112301	-0.157653	-0.1663	TRUE	TRUE	TRUE	TRUE
chr3L	19520000	-0.152415	-0.0374011	-0.0135566	-0.0691057	TRUE	FALSE	FALSE	FALSE
chr3L	19526000	-0.13946	-0.174308	-0.0168948	-0.0696703	TRUE	TRUE	FALSE	FALSE
chr3L	19554000	-0.249927	-0.344247	-0.286885	-0.279898	TRUE	TRUE	TRUE	TRUE
chr3L	19564000	-0.112195	-0.174224	-0.195688	-0.127967	FALSE	TRUE	TRUE	TRUE
chr3L	19586000	-0.128898	-0.216825	-0.17781	-0.228327	TRUE	TRUE	TRUE	TRUE
chr3L	19620000	-0.136935	-0.16879	-0.126129	-0.146211	TRUE	TRUE	TRUE	TRUE
chr3L	19624000	-0.138338	-0.059486	-0.0342635	-0.062145	TRUE	FALSE	FALSE	FALSE
chr3L	19632000	-0.0792275	-0.175982	-0.117631	-0.138621	FALSE	TRUE	FALSE	TRUE
chr3L	19638000	-0.138368	-0.26506	-0.199189	-0.16983	TRUE	TRUE	TRUE	FALSE
chr3L	19642000	-0.160304	-0.249305	-0.250543	-0.252117	FALSE	FALSE	TRUE	TRUE
chr3L	19688000	-0.274889	-0.360777	-0.391398	-0.261621	TRUE	TRUE	TRUE	TRUE
chr3L	19758000	-0.101101	0.0415144	0.0852725	-0.137461	TRUE	FALSE	FALSE	TRUE
chr3L	19794000	-0.402853	-0.407768	-0.46419	-0.384915	TRUE	TRUE	TRUE	TRUE
chr3L	19806000	-0.138145	-0.151537	-0.161367	-0.11936	TRUE	TRUE	TRUE	FALSE
chr3L	19818000	-0.0567425	-0.100523	-0.116196	-0.110751	FALSE	TRUE	TRUE	TRUE
chr3L	19898000	-0.266892	-0.296085	-0.269485	-0.29093	TRUE	TRUE	TRUE	TRUE
chr3L	19910000	-0.34892	-0.412125	-0.393345	-0.337933	TRUE	TRUE	TRUE	TRUE
chr3L	19914000	-0.29382	-0.356818	-0.35156	-0.277631	TRUE	TRUE	TRUE	TRUE
chr3L	19928000	-0.52418	-0.56538	-0.526227	-0.52702	TRUE	TRUE	TRUE	TRUE
chr3L	19938000	-0.172676	-0.176527	-0.330682	-0.188655	FALSE	FALSE	TRUE	FALSE
chr3L	19992000	-0.0804284	-0.0982298	-0.116784	-0.0864643	FALSE	FALSE	TRUE	FALSE
chr3L	20004000	-0.160907	-0.157415	-0.19657	-0.146563	TRUE	TRUE	TRUE	TRUE
chr3L	20030000	-0.287643	-0.329993	-0.311103	-0.313525	TRUE	TRUE	TRUE	TRUE
chr3L	20222000	-0.161603	-0.14715	-0.170165	-0.141489	TRUE	FALSE	FALSE	FALSE
chr3L	20226000	-0.117473	-0.219362	-0.2142	-0.167197	TRUE	TRUE	TRUE	TRUE
chr3L	20242000	-0.108285	-0.154045	-0.151793	-0.130252	TRUE	TRUE	TRUE	TRUE
chr3L	20296000	-0.225983	-0.217817	-0.278672	-0.237668	TRUE	TRUE	TRUE	TRUE
chr3L	20302000	-0.15017	-0.106885	-0.20311	-0.132208	TRUE	FALSE	TRUE	FALSE
chr3L	20310000	-0.1847	-0.189725	-0.235753	-0.14649	TRUE	TRUE	TRUE	TRUE
chr3L	20314000	-0.166357	-0.212042	-0.24368	-0.155482	TRUE	TRUE	FALSE	TRUE
chr3L	20348000	-0.154707	-0.19934	-0.22676	-0.263995	TRUE	TRUE	TRUE	TRUE
chr3L	20376000	-0.0552728	-0.0681224	-0.117831	-0.0743068	FALSE	FALSE	TRUE	FALSE
chr3L	20400000	-0.055853	-0.103198	-0.12248	-0.108538	FALSE	TRUE	TRUE	TRUE
chr3L	20428000	-0.0751787	-0.153604	-0.0886133	-0.0258946	FALSE	TRUE	FALSE	FALSE
chr3L	20500000	0.037126	0.00679575	0.0532282	-0.158831	FALSE	FALSE	FALSE	TRUE
chr3L	20518000	-0.27457	-0.35156	-0.383198	-0.296725	TRUE	TRUE	TRUE	TRUE
chr3L	20526000	-0.324195	-0.38253	-0.408903	-0.313148	TRUE	TRUE	TRUE	TRUE
chr3L	20542000	-0.195153	-0.113435	-0.28608	-0.142561	TRUE	FALSE	TRUE	FALSE
chr3L	20548000	-0.0667221	-0.0682615	-0.0977042	-0.218995	FALSE	FALSE	FALSE	TRUE
chr3L	20604000	-0.0863262	-0.0314017	-0.10188	-0.0468363	FALSE	FALSE	TRUE	FALSE
chr3L	20614000	-0.062018	-0.201815	-0.0763425	-0.0641435	FALSE	TRUE	FALSE	FALSE
chr3L	20620000	-0.151707	-0.21898	-0.15082	-0.169393	TRUE	TRUE	TRUE	TRUE
chr3L	20696000	-0.170197	-0.156144	-0.207709	-0.154012	TRUE	TRUE	TRUE	TRUE
chr3L	20712000	-0.396827	-0.0982315	-0.400353	-0.171644	TRUE	FALSE	TRUE	FALSE
chr3L	20726000	-0.105801	-0.027038	-0.116931	-0.0454732	TRUE	FALSE	TRUE	FALSE
chr3L	20768000	-0.58594	-0.598143	-0.670377	-0.490475	TRUE	TRUE	TRUE	TRUE
chr3L	20786000	-0.0940595	-0.203877	-0.227119	-0.169662	FALSE	TRUE	TRUE	TRUE
chr3L	20800000	-0.11522	-0.196629	-0.237315	-0.170278	TRUE	TRUE	TRUE	TRUE
chr3L	20810000	-0.106875	-0.174397	-0.149175	-0.138683	FALSE	TRUE	FALSE	TRUE
chr3L	20842000	-0.150777	-0.131856	-0.119977	-0.161675	TRUE	TRUE	TRUE	TRUE
chr3L	20992000	-0.257373	-0.274492	-0.22924	-0.295435	TRUE	TRUE	TRUE	TRUE
chr3L	21008000	-0.181339	-0.290695	-0.27295	-0.229895	TRUE	TRUE	TRUE	TRUE
chr3L	21028000	-0.31179	-0.469147	-0.382157	-0.348395	TRUE	TRUE	TRUE	TRUE
chr3L	21034000	-0.252858	-0.390668	-0.309915	-0.311053	TRUE	TRUE	TRUE	TRUE
chr3L	21050000	-0.269742	0.0061488	-0.223721	-0.115138	TRUE	FALSE	TRUE	FALSE
chr3L	21068000	-0.292697	-0.312022	-0.380873	-0.230255	TRUE	TRUE	TRUE	TRUE
chr3L	21132000	-0.195193	-0.237602	-0.19694	-0.2045	TRUE	TRUE	TRUE	TRUE
chr3L	21136000	-0.156828	-0.196822	-0.157622	-0.170755	TRUE	TRUE	TRUE	TRUE
chr3L	21276000	-0.152241	-0.168497	-0.118913	-0.155887	TRUE	TRUE	TRUE	TRUE
chr3L	21280000	-0.0828798	-0.12449	-0.0953359	-0.171478	FALSE	FALSE	FALSE	TRUE
chr3L	21286000	-0.180843	-0.162037	-0.138398	-0.204529	TRUE	TRUE	TRUE	TRUE
chr3L	21298000	0.0788288	0.0808433	-0.127583	0.103291	FALSE	FALSE	TRUE	FALSE
chr3L	21318000	-0.156383	-0.15893	-0.199953	-0.154379	TRUE	TRUE	TRUE	TRUE
chr3L	21336000	-0.05339	-0.0915317	-0.0709807	-0.104578	FALSE	FALSE	FALSE	TRUE
chr3L	21348000	-0.0932697	-0.142755	-0.120045	-0.146195	FALSE	TRUE	TRUE	TRUE
chr3L	21434000	-0.201652	-0.29002	-0.272855	-0.29043	TRUE	TRUE	TRUE	TRUE
chr3L	21442000	-0.212291	-0.289063	-0.270177	-0.309598	FALSE	FALSE	FALSE	TRUE
chr3L	21446000	-0.284037	-0.356658	-0.339842	-0.33173	TRUE	TRUE	TRUE	TRUE
chr3L	21484000	-0.491025	-0.32513	-0.627677	-0.393458	TRUE	TRUE	TRUE	TRUE
chr3L	21492000	-0.146858	-0.101684	-0.115363	-0.177552	FALSE	FALSE	FALSE	TRUE
chr3L	21496000	-0.0952328	-0.102616	-0.103205	-0.0961738	FALSE	TRUE	TRUE	FALSE
chr3L	21516000	-0.0296655	-0.138792	-0.101509	-0.0393645	FALSE	TRUE	TRUE	FALSE
chr3L	21538000	-0.122482	-0.192908	-0.219708	-0.204613	TRUE	TRUE	TRUE	TRUE
chr3L	21570000	-0.091378	-0.164604	-0.126759	-0.13813	FALSE	TRUE	TRUE	TRUE
chr3L	21574000	-0.102389	-0.183297	-0.160727	-0.18249	TRUE	TRUE	TRUE	TRUE
chr3L	21604000	-0.160354	0.0848979	-0.0638507	-0.060488	TRUE	FALSE	FALSE	FALSE
chr3L	21636000	-0.14331	-0.384153	-0.24451	-0.356648	FALSE	TRUE	TRUE	TRUE
chr3L	21642000	-0.241278	-0.249988	-0.34694	-0.0746243	TRUE	FALSE	TRUE	FALSE
chr3L	21654000	-0.211785	0.0441172	0.0276177	-0.0749352	TRUE	FALSE	FALSE	FALSE
chr3L	21730000	-0.0576557	-0.16561	-0.146228	-0.114602	FALSE	TRUE	TRUE	TRUE
chr3L	21774000	0.034399	0.0814035	-0.176003	0.057358	FALSE	FALSE	TRUE	FALSE
chr3L	21808000	-0.117486	-0.100652	-0.0751337	-0.108877	TRUE	FALSE	FALSE	FALSE
chr3L	21822000	-0.31732	-0.443352	-0.442795	-0.392242	TRUE	TRUE	TRUE	TRUE
chr3L	21834000	-0.222489	-0.324637	-0.339063	-0.261311	TRUE	TRUE	TRUE	TRUE
chr3L	21842000	-0.261035	-0.331908	-0.2875	-0.30344	TRUE	TRUE	TRUE	TRUE
chr3L	21962000	-0.100678	-0.0659258	-0.0872693	-0.136054	TRUE	FALSE	FALSE	TRUE
chr3L	22066000	-0.210978	-0.289538	-0.28026	-0.224145	TRUE	TRUE	TRUE	TRUE
chr3L	22072000	-0.117926	-0.190788	-0.239999	-0.160695	FALSE	FALSE	TRUE	FALSE
chr3L	22076000	-0.210978	-0.31168	-0.315673	-0.233132	TRUE	TRUE	TRUE	TRUE
chr3L	22132000	-0.0985822	-0.126922	-0.144949	-0.128543	TRUE	TRUE	TRUE	TRUE
chr3L	22136000	-0.0652138	-0.111207	-0.128384	-0.0986425	FALSE	TRUE	TRUE	FALSE
chr3L	22256000	-0.179564	-0.161208	-0.150582	-0.161304	TRUE	FALSE	FALSE	FALSE
chr3L	22262000	-0.188784	-0.287247	-0.26064	-0.278998	TRUE	TRUE	TRUE	TRUE
chr3L	22288000	-0.0529333	-0.129164	-0.124361	-0.122886	FALSE	TRUE	TRUE	TRUE
chr3L	22314000	-0.167075	-0.142668	-0.0189392	-0.045127	TRUE	TRUE	FALSE	FALSE
chr3L	22346000	-0.125674	-0.134653	-0.0253512	0.0266173	TRUE	TRUE	FALSE	FALSE
chr3L	22380000	0.0236714	0.0330626	-0.18715	-0.004312	FALSE	FALSE	TRUE	FALSE
chr3L	22400000	-0.0915582	-0.193522	-0.0944305	-0.187693	FALSE	TRUE	FALSE	TRUE
chr3L	22408000	-0.266018	-0.362435	-0.31026	-0.347347	TRUE	TRUE	TRUE	TRUE
chr3L	22452000	-0.128989	-0.0353199	0.0263275	0.0372572	TRUE	FALSE	FALSE	FALSE
chr3L	22494000	-0.0238041	0.00991008	-0.11822	0.0140333	FALSE	FALSE	TRUE	FALSE
chr3L	22716000	-0.332483	-0.445723	-0.427585	-0.432883	TRUE	TRUE	TRUE	TRUE
chr3L	22724000	-0.208982	-0.273134	-0.276223	-0.260778	FALSE	FALSE	TRUE	FALSE
chr3L	22728000	-0.14041	-0.229238	-0.244565	-0.192461	FALSE	TRUE	TRUE	FALSE
chr3L	22742000	-0.144727	-0.19076	-0.2077	-0.181965	TRUE	TRUE	TRUE	TRUE
chr3L	22750000	-0.171038	-0.139775	-0.183367	-0.0927218	TRUE	FALSE	TRUE	FALSE
chr3L	22864000	-0.271292	-0.314827	-0.376245	-0.3002	TRUE	TRUE	TRUE	TRUE
chr3L	22872000	-0.124939	-0.206752	-0.230879	-0.179854	TRUE	TRUE	TRUE	TRUE
chr3L	22880000	-0.25632	-0.334278	-0.329945	-0.295625	TRUE	TRUE	TRUE	TRUE
chr3L	22886000	-0.362903	-0.188708	-0.174156	-0.181881	TRUE	FALSE	FALSE	FALSE
chr3L	22982000	-0.118892	-0.0229057	-0.175962	-0.0471198	TRUE	FALSE	TRUE	FALSE
chr3L	23000000	-0.0712325	-0.0429925	-0.137745	-0.0665857	FALSE	FALSE	TRUE	FALSE
chr3L	23126000	-0.0631955	-0.116211	-0.0902764	-0.0386929	FALSE	TRUE	FALSE	FALSE
chr3L	23152000	-0.0855438	-0.134373	0.0194892	0.049098	FALSE	TRUE	FALSE	FALSE
chr3L	23280000	-0.0936706	-0.0987273	-0.0848354	-0.115434	FALSE	FALSE	FALSE	TRUE
chr3L	23288000	-0.172011	-0.130892	-0.110829	-0.112561	TRUE	TRUE	FALSE	FALSE
chr3L	23344000	-0.206632	-0.212578	-0.159331	-0.19146	TRUE	TRUE	TRUE	TRUE
chr3L	23348000	-0.14389	-0.0932315	-0.0457037	-0.074864	TRUE	FALSE	FALSE	FALSE
chr3L	23664000	-0.141846	-0.0293645	0.0297178	0.0040595	TRUE	FALSE	FALSE	FALSE
chr3L	23738000	-0.241845	-0.295252	-0.308825	-0.298277	TRUE	TRUE	TRUE	TRUE
chr3L	23930000	-0.20008	-0.0999315	-0.027484	-0.101545	TRUE	TRUE	FALSE	FALSE
chr3L	23968000	-0.184191	-0.178275	-0.0697715	-0.14838	TRUE	FALSE	FALSE	FALSE
chr3L	24000000	-0.16938	-0.175795	-0.18805	-0.15552	FALSE	TRUE	TRUE	FALSE
chr3L	24030000	-0.0944767	-0.124159	-0.08393	-0.0777402	FALSE	TRUE	FALSE	FALSE
chr3L	24148000	-0.124663	-0.142007	-0.0858027	-0.114831	FALSE	TRUE	FALSE	FALSE
chr3L	24228000	-0.132933	-0.15499	-0.0841563	-0.0844432	FALSE	TRUE	FALSE	FALSE
chr3L	24566000	-0.30992	0.0654712	0.294864	0.319394	TRUE	FALSE	FALSE	FALSE
chr3L	24720000	-0.114845	-0.142599	-0.0621903	-0.054115	TRUE	TRUE	FALSE	FALSE
chr3L	24872000	-0.0638527	-0.127976	-0.0847247	-0.255615	FALSE	FALSE	FALSE	TRUE
chr3L	25108000	-0.0614667	-0.102712	-0.0692056	-0.055232	FALSE	TRUE	FALSE	FALSE
chr3L	25196000	-0.106002	-0.118127	-0.0890288	-0.009773	TRUE	TRUE	FALSE	FALSE
chr3L	25226000	-0.113493	-0.0761716	-0.0917585	-0.038219	TRUE	FALSE	FALSE	FALSE
chr3L	25244000	-0.139935	-0.136799	-0.126661	-0.125972	TRUE	FALSE	FALSE	FALSE
chr3L	25384000	-0.0889203	-0.0702221	-0.0956863	-0.223733	FALSE	FALSE	FALSE	TRUE
chr3L	25466000	-0.0839532	-0.0597509	-0.33774	-0.0897208	TRUE	FALSE	TRUE	FALSE
chr3L	25484000	-0.146554	-0.0303773	-0.00011575	-0.0115993	TRUE	FALSE	FALSE	FALSE
chr3L	25498000	0.0482496	-0.0866263	0.0195195	-0.229984	FALSE	FALSE	FALSE	TRUE
chr3L	25750000	-0.193983	-0.0542018	0.027183	-0.037213	TRUE	TRUE	FALSE	FALSE
chr3L	25922000	-0.244897	-0.151613	-0.0465532	-0.0628897	TRUE	TRUE	FALSE	FALSE
chr3L	26164000	-0.227967	-0.138552	-0.081155	-0.128901	TRUE	FALSE	FALSE	FALSE
chr3L	26236000	-0.10808	-0.108155	-0.0495208	-0.094267	TRUE	FALSE	FALSE	FALSE
chr3L	27084000	-0.190885	-0.200194	-0.137664	-0.13678	TRUE	FALSE	FALSE	FALSE
chr3L	27172000	-0.111588	0.03017	0.13975	0.13919	TRUE	FALSE	FALSE	FALSE
chr3L	27268000	-0.0646535	-0.122705	-0.132718	-0.0624963	FALSE	TRUE	TRUE	FALSE
chr3L	27860000	-0.0876617	-0.149147	-0.099265	-0.0684775	FALSE	TRUE	FALSE	FALSE
chr3R	902000	-0.161681	-0.0746268	-0.0127196	0.0129088	TRUE	FALSE	FALSE	FALSE
chr3R	2388000	-0.135179	-0.0223178	0.146749	0.130575	TRUE	FALSE	FALSE	FALSE
chr3R	2410000	-0.40586	-0.40673	-0.40183	-0.401382	FALSE	TRUE	FALSE	TRUE
chr3R	2494000	-0.201798	-0.132316	-0.208546	-0.27257	TRUE	FALSE	FALSE	FALSE
chr3R	2516000	-0.216868	-0.162566	-0.172031	-0.235164	FALSE	TRUE	FALSE	FALSE
chr3R	2544000	-2.2098	-2.49737	-2.53437	-2.54332	TRUE	TRUE	FALSE	TRUE
chr3R	2550000	-0.316798	-0.351177	-0.43438	-0.274977	FALSE	TRUE	FALSE	TRUE
chr3R	3016000	-0.160963	-0.14621	-0.0756225	-0.0728185	TRUE	TRUE	FALSE	FALSE
chr3R	3178000	-0.2376	-0.245108	-0.582185	-0.211435	FALSE	FALSE	TRUE	FALSE
chr3R	3374000	-0.179977	-0.108188	-0.168109	-0.159301	TRUE	TRUE	TRUE	TRUE
chr3R	3452000	-0.117225	-0.086763	-0.0893987	-0.0851485	TRUE	FALSE	FALSE	FALSE
chr3R	3788000	-0.0096295	0.0092905	-0.11678	-0.0167293	FALSE	FALSE	TRUE	FALSE
chr3R	3802000	-0.20008	-0.0258552	0.0471758	-0.0930263	TRUE	FALSE	FALSE	FALSE
chr3R	4046000	-0.185502	-0.00222487	-0.0695335	-0.00335065	TRUE	FALSE	FALSE	FALSE
chr3R	4052000	-0.286118	-0.117585	-0.30285	-0.106497	TRUE	FALSE	TRUE	FALSE
chr3R	4088000	-0.107501	-0.109179	-0.240705	-0.184551	TRUE	TRUE	TRUE	TRUE
chr3R	4174000	-1.165	-1.25419	-1.19854	-1.38043	TRUE	TRUE	TRUE	TRUE
chr3R	4220000	-0.220642	-0.233045	-0.433717	-0.204265	TRUE	TRUE	TRUE	TRUE
chr3R	4232000	-0.12574	-0.139559	-0.196632	-0.13543	TRUE	TRUE	TRUE	TRUE
chr3R	4310000	-0.221557	-0.229545	-0.234795	-0.19574	TRUE	TRUE	TRUE	TRUE
chr3R	4320000	-0.097115	-0.102895	-0.107258	-0.0523131	FALSE	TRUE	TRUE	FALSE
chr3R	4338000	-0.254767	-0.306915	-0.348637	-0.24046	TRUE	TRUE	TRUE	TRUE
chr3R	4382000	-0.192885	-0.209237	-0.183218	-0.162172	TRUE	TRUE	TRUE	TRUE
chr3R	4388000	-0.152668	-0.164606	-0.1665	-0.099085	TRUE	TRUE	TRUE	FALSE
chr3R	4400000	-0.152724	-0.13783	-0.128705	-0.113769	TRUE	TRUE	TRUE	TRUE
chr3R	4404000	-0.0870153	-0.122588	-0.101104	-0.110115	FALSE	FALSE	FALSE	TRUE
chr3R	4434000	-0.137759	-0.191055	-0.124915	-0.0875323	TRUE	TRUE	TRUE	FALSE
chr3R	4452000	-0.110597	-0.0963291	-0.144845	-0.111279	TRUE	FALSE	TRUE	TRUE
chr3R	4480000	-0.35745	-0.424515	-0.493055	-0.461018	TRUE	TRUE	TRUE	TRUE
chr3R	4486000	-0.24556	-0.314682	-0.372283	-0.322418	TRUE	TRUE	TRUE	TRUE
chr3R	4642000	-0.263915	-0.395075	-0.429997	-0.355872	TRUE	TRUE	TRUE	TRUE
chr3R	4650000	-0.163908	-0.205526	-0.231445	-0.220575	TRUE	FALSE	FALSE	TRUE
chr3R	4660000	-0.378597	-0.385522	-0.477045	-0.354098	TRUE	TRUE	TRUE	TRUE
chr3R	4776000	-0.139142	-0.210342	-0.12603	-0.164738	TRUE	TRUE	TRUE	TRUE
chr3R	4802000	-0.300755	-0.380337	-0.263925	-0.239742	TRUE	TRUE	TRUE	FALSE
chr3R	4812000	-0.26255	-0.394993	-0.37339	-0.3712	TRUE	TRUE	TRUE	TRUE
[truncated: 1,394 more rows]
