# Supplementary material for: Essential role of Cp190 in physical and regulatory boundary formation
Source: Sci Adv. 2022 May 13;8(19):eabl8834. doi: 10.1126/sciadv.abl8834 (PMC9106302; doi:10.1126/sciadv.abl8834)
Supplement: Supplementary file 2 — Data S1 to S15 [file sciadv.abl8834_data_files_s1_to_s15.zip › sciadv.abl8834_data_file_s3.xlsx]

## Sheet: Sheet1
chr	position	score.WT_0	score.CTCF_0_Cp190_0	score.CTCF_0	score.Cp190_0
chr2L	2000
chr2L	4000
chr2L	6000	0.8763	0.8986	1.13223	0.917318
chr2L	8000	0.64923	0.657388	0.775535	0.572937
chr2L	10000	0.443887	0.47084	0.53745	0.411747
chr2L	12000	0.268643	0.272513	0.344482	0.231805
chr2L	14000	0.130917	0.082839	0.127467	0.0706086
chr2L	16000	-0.0539987	-0.133577	-0.137394	-0.110479
chr2L	18000	-0.257191	-0.18764	-0.323179	-0.10846
chr2L	20000	-0.249777	-0.161543	-0.319786	-0.0718928
chr2L	22000	-0.378914	-0.265995	-0.45222	-0.197492
chr2L	24000	-0.253319	-0.155927	-0.245194	-0.123378
chr2L	26000	-0.165195	-0.0657925	-0.165038	-0.067169
chr2L	28000	-0.0782125	-0.0183367	-0.0676275	-0.0124595
chr2L	30000	0.0105317	0.0630388	0.010836	0.0670817
chr2L	32000	0.0678681	0.108973	0.0711472	0.12432
chr2L	34000	0.0637743	0.106812	0.0655531	0.100499
chr2L	36000	0.0860279	0.128305	0.0684883	0.0995488
chr2L	38000	0.114801	0.141426	0.107575	0.111765
chr2L	40000	0.137463	0.133167	0.130339	0.106058
chr2L	42000	0.131274	0.127605	0.128164	0.108032
chr2L	44000	0.137293	0.120761	0.124097	0.111556
chr2L	46000	0.15573	0.147317	0.140397	0.134342
chr2L	48000	0.163827	0.158094	0.166565	0.161645
chr2L	50000	0.170345	0.161992	0.173402	0.167345
chr2L	52000	0.177038	0.174579	0.182852	0.175724
chr2L	54000	0.144899	0.145238	0.141521	0.123888
chr2L	56000	0.122449	0.138723	0.120769	0.127013
chr2L	58000	0.081755	0.111626	0.0827355	0.110584
chr2L	60000	0.040059	0.0790658	0.0183432	0.0770585
chr2L	62000	0.00810922	0.0411688	-0.0508295	0.0450289
chr2L	64000	-0.0724908	-0.0139428	-0.154979	-0.0209917
chr2L	66000	-0.104901	-0.0589128	-0.204368	-0.0739217
chr2L	68000	-0.0750275	-0.0630793	-0.153337	-0.0664938
chr2L	70000	-0.035167	-0.0373708	-0.0968042	-0.0488835
chr2L	72000	-0.0327322	-0.0459849	-0.0811102	-0.055375
chr2L	74000	-0.00717425	-0.0476703	-0.058502	-0.0182807
chr2L	76000	-0.00374675	-0.0504282	-0.0406222	-0.032418
chr2L	78000	-0.0183698	-0.0687161	-0.0293465	-0.0596532
chr2L	80000	-0.017744	-0.0848577	-0.029171	-0.0891531
chr2L	82000	-0.0226595	-0.111522	-0.0377673	-0.121722
chr2L	84000	-0.053706	-0.162064	-0.0819515	-0.163686
chr2L	86000	-0.0814816	-0.194339	-0.102612	-0.206818
chr2L	88000	-0.104317	-0.234116	-0.134413	-0.218772
chr2L	90000	-0.137107	-0.242457	-0.170747	-0.232315
chr2L	92000	-0.16861	-0.273027	-0.227598	-0.258028
chr2L	94000	-0.170618	-0.267168	-0.242058	-0.26897
chr2L	96000	-0.113423	-0.19843	-0.183603	-0.195253
chr2L	98000	-0.0663653	-0.13851	-0.121882	-0.128401
chr2L	100000	-0.0505465	-0.104217	-0.0937573	-0.0971073
chr2L	102000	-0.0611343	-0.130359	-0.129413	-0.13027
chr2L	104000	-0.0512865	-0.0981407	-0.0964755	-0.11797
chr2L	106000	-0.06298	-0.108136	-0.113903	-0.127672
chr2L	108000	-0.0852573	-0.118953	-0.132307	-0.144296
chr2L	110000	-0.0635621	-0.0959685	-0.109309	-0.114678
chr2L	112000	-0.047593	-0.0645415	-0.074852	-0.0905075
chr2L	114000	-0.0660385	-0.0816233	-0.08864	-0.086725
chr2L	116000	-0.034529	-0.047973	-0.0604253	-0.0603795
chr2L	118000	-0.00040375	-0.0103007	0.00407832	-0.0107548
chr2L	120000	0.0377232	0.03713	0.0675608	0.0214135
chr2L	122000	0.047877	0.0431332	0.0855092	0.0326502
chr2L	124000	0.0586062	0.0619707	0.093105	0.0605007
chr2L	126000	0.0518957	0.0704797	0.086033	0.0631358
chr2L	128000	0.036955	0.0721525	0.0867067	0.0749435
chr2L	130000	0.037475	0.0478215	0.0506072	0.0753203
chr2L	132000	0.0183415	0.037685	0.0242302	0.062425
chr2L	134000	-0.001845	0.005915	-0.00281825	0.0547625
chr2L	136000	-0.0460115	-0.0410592	-0.037326	0.0187305
chr2L	138000	-0.101746	-0.102553	-0.0529527	-0.0238788
chr2L	140000	-0.120399	-0.129887	-0.0714493	-0.0743947
chr2L	142000	-0.141563	-0.159885	-0.103625	-0.137127
chr2L	144000	-0.158808	-0.19199	-0.132238	-0.186376
chr2L	146000	-0.114113	-0.11854	-0.0884198	-0.141874
chr2L	148000	-0.0813645	-0.0929927	-0.077129	-0.131109
chr2L	150000	-0.108751	-0.128357	-0.109087	-0.151944
chr2L	152000	-0.189637	-0.217094	-0.210056	-0.207891
chr2L	154000	-0.315965	-0.386813	-0.352435	-0.324213
chr2L	156000	-0.414095	-0.507275	-0.484768	-0.440165
chr2L	158000	-0.390333	-0.481922	-0.467118	-0.41117
chr2L	160000	-0.38724	-0.425642	-0.39716	-0.380927
chr2L	162000	-0.288863	-0.263165	-0.243825	-0.292903
chr2L	164000	-0.164104	-0.119916	-0.104139	-0.167395
chr2L	166000	-0.144816	-0.102141	-0.0693255	-0.131685
chr2L	168000	-0.10496	-0.083429	-0.0673907	-0.0873679
chr2L	170000	-0.0572102	-0.0579008	-0.064137	-0.033783
chr2L	172000	-0.0782716	-0.122215	-0.0986224	-0.0207167
chr2L	174000	-0.143275	-0.16371	-0.112315	0.0199852
chr2L	176000	-0.0923867	-0.093071	-0.0642913	0.0041515
chr2L	178000	-0.0581582	-0.0641209	-0.0405287	-0.00827
chr2L	180000	-0.082162	-0.0803423	-0.0718784	-0.0434973
chr2L	182000	-0.123589	-0.135099	-0.0979835	-0.0822406
chr2L	184000	-0.106208	-0.116773	-0.0424762	-0.045984
chr2L	186000	-0.0463567	-0.039214	0.008227	-0.00576525
chr2L	188000	0.0449743	0.0472747	0.0549835	0.0438332
chr2L	190000	0.0966625	0.0901683	0.0974108	0.063854
chr2L	192000	0.133735	0.115307	0.134554	0.0724536
chr2L	194000	0.120626	0.111909	0.117158	0.076238
chr2L	196000	0.0909077	0.12284	0.128258	0.0812365
chr2L	198000	0.0589677	0.102878	0.108632	0.0571642
chr2L	200000	0.0479196	0.0779403	0.0624123	0.0513578
chr2L	202000	0.0253067	0.0473887	0.0107735	0.0285338
chr2L	204000	0.0165852	0.0133505	-0.0284706	0.018073
chr2L	206000	0.0084393	0.0267443	-0.0185158	0.0518542
chr2L	208000	-0.0005525	0.0166198	-0.0531355	0.026437
chr2L	210000	0.0194695	0.036591	-0.00656483	0.0496045
chr2L	212000	0.0420792	0.0603148	0.024926	0.0533563
chr2L	214000	0.064395	0.035211	0.0483114	0.0338755
chr2L	216000	0.0497179	0.018138	0.010295	0.024983
chr2L	218000	0.0103128	-0.0452218	-0.0243765	0.002895
chr2L	220000	-0.0620252	-0.123035	-0.0943005	-0.053119
chr2L	222000	-0.101432	-0.172099	-0.11448	-0.102636
chr2L	224000	-0.0636	-0.138826	-0.10846	-0.0790328
chr2L	226000	-0.0148518	-0.0640007	-0.00126885	-0.021707
chr2L	228000	0.0629438	0.0509208	0.0760673	0.0379211
chr2L	230000	0.103531	0.123517	0.131143	0.103001
chr2L	232000	0.124843	0.143519	0.152176	0.139943
chr2L	234000	0.146511	0.149562	0.146716	0.146713
chr2L	236000	0.120966	0.128877	0.127582	0.137853
chr2L	238000	0.0929133	0.0987879	0.077919	0.0882517
chr2L	240000	0.0280248	0.0588225	0.0603588	0.0448518
chr2L	242000	-0.078972	-0.0499298	-0.047205	-0.0431658
chr2L	244000	-0.221818	-0.214707	-0.20312	-0.169025
chr2L	246000	-0.294988	-0.320012	-0.27863	-0.270525
chr2L	248000	-0.375982	-0.36597	-0.355073	-0.324508
chr2L	250000	-0.444078	-0.438447	-0.43536	-0.364443
chr2L	252000	-0.363868	-0.357285	-0.396645	-0.33562
chr2L	254000	-0.221293	-0.179133	-0.194367	-0.186977
chr2L	256000	-0.0982655	-0.023721	-0.027864	-0.0126473
chr2L	258000	0.0162255	0.0719705	0.070724	0.0691425
chr2L	260000	0.0875617	0.132143	0.111546	0.105123
chr2L	262000	0.106704	0.147936	0.148559	0.110365
chr2L	264000	0.103616	0.154959	0.1347	0.105756
chr2L	266000	0.0647338	0.122145	0.10463	0.0645078
chr2L	268000	0.0149628	0.0620863	0.0423893	0.00378025
chr2L	270000	-0.0547832	-0.0296475	-0.0457299	-0.0500295
chr2L	272000	-0.121479	-0.128756	-0.137723	-0.137662
chr2L	274000	-0.149641	-0.143058	-0.165283	-0.139278
chr2L	276000	-0.136435	-0.142117	-0.160364	-0.135728
chr2L	278000	-0.0958133	-0.138521	-0.138713	-0.132295
chr2L	280000	-0.060279	-0.0876101	-0.0795361	-0.0969726
chr2L	282000	-0.0404873	-0.0681097	-0.0494207	-0.0919052
chr2L	284000	-0.0403992	-0.053615	-0.0454125	-0.0738412
chr2L	286000	-0.0449008	-0.0733797	-0.0538932	-0.071594
chr2L	288000	-0.0279628	-0.03747	-0.037384	-0.0458225
chr2L	290000	-0.0703943	-0.0550568	-0.0871777	-0.0799833
chr2L	292000	-0.148345	-0.165021	-0.189734	-0.173471
chr2L	294000	-0.23697	-0.288712	-0.328807	-0.30492
chr2L	296000	-0.290617	-0.383698	-0.425745	-0.35019
chr2L	298000	-0.322615	-0.449178	-0.48298	-0.39852
chr2L	300000	-0.249406	-0.355002	-0.348608	-0.317865
chr2L	302000	-0.207897	-0.283836	-0.28027	-0.245051
chr2L	304000	-0.20767	-0.274558	-0.266137	-0.25004
chr2L	306000	-0.240327	-0.323462	-0.305167	-0.26466
chr2L	308000	-0.1855	-0.222658	-0.22493	-0.21103
chr2L	310000	-0.125873	-0.154222	-0.137727	-0.143801
chr2L	312000	-0.0549823	-0.067421	-0.0507468	-0.086682
chr2L	314000	-0.00414881	0.0035792	0.0062182	-0.0238198
chr2L	316000	0.032873	0.0674707	0.056327	0.046444
chr2L	318000	0.0744305	0.102654	0.097704	0.07306
chr2L	320000	0.101553	0.138572	0.137164	0.11021
chr2L	322000	0.125682	0.154103	0.150393	0.128316
chr2L	324000	0.160417	0.172342	0.177094	0.145553
chr2L	326000	0.162986	0.184292	0.194209	0.165974
chr2L	328000	0.146235	0.16865	0.185992	0.163684
chr2L	330000	0.139514	0.170843	0.185982	0.171014
chr2L	332000	0.149591	0.186625	0.196137	0.194739
chr2L	334000	0.158012	0.178182	0.192883	0.20139
chr2L	336000	0.152899	0.154619	0.168267	0.173004
chr2L	338000	0.13576	0.13737	0.151506	0.163003
chr2L	340000	0.113654	0.0950258	0.112365	0.143863
chr2L	342000	0.089225	0.0661122	0.094139	0.0821797
chr2L	344000	0.0728943	0.049204	0.0873237	0.058588
chr2L	346000	0.043156	0.0170168	0.044457	0.032146
chr2L	348000	0.0678263	0.0767655	0.065295	0.0889308
chr2L	350000	0.0716433	0.0797618	0.066864	0.08703
chr2L	352000	0.0679103	0.078106	0.0672955	0.0845365
chr2L	354000	0.0833542	0.086209	0.0737193	0.0867121
chr2L	356000	0.047033	0.0457935	0.0234062	-0.0103198
chr2L	358000	-0.0190459	-0.0359377	-0.0480713	-0.061787
chr2L	360000	-0.0222882	-0.0382353	-0.0403135	-0.104213
chr2L	362000	-0.0713035	-0.0438267	-0.0328486	-0.0607735
chr2L	364000	-0.0539009	-0.0336418	-0.0251572	-0.0544803
chr2L	366000	0.00197825	0.00975525	0.0344852	-0.0445369
chr2L	368000	0.0775083	0.0763525	0.110228	0.0807935
chr2L	370000	0.106091	0.115721	0.117642	0.109147
chr2L	372000	0.123019	0.126302	0.132127	0.130175
chr2L	374000	0.114347	0.138071	0.129955	0.139012
chr2L	376000	0.134112	0.154609	0.138437	0.151837
chr2L	378000	0.128614	0.153609	0.141131	0.156778
chr2L	380000	0.138071	0.160813	0.161437	0.16742
chr2L	382000	0.13271	0.170501	0.160978	0.157475
chr2L	384000	0.133694	0.157102	0.151843	0.143456
chr2L	386000	0.131194	0.168418	0.164658	0.141848
chr2L	388000	0.117488	0.14317	0.143805	0.132237
chr2L	390000	0.0770632	0.094794	0.11134	0.0966995
chr2L	392000	0.0403297	0.0614427	0.0706998	0.0533908
chr2L	394000	0.0133956	0.0222087	0.026509	-0.001138
chr2L	396000	-0.0138199	-0.00931775	-0.00791987	-0.034302
chr2L	398000	-0.0466395	-0.0437205	-0.0640009	-0.0420128
chr2L	400000	-0.0844671	-0.100544	-0.135066	-0.0810195
chr2L	402000	-0.154436	-0.155737	-0.199051	-0.137764
chr2L	404000	-0.210919	-0.21594	-0.25923	-0.172968
chr2L	406000	-0.121301	-0.13956	-0.184863	-0.113006
chr2L	408000	-0.067749	-0.081772	-0.0972418	-0.062113
chr2L	410000	-0.0187138	-0.03748	-0.0520827	-0.0336142
chr2L	412000	-0.0339238	-0.0729733	-0.0475182	-0.0323252
chr2L	414000	-0.085066	-0.127103	-0.112345	-0.0953517
chr2L	416000	-0.0997914	-0.137879	-0.15934	-0.0977107
chr2L	418000	-0.132196	-0.193247	-0.208645	-0.145744
chr2L	420000	-0.227972	-0.305555	-0.30153	-0.239265
chr2L	422000	-0.183525	-0.21406	-0.218732	-0.19065
chr2L	424000	-0.104819	-0.121112	-0.117251	-0.112923
chr2L	426000	-0.0552072	-0.0642283	-0.0684218	-0.057753
chr2L	428000	-0.0562565	-0.041714	-0.0596159	-0.0464385
chr2L	430000	-0.0609872	-0.0640665	-0.083306	-0.0728585
chr2L	432000	-0.0289499	-0.0624514	-0.056182	-0.0586545
chr2L	434000	0.0325151	0.0184943	0.0186015	0.03195
chr2L	436000	0.0801605	0.0712055	0.069912	0.0681584
chr2L	438000	0.0934075	0.0763335	0.0948028	0.087084
chr2L	440000	0.0904817	0.066469	0.0791778	0.0633507
chr2L	442000	0.073286	0.0324185	0.0561562	-0.0182531
chr2L	444000	0.0410983	-0.00790062	0.0371607	-0.0438941
chr2L	446000	0.00996825	-0.0340612	-0.0253663	-0.110437
chr2L	448000	-0.0316033	-0.0859373	-0.06562	-0.168595
chr2L	450000	-0.0231113	-0.0795515	-0.0804615	-0.15102
chr2L	452000	-0.0525786	-0.107754	-0.11448	-0.118152
chr2L	454000	-0.044131	-0.102674	-0.115685	-0.072087
chr2L	456000	-0.0199185	-0.0517847	-0.0490403	-0.046837
chr2L	458000	0.0264251	0.0093559	0.00513788	0.0237248
chr2L	460000	0.0721833	0.0544519	0.0579964	0.0686428
chr2L	462000	0.087246	0.0804905	0.0703483	0.088339
chr2L	464000	0.0935403	0.0787125	0.0810982	0.0763323
chr2L	466000	0.0874995	0.0708823	0.0794284	0.0708351
chr2L	468000	0.0728933	0.0334282	0.0457412	0.032522
chr2L	470000	0.0559388	0.0107411	-0.00752908	0.0031262
chr2L	472000	0.00187858	-0.054953	-0.072994	-0.05092
chr2L	474000	-0.028424	-0.0844415	-0.078902	-0.0663013
chr2L	476000	-0.0249865	-0.056453	-0.0722695	-0.0450183
chr2L	478000	-0.0481453	-0.109003	-0.0979565	-0.0585188
chr2L	480000	-0.0879972	-0.1147	-0.135214	-0.0683985
chr2L	482000	-0.0803636	-0.0775925	-0.103684	-0.0423058
chr2L	484000	-0.0410278	-0.0264491	-0.0438842	-0.0100377
chr2L	486000	-0.0295187	0.0279518	0.002783	0.0103202
chr2L	488000	-0.033965	0.0836993	0.063653	0.0433846
chr2L	490000	-0.10085	0.089681	0.0533954	0.0218405
chr2L	492000	-0.112153	0.101952	0.0613477	0.026093
chr2L	494000	-0.0470586	0.129636	0.0901165	0.0869903
chr2L	496000	0.00482355	0.141815	0.140444	0.101633
chr2L	498000	0.0724853	0.169191	0.180506	0.147334
chr2L	500000	0.11694	0.194793	0.209805	0.184565
chr2L	502000	0.136545	0.19352	0.215915	0.18853
chr2L	504000	0.14497	0.189263	0.224442	0.183615
chr2L	506000	0.139834	0.169104	0.21164	0.167678
chr2L	508000	0.130603	0.146253	0.171093	0.120844
chr2L	510000	0.093951	0.0879158	0.138588	0.0451965
chr2L	512000	0.0746135	0.0514815	0.103186	-0.0194475
chr2L	514000	0.0630804	0.0420102	0.0816153	-0.0146973
chr2L	516000	0.0659133	0.0572898	0.07157	0.0157162
chr2L	518000	0.027017	0.0387113	0.0629146	0.0210159
chr2L	520000	0.0428105	0.0233637	0.059488	0.0490275
chr2L	522000	0.0203346	-0.00322917	0.0349952	0.0285276
chr2L	524000	0.00531	-0.0253284	0.0071541	0.0095011
chr2L	526000	0.009088	-0.0284802	-0.005605	0.0225659
chr2L	528000	0.00500435	-0.019021	0.00958325	0.02987
chr2L	530000	0.0021079	-0.00601876	0.0191619	0.0575317
chr2L	532000	0.0140108	-0.00660175	0.0118645	0.0754057
chr2L	534000	-0.0149313	-0.0445217	-0.0527668	0.0517357
chr2L	536000	-0.065939	-0.0974305	-0.103686	-0.0531257
chr2L	538000	-0.16352	-0.186168	-0.219212	-0.126467
chr2L	540000	-0.26992	-0.286747	-0.385437	-0.20812
chr2L	542000	-0.273823	-0.305768	-0.378748	-0.225488
chr2L	544000	-0.238675	-0.24695	-0.316245	-0.22175
chr2L	546000	-0.166738	-0.17256	-0.260128	-0.17304
chr2L	548000	-0.0697215	-0.089611	-0.155319	-0.0979663
chr2L	550000	-0.021044	-0.037302	-0.071374	-0.0453452
chr2L	552000	0.0320505	0.00843225	-0.00964725	0.0171085
chr2L	554000	0.0418318	0.0398903	0.0188822	0.0290833
chr2L	556000	0.0511265	0.0226177	0.007799	0.0243055
chr2L	558000	0.0435883	0.0116957	-0.0382755	-0.0233133
chr2L	560000	0.0086585	-0.0509802	-0.0849055	-0.0667568
chr2L	562000	-0.0403536	-0.120212	-0.11835	-0.134985
chr2L	564000	-0.086751	-0.193585	-0.212072	-0.161312
chr2L	566000	-0.097709	-0.18445	-0.214314	-0.161246
chr2L	568000	-0.123703	-0.219293	-0.246341	-0.168071
chr2L	570000	-0.1263	-0.21026	-0.209954	-0.13977
chr2L	572000	-0.147388	-0.195553	-0.244077	-0.157609
chr2L	574000	-0.193757	-0.288608	-0.311657	-0.20338
chr2L	576000	-0.198845	-0.255725	-0.317277	-0.180617
chr2L	578000	-0.167092	-0.212837	-0.330485	-0.151646
chr2L	580000	-0.0995594	-0.183902	-0.254217	-0.102822
chr2L	582000	-0.0476417	-0.16649	-0.190401	-0.0537738
chr2L	584000	-0.0341677	-0.154982	-0.142339	-0.029946
chr2L	586000	0.00140575	-0.117555	-0.105338	0.00677575
chr2L	588000	-0.00807075	-0.112494	-0.0819455	0.0023315
chr2L	590000	-0.0053045	-0.0895398	-0.0755217	-0.0197137
chr2L	592000	0.00829525	-0.0710583	-0.0712055	-0.008533
chr2L	594000	-0.0597997	-0.0996742	-0.106408	-0.0766027
chr2L	596000	-0.102077	-0.0771832	-0.0950557	-0.0935205
chr2L	598000	-0.179258	-0.100453	-0.103338	-0.147698
chr2L	600000	-0.291998	-0.128231	-0.113431	-0.239535
chr2L	602000	-0.38669	-0.145263	-0.130625	-0.313063
chr2L	604000	-0.367625	-0.129441	-0.125005	-0.32869
chr2L	606000	-0.301963	-0.116846	-0.0957097	-0.275275
chr2L	608000	-0.24128	-0.102292	-0.067781	-0.237742
chr2L	610000	-0.150982	-0.0574315	-0.0402754	-0.187294
chr2L	612000	-0.108659	-0.054941	-0.0208188	-0.208138
chr2L	614000	-0.0618802	-0.0125874	0.0121467	-0.11269
chr2L	616000	-0.0172843	0.0298025	0.0383639	-0.0630737
chr2L	618000	0.019985	0.0594262	0.0669137	-0.026187
chr2L	620000	0.0183013	0.0764038	0.0648752	-0.026594
chr2L	622000	0.0277788	0.0775103	0.0474878	0.0308076
chr2L	624000	0.0479916	0.0760273	0.0395591	0.0496344
chr2L	626000	0.0448145	0.0610415	0.0397303	0.038091
chr2L	628000	0.0440012	0.0246681	0.0473811	0.0340243
chr2L	630000	0.0506902	0.0423217	0.06037	0.05388
chr2L	632000	0.0374222	0.0550699	0.0511687	0.0590485
chr2L	634000	0.0274171	0.033517	0.052434	0.0587034
chr2L	636000	-0.0102072	0.0114903	0.0261977	0.058921
chr2L	638000	0.002675	0.0127485	0.0161957	0.069364
chr2L	640000	0.0321575	0.0426352	0.0502585	0.071252
chr2L	642000	0.0459829	0.0614986	0.0615154	0.0877187
chr2L	644000	0.0695015	0.108618	0.0677984	0.115427
chr2L	646000	0.0749595	0.096084	0.0822631	0.116772
chr2L	648000	0.0851013	0.0949803	0.0838178	0.102706
chr2L	650000	0.0970503	0.0897827	0.0952155	0.103761
chr2L	652000	0.0891395	0.0923386	0.0894249	0.0939727
chr2L	654000	0.0854702	0.095473	0.0868725	0.113332
chr2L	656000	0.104464	0.110063	0.0818125	0.120039
chr2L	658000	0.109279	0.118033	0.0886994	0.122839
chr2L	660000	0.105417	0.106617	0.0760442	0.093665
chr2L	662000	0.0952662	0.0869687	0.0893242	0.0777432
chr2L	664000	0.107265	0.0691477	0.0649958	0.0805962
chr2L	666000	0.0986875	0.0405678	0.0353788	0.0337485
chr2L	668000	0.072177	0.0208713	0.012894	0.0257483
chr2L	670000	0.0743142	0.0257658	0.0322583	0.043533
chr2L	672000	0.0751004	0.0337397	0.0473852	0.0594405
chr2L	674000	0.0793948	0.0707352	0.0652626	0.0789607
chr2L	676000	0.0979803	0.0638777	0.0748977	0.0749642
chr2L	678000	0.0858287	0.0535425	0.0638275	0.0741152
chr2L	680000	0.0966954	0.0525005	0.0621478	0.063613
chr2L	682000	0.0790477	0.0405823	0.0371659	0.0470295
chr2L	684000	0.0758573	0.026948	0.0338985	0.031063
chr2L	686000	0.0716414	0.053248	0.0457296	0.0547487
chr2L	688000	0.0693016	0.0439523	0.0728837	0.084463
chr2L	690000	0.060995	0.0325342	0.0566087	0.0742788
chr2L	692000	0.0613844	0.0351988	0.051682	0.0678177
chr2L	694000	0.0683656	0.0375618	0.0486734	0.072987
chr2L	696000	0.0676207	0.0546898	0.0663015	0.0784915
chr2L	698000	0.0360715	0.026348	0.0148665	0.031338
chr2L	700000	0.0364657	0.0081389	0.010495	0.0108955
chr2L	702000	0.0224215	0.00211523	-0.014812	0.0132687
chr2L	704000	0.0897042	0.0941672	0.0650985	0.061793
chr2L	706000	0.110616	0.107725	0.0821375	0.076717
chr2L	708000	0.12165	0.112056	0.0860733	0.0937919
chr2L	710000	0.0939336	0.0895433	0.0506583	0.0650105
chr2L	712000	0.00232242	0.0209222	-0.002082	0.023702
chr2L	714000	-0.118862	-0.101932	-0.104261	-0.0962942
chr2L	716000	-0.189576	-0.206153	-0.177813	-0.13993
chr2L	718000	-0.157094	-0.16717	-0.152404	-0.136594
chr2L	720000	-0.094814	-0.0995787	-0.0741825	-0.0896875
chr2L	722000	-0.0554825	-0.0518783	-0.0327418	-0.056339
chr2L	724000	-0.0528269	-0.0297208	-0.0169665	-0.0238275
chr2L	726000	-0.0253403	-0.00280025	0.0122118	-0.006032
chr2L	728000	-0.0321567	0.020874	0.00778825	0.0118487
chr2L	730000	-0.036255	0.0118923	0.00222	0.0160792
chr2L	732000	-0.0209201	0.0267096	0.0367255	0.0365168
chr2L	734000	-0.0282574	0.032667	0.0351047	0.0424732
chr2L	736000	-0.0409045	0.036161	0.0374068	0.00090515
chr2L	738000	-0.0404284	0.0262248	0.0367485	-0.0115145
chr2L	740000	-0.0659844	0.0226156	0.0372847	-0.0162568
chr2L	742000	-0.0302606	0.0295669	0.04865	-0.0056855
chr2L	744000	-0.0176909	0.0359768	0.0555939	0.0170558
chr2L	746000	0.0136308	0.0393355	0.0640724	0.013075
chr2L	748000	0.0294341	0.0326825	0.0826575	0.0265315
chr2L	750000	0.0443635	0.0516245	0.0897635	0.0506406
chr2L	752000	0.0388193	0.0808018	0.0889695	0.0739482
chr2L	754000	0.057417	0.060422	0.08511	0.0842362
chr2L	756000	0.0368277	0.0617847	0.0773487	0.103179
chr2L	758000	0.0365265	0.0611783	0.0568562	0.107489
chr2L	760000	0.042472	0.0590232	0.0756025	0.109545
chr2L	762000	0.054746	0.0714485	0.086258	0.101775
chr2L	764000	0.0705493	0.103453	0.0960425	0.0940115
chr2L	766000	0.0773825	0.114324	0.103669	0.0975435
chr2L	768000	0.0841262	0.118292	0.11866	0.0808327
chr2L	770000	0.0866453	0.0881276	0.118543	0.0655888
chr2L	772000	0.133425	0.0834567	0.155828	0.0670593
chr2L	774000	0.104573	0.0778932	0.112758	0.0705716
chr2L	776000	0.0954347	0.083985	0.101031	0.0524568
chr2L	778000	0.0774865	0.0697872	0.10974	0.0543363
chr2L	780000	0.069157	0.0544048	0.0826853	0.0366975
chr2L	782000	0.0500661	0.053003	0.0529138	0.0341196
chr2L	784000	0.0136905	-0.00387231	0.000184771	0.0046278
chr2L	786000	0.0146251	0.0133659	0.0209102	0.0169333
chr2L	788000	0.0129353	0.0170405	0.026237	0.0295788
chr2L	790000	0.0284417	0.0200435	0.0157952	0.0358565
chr2L	792000	0.0107872	0.038541	0.0240833	0.0081395
chr2L	794000	-0.00398828	0.006004	0.00568412	-0.0121668
chr2L	796000	-0.0172065	-0.0245472	-0.0181955	-0.0295982
chr2L	798000	-0.0402908	-0.0522418	-0.0472755	-0.0695728
chr2L	800000	-0.112191	-0.0982583	-0.077635	-0.101241
chr2L	802000	-0.11015	-0.101603	-0.099079	-0.087254
chr2L	804000	-0.130453	-0.133804	-0.13942	-0.139452
chr2L	806000	-0.153849	-0.196053	-0.182694	-0.199455
chr2L	808000	-0.193164	-0.25974	-0.236933	-0.270245
chr2L	810000	-0.24388	-0.328533	-0.332533	-0.35631
chr2L	812000	-0.250469	-0.34825	-0.321485	-0.33239
chr2L	814000	-0.234086	-0.319213	-0.261281	-0.306914
chr2L	816000	-0.217129	-0.28961	-0.255448	-0.267452
chr2L	818000	-0.194688	-0.253592	-0.268767	-0.224544
chr2L	820000	-0.225551	-0.288171	-0.332455	-0.27331
chr2L	822000	-0.20789	-0.292237	-0.338882	-0.25678
chr2L	824000	-0.157782	-0.234487	-0.279365	-0.198098
chr2L	826000	-0.216485	-0.298285	-0.329815	-0.24715
chr2L	828000	-0.156731	-0.181182	-0.233882	-0.166514
chr2L	830000	-0.014248	-0.022999	-0.0815942	-0.0150257
chr2L	832000	0.0645333	0.058036	-0.0107973	0.055395
chr2L	834000	0.101593	0.111005	0.030638	0.08897
chr2L	836000	0.137011	0.15372	0.08897	0.143343
chr2L	838000	0.14312	0.17015	0.111408	0.155768
chr2L	840000	0.134267	0.173465	0.139928	0.134
chr2L	842000	0.151749	0.154805	0.114138	0.12775
chr2L	844000	0.127358	0.118023	0.08029	0.10986
chr2L	846000	0.0832487	0.033579	-0.00569875	0.0543268
chr2L	848000	-0.0220363	-0.0710077	-0.135192	-0.0399795
chr2L	850000	-0.182599	-0.215234	-0.297183	-0.171984
chr2L	852000	-0.189863	-0.252454	-0.331105	-0.239354
chr2L	854000	-0.156402	-0.212306	-0.23091	-0.19801
chr2L	856000	-0.142408	-0.167093	-0.187752	-0.159715
chr2L	858000	-0.0306095	-0.037798	-0.0667165	-0.0432393
chr2L	860000	0.0173398	0.024824	0.0025329	0.0020292
chr2L	862000	0.032225	0.0499827	0.0215451	0.0191355
chr2L	864000	-0.00185425	0.00560575	-0.0175168	-0.029336
chr2L	866000	-0.0650265	-0.110627	-0.121538	-0.122038
chr2L	868000	-0.154575	-0.250667	-0.254458	-0.221972
chr2L	870000	-0.214622	-0.324358	-0.324735	-0.29639
chr2L	872000	-0.241168	-0.339492	-0.31047	-0.313862
chr2L	874000	-0.161102	-0.229943	-0.2282	-0.248515
chr2L	876000	-0.112459	-0.171716	-0.168608	-0.200565
chr2L	878000	-0.0968535	-0.146632	-0.136159	-0.178223
chr2L	880000	-0.0930943	-0.152467	-0.121752	-0.156163
chr2L	882000	-0.11121	-0.147804	-0.128057	-0.169016
chr2L	884000	-0.149591	-0.174473	-0.147113	-0.18325
chr2L	886000	-0.170575	-0.169178	-0.153868	-0.177022
chr2L	888000	-0.126299	-0.124964	-0.142184	-0.148454
chr2L	890000	-0.0781763	-0.107167	-0.107472	-0.107747
chr2L	892000	-0.042652	-0.0910023	-0.0729397	-0.0938107
chr2L	894000	-0.042247	-0.0714252	-0.0727927	-0.0918138
chr2L	896000	-0.0380315	-0.0743555	-0.0504882	-0.0715695
chr2L	898000	-0.0630664	-0.088659	-0.0616778	-0.061363
chr2L	900000	-0.0894267	-0.0696896	-0.0932707	-0.0754906
chr2L	902000	-0.12054	-0.109371	-0.114573	-0.0837024
chr2L	904000	-0.0753733	-0.0736264	-0.0623975	-0.0515166
chr2L	906000	-0.037192	-0.056619	-0.0441375	-0.0446325
chr2L	908000	-0.0470464	-0.0414762	-0.0316329	-0.0404808
chr2L	910000	-0.0319651	-0.0051962	0.00863875	-0.043622
chr2L	912000	-0.017318	-0.00025625	0.0129925	-0.0229979
chr2L	914000	-0.0166823	-0.007995	0.0122963	0.0100295
chr2L	916000	-0.0128278	-0.00603835	0.0222858	0.00466675
chr2L	918000	0.00580495	0.00616437	0.0319375	-0.0156573
chr2L	920000	0.009377	-0.0144481	0.0202661	-0.0118758
chr2L	922000	-0.0183625	-0.0329308	0.0110367	-0.0331863
chr2L	924000	0.0151586	-0.00365125	0.0404384	-0.00767175
chr2L	926000	0.0315405	0.0111533	0.044598	0.0194319
chr2L	928000	0.0543205	0.0301798	0.0687224	0.0551882
chr2L	930000	0.0477748	0.0529437	0.0728405	0.0539749
chr2L	932000	0.047803	0.0592168	0.0889473	0.0493661
chr2L	934000	0.0398765	0.0677124	0.0801385	0.0554287
chr2L	936000	0.054928	0.0809893	0.0810808	0.0573645
chr2L	938000	0.0742907	0.0746154	0.0646557	0.0648047
chr2L	940000	0.085303	0.0788429	0.0736648	0.0617633
chr2L	942000	0.0917918	0.105031	0.110344	0.0918296
chr2L	944000	0.113376	0.108212	0.112029	0.11061
chr2L	946000	0.114774	0.116948	0.10375	0.112876
chr2L	948000	0.116766	0.11897	0.0990143	0.128698
chr2L	950000	0.0782445	0.124097	0.125626	0.135155
chr2L	952000	0.0794497	0.120246	0.102213	0.122444
chr2L	954000	0.0758175	0.09805	0.120745	0.111244
chr2L	956000	0.050055	0.100206	0.116412	0.0866868
chr2L	958000	0.0721747	0.10162	0.112292	0.0833932
chr2L	960000	0.0830813	0.11592	0.113022	0.0863371
chr2L	962000	0.110189	0.113951	0.137965	0.109698
chr2L	964000	0.11558	0.148275	0.146985	0.127282
chr2L	966000	0.101457	0.127683	0.137428	0.11716
chr2L	968000	0.080129	0.100631	0.119471	0.0879873
chr2L	970000	0.081265	0.103157	0.0913718	0.076724
chr2L	972000	0.0700362	0.0981222	0.0675368	0.0724137
chr2L	974000	0.056156	0.0797458	0.0687925	0.0811702
chr2L	976000	0.0592343	0.078951	0.0762252	0.0673415
chr2L	978000	0.0685787	0.08298	0.0662448	0.0914703
chr2L	980000	0.0815725	0.084993	0.0749482	0.0924065
chr2L	982000	0.0932682	0.105172	0.0885873	0.10393
chr2L	984000	0.111138	0.115898	0.103247	0.119458
chr2L	986000	0.118745	0.10845	0.0691424	0.12054
chr2L	988000	0.0814103	0.0921872	0.0559348	0.122204
chr2L	990000	0.0591963	0.0469713	0.0356308	0.0893805
chr2L	992000	0.035837	0.0189353	0.0423069	0.0780892
chr2L	994000	0.00430225	0.0321758	0.0273938	0.0679422
chr2L	996000	-0.0526512	0.0346685	-0.034263	0.0214193
chr2L	998000	-0.0935073	-0.0376428	-0.141159	-0.059724
chr2L	1000000	-0.096564	-0.0450762	-0.151568	-0.0662522
chr2L	1002000	-0.10644	-0.0583095	-0.156204	-0.0776837
chr2L	1004000	-0.116778	-0.070282	-0.161795	-0.093
chr2L	1006000	-0.115258	-0.0556798	-0.14628	-0.0804975
chr2L	1008000	-0.11218	-0.070049	-0.155537	-0.068416
chr2L	1010000	-0.0698022	-0.0320001	-0.0726765	-0.0319608
chr2L	1012000	-0.03507	-0.00597642	-0.0403645	0.0195395
chr2L	1014000	0.0282942	0.0280588	0.009673	0.0525275
chr2L	1016000	0.0565693	0.0433905	0.0702895	0.0402103
chr2L	1018000	0.0786064	0.0596633	0.129129	0.0829388
chr2L	1020000	0.0659832	0.0279903	0.0760235	0.0438275
chr2L	1022000	0.0393268	0.00486625	0.0620277	-0.0005585
chr2L	1024000	0.0200845	-0.0168347	0.0398362	-0.0136568
chr2L	1026000	0.0437427	-0.0308199	0.061192	-0.00975025
chr2L	1028000	0.0425795	0.0200641	0.074725	0.0118728
chr2L	1030000	0.033916	0.0111862	0.0820112	0.0241251
chr2L	1032000	0.0541997	0.0285723	0.0953207	0.0271972
chr2L	1034000	0.0641945	0.0357613	0.0918382	0.0292617
chr2L	1036000	0.0489417	0.0471867	0.0728224	0.023349
chr2L	1038000	0.053839	0.037401	0.0460565	-0.00142585
chr2L	1040000	0.0273	0.0172572	0.011977	-0.0100403
chr2L	1042000	-0.00918875	-0.0237204	-0.0182273	-0.0553336
chr2L	1044000	-0.0932623	-0.0992245	-0.0623187	-0.088705
chr2L	1046000	-0.130402	-0.127916	-0.109326	-0.109965
chr2L	1048000	-0.15377	-0.174161	-0.146477	-0.142828
chr2L	1050000	-0.17205	-0.182061	-0.17478	-0.154628
chr2L	1052000	-0.134662	-0.147511	-0.13264	-0.125607
chr2L	1054000	-0.115847	-0.118105	-0.115784	-0.0931707
chr2L	1056000	-0.0609052	-0.0866872	-0.095814	-0.068932
chr2L	1058000	-0.0395928	-0.0602613	-0.068991	-0.0478205
chr2L	1060000	-0.0207992	-0.0564877	-0.0556852	-0.041982
chr2L	1062000	-0.023707	-0.0645305	-0.0439459	-0.0318682
chr2L	1064000	0.02769	0.0020125	0.0175597	0.0145252
chr2L	1066000	0.0469743	0.0300683	0.042604	0.0365715
chr2L	1068000	0.0646407	0.045712	0.038938	0.0463442
chr2L	1070000	0.0783666	0.0714275	0.0667128	0.0818023
chr2L	1072000	0.0442652	0.0544273	0.0287417	0.049159
chr2L	1074000	-0.0408658	-0.0267163	-0.0646758	-0.0194899
chr2L	1076000	-0.16397	-0.170777	-0.212905	-0.127205
chr2L	1078000	-0.25023	-0.320225	-0.358048	-0.212303
chr2L	1080000	-0.224257	-0.3108	-0.312738	-0.192683
chr2L	1082000	-0.209135	-0.307327	-0.293117	-0.198412
chr2L	1084000	-0.140681	-0.172708	-0.20441	-0.17341
chr2L	1086000	-0.084513	-0.118402	-0.113967	-0.13385
chr2L	1088000	-0.0358015	-0.0707638	-0.0448665	-0.0737083
chr2L	1090000	-0.00847842	-0.007735	0.000994963	-0.00390547
chr2L	1092000	0.0322373	0.0120619	0.0424937	0.0196961
chr2L	1094000	0.0444905	0.0337112	0.053523	0.0384175
chr2L	1096000	0.0615605	0.09699	0.087727	0.0700672
chr2L	1098000	0.0757243	0.102431	0.111634	0.0824355
chr2L	1100000	0.0683597	0.101039	0.109481	0.0922967
chr2L	1102000	0.050264	0.088246	0.0694758	0.0760462
chr2L	1104000	0.0380555	0.0594975	0.0589455	0.0367485
chr2L	1106000	0.0297633	0.0382267	0.0111698	0.00266672
chr2L	1108000	-0.0134542	0.0162608	-0.046265	-0.0440017
chr2L	1110000	0.0133218	0.0355505	0.0040585	-0.00307407
chr2L	1112000	0.0287253	0.0432652	0.0422652	0.0366814
chr2L	1114000	0.0444505	0.0657635	0.0527453	0.0431765
chr2L	1116000	0.0323813	0.0694012	0.0523855	0.0232907
chr2L	1118000	0.0255023	0.0551025	0.0334148	0.018297
chr2L	1120000	0.0377473	0.045041	0.0402852	-0.00564515
chr2L	1122000	0.077497	0.0508417	0.0719153	0.0298915
chr2L	1124000	0.088944	0.0784502	0.0732215	0.0835987
chr2L	1126000	0.0823637	0.0761465	0.0532775	0.0778072
chr2L	1128000	0.0528655	0.0360852	0.0041538	0.0590968
chr2L	1130000	0.0258506	0.0178313	-0.0232997	0.0484467
chr2L	1132000	0.0362328	0.067748	0.0117857	0.041974
chr2L	1134000	0.0409573	0.0749318	0.0533172	0.0625535
chr2L	1136000	0.0723353	0.0873312	0.0878905	0.0768762
chr2L	1138000	0.0343069	0.0740168	0.0748488	0.0695247
chr2L	1140000	0.0174197	0.0381325	0.0502498	0.0456375
chr2L	1142000	-0.0354051	-0.0259624	-0.0246075	-0.0101712
chr2L	1144000	-0.06603	-0.0726367	-0.0544852	-0.0582821
chr2L	1146000	-0.063079	-0.125327	-0.0498095	-0.0899395
chr2L	1148000	-0.0610137	-0.110708	-0.0731775	-0.116459
chr2L	1150000	-0.0449255	-0.0959165	-0.0538682	-0.0927768
chr2L	1152000	-0.0421315	-0.0690482	-0.0463776	-0.0866688
chr2L	1154000	-0.022804	-0.079631	-0.044468	-0.117059
chr2L	1156000	-0.0424305	-0.111306	-0.104999	-0.119418
chr2L	1158000	-0.0633008	-0.173837	-0.143839	-0.132699
chr2L	1160000	-0.0267505	-0.107233	-0.0724597	-0.0742388
chr2L	1162000	0.0058585	-0.0261083	-0.0091075	-0.052897
chr2L	1164000	-0.0138745	-0.022735	-0.0213902	-0.0346379
chr2L	1166000	0.009759	-0.00715222	-0.00229225	0.00128175
chr2L	1168000	0.0355092	-0.0230932	-0.0018368	0.0242608
chr2L	1170000	0.036395	-0.012545	-0.0131433	0.0194327
chr2L	1172000	0.0113358	-0.012546	-0.0504452	0.00351985
chr2L	1174000	-0.01062	-0.0300745	-0.0959533	-0.0148503
chr2L	1176000	-0.0575618	-0.0734053	-0.161025	-0.085076
chr2L	1178000	-0.147668	-0.183148	-0.245365	-0.206856
chr2L	1180000	-0.192351	-0.215751	-0.269805	-0.243311
chr2L	1182000	-0.27485	-0.290055	-0.310777	-0.289322
chr2L	1184000	-0.3728	-0.396725	-0.424658	-0.409732
chr2L	1186000	-0.338668	-0.390122	-0.421158	-0.395832
chr2L	1188000	-0.295687	-0.31223	-0.353378	-0.341017
chr2L	1190000	-0.27014	-0.272979	-0.297011	-0.266668
chr2L	1192000	-0.219473	-0.241584	-0.227647	-0.217298
chr2L	1194000	-0.204146	-0.230764	-0.204984	-0.163616
chr2L	1196000	-0.215018	-0.186369	-0.200487	-0.148152
chr2L	1198000	-0.208622	-0.164782	-0.20346	-0.127114
chr2L	1200000	-0.147694	-0.138798	-0.150961	-0.0982622
chr2L	1202000	-0.0984208	-0.104998	-0.0943807	-0.0700384
chr2L	1204000	-0.057386	-0.0543787	-0.0384335	-0.0436428
chr2L	1206000	-0.018153	-0.011658	0.0028165	-0.00715175
chr2L	1208000	0.025304	0.00466325	0.0250413	0.0211825
chr2L	1210000	0.025187	0.0201482	0.0096645	0.0225975
chr2L	1212000	0.0222315	0.0310693	0.004424	0.0143345
chr2L	1214000	0.0384417	0.0194655	0.00362892	0.0101808
chr2L	1216000	0.0471359	0.0100584	0.0036043	0.0224401
chr2L	1218000	0.0236517	0.0052365	0.0028956	0.0078573
chr2L	1220000	-0.0007754	0.0199518	0.0180765	0.00153475
chr2L	1222000	0.00038875	0.0125693	0.0152503	-0.0031275
chr2L	1224000	-0.0071075	0.00875245	0.00559025	-0.007465
chr2L	1226000	-0.0083575	0.0105728	0.001182	-0.0122798
chr2L	1228000	-0.0137859	0.0085045	-0.00462825	-0.0132257
chr2L	1230000	0.0225785	0.0210239	0.0233558	0.00483525
chr2L	1232000	0.0258873	0.034928	0.0470112	0.0147657
chr2L	1234000	0.0561157	0.0559311	0.0418898	0.0422132
chr2L	1236000	0.0560817	0.0777748	0.072291	0.072043
chr2L	1238000	0.0711424	0.0867685	0.075815	0.0842123
chr2L	1240000	0.0540979	0.0808383	0.091914	0.0804963
chr2L	1242000	0.0346343	0.0562075	0.0598294	0.0399077
chr2L	1244000	0.0366746	0.0575128	0.0525667	0.0272083
chr2L	1246000	0.0304632	0.05186	0.0533056	0.0396222
chr2L	1248000	0.0296391	0.0477645	0.0485995	0.0373475
chr2L	1250000	0.0452912	0.0449855	0.0693557	0.0624068
chr2L	1252000	0.0594325	0.056062	0.0855671	0.066114
chr2L	1254000	0.0532307	0.0557886	0.0734183	0.0681296
chr2L	1256000	0.0649576	0.0513625	0.0724568	0.0690677
chr2L	1258000	0.064296	0.073573	0.0917084	0.0746232
chr2L	1260000	0.0753439	0.0975852	0.0950027	0.0611382
chr2L	1262000	0.0627808	0.0846629	0.089178	0.057429
chr2L	1264000	0.0685122	0.0926204	0.0801765	0.0608413
chr2L	1266000	0.0595835	0.0941004	0.060042	0.0467393
chr2L	1268000	0.0665525	0.0852243	0.0668129	0.0566378
chr2L	1270000	0.0941974	0.0745742	0.0847355	0.0560694
chr2L	1272000	0.0855153	0.0527103	0.0707865	0.0553981
chr2L	1274000	0.0865918	0.0540682	0.0580598	0.0661025
chr2L	1276000	0.0885491	0.0536807	0.0692718	0.0783558
chr2L	1278000	0.093753	0.0700834	0.0809207	0.100638
chr2L	1280000	0.071021	0.0698351	0.0709376	0.0818088
chr2L	1282000	0.0533005	0.0671555	0.0606078	0.0683893
chr2L	1284000	0.0741997	0.0711745	0.0771068	0.0668628
chr2L	1286000	0.0842042	0.0786156	0.080651	0.0625657
chr2L	1288000	0.0668966	0.0839885	0.0750245	0.0562385
chr2L	1290000	0.0589338	0.0726962	0.0544927	0.0550978
chr2L	1292000	0.0590251	0.0674872	0.0592421	0.0458392
chr2L	1294000	0.0665647	0.0684981	0.0597821	0.0537463
chr2L	1296000	0.0609121	0.0770452	0.064693	0.0358215
chr2L	1298000	0.0685433	0.0781555	0.08752	0.0676124
chr2L	1300000	0.072246	0.0803182	0.0770342	0.0683773
chr2L	1302000	0.0804365	0.071519	0.0621463	0.0789735
chr2L	1304000	0.0366833	0.05128	0.0519985	0.0671361
chr2L	1306000	0.0433392	0.0382925	0.0624323	0.0698098
chr2L	1308000	0.0434597	0.0344405	0.0624363	0.0583907
chr2L	1310000	0.0232545	0.035397	0.0444055	0.0595534
chr2L	1312000	0.0260615	0.028619	0.03348	0.0676591
chr2L	1314000	0.0281265	0.0278042	0.0463367	0.0493728
chr2L	1316000	0.0398406	0.0444318	0.057983	0.0647212
chr2L	1318000	0.0397616	0.0390139	0.0692887	0.0607767
chr2L	1320000	0.0368151	0.0326715	0.0671045	0.0568689
chr2L	1322000	0.0424889	0.0366055	0.0639388	0.0439766
chr2L	1324000	0.0398227	0.0440333	0.0549161	0.0417323
chr2L	1326000	0.0374688	0.0411077	0.058126	0.0421894
chr2L	1328000	0.0252803	0.028275	0.0606787	0.037959
chr2L	1330000	0.0461447	0.0299465	0.043509	0.0472602
chr2L	1332000	0.0380342	0.0386138	0.0350826	0.0386318
chr2L	1334000	0.0167729	0.034463	0.0323671	0.0334676
chr2L	1336000	0.0194617	0.0233793	0.0226378	0.0281097
chr2L	1338000	0.0107948	0.0268593	0.0174811	0.0275538
chr2L	1340000	-0.00451075	0.0272364	0.00737831	0.010284
chr2L	1342000	-0.0204035	0.0129027	0.0063951	0.00910295
chr2L	1344000	-0.0263003	0.0183181	0.00551255	0.004479
chr2L	1346000	-0.0308042	-0.00027995	0.00267077	-0.0110917
chr2L	1348000	-0.00731175	-0.00823327	-0.015729	-0.0256245
chr2L	1350000	-0.0383443	-0.019692	-0.0187294	-0.0232439
chr2L	1352000	-0.027432	-0.035911	-0.0197695	-0.0287213
chr2L	1354000	-0.060578	-0.0394381	-0.0345923	-0.0388578
chr2L	1356000	-0.0595103	-0.0419737	-0.029638	-0.0508492
chr2L	1358000	-0.0830617	-0.049782	-0.0354845	-0.056312
chr2L	1360000	-0.0880709	-0.065846	-0.0632845	-0.0754466
chr2L	1362000	-0.109104	-0.0801189	-0.0711255	-0.0859885
chr2L	1364000	-0.107685	-0.081487	-0.0883468	-0.0866492
chr2L	1366000	-0.135941	-0.0944219	-0.108067	-0.131452
chr2L	1368000	-0.152972	-0.116101	-0.118255	-0.151579
chr2L	1370000	-0.168349	-0.107748	-0.127415	-0.162909
chr2L	1372000	-0.177638	-0.127543	-0.169019	-0.166389
chr2L	1374000	-0.204746	-0.144803	-0.194627	-0.176335
chr2L	1376000	-0.221915	-0.15487	-0.20665	-0.181201
chr2L	1378000	-0.250298	-0.183758	-0.254397	-0.184045
chr2L	1380000	-0.253645	-0.212977	-0.247945	-0.201838
chr2L	1382000	-0.229362	-0.224865	-0.27886	-0.19682
chr2L	1384000	-0.1896	-0.203514	-0.250225	-0.188559
chr2L	1386000	-0.152433	-0.199358	-0.26822	-0.197805
chr2L	1388000	-0.154851	-0.187391	-0.24734	-0.170092
chr2L	1390000	-0.149077	-0.210509	-0.229709	-0.172648
chr2L	1392000	-0.155423	-0.206942	-0.21386	-0.185987
chr2L	1394000	-0.152523	-0.204261	-0.200238	-0.174219
chr2L	1396000	-0.163371	-0.220907	-0.204745	-0.17059
chr2L	1398000	-0.138269	-0.211848	-0.182311	-0.162839
chr2L	1400000	-0.114035	-0.190749	-0.171067	-0.143044
chr2L	1402000	-0.109849	-0.171844	-0.145673	-0.140771
chr2L	1404000	-0.101505	-0.180941	-0.150871	-0.119662
chr2L	1406000	-0.0880498	-0.164919	-0.140521	-0.107419
chr2L	1408000	-0.0708668	-0.157731	-0.113262	-0.097508
chr2L	1410000	-0.078464	-0.168773	-0.105313	-0.119133
chr2L	1412000	-0.0513757	-0.119132	-0.065471	-0.0904394
chr2L	1414000	-0.0226945	-0.0681023	-0.0194997	-0.0798924
chr2L	1416000	-0.0104233	-0.0494552	-0.0053097	-0.063502
chr2L	1418000	-0.027481	-0.0670766	-0.0271113	-0.0711982
chr2L	1420000	-0.039265	-0.0841377	-0.0519865	-0.0910347
chr2L	1422000	-0.00682775	-0.0421998	-0.0197475	-0.0463517
chr2L	1424000	0.080926	0.033483	0.0644905	0.0373003
chr2L	1426000	0.113047	0.0715085	0.0993442	0.0806075
chr2L	1428000	0.151338	0.105873	0.134268	0.117696
chr2L	1430000	0.147626	0.122757	0.141637	0.137095
chr2L	1432000	0.162905	0.142062	0.148488	0.158246
chr2L	1434000	0.170205	0.150035	0.166784	0.186173
chr2L	1436000	0.213849	0.186457	0.201374	0.194633
chr2L	1438000	0.238888	0.212957	0.225117	0.217578
chr2L	1440000	0.24972	0.231437	0.231612	0.237833
chr2L	1442000	0.232367	0.236	0.23151	0.22779
chr2L	1444000	0.225443	0.214864	0.218746	0.221516
chr2L	1446000	0.218846	0.204209	0.204136	0.198364
chr2L	1448000	0.215668	0.204051	0.201134	0.197824
chr2L	1450000	0.224623	0.190141	0.194049	0.190121
chr2L	1452000	0.196437	0.169976	0.182189	0.164934
chr2L	1454000	0.174595	0.146162	0.179163	0.155936
chr2L	1456000	0.142496	0.0971328	0.141858	0.104967
chr2L	1458000	0.0937405	0.0552831	0.0948975	0.0497759
chr2L	1460000	0.0259533	-0.009999	0.019475	0.005255
chr2L	1462000	-0.0176963	-0.0831797	-0.0257733	-0.044035
chr2L	1464000	-0.0503352	-0.092979	-0.0437355	-0.0674378
chr2L	1466000	-0.0426178	-0.0704382	-0.0439872	-0.0494575
chr2L	1468000	-0.03615	-0.038431	-0.0374008	-0.0538418
chr2L	1470000	-0.0485425	-0.0305555	-0.0446779	-0.0408333
chr2L	1472000	-0.0324023	-0.030516	-0.0298845	-0.048283
chr2L	1474000	-0.0824142	-0.0544883	-0.0596355	-0.0673339
chr2L	1476000	-0.0967028	-0.0397566	-0.0607297	-0.0755085
chr2L	1478000	-0.0935207	-0.0423115	-0.0644867	-0.0597953
chr2L	1480000	-0.0775065	-0.0325648	-0.0527414	-0.0549577
chr2L	1482000	-0.0661988	-0.0196752	-0.0457546	-0.0605892
chr2L	1484000	-0.082359	-0.0250973	-0.0559352	-0.0604735
chr2L	1486000	-0.107547	-0.0294443	-0.0597968	-0.0536554
chr2L	1488000	-0.12798	-0.024679	-0.0367347	-0.0570681
chr2L	1490000	-0.154559	-0.0232775	-0.0560045	-0.0688975
chr2L	1492000	-0.188509	-0.026015	-0.0789548	-0.0561302
chr2L	1494000	-0.146187	-0.0182978	-0.093853	-0.0483945
chr2L	1496000	-0.125335	-0.0263397	-0.0920185	-0.0597478
chr2L	1498000	-0.129367	-0.0505155	-0.121005	-0.0712953
chr2L	1500000	-0.141522	-0.0940015	-0.171072	-0.0923991
chr2L	1502000	-0.216575	-0.131381	-0.23256	-0.116923
chr2L	1504000	-0.22726	-0.122965	-0.254207	-0.115114
chr2L	1506000	-0.191103	-0.0933008	-0.21446	-0.122158
chr2L	1508000	-0.131238	-0.0795614	-0.171977	-0.104212
chr2L	1510000	-0.114143	-0.0867592	-0.145112	-0.0737457
chr2L	1512000	-0.0695092	-0.0441699	-0.130016	-0.056643
chr2L	1514000	-0.0758913	-0.0615865	-0.119147	-0.0626965
chr2L	1516000	-0.103567	-0.0637639	-0.12915	-0.0770712
chr2L	1518000	-0.124416	-0.0842492	-0.147614	-0.102308
chr2L	1520000	-0.110242	-0.066256	-0.120982	-0.0529386
chr2L	1522000	-0.0858103	-0.056176	-0.0911493	-0.06258
chr2L	1524000	-0.0625245	-0.0505352	-0.0682929	-0.0326681
chr2L	1526000	-0.0567671	-0.0166388	-0.0435603	-0.0169966
chr2L	1528000	-0.0380354	-0.00243223	-0.0328451	-0.0197829
chr2L	1530000	-0.0298509	0.0109683	-0.0170495	0.0060921
chr2L	1532000	-0.00770815	0.0224735	0.0173657	0.014552
chr2L	1534000	-0.00491095	0.023601	0.0262303	0.0161925
chr2L	1536000	0.0261303	0.035526	0.0444348	0.0311722
chr2L	1538000	0.0242477	0.0341987	0.0614905	0.0379485
chr2L	1540000	0.0336095	0.0441335	0.0648398	0.041858
chr2L	1542000	0.0458598	0.0330638	0.0604165	0.0395725
chr2L	1544000	0.0508243	0.0303646	0.056909	0.0449953
chr2L	1546000	0.0495398	0.0280211	0.072718	0.0413292
chr2L	1548000	0.041324	0.014714	0.0698783	0.032085
chr2L	1550000	0.0512633	0.0383507	0.0557096	0.018498
chr2L	1552000	0.0405206	0.0280757	0.053653	-0.00677525
chr2L	1554000	0.021136	0.0179885	0.0152283	-0.0153177
chr2L	1556000	0.0107855	-0.0028045	-0.0116238	-0.0262723
chr2L	1558000	0.0221235	0.019166	0.00016175	-0.015591
chr2L	1560000	0.0215163	0.00633525	0.0167945	-0.00025225
chr2L	1562000	0.0432992	0.0217777	0.0309183	0.0150342
chr2L	1564000	0.0589973	0.0596278	0.0780145	0.0425053
chr2L	1566000	0.0851598	0.0686367	0.0883817	0.0612295
chr2L	1568000	0.07376	0.0593342	0.0835535	0.0700025
chr2L	1570000	0.0643225	0.045991	0.106336	0.101525
chr2L	1572000	0.149304	0.129728	0.168618	0.173615
chr2L	1574000	-0.0257245	-0.0112356	-0.0153382	0.0872725
chr2L	1576000	-0.0090965	-0.0080121	-0.00362975	0.0721123
chr2L	1578000	-0.0214683	-0.0176152	0.00400025	0.05209
chr2L	1580000	-0.0440035	-0.0348837	0.0025605	0.032222
chr2L	1582000	-0.0604243	-0.0557088	-0.045123	0.0193188
chr2L	1584000	-0.0445369	-0.0479137	-0.0265592	0.0199807
chr2L	1586000	-0.0179357	-0.0258703	-0.0117818	0.00589325
chr2L	1588000	0.00800397	-0.002636	0.0190535	-0.0014895
chr2L	1590000	0.0235894	0.00388375	0.0259901	-0.00994015
chr2L	1592000	0.0108389	0.0198378	0.0355956	-0.0027885
chr2L	1594000	-0.0031061	0.0155087	0.0345328	-0.0069347
chr2L	1596000	0.0099626	0.0101769	0.0361226	0.0127282
chr2L	1598000	0.0267083	0.0152198	0.0271881	0.0139521
chr2L	1600000	0.0290069	-0.00172425	0.0138805	0.0243142
chr2L	1602000	-0.019293	-0.008169	0.01382	-0.00172925
chr2L	1604000	-0.0102241	-0.0152887	-0.01602	-0.008766
chr2L	1606000	-0.0083255	-0.021714	-0.0409815	-0.030133
chr2L	1608000	-0.058293	-0.0532103	-0.0643408	-0.0538835
chr2L	1610000	-0.0716615	-0.075406	-0.115858	-0.124928
chr2L	1612000	-0.0704778	-0.097355	-0.142267	-0.103418
chr2L	1614000	-0.0914932	-0.130709	-0.16572	-0.1331
chr2L	1616000	-0.0593528	-0.086852	-0.13005	-0.109029
chr2L	1618000	-0.0141012	-0.0673923	-0.0830252	-0.0718147
chr2L	1620000	-0.00548175	-0.0204695	-0.0451327	-0.0306915
chr2L	1622000	-0.0003982	0.0169109	-0.0500632	-0.00863458
chr2L	1624000	0.0115476	0.0163875	-0.0404822	-0.00772435
chr2L	1626000	-0.00461975	0.0201256	-0.040122	-0.00476065
chr2L	1628000	0.0331748	0.0240302	-0.047659	0.0285235
chr2L	1630000	0.0303471	0.0338632	0.0249853	0.0412522
chr2L	1632000	0.0498963	0.0308768	0.0410768	0.0465863
chr2L	1634000	0.0530635	0.0367733	0.0377243	0.0594014
chr2L	1636000	0.054441	0.0394772	0.0430388	0.0331985
chr2L	1638000	0.0395497	0.0329778	0.015738	0.025819
chr2L	1640000	0.0292733	0.015642	0.0325283	0.00956625
chr2L	1642000	0.013166	0.0327655	0.0172135	0.0165636
chr2L	1644000	0.00907425	0.041612	0.002375	0.0189947
chr2L	1646000	0.002997	0.0347915	0.0171133	0.0267173
chr2L	1648000	0.0025665	0.0232025	0.0395633	0.0335663
chr2L	1650000	0.00109502	0.0277845	0.0347372	0.025642
chr2L	1652000	0.0191982	0.0425525	0.0417955	0.0186505
chr2L	1654000	0.0117048	0.059697	0.0564	0.009549
chr2L	1656000	0.036509	0.0598658	0.0704957	0.00276275
chr2L	1658000	0.0487315	0.0837405	0.0941068	0.0326075
chr2L	1660000	0.0578372	0.0747528	0.0916979	0.048159
chr2L	1662000	0.073308	0.0758033	0.0871252	0.036764
chr2L	1664000	0.074815	0.090273	0.0913048	0.0610238
chr2L	1666000	0.0796305	0.0876922	0.112635	0.0681753
chr2L	1668000	0.0373778	0.0466753	0.0736696	0.037221
chr2L	1670000	0.0303435	0.0248923	0.0501702	0.023222
chr2L	1672000	0.0420932	0.00299998	0.0525575	0.0381095
chr2L	1674000	0.0275663	0.0148681	0.055912	0.0289762
chr2L	1676000	0.0322557	0.0190792	0.0335615	0.0358768
chr2L	1678000	0.030947	0.0497408	0.0554949	0.0247229
chr2L	1680000	0.0496025	0.0770385	0.080893	0.0676947
chr2L	1682000	0.0607012	0.0794368	0.0934825	0.0719502
chr2L	1684000	0.078155	0.0870252	0.109735	0.0888992
chr2L	1686000	0.0875693	0.098916	0.125447	0.100528
chr2L	1688000	0.0398408	0.0331705	0.058064	0.0272632
chr2L	1690000	0.0367788	0.0152588	0.0356812	0.0130431
chr2L	1692000	0.003214	-0.0126827	0.020807	-0.00558792
chr2L	1694000	-0.0353321	-0.0525475	-0.0211188	-0.0404298
chr2L	1696000	-0.0678867	-0.098016	-0.0697813	-0.0739045
chr2L	1698000	-0.103213	-0.10539	-0.103201	-0.0803668
chr2L	1700000	-0.145509	-0.162451	-0.152572	-0.132619
chr2L	1702000	-0.182128	-0.211507	-0.2165	-0.219413
chr2L	1704000	-0.225964	-0.27807	-0.26759	-0.241273
chr2L	1706000	-0.20001	-0.287278	-0.269165	-0.218578
chr2L	1708000	-0.0844735	-0.183325	-0.137844	-0.115277
chr2L	1710000	-0.0373069	-0.119153	-0.107737	-0.0688628
chr2L	1712000	0.014473	-0.0392815	-0.0441322	-0.01349
chr2L	1714000	0.0187182	-0.0228475	-0.0324308	-0.0227462
chr2L	1716000	-0.0024985	-0.0501495	-0.101673	-0.0268528
chr2L	1718000	0.042345	0.0177008	-0.0303537	0.0044855
chr2L	1720000	0.0669388	0.0380815	-0.0040075	0.004154
chr2L	1722000	0.00934725	-0.008702	-0.0262938	-0.033279
chr2L	1724000	-0.0335037	-0.06362	-0.0887485	-0.106892
chr2L	1726000	-0.0193702	-0.060457	-0.0920052	-0.082739
chr2L	1728000	-0.0635187	-0.107866	-0.134797	-0.0994778
chr2L	1730000	-0.0800925	-0.137666	-0.174125	-0.14843
chr2L	1732000	-0.132224	-0.182055	-0.196135	-0.157752
chr2L	1734000	-0.101837	-0.14114	-0.149313	-0.133353
chr2L	1736000	-0.0484889	-0.122965	-0.0972372	-0.106232
chr2L	1738000	-0.0392067	-0.107534	-0.0840367	-0.0959622
chr2L	1740000	-0.0145658	-0.0573275	-0.0416456	-0.0846183
chr2L	1742000	-0.00369325	-0.0400925	-0.0310423	-0.0570827
chr2L	1744000	0.00151675	-0.0469827	-0.0392122	-0.0667385
chr2L	1746000	-0.0231223	-0.049184	-0.0609667	-0.0635157
chr2L	1748000	-0.036222	-0.0691219	-0.093453	-0.0600061
chr2L	1750000	-0.0667614	-0.11613	-0.104136	-0.0897113
chr2L	1752000	-0.0952743	-0.163102	-0.153502	-0.133882
chr2L	1754000	-0.102356	-0.156132	-0.124789	-0.125145
chr2L	1756000	-0.112921	-0.147821	-0.125226	-0.142436
chr2L	1758000	-0.118228	-0.16439	-0.100347	-0.141998
chr2L	1760000	-0.139807	-0.197483	-0.135198	-0.154737
chr2L	1762000	-0.171251	-0.181225	-0.152721	-0.162067
chr2L	1764000	-0.187904	-0.205454	-0.188993	-0.204742
chr2L	1766000	-0.184695	-0.187446	-0.170918	-0.191067
chr2L	1768000	-0.152089	-0.14809	-0.134808	-0.166408
chr2L	1770000	-0.118866	-0.092787	-0.092425	-0.121545
chr2L	1772000	-0.100433	-0.066189	-0.0512642	-0.090825
chr2L	1774000	-0.0391193	-0.009347	0.00127202	-0.0385527
chr2L	1776000	-0.0117295	0.0280707	0.0425497	0.0208468
chr2L	1778000	0.049665	0.0682225	0.0766562	0.061358
chr2L	1780000	0.103518	0.126952	0.119843	0.114355
chr2L	1782000	0.161583	0.170323	0.170274	0.172861
chr2L	1784000	0.172889	0.190713	0.196716	0.17982
chr2L	1786000	0.202637	0.21072	0.20948	0.185091
chr2L	1788000	0.211377	0.234555	0.235275	0.220105
chr2L	1790000	0.231077	0.271442	0.258638	0.26257
chr2L	1792000	0.246808	0.276612	0.26563	0.26805
chr2L	1794000	0.229052	0.254568	0.242755	0.242938
chr2L	1796000	0.209809	0.205852	0.217432	0.202819
chr2L	1798000	0.170648	0.147152	0.166389	0.140357
chr2L	1800000	0.12646	0.103305	0.143597	0.109613
chr2L	1802000	0.103565	0.09665	0.121683	0.0814737
chr2L	1804000	0.123684	0.113628	0.12985	0.0956358
chr2L	1806000	0.140854	0.127706	0.137932	0.107093
chr2L	1808000	0.101062	0.080126	0.100031	0.086975
chr2L	1810000	0.0565638	0.0391295	0.067	0.0605385
chr2L	1812000	0.00941875	-0.00512125	0.0316377	0.0239911
chr2L	1814000	-0.0190132	-0.006505	0.02639	0.00554225
chr2L	1816000	-0.0392412	-0.0199443	0.00210525	-0.0120812
chr2L	1818000	-0.0543655	-0.0549286	-0.020771	-0.0392154
chr2L	1820000	-0.0345638	-0.024565	-0.00846015	-0.036157
chr2L	1822000	0.00532143	-0.0180445	0.0182485	-0.00606475
chr2L	1824000	0.00465465	0.0134602	0.0300325	0.017105
chr2L	1826000	0.00360235	0.00070025	0.026206	0.0173288
chr2L	1828000	-0.0117158	0.000273	0.0380433	0.0096335
chr2L	1830000	-0.0243072	-0.0357872	0.0216156	-0.00792325
chr2L	1832000	-0.0460708	-0.0331948	-0.00837675	-0.028671
chr2L	1834000	-0.0838709	-0.0904647	-0.0681555	-0.0906052
chr2L	1836000	-0.0167205	-0.0195822	-0.0218113	-0.0289417
chr2L	1838000	-0.000552525	0.0279007	0.0330452	0.00577334
chr2L	1840000	0.0237835	0.0337267	0.0430297	0.0396585
chr2L	1842000	0.0322613	0.0295063	0.0443322	0.0514325
chr2L	1844000	0.038228	0.010595	0.0417495	0.0538975
chr2L	1846000	0.0353012	0.013568	0.0195645	0.0374463
chr2L	1848000	0.025593	0.00801227	0.0307869	0.0245755
chr2L	1850000	0.0140222	0.0179585	0.0366867	0.0196861
chr2L	1852000	-0.0056055	0.0279308	0.0299189	0.0206111
chr2L	1854000	-0.0222873	0.0274507	0.0261235	0.0168007
chr2L	1856000	-0.0053685	0.0347828	0.0293673	0.0342252
chr2L	1858000	0.00470075	0.0277725	0.0211968	0.0463072
chr2L	1860000	0.00802212	0.0318744	0.0268003	0.0379193
chr2L	1862000	0.00800817	0.0383768	-0.00629925	0.0129175
chr2L	1864000	0.0130878	0.0419836	-0.0121257	0.0336434
chr2L	1866000	-0.00214225	0.0531521	-0.013541	0.0118365
chr2L	1868000	-0.0357857	0.0243496	-0.039001	-0.0175695
chr2L	1870000	-0.0435552	-0.0117645	-0.0528095	-0.0422828
chr2L	1872000	-0.0706653	-0.031054	-0.0831559	-0.0554365
chr2L	1874000	-0.0998862	-0.0456213	-0.0935572	-0.0668082
chr2L	1876000	-0.122816	-0.0324192	-0.0905713	-0.0353795
chr2L	1878000	-0.144964	-0.036878	-0.130395	-0.0482187
chr2L	1880000	-0.234843	-0.0775736	-0.191336	-0.0933787
chr2L	1882000	-0.304683	-0.118686	-0.306575	-0.131891
chr2L	1884000	-0.427393	-0.17463	-0.460093	-0.17422
chr2L	1886000	-0.500337	-0.248425	-0.47968	-0.232857
chr2L	1888000	-0.370937	-0.1949	-0.40087	-0.186855
chr2L	1890000	-0.170023	-0.07678	-0.189089	-0.0467318
chr2L	1892000	-0.0393205	-0.00988657	-0.0604352	0.0125448
chr2L	1894000	0.0318563	0.0590458	0.00801	0.0413932
chr2L	1896000	0.012356	0.051841	-0.006466	0.0359288
chr2L	1898000	0.0226172	0.0440499	-0.011824	0.0192203
chr2L	1900000	0.009551	0.024925	0.00305975	0.0101891
chr2L	1902000	0.0188063	0.020784	-0.00292675	0.0227474
chr2L	1904000	0.00408375	0.0170799	-0.0165982	0.0217073
chr2L	1906000	-0.0293918	-0.00464143	-0.0641555	0.0125618
chr2L	1908000	-0.0667958	0.00273938	-0.110199	0.00580296
chr2L	1910000	-0.0933473	-0.0101604	-0.128089	0.00639275
chr2L	1912000	-0.076994	-0.00685462	-0.082706	-0.00835572
chr2L	1914000	-0.0295855	0.0176956	-0.0373609	0.0210912
chr2L	1916000	-0.00047745	0.0284535	0.0111543	0.0302492
chr2L	1918000	0.0265332	0.0301305	0.0435347	0.0557822
chr2L	1920000	0.0546623	0.0348938	0.0672559	0.0481725
chr2L	1922000	0.0701403	0.0454825	0.0590048	0.0489392
chr2L	1924000	0.0810353	0.0339049	0.0778352	0.0578183
chr2L	1926000	0.068251	0.0207338	0.0810552	0.0303264
chr2L	1928000	0.0547746	0.0183366	0.0611395	0.0398958
chr2L	1930000	0.0704395	0.0249685	0.0751273	0.0262618
chr2L	1932000	0.0570403	0.0107907	0.0617468	0.0400625
chr2L	1934000	0.0607475	0.0129704	0.060494	0.0285903
chr2L	1936000	0.0552023	-0.0144358	0.0381228	-0.0212303
chr2L	1938000	0.0350102	-0.0447433	0.0160355	-0.0450722
chr2L	1940000	0.0374774	-0.0521438	0.0120033	-0.021617
chr2L	1942000	0.0387085	-0.036069	0.025423	-0.0186
chr2L	1944000	0.0359705	-0.0175341	0.00044675	-0.00445965
chr2L	1946000	0.0378247	-0.0267012	-0.003845	0.00257475
chr2L	1948000	0.0404925	-0.0233225	0.005968	-0.00111225
chr2L	1950000	0.0535378	-0.007359	0.0223717	-0.00299725
chr2L	1952000	0.0380568	-0.017852	0.0339447	0.00666393
chr2L	1954000	0.0508386	-0.00285875	0.04244	0.010355
chr2L	1956000	0.068053	0.0415646	0.105592	0.0547028
chr2L	1958000	0.0999805	0.104698	0.14869	0.121481
chr2L	1960000	0.156268	0.139551	0.179462	0.149671
chr2L	1962000	0.157422	0.148207	0.173925	0.144484
chr2L	1964000	0.153379	0.153432	0.167641	0.150033
chr2L	1966000	0.117963	0.115076	0.132412	0.0978253
chr2L	1968000	0.0354192	0.0360938	0.0484345	0.0271915
chr2L	1970000	-0.0797415	-0.0775906	-0.0859657	-0.0848905
chr2L	1972000	-0.181818	-0.186243	-0.232987	-0.185365
chr2L	1974000	-0.257132	-0.290355	-0.32507	-0.261455
chr2L	1976000	-0.20726	-0.218883	-0.272547	-0.225947
chr2L	1978000	-0.186197	-0.225526	-0.251625	-0.22249
chr2L	1980000	-0.24106	-0.305165	-0.328395	-0.273713
chr2L	1982000	-0.26001	-0.337875	-0.346555	-0.29009
chr2L	1984000	-0.231772	-0.2934	-0.295685	-0.2734
chr2L	1986000	-0.163872	-0.205865	-0.229105	-0.237437
chr2L	1988000	-0.1083	-0.151698	-0.144777	-0.173898
chr2L	1990000	-0.0529785	-0.0812725	-0.0707118	-0.0959108
chr2L	1992000	-0.0121037	-0.025769	-0.0152458	-0.0230379
chr2L	1994000	0.0142294	0.00698575	0.023295	0.00851625
chr2L	1996000	0.0294517	0.0226797	0.039419	0.033335
chr2L	1998000	0.0223992	0.0468338	0.0498656	0.0377403
chr2L	2000000	0.0322791	0.0476331	0.0688275	0.026861
chr2L	2002000	0.0309528	0.0483823	0.0530697	0.0241265
chr2L	2004000	0.0312425	0.0431588	0.0438441	0.0333637
chr2L	2006000	0.018618	0.0401675	0.0437698	0.0236617
chr2L	2008000	0.00842075	0.0193115	0.00188225	0.0135404
chr2L	2010000	0.030959	0.0165992	-0.00740853	-0.0066175
chr2L	2012000	0.048001	0.0427162	0.0335227	0.00967993
chr2L	2014000	0.0380093	0.008802	0.0172905	0.00662918
chr2L	2016000	0.0442138	0.0567402	0.049262	0.0249446
chr2L	2018000	0.071221	0.0856278	0.0976013	0.060148
chr2L	2020000	0.0891335	0.101379	0.0908405	0.0707255
chr2L	2022000	0.082298	0.089617	0.0682377	0.0911052
chr2L	2024000	0.0558425	0.0874225	0.0868115	0.0828477
chr2L	2026000	0.030016	0.065076	0.06969	0.080352
chr2L	2028000	0.0394065	0.0280725	0.0391983	0.0460573
chr2L	2030000	-0.008556	-0.00311108	-0.018202	-0.00291428
chr2L	2032000	-0.0436132	-0.054075	-0.0865968	-0.071938
chr2L	2034000	-0.0681105	-0.0784673	-0.0959788	-0.0992235
chr2L	2036000	-0.115064	-0.130821	-0.149358	-0.112522
chr2L	2038000	-0.15933	-0.165448	-0.216035	-0.137294
chr2L	2040000	-0.065654	-0.0804587	-0.113431	-0.025341
chr2L	2042000	-0.00546667	0.00140025	-0.0481395	0.034459
chr2L	2044000	-0.0028155	-0.0114062	-0.0320133	0.0221578
chr2L	2046000	-0.0277083	-0.0475382	-0.045007	-0.00543615
chr2L	2048000	-0.0262245	-0.0377288	-0.019953	-0.023451
chr2L	2050000	-0.028105	-0.0604107	-0.0225247	-0.022228
chr2L	2052000	-0.0437063	-0.0642495	-0.035168	-0.0210275
chr2L	2054000	-0.0753043	-0.099433	-0.0611742	-0.087947
chr2L	2056000	-0.123569	-0.187128	-0.100218	-0.185743
chr2L	2058000	-0.0479355	-0.0699343	-0.048377	-0.115057
chr2L	2060000	0.0325945	-0.0040805	0.0176203	-0.0397045
chr2L	2062000	0.0835687	0.0443892	0.054513	0.0360448
chr2L	2064000	0.106445	0.0818717	0.0927537	0.0745207
chr2L	2066000	0.110012	0.111755	0.118343	0.0993538
chr2L	2068000	0.113001	0.102513	0.132145	0.110986
chr2L	2070000	0.088619	0.1009	0.111586	0.107944
chr2L	2072000	0.06049	0.0812087	0.0804317	0.0941348
chr2L	2074000	0.0429315	0.051834	0.0501497	0.075591
chr2L	2076000	0.0326548	0.0302125	0.0305148	0.0325797
chr2L	2078000	0.0862482	0.0651507	0.07825	0.0700505
chr2L	2080000	0.082821	0.0865537	0.103886	0.0751557
chr2L	2082000	0.104292	0.0998482	0.0994447	0.106564
chr2L	2084000	0.111463	0.105868	0.123537	0.121462
chr2L	2086000	0.128548	0.127228	0.130907	0.13288
chr2L	2088000	0.122834	0.134831	0.127331	0.130588
chr2L	2090000	0.101261	0.105494	0.0897805	0.106576
chr2L	2092000	0.068959	0.041715	0.0214312	0.0673325
chr2L	2094000	0.0649793	0.016865	-0.010445	0.0714962
chr2L	2096000	0.0699602	-0.0260045	-0.03954	0.0610235
chr2L	2098000	0.058769	-0.0411928	-0.079903	0.037593
chr2L	2100000	0.0680672	-0.0005595	-0.0737393	0.0627565
chr2L	2102000	0.0462835	0.318767	0.376595	0.0540728
chr2L	2104000	0.0365897	0.29411	0.342465	0.0436602
chr2L	2106000	0.018435	0.275417	0.329232	0.0354115
chr2L	2108000	0.029086	0.269303	0.328782	0.046107
chr2L	2110000	0.0284817	-0.0112353	-0.0135043	0.048399
chr2L	2112000	-0.0117977	-0.0653745	-0.0888272	0.00164915
chr2L	2114000	-0.00947643	-0.0356742	-0.065874	0.0201757
chr2L	2116000	0.001528	-0.00718375	-0.0424405	0.0457007
chr2L	2118000	0.0240687	0.0189908	-0.0101207	0.0654331
chr2L	2120000	0.0536737	0.0510995	0.00501525	0.0901577
chr2L	2122000	0.0101835	0.01499	0.00480525	0.00736652
chr2L	2124000	-0.0459078	-0.0297	-0.00281775	-0.03893
chr2L	2126000	-0.0923298	-0.0681922	-0.0567303	-0.0892455
chr2L	2128000	-0.166543	-0.124764	-0.128814	-0.166963
chr2L	2130000	-0.192647	-0.168282	-0.151585	-0.189345
chr2L	2132000	-0.153	-0.183805	-0.15696	-0.18073
chr2L	2134000	-0.182972	-0.21776	-0.203508	-0.219849
chr2L	2136000	-0.17657	-0.263992	-0.218511	-0.206555
chr2L	2138000	-0.171114	-0.239446	-0.238275	-0.194211
chr2L	2140000	-0.185977	-0.226167	-0.286058	-0.193631
chr2L	2142000	-0.175311	-0.225077	-0.271017	-0.202995
chr2L	2144000	-0.212649	-0.304585	-0.293787	-0.23266
chr2L	2146000	-0.2251	-0.317788	-0.327795	-0.24606
chr2L	2148000	-0.212524	-0.254962	-0.245635	-0.183302
chr2L	2150000	-0.113426	-0.177318	-0.173386	-0.144276
chr2L	2152000	-0.0802588	-0.152008	-0.182304	-0.14617
chr2L	2154000	-0.065739	-0.100136	-0.11817	-0.0927503
chr2L	2156000	-0.0781707	-0.118618	-0.131936	-0.0906625
chr2L	2158000	-0.114043	-0.138951	-0.129103	-0.09961
chr2L	2160000	-0.153807	-0.19426	-0.183232	-0.138091
chr2L	2162000	-0.154239	-0.232005	-0.216411	-0.154381
chr2L	2164000	-0.0962225	-0.1604	-0.15379	-0.10269
chr2L	2166000	0.00881065	-0.0178285	-0.0217058	0.0119992
chr2L	2168000	0.105106	0.0957925	0.0921078	0.102265
chr2L	2170000	0.179435	0.166304	0.187567	0.163093
chr2L	2172000	0.205621	0.169484	0.223157	0.156252
chr2L	2174000	0.204238	0.151831	0.212924	0.155328
chr2L	2176000	0.193004	0.140923	0.18209	0.147971
chr2L	2178000	0.177234	0.112276	0.160105	0.137502
chr2L	2180000	0.127085	0.0669034	0.103587	0.102556
chr2L	2182000	0.064385	0.014281	0.0516892	0.039108
chr2L	2184000	0.0350883	0.0161533	0.0297711	0.0294819
chr2L	2186000	0.025507	0.0346183	0.0281555	0.0254913
chr2L	2188000	0.00808177	-0.021226	-0.0235025	-0.00583225
chr2L	2190000	-0.095831	-0.123504	-0.144633	-0.0933748
chr2L	2192000	-0.202508	-0.256922	-0.321365	-0.20175
chr2L	2194000	-0.218715	-0.248817	-0.319893	-0.200793
chr2L	2196000	-0.24971	-0.23779	-0.321415	-0.209597
chr2L	2198000	-0.22597	-0.1947	-0.282627	-0.192763
chr2L	2200000	-0.109318	-0.097207	-0.169073	-0.0778535
chr2L	2202000	-0.072332	-0.0559077	-0.103018	-0.0513976
chr2L	2204000	-0.0467986	-0.0288148	-0.0723545	-0.0335932
chr2L	2206000	-0.00728175	0.027757	-0.0112668	0.033282
chr2L	2208000	0.0107513	0.035735	0.00760925	0.0269533
chr2L	2210000	-0.00622775	0.0426863	-0.0124978	0.011688
chr2L	2212000	-0.0443075	-0.00830625	-0.052158	-0.0624663
chr2L	2214000	-0.143588	-0.154301	-0.160286	-0.169821
chr2L	2216000	-0.148091	-0.22059	-0.184869	-0.180162
chr2L	2218000	-0.118488	-0.176084	-0.181102	-0.157519
chr2L	2220000	-0.0710168	-0.112483	-0.115109	-0.104173
chr2L	2222000	-0.0537132	-0.100485	-0.113859	-0.0907653
chr2L	2224000	-0.013935	-0.0765865	-0.085694	-0.062866
chr2L	2226000	-0.0510832	-0.114256	-0.114621	-0.0938178
chr2L	2228000	-0.0708145	-0.134028	-0.149817	-0.123613
chr2L	2230000	-0.0908898	-0.132169	-0.149837	-0.132299
chr2L	2232000	-0.118076	-0.139392	-0.191657	-0.148803
chr2L	2234000	-0.188258	-0.218472	-0.273755	-0.223047
chr2L	2236000	-0.343755	-0.383653	-0.40144	-0.368315
chr2L	2238000	-0.368815	-0.45183	-0.439958	-0.459195
chr2L	2240000	-0.299467	-0.341297	-0.350683	-0.399207
chr2L	2242000	-0.255385	-0.26593	-0.289095	-0.308013
chr2L	2244000	-0.196594	-0.200851	-0.22551	-0.213069
chr2L	2246000	-0.142548	-0.145591	-0.152009	-0.121655
chr2L	2248000	-0.099587	-0.106573	-0.102405	-0.0976962
chr2L	2250000	-0.0598515	-0.0674182	-0.0536565	-0.035739
chr2L	2252000	-0.052837	-0.0340445	-0.0200184	-0.0230743
chr2L	2254000	-0.0437285	-0.00968825	-0.011867	-0.025088
chr2L	2256000	-0.0178663	0.0112993	0.0178557	-0.0134483
chr2L	2258000	0.0155277	0.0392223	0.0456327	0.022176
chr2L	2260000	0.0387595	0.0452125	0.067721	0.0428103
chr2L	2262000	0.060787	0.0596055	0.070792	0.0574988
chr2L	2264000	0.0701322	0.0598998	0.0753832	0.068757
chr2L	2266000	0.0572558	0.0706838	0.0744698	0.0743974
chr2L	2268000	0.0686403	0.0912122	0.109046	0.0964495
chr2L	2270000	0.0735205	0.0999682	0.11139	0.111051
chr2L	2272000	0.0758397	0.112852	0.114743	0.113987
chr2L	2274000	0.0730512	0.120837	0.116617	0.100886
chr2L	2276000	0.0978061	0.14069	0.125544	0.114537
chr2L	2278000	0.102022	0.145016	0.140356	0.113614
chr2L	2280000	0.0801685	0.150342	0.114492	0.111392
chr2L	2282000	0.10339	0.142682	0.143091	0.125748
chr2L	2284000	0.101135	0.131016	0.144199	0.13169
chr2L	2286000	0.102533	0.11365	0.116307	0.134371
chr2L	2288000	0.0989272	0.119586	0.113717	0.123636
chr2L	2290000	0.0940157	0.116251	0.12878	0.109767
chr2L	2292000	0.109828	0.12751	0.135018	0.101513
chr2L	2294000	0.157697	0.172789	0.190994	0.158766
chr2L	2296000	0.148016	0.176622	0.188455	0.15938
chr2L	2298000	0.156174	0.183071	0.187609	0.170723
chr2L	2300000	0.1318	0.124852	0.137788	0.142204
chr2L	2302000	0.0773563	0.10292	0.110761	0.11104
chr2L	2304000	0.068168	0.0810913	0.100226	0.0801832
chr2L	2306000	0.0297922	0.0615322	0.076866	0.0590265
chr2L	2308000	-0.0036575	-0.0120173	0.0308795	0.0077735
chr2L	2310000	-0.00626925	0.00301175	0.0420698	0.0294465
chr2L	2312000	0.029333	0.0529772	0.0896882	0.042683
chr2L	2314000	0.0688122	0.0853194	0.116018	0.0610962
chr2L	2316000	0.0802682	0.0910548	0.120872	0.0621537
chr2L	2318000	0.0769403	0.0932247	0.0953975	0.074036
chr2L	2320000	0.0935202	0.101229	0.0942015	0.106154
chr2L	2322000	0.0921435	0.106735	0.09629	0.109726
chr2L	2324000	0.0819802	0.106295	0.102912	0.0872027
chr2L	2326000	0.0899622	0.0955108	0.0881335	0.0808148
chr2L	2328000	0.0861835	0.0906363	0.0997605	0.0823354
chr2L	2330000	0.0730675	0.079885	0.0902297	0.0840005
chr2L	2332000	0.047409	0.0574584	0.0887287	0.0671173
chr2L	2334000	0.0330628	0.0615103	0.0897465	0.06202
chr2L	2336000	0.0092973	0.0469058	0.0721718	0.059815
chr2L	2338000	-0.00274797	0.033285	0.0280593	0.0435707
chr2L	2340000	-0.0106257	0.0311153	0.0196166	0.00996475
chr2L	2342000	-0.00577125	0.00802493	-0.00800038	0.002305
chr2L	2344000	-0.0110444	0.00289725	-0.017329	-0.0161573
chr2L	2346000	-0.0332257	-0.0230635	-0.048485	-0.0325628
chr2L	2348000	-0.0317168	-0.0492742	-0.085173	-0.057609
chr2L	2350000	-0.0626814	-0.0929915	-0.129873	-0.0845141
chr2L	2352000	-0.0822265	-0.132669	-0.145628	-0.125265
chr2L	2354000	-0.107719	-0.159777	-0.193457	-0.151708
chr2L	2356000	-0.132847	-0.203813	-0.240285	-0.195458
chr2L	2358000	-0.163235	-0.244435	-0.265033	-0.223538
chr2L	2360000	-0.133992	-0.223653	-0.260465	-0.20509
chr2L	2362000	-0.133406	-0.230225	-0.235042	-0.195428
chr2L	2364000	-0.162131	-0.297575	-0.255655	-0.228272
chr2L	2366000	-0.1204	-0.225607	-0.200156	-0.181228
chr2L	2368000	0.00044875	-0.0654455	-0.0893723	-0.0475498
chr2L	2370000	0.03536	-0.0239338	-0.0367172	-0.00152
chr2L	2372000	0.00089	-0.047281	-0.0927802	-0.0453735
chr2L	2374000	-0.080841	-0.144672	-0.181064	-0.125084
chr2L	2376000	-0.139586	-0.23755	-0.259235	-0.20833
chr2L	2378000	-0.1362	-0.235833	-0.261462	-0.201343
chr2L	2380000	-0.172235	-0.235345	-0.276875	-0.209663
chr2L	2382000	-0.206857	-0.265022	-0.279857	-0.230258
chr2L	2384000	-0.197235	-0.238893	-0.2817	-0.2314
chr2L	2386000	-0.141439	-0.180393	-0.181985	-0.170678
chr2L	2388000	-0.0975058	-0.106293	-0.0958138	-0.116025
chr2L	2390000	-0.0436368	-0.0669633	-0.0578755	-0.071999
chr2L	2392000	0.00021045	-0.00353235	-0.00562585	-0.0175181
chr2L	2394000	0.0302555	0.0257125	0.0394622	0.037991
chr2L	2396000	0.0381125	0.0695075	0.0597255	0.0634399
chr2L	2398000	0.0749863	0.0946785	0.089218	0.078729
chr2L	2400000	0.097482	0.122767	0.100059	0.103953
chr2L	2402000	0.108886	0.126068	0.107765	0.123322
chr2L	2404000	0.102738	0.11413	0.111352	0.129383
chr2L	2406000	0.0865853	0.121759	0.108318	0.120491
chr2L	2408000	0.0809353	0.110862	0.110516	0.0964562
chr2L	2410000	0.0774761	0.105504	0.100597	0.089826
chr2L	2412000	0.0713328	0.117137	0.097549	0.0768983
chr2L	2414000	0.0681956	0.117871	0.0819925	0.0708712
chr2L	2416000	0.0500115	0.0853442	0.0598095	0.0516467
chr2L	2418000	0.0275835	0.0521657	0.00500713	0.028343
chr2L	2420000	-0.00205425	0.011202	-0.0173805	-0.001127
chr2L	2422000	-0.0217663	0.00218875	-0.0381203	0.00490225
chr2L	2424000	-0.0027625	0.0269737	-0.0219845	0.0283415
chr2L	2426000	0.00565275	0.0238539	0.0121002	0.0258967
chr2L	2428000	0.004655	0.0402838	0.0175175	0.0257034
chr2L	2430000	0.000712	0.0441405	0.0211937	0.0193967
chr2L	2432000	-0.0056635	0.044624	0.0261457	0.0122067
chr2L	2434000	-0.0114958	0.0283305	0.0264485	0.0141996
chr2L	2436000	-0.0215084	0.00411598	0.0236223	0.0199832
chr2L	2438000	-0.0134848	-0.0117104	0.019394	0.0100208
chr2L	2440000	-0.009517	-0.019478	0.0215837	0.00757715
chr2L	2442000	-0.0199725	-0.0430712	0.00108957	-0.0190862
chr2L	2444000	-0.0403667	-0.062541	-0.009997	-0.0501745
chr2L	2446000	-0.0360157	-0.0683715	-0.0153028	-0.0357815
chr2L	2448000	-0.0277018	-0.07761	-0.0231338	-0.0420871
chr2L	2450000	0.00387825	-0.0310962	0.00670363	-0.0140461
chr2L	2452000	0.0785773	0.0513144	0.0547933	0.033547
chr2L	2454000	0.0706082	0.0513113	0.0526498	0.0301789
chr2L	2456000	0.0687686	0.0600077	0.064988	0.0279343
chr2L	2458000	0.058519	0.0245283	0.0579669	0.026525
chr2L	2460000	0.0341014	0.00738525	0.0342392	0.0235304
chr2L	2462000	-0.00272325	-0.0356515	0.004782	-0.004247
chr2L	2464000	-0.0014125	-0.025566	0.0239933	0.00443275
chr2L	2466000	0.0152818	0.0064015	0.0192785	0.00146375
chr2L	2468000	0.0139568	0.0260578	0.0270002	0.00232375
chr2L	2470000	0.0272398	0.04426	0.0496775	0.0151448
chr2L	2472000	0.048952	0.0531592	0.057716	0.0457092
chr2L	2474000	0.0442497	0.053639	0.051882	0.0504267
chr2L	2476000	0.0425885	0.0438697	0.0492447	0.0376218
chr2L	2478000	0.0277657	0.022973	0.0268035	0.025584
chr2L	2480000	0.0031425	-0.00811475	-0.008954	0.00101925
chr2L	2482000	-0.0218248	-0.0308845	-0.0243193	-0.006233
chr2L	2484000	-0.0469101	-0.0829373	-0.0761678	-0.0441124
chr2L	2486000	-0.0656502	-0.104001	-0.120113	-0.0665627
chr2L	2488000	-0.0986173	-0.134604	-0.171867	-0.103931
chr2L	2490000	-0.133961	-0.176333	-0.211383	-0.13448
chr2L	2492000	-0.180232	-0.270502	-0.283778	-0.196637
chr2L	2494000	-0.199735	-0.290878	-0.284285	-0.19629
chr2L	2496000	-0.17714	-0.248888	-0.231001	-0.172374
chr2L	2498000	-0.173407	-0.232503	-0.235533	-0.159943
chr2L	2500000	-0.183353	-0.226048	-0.233148	-0.201093
chr2L	2502000	-0.165745	-0.194772	-0.20326	-0.192628
chr2L	2504000	-0.103884	-0.127099	-0.13415	-0.114207
chr2L	2506000	-0.088386	-0.103013	-0.0706948	-0.0690682
chr2L	2508000	-0.05369	-0.0496055	-0.0461135	-0.0298433
chr2L	2510000	-0.0301361	-0.0271084	-0.0141408	0.0143635
chr2L	2512000	-0.0167095	-0.0105273	-0.00652865	0.0123403
chr2L	2514000	0.00685335	0.00337327	0.00435437	0.0239273
chr2L	2516000	0.0261417	0.0179372	0.026962	0.0177822
chr2L	2518000	0.0245647	0.040321	0.033618	0.00370463
chr2L	2520000	0.00941063	0.0288562	0.0256386	0.0137863
chr2L	2522000	0.0270717	0.0565324	0.0385503	0.0269983
chr2L	2524000	0.0384457	0.0565623	0.0443725	0.0335855
chr2L	2526000	0.0423637	0.0610105	0.0335273	0.0383689
chr2L	2528000	0.0444729	0.0752225	0.048305	0.0592949
chr2L	2530000	0.0533194	0.0876825	0.058618	0.0670291
chr2L	2532000	0.0624818	0.0964805	0.0929003	0.082249
chr2L	2534000	0.0744683	0.0981733	0.110109	0.0939611
chr2L	2536000	0.088034	0.111939	0.124555	0.0985028
chr2L	2538000	0.0569412	0.0891827	0.114523	0.0929024
chr2L	2540000	0.0564925	0.0829765	0.091115	0.0671665
chr2L	2542000	0.031693	0.053692	0.073509	0.0710415
chr2L	2544000	0.0170005	0.040852	0.0606942	0.054521
chr2L	2546000	0.00657625	0.0208479	0.0406715	0.00820765
chr2L	2548000	0.037443	0.0417056	0.046248	0.017508
chr2L	2550000	0.0504815	0.052448	0.0623137	0.0232955
chr2L	2552000	0.0530567	0.04663	0.0820937	0.0504285
chr2L	2554000	0.0373453	0.0566263	0.053012	0.0526795
chr2L	2556000	0.015814	0.00202125	0.038236	0.0197618
chr2L	2558000	0.0019391	0.00951438	0.0272548	-0.00356252
chr2L	2560000	-0.0245819	-0.0157099	-0.00109063	-0.0188476
chr2L	2562000	-0.0423967	-0.055289	-0.0378657	-0.0587628
chr2L	2564000	-0.0660938	-0.0711027	-0.094453	-0.0515308
chr2L	2566000	-0.0533532	-0.0767142	-0.073749	-0.0876477
chr2L	2568000	-0.04179	-0.0647925	-0.0659171	-0.0697302
chr2L	2570000	-0.0223535	-0.0511788	-0.0526848	-0.064744
chr2L	2572000	-0.0103475	-0.0350828	-0.0385052	-0.0541348
chr2L	2574000	-0.0329445	-0.0803155	-0.090119	-0.095119
chr2L	2576000	-0.0084492	-0.067065	-0.13404	-0.0626323
chr2L	2578000	0.0789254	0.0172817	0.0102066	0.0212237
chr2L	2580000	0.0924748	0.0352083	0.0307893	0.0427655
chr2L	2582000	0.0862147	0.0338375	0.0351687	0.0235223
chr2L	2584000	-0.00301943	-0.0247353	-0.025932	-0.0190022
chr2L	2586000	-0.11903	-0.124914	-0.123791	-0.108219
chr2L	2588000	-0.0866477	-0.0769742	-0.0660002	-0.110985
chr2L	2590000	-0.0668694	-0.0795137	-0.0370772	-0.0747695
chr2L	2592000	-0.0565167	-0.0817713	-0.0383541	-0.0542055
chr2L	2594000	-0.0303798	-0.0416945	-0.0123219	-0.0260205
chr2L	2596000	-0.014572	-0.00469955	0.00559562	-0.0238278
chr2L	2598000	-0.00953115	-0.0128172	0.0111568	-0.0167153
chr2L	2600000	0.016462	0.013625	0.012318	-0.0078721
chr2L	2602000	0.0206003	0.0260845	0.028873	0.0179117
chr2L	2604000	0.0454572	0.030205	0.0281008	0.0254975
chr2L	2606000	0.03439	0.0453552	0.0301643	0.0255497
chr2L	2608000	0.0124387	0.0122255	0.00723942	0.0106414
chr2L	2610000	-0.0277737	-0.0107057	-0.0153157	-0.002086
chr2L	2612000	-0.0251563	-0.0218647	-0.0237937	-0.0343997
chr2L	2614000	0.00387825	-0.0144187	-0.00998802	-0.00954225
chr2L	2616000	0.0105605	-0.0021935	0.0124645	-0.0075725
chr2L	2618000	0.00082075	0.0341084	0.0209711	0.0116466
chr2L	2620000	0.0100562	0.0438434	0.0465695	0.0486372
chr2L	2622000	0.061486	0.0491909	0.0757802	0.044278
chr2L	2624000	0.0634545	0.049959	0.067001	0.057944
chr2L	2626000	0.0673553	0.0625217	0.0618578	0.0662418
chr2L	2628000	0.056481	0.0499741	0.059579	0.072807
chr2L	2630000	0.0321288	0.0585626	0.0396883	0.057471
chr2L	2632000	0.0251172	0.0310717	0.0282347	0.0379663
chr2L	2634000	-0.00206125	0.00599275	-0.00685165	0.00839052
chr2L	2636000	-0.0348482	-0.030505	-0.048249	-0.029166
chr2L	2638000	0.0169085	0.0154893	0.0310582	0.0264358
chr2L	2640000	0.0516491	0.0545925	0.0544503	0.0479567
chr2L	2642000	0.070192	0.0728682	0.0719224	0.0804327
chr2L	2644000	0.0733957	0.0886862	0.079695	0.0983
chr2L	2646000	0.0773297	0.105948	0.101455	0.105188
chr2L	2648000	0.086375	0.104358	0.116302	0.100221
chr2L	2650000	0.0596085	0.101812	0.081147	0.0963635
chr2L	2652000	0.0614065	0.081719	0.0862239	0.0991535
chr2L	2654000	0.0647817	0.083792	0.0853505	0.112447
chr2L	2656000	0.0888403	0.094913	0.08212	0.119753
chr2L	2658000	0.110278	0.12436	0.104112	0.130081
chr2L	2660000	0.124707	0.139076	0.105994	0.126479
chr2L	2662000	0.205957	0.210728	0.195807	0.181381
chr2L	2664000	0.115854	0.128254	0.132711	0.0973325
chr2L	2666000	0.092463	0.0916948	0.107153	0.0880192
chr2L	2668000	0.0745806	0.0810857	0.0879216	0.0895492
chr2L	2670000	0.0689423	0.074226	0.0810175	0.081809
chr2L	2672000	0.0647642	0.0696853	0.0647755	0.0777068
chr2L	2674000	0.0455163	0.0760747	0.0539323	0.0322267
chr2L	2676000	0.0411429	0.0453435	0.0394595	-0.002988
chr2L	2678000	0.003971	0.0111745	0.0334923	-0.0101618
chr2L	2680000	-0.00811975	0.0205887	0.017952	-0.00266425
chr2L	2682000	-0.00655532	0.0180778	-0.00382675	0.019673
chr2L	2684000	0.00519325	0.0225942	0.0193145	0.0468366
chr2L	2686000	-0.011338	0.0375735	0.033386	0.0648385
chr2L	2688000	0.003834	0.0210356	0.0524958	0.063745
chr2L	2690000	0.0220915	0.0357688	0.0597343	0.0426842
chr2L	2692000	0.0295548	0.0492882	0.0523327	0.0481831
chr2L	2694000	0.025382	0.0699903	0.066058	0.047084
chr2L	2696000	0.0163683	0.0676506	0.0637713	0.0698503
chr2L	2698000	0.0139957	0.0828157	0.0611396	0.079396
chr2L	2700000	0.0201252	0.0830015	0.0509078	0.0698378
chr2L	2702000	0.024446	0.0961517	0.0604915	0.0722482
chr2L	2704000	0.0283779	0.105846	0.0501388	0.0752645
chr2L	2706000	0.0363412	0.0832548	0.0527803	0.069182
chr2L	2708000	0.0352242	0.0617077	0.0498255	0.0423349
chr2L	2710000	0.0237687	0.0420102	0.0413357	0.048141
chr2L	2712000	0.004831	0.00509303	0.0038559	0.020905
chr2L	2714000	-0.004104	-0.0173135	-0.0122777	-0.000412725
chr2L	2716000	-0.0214185	-0.00513325	-0.023564	-0.007345
chr2L	2718000	-0.0354787	-0.0140213	-0.0469644	-0.000168
chr2L	2720000	-0.0772092	-0.0476255	-0.0575145	-0.0442823
chr2L	2722000	-0.0919321	-0.0778527	-0.140793	-0.0873313
chr2L	2724000	-0.140119	-0.144067	-0.225522	-0.142463
chr2L	2726000	-0.126974	-0.147863	-0.192003	-0.157766
chr2L	2728000	-0.126782	-0.142311	-0.153948	-0.166341
chr2L	2730000	-0.129271	-0.166138	-0.153652	-0.210482
chr2L	2732000	-0.135085	-0.182847	-0.152266	-0.20619
chr2L	2734000	-0.157001	-0.227555	-0.190705	-0.225979
chr2L	2736000	-0.208821	-0.290023	-0.255089	-0.278377
chr2L	2738000	-0.271108	-0.37729	-0.361045	-0.379437
chr2L	2740000	-0.36145	-0.504123	-0.465967	-0.45948
chr2L	2742000	-0.234587	-0.339136	-0.323113	-0.33915
chr2L	2744000	-0.202726	-0.30881	-0.271763	-0.32041
chr2L	2746000	-0.191422	-0.338914	-0.289712	-0.278129
chr2L	2748000	-0.212144	-0.31471	-0.268181	-0.282628
chr2L	2750000	-0.199183	-0.32721	-0.319898	-0.234922
chr2L	2752000	-0.18174	-0.325083	-0.303463	-0.268582
chr2L	2754000	-0.192779	-0.325392	-0.295661	-0.25331
chr2L	2756000	-0.130018	-0.28748	-0.286559	-0.222476
chr2L	2758000	-0.0668622	-0.206927	-0.248974	-0.126573
chr2L	2760000	-0.0788052	-0.162081	-0.202258	-0.0825228
chr2L	2762000	0.0035615	-0.072335	-0.093179	-0.032575
chr2L	2764000	-0.011954	-0.0984562	-0.119743	-0.082035
chr2L	2766000	-0.15288	-0.259707	-0.25939	-0.213304
chr2L	2768000	-0.199238	-0.34	-0.36021	-0.288882
chr2L	2770000	-0.23653	-0.34469	-0.386977	-0.308822
chr2L	2772000	-0.15438	-0.204251	-0.224288	-0.214168
chr2L	2774000	-0.0195256	-0.0543875	-0.0192007	-0.0174525
chr2L	2776000	-0.0309715	-0.0715812	-0.0383947	-0.0304751
chr2L	2778000	-0.0467448	-0.104223	-0.0608215	-0.0449522
chr2L	2780000	-0.15582	-0.189312	-0.192832	-0.137409
chr2L	2782000	-0.130346	-0.18166	-0.172552	-0.131814
chr2L	2784000	-0.0911977	-0.117535	-0.105529	-0.102354
chr2L	2786000	-0.0460812	-0.0565101	-0.0517495	-0.041107
chr2L	2788000	0.0049255	-0.001689	0.0157771	-0.0186553
chr2L	2790000	0.0463413	0.0352275	0.0580185	0.01513
chr2L	2792000	0.059076	0.0632635	0.0600477	0.055255
chr2L	2794000	0.0795271	0.0902861	0.0991334	0.066771
chr2L	2796000	0.0836965	0.0718003	0.099167	0.0576325
chr2L	2798000	0.0597825	0.0848903	0.115229	0.0637888
chr2L	2800000	0.0765788	0.0764102	0.126536	0.0798937
chr2L	2802000	0.0776707	0.0837005	0.125165	0.0731929
chr2L	2804000	0.0882203	0.12283	0.126303	0.0875403
chr2L	2806000	0.0986045	0.13772	0.145327	0.0979722
chr2L	2808000	0.118483	0.172463	0.175551	0.115985
chr2L	2810000	0.153452	0.178396	0.191133	0.159794
chr2L	2812000	0.162771	0.224181	0.227555	0.177563
chr2L	2814000	0.173221	0.232648	0.230673	0.170165
chr2L	2816000	0.176977	0.207678	0.237473	0.169361
chr2L	2818000	0.165762	0.220334	0.231423	0.177933
chr2L	2820000	0.16751	0.216781	0.236878	0.210435
chr2L	2822000	0.173955	0.230534	0.240801	0.226694
chr2L	2824000	0.172504	0.194591	0.230898	0.209274
chr2L	2826000	0.158854	0.187856	0.221804	0.191748
chr2L	2828000	0.137786	0.161427	0.173437	0.174291
chr2L	2830000	0.119575	0.143405	0.150848	0.143492
chr2L	2832000	0.113056	0.128385	0.14368	0.140959
chr2L	2834000	0.11574	0.138549	0.129045	0.155808
chr2L	2836000	0.111496	0.140424	0.117276	0.157134
chr2L	2838000	0.113246	0.134737	0.127971	0.136483
chr2L	2840000	0.110288	0.129953	0.120203	0.139065
chr2L	2842000	0.0879382	0.110252	0.107396	0.0949933
chr2L	2844000	0.0419708	0.078704	0.0620508	0.0406755
chr2L	2846000	-0.00115353	0.0524085	0.03346	0.0104898
chr2L	2848000	-0.045858	-0.0069835	-0.0344555	-0.0303285
chr2L	2850000	-0.150817	-0.118877	-0.136226	-0.146377
chr2L	2852000	-0.265188	-0.244588	-0.270433	-0.303265
chr2L	2854000	-0.46833	-0.478243	-0.515988	-0.503243
chr2L	2856000	-0.705745	-0.732832	-0.82415	-0.68573
chr2L	2858000	-0.490895	-0.530913	-0.596995	-0.51319
chr2L	2860000	-0.332093	-0.361623	-0.427145	-0.365673
chr2L	2862000	-0.282191	-0.345122	-0.40349	-0.336388
chr2L	2864000	-0.160145	-0.208232	-0.24771	-0.157608
chr2L	2866000	-0.0683025	-0.0902285	-0.133619	-0.0511975
chr2L	2868000	-0.026735	-0.0445825	-0.0739625	-0.0514325
chr2L	2870000	-0.038935	-0.0655725	-0.0696825	-0.0624425
chr2L	2872000	-0.0849725	-0.153227	-0.16357	-0.145354
chr2L	2874000	-0.168888	-0.248096	-0.281658	-0.218197
chr2L	2876000	-0.143615	-0.241063	-0.279071	-0.21429
chr2L	2878000	-0.158953	-0.24182	-0.29692	-0.234267
chr2L	2880000	-0.174549	-0.211493	-0.289587	-0.228848
chr2L	2882000	-0.182986	-0.238455	-0.265021	-0.223659
chr2L	2884000	-0.294305	-0.34179	-0.374403	-0.304322
chr2L	2886000	-0.377217	-0.451962	-0.479655	-0.377325
chr2L	2888000	-0.35505	-0.4184	-0.429073	-0.392207
chr2L	2890000	-0.245138	-0.288027	-0.320028	-0.28998
chr2L	2892000	-0.124229	-0.156188	-0.143984	-0.151462
chr2L	2894000	-0.0394907	-0.0694053	-0.0408995	-0.0609155
chr2L	2896000	0.0147991	-0.0162035	-0.000248275	-0.004074
chr2L	2898000	0.0427457	0.0164971	0.0291148	0.0399642
chr2L	2900000	0.0681662	0.0725263	0.0468672	0.0729632
chr2L	2902000	0.0995478	0.093741	0.0913028	0.102005
chr2L	2904000	0.129497	0.131762	0.136827	0.123488
chr2L	2906000	0.127672	0.141359	0.150012	0.121343
chr2L	2908000	0.110462	0.121596	0.150576	0.125674
chr2L	2910000	0.0953753	0.123356	0.134629	0.110981
chr2L	2912000	0.122842	0.151598	0.15516	0.0974678
chr2L	2914000	0.123188	0.121838	0.119831	0.100306
chr2L	2916000	0.0840707	0.117767	0.0860169	0.0786441
chr2L	2918000	0.0329253	0.0654067	0.046032	0.0199392
chr2L	2920000	0.0911572	0.112952	0.110085	0.103382
chr2L	2922000	0.129828	0.165496	0.170697	0.160282
chr2L	2924000	0.170052	0.202201	0.222922	0.186854
chr2L	2926000	0.1903	0.228773	0.242177	0.186618
chr2L	2928000	0.20867	0.252855	0.252945	0.21037
chr2L	2930000	0.180515	0.214581	0.241317	0.226889
chr2L	2932000	0.159313	0.183561	0.238309	0.21056
chr2L	2934000	0.136465	0.162327	0.208251	0.180161
chr2L	2936000	0.145923	0.185225	0.182305	0.176898
chr2L	2938000	0.120487	0.15531	0.176509	0.154499
chr2L	2940000	0.136808	0.155971	0.181734	0.140659
chr2L	2942000	0.12233	0.124289	0.146732	0.123879
chr2L	2944000	0.0839228	0.0960415	0.119405	0.125964
chr2L	2946000	0.0523313	0.0809438	0.0774592	0.102204
chr2L	2948000	0.0560802	0.101166	0.0733931	0.0956382
chr2L	2950000	0.0649968	0.107016	0.0677678	0.094297
chr2L	2952000	0.063673	0.100569	0.0782403	0.107499
chr2L	2954000	0.0477145	0.069486	0.0574727	0.062912
chr2L	2956000	0.0058649	0.034822	0.0164608	0.0168054
chr2L	2958000	-0.026927	-0.00587896	0.013497	-0.00590825
chr2L	2960000	-0.0365745	-0.029744	-0.00119325	-0.0242802
chr2L	2962000	-0.0590465	-0.0737827	-0.0378158	-0.0728553
chr2L	2964000	-0.129471	-0.137698	-0.0888707	-0.128094
chr2L	2966000	-0.173177	-0.216045	-0.170934	-0.191135
chr2L	2968000	-0.23911	-0.299903	-0.252543	-0.26315
chr2L	2970000	-0.271973	-0.333462	-0.296113	-0.306135
chr2L	2972000	-0.26592	-0.342568	-0.300225	-0.296862
chr2L	2974000	-0.220427	-0.271325	-0.249867	-0.25696
chr2L	2976000	-0.21053	-0.258925	-0.25982	-0.237682
chr2L	2978000	-0.20588	-0.24525	-0.233217	-0.210835
chr2L	2980000	-0.145959	-0.171764	-0.197239	-0.138869
chr2L	2982000	-0.0152815	-0.0740968	-0.088293	-0.0528257
chr2L	2984000	0.01475	-0.0091275	-0.0330345	-0.0283842
chr2L	2986000	-0.0146892	-0.037387	-0.0619902	-0.0338437
chr2L	2988000	-0.0509638	-0.13031	-0.132449	-0.073502
chr2L	2990000	-0.0517181	-0.0618235	-0.10126	-0.0961685
chr2L	2992000	-0.0903165	-0.113947	-0.129535	-0.130326
chr2L	2994000	-0.13696	-0.183805	-0.197777	-0.147246
chr2L	2996000	-0.118572	-0.147336	-0.1567	-0.141637
chr2L	2998000	-0.145561	-0.203895	-0.16773	-0.142367
chr2L	3000000	-0.178302	-0.247785	-0.235813	-0.197725
chr2L	3002000	-0.057587	-0.0681185	-0.0812993	-0.0563512
chr2L	3004000	0.0418528	0.0433765	0.030158	0.00465295
chr2L	3006000	0.0899415	0.0729425	0.07579	0.0596023
chr2L	3008000	0.119772	0.12147	0.128625	0.119182
chr2L	3010000	0.159698	0.162618	0.18296	0.165324
chr2L	3012000	0.121739	0.176158	0.17885	0.149069
chr2L	3014000	0.116999	0.155268	0.142355	0.134672
chr2L	3016000	0.112398	0.110569	0.0466823	0.0549505
chr2L	3018000	0.0520625	0.0374367	-0.0910993	-0.016376
chr2L	3020000	-0.00656875	-0.0190752	-0.113547	-0.0655407
chr2L	3022000	-0.0561482	-0.0868108	-0.1348	-0.119526
chr2L	3024000	-0.052977	-0.113462	-0.138315	-0.106697
chr2L	3026000	-0.0321012	-0.0957097	-0.135204	-0.0874885
chr2L	3028000	-0.0645705	-0.159543	-0.181217	-0.111283
chr2L	3030000	-0.054892	-0.130085	-0.155498	-0.104383
chr2L	3032000	-0.0280097	-0.0957825	-0.122033	-0.088302
chr2L	3034000	-0.0423868	-0.102324	-0.121335	-0.0814592
chr2L	3036000	-0.077099	-0.12443	-0.134144	-0.112479
chr2L	3038000	-0.116097	-0.187661	-0.18333	-0.1549
chr2L	3040000	-0.159238	-0.243663	-0.22092	-0.204673
chr2L	3042000	-0.167173	-0.2188	-0.184541	-0.1815
chr2L	3044000	-0.16342	-0.18397	-0.160983	-0.141363
chr2L	3046000	-0.163323	-0.164605	-0.144644	-0.12128
chr2L	3048000	-0.155183	-0.16713	-0.134509	-0.115194
chr2L	3050000	-0.130049	-0.107755	-0.0939108	-0.0623929
chr2L	3052000	-0.0911245	-0.058581	-0.0654843	-0.052039
chr2L	3054000	-0.0306735	-0.0250473	-0.000555125	-0.0267072
chr2L	3056000	0.00769685	0.00851675	0.0239301	0.002429
chr2L	3058000	0.0363609	0.0338081	0.056075	0.0207355
chr2L	3060000	0.0592014	0.070839	0.0848375	0.0465678
chr2L	3062000	0.0663145	0.099348	0.100329	0.0589985
chr2L	3064000	0.0739765	0.091147	0.0970692	0.0641473
chr2L	3066000	0.0725065	0.056826	0.060287	0.0390332
chr2L	3068000	0.0287978	0.0247853	0.043423	0.036067
chr2L	3070000	-0.0110545	-0.00215675	0.00981675	-0.00698425
chr2L	3072000	-0.00122975	-0.00587875	-0.00299175	0.000291
chr2L	3074000	0.0560408	0.0408968	0.0689658	0.0441223
chr2L	3076000	0.05116	0.0416456	0.0648342	0.0328303
chr2L	3078000	0.0501865	0.0395743	0.0631058	0.0316756
chr2L	3080000	-0.0069545	-0.0188337	-0.0172052	-0.024689
chr2L	3082000	-0.0313587	-0.0389823	-0.0205073	-0.03527
chr2L	3084000	-0.0388003	-0.025128	-0.0062975	-0.0230598
chr2L	3086000	-0.0289357	-0.013722	0.010597	-0.0296265
chr2L	3088000	-0.0111125	0.00698325	-0.00872925	-0.00573025
chr2L	3090000	-0.018623	-0.00819175	-0.00666175	-0.010652
chr2L	3092000	0.0056035	0.0175632	0.00961175	0.018139
chr2L	3094000	0.0445584	0.065188	0.0442068	0.037685
chr2L	3096000	0.0948568	0.0973067	0.105803	0.0986964
chr2L	3098000	0.139711	0.142593	0.167447	0.15577
chr2L	3100000	0.161828	0.177228	0.200582	0.203725
chr2L	3102000	0.181645	0.185938	0.213175	0.230002
chr2L	3104000	0.15807	0.177358	0.1921	0.225155
chr2L	3106000	0.115843	0.154995	0.123194	0.187389
chr2L	3108000	0.0454905	0.0917952	0.0523595	0.10665
chr2L	3110000	0.0136717	0.0555758	0.00856188	0.0748417
chr2L	3112000	0.0122632	0.0656758	0.0481902	0.0546585
chr2L	3114000	0.023541	0.0818263	0.063669	0.0773418
chr2L	3116000	0.029475	0.0810775	0.0742513	0.0627975
chr2L	3118000	0.0485481	0.078112	0.083745	0.0706283
chr2L	3120000	0.054991	0.0903575	0.0772392	0.0794388
chr2L	3122000	0.0610723	0.0729697	0.0735377	0.077523
chr2L	3124000	0.060103	0.078662	0.0844328	0.0745635
chr2L	3126000	0.0569947	0.102689	0.0943637	0.0587075
chr2L	3128000	0.0316465	0.0727918	0.076396	0.066635
chr2L	3130000	0.0230992	0.0555727	0.0356588	0.0514613
chr2L	3132000	0.00154496	0.0431334	0.0181321	0.00569847
chr2L	3134000	-0.008888	0.0142588	0.0164615	-0.00480675
chr2L	3136000	-0.0121238	-0.0203905	-0.0083125	-0.0221258
chr2L	3138000	-0.0219901	-0.0613494	-0.0423067	-0.0684984
chr2L	3140000	-0.0588938	-0.109197	-0.0730811	-0.0984383
chr2L	3142000	-0.107104	-0.160218	-0.150617	-0.15847
chr2L	3144000	-0.16556	-0.240572	-0.230288	-0.249722
chr2L	3146000	-0.135697	-0.247133	-0.224772	-0.234813
chr2L	3148000	-0.068942	-0.133285	-0.136691	-0.139534
chr2L	3150000	-0.0640238	-0.0992858	-0.0752623	-0.11901
chr2L	3152000	-0.0563577	-0.0717723	-0.0656952	-0.11233
chr2L	3154000	-0.0542977	-0.0788558	-0.0723267	-0.115129
chr2L	3156000	-0.0766213	-0.0821937	-0.101266	-0.101683
chr2L	3158000	-0.124162	-0.140344	-0.173903	-0.157085
chr2L	3160000	-0.159666	-0.175106	-0.219859	-0.176872
chr2L	3162000	-0.0926427	-0.082324	-0.126241	-0.127506
chr2L	3164000	-0.102245	-0.146228	-0.196124	-0.160352
chr2L	3166000	-0.0988226	-0.146322	-0.165292	-0.145798
chr2L	3168000	-0.0718675	-0.132487	-0.155448	-0.138885
chr2L	3170000	-0.16569	-0.20104	-0.249876	-0.223808
chr2L	3172000	-0.24675	-0.288552	-0.325568	-0.293492
chr2L	3174000	-0.297857	-0.34431	-0.369737	-0.344235
chr2L	3176000	-0.25375	-0.285075	-0.291305	-0.306428
chr2L	3178000	-0.210315	-0.236338	-0.230125	-0.2295
chr2L	3180000	-0.163754	-0.196103	-0.180704	-0.17499
chr2L	3182000	-0.139999	-0.160327	-0.140007	-0.149925
chr2L	3184000	-0.126173	-0.125266	-0.128445	-0.130833
chr2L	3186000	-0.0775238	-0.080977	-0.0983829	-0.110808
chr2L	3188000	-0.0499658	-0.0503487	-0.066653	-0.046308
chr2L	3190000	-0.0342945	-0.022419	-0.0247158	-0.0343813
chr2L	3192000	-0.0182735	-0.0143492	-0.0213732	-0.0223162
chr2L	3194000	-0.00584425	-0.00358775	-0.0232588	-0.0320153
chr2L	3196000	-0.0146702	-0.00525975	-0.030884	-0.0400027
chr2L	3198000	-0.0314927	-0.0269453	-0.0357113	-0.0407804
chr2L	3200000	-0.012751	-0.0452896	-0.033897	-0.0499301
chr2L	3202000	0.01939	0.0140521	0.0244901	0.0238007
chr2L	3204000	0.0724115	0.0890858	0.121527	0.0680485
chr2L	3206000	0.0639668	0.0792583	0.107329	0.0551932
chr2L	3208000	0.0560095	0.0693442	0.100431	0.0449675
chr2L	3210000	0.054775	0.0701792	0.096339	0.0451295
chr2L	3212000	0.0424281	0.0521312	0.0660888	0.048011
chr2L	3214000	0.0566888	0.0603893	0.0675078	0.0766908
chr2L	3216000	0.0625	0.0938438	0.0808705	0.0882963
chr2L	3218000	0.0838425	0.113233	0.0928993	0.0918615
chr2L	3220000	0.0724412	0.0933622	0.082737	0.0909545
chr2L	3222000	0.0717045	0.0826555	0.0830797	0.0945818
chr2L	3224000	0.0626312	0.0812575	0.074844	0.108729
chr2L	3226000	0.0528335	0.0642873	0.0825463	0.0976031
chr2L	3228000	0.0433435	0.0461645	0.0621032	0.0740935
chr2L	3230000	0.0386242	0.0420527	0.054677	0.0550547
chr2L	3232000	0.031981	0.0367772	0.0461432	0.0452165
chr2L	3234000	0.048976	0.0534535	0.071699	0.064298
chr2L	3236000	0.0722985	0.0721818	0.0790572	0.0865235
chr2L	3238000	0.0707125	0.0917095	0.0967038	0.112743
chr2L	3240000	0.0609662	0.0792932	0.0879651	0.116654
chr2L	3242000	0.0757856	0.0892945	0.093235	0.0999305
chr2L	3244000	0.0920915	0.104087	0.105721	0.0943013
chr2L	3246000	0.080805	0.0916322	0.0965923	0.0778227
chr2L	3248000	0.0663328	0.0838595	0.092435	0.0711404
chr2L	3250000	0.074824	0.0974457	0.0878498	0.0954275
chr2L	3252000	0.0960972	0.120715	0.110838	0.120368
chr2L	3254000	0.093467	0.117338	0.109457	0.116571
chr2L	3256000	0.0960832	0.121229	0.112984	0.122466
chr2L	3258000	0.100628	0.128789	0.119085	0.124342
chr2L	3260000	0.0677607	0.0861377	0.0676352	0.0620753
chr2L	3262000	0.0257197	0.03157	0.0380991	0.0423502
chr2L	3264000	0.00365575	-0.00354075	0.014651	0.0136317
chr2L	3266000	-0.00404	-0.047732	-0.012379	-0.0249912
chr2L	3268000	0.0071995	0.00844025	-0.00964125	-0.0061895
chr2L	3270000	0.016104	0.0391485	0.0147008	0.0290925
chr2L	3272000	0.0326755	0.0233865	0.0289865	0.0406255
chr2L	3274000	0.0188596	0.0139424	0.0095275	0.029731
chr2L	3276000	0.0048272	0.017921	0.0093895	0.0266632
chr2L	3278000	0.0119579	0.0012736	0.00576167	0.0105142
chr2L	3280000	0.00806922	0.0128916	-0.0160313	0.00804013
chr2L	3282000	0.00982652	0.0169977	-0.0126238	0.0124884
chr2L	3284000	0.0150735	0.0192723	-0.01217	0.024205
chr2L	3286000	-0.002531	0.00564	-0.00342825	0.00256662
chr2L	3288000	-0.01231	-0.0482505	-0.0262016	-0.0213183
chr2L	3290000	-0.0218506	-0.069658	-0.0501555	-0.0444953
chr2L	3292000	-0.0385245	-0.0681409	-0.0723809	-0.0527692
chr2L	3294000	-0.0582662	-0.0615917	-0.0695801	-0.0795908
chr2L	3296000	-0.0504733	-0.0757328	-0.0656888	-0.0983419
chr2L	3298000	-0.046871	-0.0809857	-0.0898506	-0.0801262
chr2L	3300000	-0.056831	-0.111681	-0.0947907	-0.0854868
chr2L	3302000	-0.109604	-0.138529	-0.136043	-0.114154
chr2L	3304000	-0.139347	-0.178838	-0.198387	-0.162705
chr2L	3306000	-0.0668615	-0.063273	-0.120499	-0.0797908
chr2L	3308000	-0.0266985	-0.0199777	-0.0428707	-0.02955
chr2L	3310000	0.00827825	0.0102317	0.0094345	0.003284
chr2L	3312000	0.04295	0.0406958	0.035579	0.052064
chr2L	3314000	0.0419825	0.0355097	0.0431405	0.0553375
chr2L	3316000	0.0236652	0.016248	0.0282995	0.0509775
chr2L	3318000	-0.00598025	-0.016016	0.0107948	0.0185845
chr2L	3320000	-0.0391702	-0.0349122	-0.027413	-0.027487
chr2L	3322000	-0.0212278	-0.0178192	-0.0171192	-0.013642
chr2L	3324000	-0.00321335	0.0040943	0.0015915	0.0034025
chr2L	3326000	0.0212922	0.016418	0.0240466	0.0218
chr2L	3328000	0.0402054	0.0334629	0.0397645	0.0365816
chr2L	3330000	0.05338	0.039905	0.060702	0.053022
chr2L	3332000	0.0628397	0.0488954	0.0781145	0.0560587
chr2L	3334000	0.0784423	0.0539268	0.0915795	0.052532
chr2L	3336000	0.074188	0.0744402	0.09218	0.0579757
chr2L	3338000	0.0640813	0.0502095	0.0762913	0.0372475
chr2L	3340000	0.066396	0.0477682	0.0596125	0.0389308
chr2L	3342000	0.0788525	0.063911	0.0743033	0.0422894
chr2L	3344000	0.0758357	0.068639	0.0677704	0.0719488
chr2L	3346000	0.0623645	0.0658285	0.0615948	0.0728852
chr2L	3348000	0.050594	0.0550402	0.0821998	0.059041
chr2L	3350000	0.0252617	0.0526005	0.04989	0.0684908
chr2L	3352000	0.0240108	0.0365377	0.0349888	0.0249564
chr2L	3354000	0.0156487	0.0239928	0.0138168	0.00710275
chr2L	3356000	0.0203679	0.0065598	0.0214842	0.0136461
chr2L	3358000	0.0136801	0.00938101	0.0280983	0.0160149
chr2L	3360000	0.0360525	0.0185757	0.0466082	0.0309975
chr2L	3362000	0.0489308	0.0351161	0.0582177	0.0287553
chr2L	3364000	0.0598627	0.0353816	0.0719507	0.0394798
chr2L	3366000	0.0584638	0.026384	0.0353525	0.0247982
chr2L	3368000	0.043719	0.0362107	0.00669625	0.0275699
chr2L	3370000	0.038528	0.0039295	-0.027838	0.0075085
chr2L	3372000	-0.0071695	-0.0275132	-0.071527	-0.0268375
chr2L	3374000	-0.0417138	-0.0308642	-0.0899288	-0.0498598
chr2L	3376000	-0.0567397	-0.0493097	-0.0816888	-0.0470858
chr2L	3378000	-0.0410155	-0.0371013	-0.0594175	-0.0354945
chr2L	3380000	-0.0225013	-0.0561515	-0.0461275	-0.0264218
chr2L	3382000	-0.014398	-0.0368723	-0.0261603	0.00635395
chr2L	3384000	0.0138718	-0.0285553	-0.0155877	0.0247145
chr2L	3386000	0.0154282	0.00855925	0.0314054	0.039563
chr2L	3388000	0.0191055	0.0392407	0.0467767	0.0251008
chr2L	3390000	0.0292513	0.0417475	0.040317	0.024397
chr2L	3392000	0.0431735	0.046859	0.0531727	0.032879
chr2L	3394000	0.0418912	0.0453337	0.0630295	0.0414913
chr2L	3396000	0.0508567	0.0587051	0.0747562	0.0500605
chr2L	3398000	0.0412847	0.073651	0.0685	0.0611205
chr2L	3400000	0.0273545	0.0898145	0.0872032	0.0540545
chr2L	3402000	0.0392878	0.0704295	0.0772	0.059781
chr2L	3404000	0.0516872	0.0725345	0.0770958	0.0345078
chr2L	3406000	0.0416565	0.0723942	0.0762053	0.042051
chr2L	3408000	0.0328932	0.0667618	0.0727801	0.0434139
chr2L	3410000	0.0327412	0.0686418	0.0554217	0.021444
chr2L	3412000	0.030455	0.0850097	0.054528	0.0298689
chr2L	3414000	0.0148463	0.0755668	0.0533028	0.023666
chr2L	3416000	0.02326	0.0493129	0.0413736	-0.0165043
chr2L	3418000	0.0019925	0.0217337	0.0112097	-0.013841
chr2L	3420000	-0.016342	0.0003785	-0.0021835	-0.0138727
chr2L	3422000	-0.0629272	-0.0198645	-0.0282025	-0.0643385
chr2L	3424000	-0.0401495	-0.00568025	-0.0264869	-0.0355346
chr2L	3426000	0.00119025	0.0223127	-0.010555	-0.00738575
chr2L	3428000	-0.000322	0.011494	-0.0063295	0.0135102
chr2L	3430000	0.037957	0.017359	-0.00446725	0.020376
chr2L	3432000	0.027485	-0.00748705	0.0100503	0.0271443
chr2L	3434000	0.0263378	0.00135495	-0.00144475	0.0288093
chr2L	3436000	0.00152725	-0.0201393	-0.0152003	0.0402913
chr2L	3438000	-0.0241185	-0.052939	-0.051207	-0.009396
chr2L	3440000	-0.0558896	-0.0963423	-0.0837728	-0.0584503
chr2L	3442000	-0.101456	-0.120815	-0.108178	-0.131195
chr2L	3444000	-0.170965	-0.152522	-0.138869	-0.160485
chr2L	3446000	-0.201987	-0.208567	-0.189539	-0.194105
chr2L	3448000	-0.231535	-0.2442	-0.223133	-0.211025
chr2L	3450000	-0.25727	-0.252422	-0.289648	-0.245655
chr2L	3452000	-0.244705	-0.272425	-0.316777	-0.265777
chr2L	3454000	-0.172149	-0.201895	-0.211919	-0.181753
chr2L	3456000	-0.126583	-0.130462	-0.152482	-0.125025
chr2L	3458000	-0.051929	-0.0877123	-0.116313	-0.0854002
chr2L	3460000	-0.024085	-0.025685	-0.0763983	-0.042902
chr2L	3462000	-0.03761	-0.0352117	-0.0448993	-0.0529703
chr2L	3464000	-0.0716755	-0.0783802	-0.0996225	-0.136231
chr2L	3466000	-0.159218	-0.173337	-0.22501	-0.185373
chr2L	3468000	-0.193332	-0.18142	-0.221259	-0.216371
chr2L	3470000	-0.27818	-0.265325	-0.299683	-0.285077
chr2L	3472000	-0.251225	-0.194165	-0.213152	-0.237705
chr2L	3474000	-0.212031	-0.164434	-0.153989	-0.2147
chr2L	3476000	-0.249817	-0.202242	-0.200807	-0.226508
chr2L	3478000	-0.252575	-0.207512	-0.19497	-0.204555
chr2L	3480000	-0.220122	-0.166441	-0.153398	-0.137921
chr2L	3482000	-0.178475	-0.0969543	-0.072185	-0.0607105
chr2L	3484000	-0.0762235	-0.0336012	-0.027145	0.007424
chr2L	3486000	0.00815475	0.0344955	0.0472645	0.0434372
chr2L	3488000	0.0451927	0.070055	0.0911125	0.0728025
chr2L	3490000	0.073025	0.081525	0.095095	0.0754075
chr2L	3492000	0.0607033	0.0755293	0.0981075	0.071863
chr2L	3494000	0.0742235	0.0900938	0.105483	0.0878962
chr2L	3496000	0.0918802	0.101834	0.10723	0.102885
chr2L	3498000	0.099258	0.101602	0.115772	0.0685845
chr2L	3500000	0.0730385	0.0862722	0.0922353	0.0553165
chr2L	3502000	0.0517468	0.0556525	0.0666158	0.0359052
chr2L	3504000	0.0252655	0.0225153	-0.00034625	-0.00231275
chr2L	3506000	-0.00046025	-0.0154545	-0.015112	-0.0385163
chr2L	3508000	-0.0238373	-0.0458742	-0.0431485	-0.0837804
chr2L	3510000	-0.0242748	-0.07227	-0.0742137	-0.100328
chr2L	3512000	-0.0186875	-0.0896699	-0.0969403	-0.103385
chr2L	3514000	-0.0175705	-0.106458	-0.110452	-0.085295
chr2L	3516000	-0.021382	-0.0922977	-0.109148	-0.106136
chr2L	3518000	-0.0345958	-0.0954452	-0.096425	-0.116434
chr2L	3520000	-0.058019	-0.100725	-0.107033	-0.103343
chr2L	3522000	-0.103454	-0.162544	-0.13007	-0.13893
chr2L	3524000	-0.156128	-0.221226	-0.197838	-0.186453
chr2L	3526000	-0.246055	-0.315384	-0.266914	-0.26805
chr2L	3528000	-0.351637	-0.391307	-0.375688	-0.375745
chr2L	3530000	-0.473037	-0.520813	-0.48493	-0.47912
chr2L	3532000	-0.428123	-0.455875	-0.453732	-0.449342
chr2L	3534000	-0.372132	-0.413975	-0.4268	-0.4225
chr2L	3536000	-0.309889	-0.345184	-0.33466	-0.353975
chr2L	3538000	-0.282583	-0.302047	-0.312738	-0.313333
chr2L	3540000	-0.239173	-0.276725	-0.257518	-0.261015
chr2L	3542000	-0.141456	-0.173717	-0.13602	-0.162961
chr2L	3544000	-0.0658843	-0.0803055	-0.0457373	-0.0776407
chr2L	3546000	-0.00247225	-0.020903	0.0069789	-0.0160045
chr2L	3548000	0.0336757	0.0193893	0.0413688	0.0103567
chr2L	3550000	0.055365	0.0475213	0.0871767	0.0444905
chr2L	3552000	0.0889726	0.10347	0.127475	0.0796905
chr2L	3554000	0.125012	0.140692	0.162047	0.127343
chr2L	3556000	0.151415	0.160142	0.175921	0.154964
chr2L	3558000	0.178306	0.189267	0.208973	0.166401
chr2L	3560000	0.19916	0.19936	0.225515	0.203235
chr2L	3562000	0.216459	0.212713	0.22917	0.222938
chr2L	3564000	0.22906	0.227146	0.234798	0.247465
chr2L	3566000	0.234015	0.214537	0.232071	0.238234
chr2L	3568000	0.23277	0.231853	0.23619	0.230605
chr2L	3570000	0.246762	0.219823	0.245174	0.244353
chr2L	3572000	0.246189	0.20304	0.241081	0.22584
chr2L	3574000	0.239896	0.214781	0.246972	0.227923
chr2L	3576000	0.225046	0.216758	0.238834	0.212883
chr2L	3578000	0.211001	0.187298	0.211649	0.200997
chr2L	3580000	0.185137	0.153432	0.185743	0.173387
chr2L	3582000	0.165051	0.145393	0.184464	0.165243
chr2L	3584000	0.153598	0.142691	0.183128	0.166793
chr2L	3586000	0.163183	0.160855	0.189972	0.176797
chr2L	3588000	0.15119	0.15231	0.166814	0.158642
chr2L	3590000	0.145688	0.162496	0.169151	0.154102
chr2L	3592000	0.161193	0.167809	0.172654	0.159357
chr2L	3594000	0.164192	0.147111	0.163094	0.139327
chr2L	3596000	0.151256	0.128365	0.170714	0.124634
chr2L	3598000	0.123751	0.109694	0.134621	0.100704
chr2L	3600000	0.0763242	0.0454678	0.0754662	0.0504312
chr2L	3602000	0.008007	-0.0265715	-0.0006075	-0.0116055
chr2L	3604000	-0.0709852	-0.091955	-0.0548418	-0.0665935
chr2L	3606000	-0.137398	-0.162215	-0.153713	-0.157934
chr2L	3608000	-0.136038	-0.190745	-0.184335	-0.16387
chr2L	3610000	-0.14436	-0.177714	-0.198371	-0.152639
chr2L	3612000	-0.182174	-0.168613	-0.233008	-0.154567
chr2L	3614000	-0.194198	-0.18581	-0.252433	-0.162357
chr2L	3616000	-0.269838	-0.205199	-0.34615	-0.171341
chr2L	3618000	-0.370468	-0.262775	-0.453792	-0.216938
chr2L	3620000	-0.358435	-0.240758	-0.4195	-0.24574
chr2L	3622000	-0.222686	-0.149755	-0.288702	-0.183339
chr2L	3624000	-0.168132	-0.110179	-0.215083	-0.147831
chr2L	3626000	-0.130585	-0.113729	-0.173792	-0.10462
chr2L	3628000	-0.148767	-0.13824	-0.22603	-0.133714
chr2L	3630000	-0.19726	-0.168219	-0.267127	-0.161665
chr2L	3632000	-0.233056	-0.213157	-0.338272	-0.175096
chr2L	3634000	-0.231047	-0.176734	-0.35705	-0.169553
chr2L	3636000	-0.139466	-0.0980862	-0.235033	-0.109817
chr2L	3638000	-0.0974393	-0.0574038	-0.136738	-0.0736817
chr2L	3640000	-0.0754067	-0.0410525	-0.10045	-0.0658023
chr2L	3642000	-0.0368425	-0.0140275	-0.0642822	-0.0454405
chr2L	3644000	-0.0438225	-0.0102487	-0.0535308	-0.0309313
chr2L	3646000	-0.0504882	-0.00794475	-0.0737075	-0.051053
chr2L	3648000	-0.080798	-0.037232	-0.08389	-0.059834
chr2L	3650000	-0.079723	-0.00528875	-0.021834	-0.0223673
chr2L	3652000	-0.087596	-0.00312375	-0.0259302	-0.022526
chr2L	3654000	-0.0856343	-0.0016335	-0.0212763	-0.0203657
chr2L	3656000	-0.230648	-0.074898	-0.12803	-0.073786
chr2L	3658000	-0.29777	-0.136441	-0.174915	-0.11595
chr2L	3660000	-0.194892	-0.110227	-0.120966	-0.102549
chr2L	3662000	-0.179964	-0.127295	-0.12312	-0.0908758
chr2L	3664000	-0.139871	-0.0940115	-0.109686	-0.0648217
chr2L	3666000	-0.105911	-0.0776498	-0.0596279	-0.0347203
chr2L	3668000	-0.063936	-0.0351716	-0.0163793	0.00392875
chr2L	3670000	-0.0127638	0.006045	0.0064245	0.0302585
chr2L	3672000	0.00288725	0.0130832	0.0226338	0.0200155
chr2L	3674000	-0.0150893	0.0102205	0.0183129	0.0130585
chr2L	3676000	0.0271939	0.0412813	0.0557457	0.0294718
chr2L	3678000	0.0390872	0.0477988	0.0558295	0.0519102
chr2L	3680000	0.037891	0.0552308	0.0631783	0.0654515
chr2L	3682000	0.0213033	0.0562698	0.0507022	0.0728338
chr2L	3684000	0.0342622	0.0458568	0.0408341	0.067147
chr2L	3686000	0.0339638	0.0482293	0.0601486	0.0571658
chr2L	3688000	0.0555345	0.0450873	0.0548576	0.0829312
chr2L	3690000	0.0549462	0.0279527	0.0594404	0.0604695
chr2L	3692000	0.0571863	0.0353121	0.0552005	0.0231965
chr2L	3694000	0.0405358	0.013685	0.0383093	-0.0371988
chr2L	3696000	0.0259785	-0.0184013	0.012308	-0.0507047
chr2L	3698000	0.0576395	0.0363378	0.028093	-0.0302842
chr2L	3700000	0.0763174	0.041336	0.0635817	0.020028
chr2L	3702000	0.0815498	0.0520323	0.0825959	0.0531265
chr2L	3704000	0.0918448	0.0489164	0.116825	0.0643709
chr2L	3706000	0.12833	0.0621193	0.0989592	0.0818793
chr2L	3708000	0.139125	0.0686068	0.101634	0.0830515
chr2L	3710000	0.136646	0.0841408	0.0987548	0.0861443
chr2L	3712000	0.115892	0.0860677	0.0627445	0.095527
chr2L	3714000	0.126149	0.106611	0.0794239	0.0935805
chr2L	3716000	0.123639	0.108164	0.0703516	0.0823673
chr2L	3718000	0.104802	0.0886302	0.069213	0.0694722
chr2L	3720000	0.0906408	0.0798095	0.0875657	0.066586
chr2L	3722000	0.0913077	0.069553	0.0939023	0.0755882
chr2L	3724000	0.0737295	0.0715458	0.090052	0.0575372
chr2L	3726000	0.0581175	0.0506499	0.0795208	0.0448184
chr2L	3728000	0.0816496	0.082758	0.0976362	0.074278
chr2L	3730000	0.0912793	0.0829142	0.101701	0.078809
chr2L	3732000	0.0955935	0.0987363	0.11426	0.088571
chr2L	3734000	0.11003	0.108447	0.122201	0.090289
chr2L	3736000	0.119368	0.103701	0.128494	0.087413
chr2L	3738000	0.11549	0.0992492	0.108134	0.0898613
chr2L	3740000	0.0988875	0.092882	0.0934618	0.0873847
chr2L	3742000	0.087824	0.0863847	0.0947827	0.0672366
chr2L	3744000	0.087806	0.0648442	0.105886	0.0715232
chr2L	3746000	0.0872287	0.0669065	0.101931	0.089893
chr2L	3748000	0.0753557	0.0695455	0.0842243	0.0747908
chr2L	3750000	0.0748427	0.058007	0.0926695	0.0705967
chr2L	3752000	0.065612	0.0619383	0.080786	0.064929
chr2L	3754000	0.051547	0.0458392	0.0622328	0.0499356
chr2L	3756000	0.0211027	0.0371332	0.0455238	0.0170725
chr2L	3758000	-0.0183153	-0.0166092	-0.00378205	-0.0091985
chr2L	3760000	-0.0495294	-0.0329308	-0.0509259	-0.00834788
chr2L	3762000	-0.0954545	-0.069386	-0.092556	-0.0486094
chr2L	3764000	-0.136352	-0.0990105	-0.118636	-0.0897228
chr2L	3766000	-0.175978	-0.145497	-0.154247	-0.157237
chr2L	3768000	-0.240245	-0.18811	-0.19794	-0.198687
chr2L	3770000	-0.27782	-0.20855	-0.215085	-0.207597
chr2L	3772000	-0.234953	-0.17654	-0.192945	-0.152276
chr2L	3774000	-0.163278	-0.112356	-0.115553	-0.0836193
chr2L	3776000	-0.130575	-0.0965735	-0.120633	-0.0751197
chr2L	3778000	-0.0990682	-0.069672	-0.0761727	-0.0551782
chr2L	3780000	-0.069497	-0.0598305	-0.0407562	-0.0457345
chr2L	3782000	-0.079974	-0.0203441	-0.00032075	-0.0297735
chr2L	3784000	-0.106099	0.00515475	0.0202685	-0.0468223
chr2L	3786000	-0.153308	0.0348125	0.0305091	-0.0609615
chr2L	3788000	-0.0912915	0.0587815	0.050199	-0.0468268
chr2L	3790000	-0.024684	0.045835	0.0582812	-0.0384784
chr2L	3792000	0.0443448	0.0756592	0.0695385	0.0283813
chr2L	3794000	0.0864656	0.0718918	0.0652595	0.0519358
chr2L	3796000	0.0690305	0.0526193	0.0499728	0.0229845
chr2L	3798000	0.0243427	0.0175025	-0.00195525	-0.0182565
chr2L	3800000	-0.029322	-0.017328	-0.0552535	-0.0516527
chr2L	3802000	-0.0871227	-0.0721569	-0.12603	-0.140499
chr2L	3804000	-0.1482	-0.142931	-0.190108	-0.211292
chr2L	3806000	-0.156012	-0.17104	-0.22055	-0.221397
chr2L	3808000	-0.122514	-0.182743	-0.22804	-0.212448
chr2L	3810000	-0.159363	-0.209232	-0.25738	-0.233445
chr2L	3812000	-0.208748	-0.252752	-0.32121	-0.25889
chr2L	3814000	-0.254433	-0.288245	-0.392985	-0.263645
chr2L	3816000	-0.19943	-0.191247	-0.285002	-0.192765
chr2L	3818000	-0.145526	-0.10982	-0.195895	-0.132692
chr2L	3820000	-0.0794093	-0.0562802	-0.123173	-0.0553414
chr2L	3822000	-0.0146995	-0.00552933	-0.0476082	-0.0109023
chr2L	3824000	0.0321098	0.0142422	0.00703552	0.0292991
chr2L	3826000	0.0763311	0.0576365	0.0532	0.0673566
chr2L	3828000	0.118624	0.108151	0.134534	0.14011
chr2L	3830000	0.166458	0.161366	0.179944	0.19191
chr2L	3832000	0.187532	0.175023	0.191836	0.209948
chr2L	3834000	0.181422	0.16382	0.169698	0.199452
chr2L	3836000	0.141624	0.116229	0.126485	0.162438
chr2L	3838000	0.124157	0.0850802	0.084082	0.122551
chr2L	3840000	0.127989	0.0938797	0.122613	0.134845
chr2L	3842000	0.156593	0.119687	0.15304	0.143745
chr2L	3844000	0.151989	0.126996	0.144571	0.134915
chr2L	3846000	0.135547	0.112024	0.134982	0.111921
chr2L	3848000	0.118041	0.110614	0.125761	0.0988327
chr2L	3850000	0.0971932	0.0657067	0.0913183	0.054101
chr2L	3852000	0.0472552	0.0342657	0.0668675	0.0242503
chr2L	3854000	-0.00483035	-0.0152897	0.015574	-0.0286345
chr2L	3856000	-0.0611155	-0.082593	-0.0770408	-0.0814394
chr2L	3858000	-0.126347	-0.184779	-0.170472	-0.155116
chr2L	3860000	-0.240595	-0.307053	-0.32216	-0.26873
chr2L	3862000	-0.367835	-0.4373	-0.467292	-0.37968
chr2L	3864000	-0.330805	-0.424283	-0.440238	-0.355845
chr2L	3866000	-0.285024	-0.370992	-0.399585	-0.350064
chr2L	3868000	-0.31781	-0.423167	-0.479488	-0.40048
chr2L	3870000	-0.331755	-0.403241	-0.432085	-0.397429
chr2L	3872000	-0.35369	-0.47066	-0.483092	-0.452305
chr2L	3874000	-0.310784	-0.413778	-0.42351	-0.416917
chr2L	3876000	-0.277763	-0.304555	-0.315986	-0.320727
chr2L	3878000	-0.221018	-0.256002	-0.252698	-0.242013
chr2L	3880000	-0.141998	-0.189304	-0.179835	-0.189973
chr2L	3882000	-0.133042	-0.173052	-0.142074	-0.152446
chr2L	3884000	-0.12954	-0.174148	-0.136014	-0.109248
chr2L	3886000	-0.120713	-0.15175	-0.147248	-0.107893
chr2L	3888000	-0.129701	-0.152467	-0.144513	-0.103892
chr2L	3890000	-0.132209	-0.173669	-0.154449	-0.0649847
chr2L	3892000	-0.117158	-0.119991	-0.128245	-0.0463317
chr2L	3894000	-0.0816806	-0.0717398	-0.0833803	-0.0315035
chr2L	3896000	-0.0634554	-0.0543353	-0.0771277	-0.0278688
chr2L	3898000	-0.0352759	-0.0462506	-0.0418807	-0.0112846
chr2L	3900000	-0.0156242	-0.0283688	-0.00624425	0.00570325
chr2L	3902000	-0.0115454	-0.0206113	0.007078	0.0174458
chr2L	3904000	-0.00029825	0.00739485	0.037658	0.0295795
chr2L	3906000	0.0149335	0.0400597	0.0435117	0.0227019
chr2L	3908000	0.0105452	0.0537795	0.035961	0.022622
chr2L	3910000	0.0376503	0.060425	0.0579527	0.0300268
chr2L	3912000	0.0476724	0.0749817	0.0561598	0.0700155
chr2L	3914000	0.0542923	0.062096	0.0601522	0.0597027
chr2L	3916000	0.0564767	0.0697852	0.0823648	0.0630047
chr2L	3918000	0.0747297	0.0712617	0.074349	0.0711037
chr2L	3920000	0.0630562	0.0548701	0.0667408	0.054895
chr2L	3922000	0.0330184	0.0314846	0.0556636	0.0080845
chr2L	3924000	0.0116565	0.009015	0.0444973	-0.0615615
chr2L	3926000	0.00868375	0.0071145	0.0440943	-0.0696845
chr2L	3928000	0.0525817	0.0352213	0.0739694	0.0068185
chr2L	3930000	0.0800283	0.080521	0.0898131	0.048305
chr2L	3932000	0.0920052	0.0994687	0.107154	0.098085
chr2L	3934000	0.100861	0.113702	0.124361	0.121133
chr2L	3936000	0.104054	0.132063	0.112534	0.140323
chr2L	3938000	0.122405	0.14122	0.131003	0.135985
chr2L	3940000	0.144593	0.136411	0.143313	0.138928
chr2L	3942000	0.153022	0.143168	0.151716	0.144016
chr2L	3944000	0.151962	0.138655	0.139273	0.13507
chr2L	3946000	0.148268	0.136447	0.142146	0.141715
chr2L	3948000	0.145562	0.121112	0.137356	0.131007
chr2L	3950000	0.123712	0.12105	0.149669	0.136157
chr2L	3952000	0.136328	0.130961	0.140649	0.125434
chr2L	3954000	0.131023	0.134887	0.126552	0.119401
chr2L	3956000	0.107631	0.120518	0.133676	0.0998395
chr2L	3958000	0.102921	0.0919375	0.123446	0.0884119
chr2L	3960000	0.0846292	0.0876205	0.0938077	0.0724657
chr2L	3962000	0.0753671	0.0871625	0.0836891	0.0738579
chr2L	3964000	0.0642095	0.0754089	0.0761986	0.0643054
chr2L	3966000	0.0653793	0.0761705	0.0875528	0.0613257
chr2L	3968000	0.0597938	0.054611	0.0765859	0.027436
chr2L	3970000	0.0522538	0.0434075	0.0730678	0.037895
chr2L	3972000	0.0595214	0.0397023	0.076372	0.039737
chr2L	3974000	0.0539043	0.04879	0.0784871	0.0421239
chr2L	3976000	0.0478325	0.0547313	0.0813801	0.0434663
chr2L	3978000	0.0667667	0.0598152	0.0916287	0.0456289
chr2L	3980000	0.0754057	0.0692833	0.088932	0.0392078
chr2L	3982000	0.0590137	0.0764357	0.0684701	0.0387929
chr2L	3984000	0.052841	0.0844523	0.0775872	0.0616126
chr2L	3986000	0.0546097	0.075539	0.0562091	0.0528665
chr2L	3988000	0.0441629	0.0684567	0.0493795	0.0680048
chr2L	3990000	0.0499252	0.0612634	0.0466705	0.05708
chr2L	3992000	0.0261299	0.0450197	0.0426574	0.0561943
chr2L	3994000	0.0177963	0.0470749	0.0436583	0.057496
chr2L	3996000	0.0253515	0.0416748	0.0452861	0.049994
chr2L	3998000	0.00303118	0.0260558	0.0326072	0.0514727
[truncated: 64,944 more rows]
