# Supplementary material for: Essential role of Cp190 in physical and regulatory boundary formation
Source: Sci Adv. 2022 May 13;8(19):eabl8834. doi: 10.1126/sciadv.abl8834 (PMC9106302; doi:10.1126/sciadv.abl8834)
Supplement: Supplementary file 2 — Data S1 to S15 [file sciadv.abl8834_data_files_s1_to_s15.zip › sciadv.abl8834_data_file_s4.xlsx]

## Sheet: Sheet1
chr	bin.start	bin.end	eigenvector.WT_0	compartment.WT_0	eigenvector.CTCF_0_Cp190_0	compartment.CTCF_0_Cp190_0	eigenvector.CTCF_0	compartment.CTCF_0	eigenvector.Cp190_0	compartment.Cp190_0
chr2L	0	2000
chr2L	2000	4000
chr2L	4000	6000	0.0205495	A	0.0155766	A	0.0107231	A	0.00776998	A
chr2L	6000	8000	0.0148453	A	0.0164001	A	0.0207575	A	0.0152404	A
chr2L	8000	10000	0.015981	A	0.01537	A	0.0190754	A	0.0172004	A
chr2L	10000	12000	0.0200016	A	0.0180831	A	0.0195663	A	0.0191514	A
chr2L	12000	14000	0.0175023	A	0.0171602	A	0.0221054	A	0.0171091	A
chr2L	14000	16000	0.0200625	A	0.018158	A	0.0185819	A	0.017773	A
chr2L	16000	18000	0.0182402	A	0.0169475	A	0.0166488	A	0.0168601	A
chr2L	18000	20000	0.0268403	A	0.0158779	A	0.0185443	A	0.0186931	A
chr2L	20000	22000	0.0274479	A	0.0236306	A	0.031113	A	0.01747	A
chr2L	22000	24000	0.0186675	A	0.0103506	A	0.0115972	A	0.0166222	A
chr2L	24000	26000	0.0174049	A	0.0159907	A	0.0204827	A	0.0157048	A
chr2L	26000	28000	0.0188891	A	0.011041	A	0.021826	A	0.0140277	A
chr2L	28000	30000	0.0138069	A	0.0139559	A	0.0203924	A	0.0144142	A
chr2L	30000	32000	0.0131233	A	0.0157092	A	0.0158566	A	0.0115169	A
chr2L	32000	34000	0.0162385	A	0.00567306	A	0.0166995	A	0.0101586	A
chr2L	34000	36000	0.0156452	A	0.0108092	A	0.0204175	A	0.0104994	A
chr2L	36000	38000	0.0120773	A	0.0102885	A	0.0148937	A	0.0120496	A
chr2L	38000	40000	0.00956132	A	0.00613159	A	0.0149585	A	0.00877351	A
chr2L	40000	42000	0.0170985	A	0.0113914	A	0.011036	A	0.0108344	A
chr2L	42000	44000	0.0128039	A	0.00174704	A	0.0100462	A	0.00212685	A
chr2L	44000	46000	0.0131597	A	0.0108257	A	0.00969377	A	0.00585588	A
chr2L	46000	48000	0.0112595	A	0.009062	A	0.0175109	A	0.00210785	A
chr2L	48000	50000
chr2L	50000	52000
chr2L	52000	54000	0.0116118	A	0.0104901	A	0.0190157	A	0.00753451	A
chr2L	54000	56000	0.0136688	A	0.00643041	A	0.0102135	A	0.00549142	A
chr2L	56000	58000	0.0117374	A	0.0106598	A	0.00709569	A	0.00789318	A
chr2L	58000	60000	0.0129384	A	0.00934184	A	0.0187387	A	0.0070792	A
chr2L	60000	62000	0.0161205	A	0.0117403	A	0.0119416	A	0.0127292	A
chr2L	62000	64000	0.0144465	A	0.00738547	A	0.0131648	A	0.011883	A
chr2L	64000	66000	0.0117709	A	0.0114422	A	0.0175925	A	0.00483847	A
chr2L	66000	68000	0.0168613	A	0.009348	A	0.0199169	A	0.0113923	A
chr2L	68000	70000	0.010945	A	0.0109819	A	0.0109663	A	0.0102255	A
chr2L	70000	72000	0.0137893	A	0.00915231	A	0.0150068	A	0.0133811	A
chr2L	72000	74000	0.0174751	A	0.0167965	A	0.0205814	A	0.00776418	A
chr2L	74000	76000	0.0168979	A	0.0107838	A	0.0169449	A	0.00686261	A
chr2L	76000	78000	0.0127428	A	0.0166187	A	0.0120802	A	0.0132997	A
chr2L	78000	80000	0.0206657	A	0.00778598	A	0.0159455	A	0.0110215	A
chr2L	80000	82000	0.0156701	A	0.0068883	A	0.0148894	A	0.0121133	A
chr2L	82000	84000	0.0172429	A	0.0148471	A	0.0167075	A	0.0150246	A
chr2L	84000	86000	0.0130977	A	0.0128241	A	0.0156106	A	0.0103294	A
chr2L	86000	88000	0.0185696	A	0.0169789	A	0.0122116	A	0.0142294	A
chr2L	88000	90000	0.0173809	A	0.0163345	A	0.0146189	A	0.0169052	A
chr2L	90000	92000	0.013311	A	0.0163928	A	0.0175205	A	0.0127305	A
chr2L	92000	94000	0.0119198	A	0.0169212	A	0.0123842	A	0.0155537	A
chr2L	94000	96000	0.0127288	A	0.0232143	A	0.0184942	A	0.0147693	A
chr2L	96000	98000	0.0132453	A	0.0217185	A	0.0173558	A	0.0235606	A
chr2L	98000	100000	0.022195	A	0.0170469	A	0.0178982	A	0.0190617	A
chr2L	100000	102000	0.0193838	A	0.0171292	A	0.0204942	A	0.0215374	A
chr2L	102000	104000	0.0256579	A	0.0243747	A	0.018488	A	0.0206285	A
chr2L	104000	106000	0.0180008	A	0.0200201	A	0.0181501	A	0.0192332	A
chr2L	106000	108000	0.0195745	A	0.0238989	A	0.0193656	A	0.0227223	A
chr2L	108000	110000	0.0117225	A	0.0145511	A	0.0253595	A	0.0159197	A
chr2L	110000	112000	0.022717	A	0.020798	A	0.0180166	A	0.0196545	A
chr2L	112000	114000	0.0175424	A	0.0147603	A	0.0185514	A	0.0106314	A
chr2L	114000	116000	0.0155674	A	0.0110904	A	0.0155151	A	0.0141984	A
chr2L	116000	118000	0.0200046	A	0.0133694	A	0.0160333	A	0.014497	A
chr2L	118000	120000	0.00641639	A	0.0207207	A	0.00868863	A	0.0102481	A
chr2L	120000	122000	0.013588	A	0.0124312	A	0.00951853	A	0.0163017	A
chr2L	122000	124000	0.0160843	A	0.0184362	A	0.0115788	A	0.0164395	A
chr2L	124000	126000	0.0111009	A	0.0120631	A	0.0161126	A	0.0063905	A
chr2L	126000	128000	0.0123194	A	0.0211481	A	0.00836801	A	0.00617824	A
chr2L	128000	130000	0.01612	A	0.0110318	A	0.0115809	A	0.0157708	A
chr2L	130000	132000	0.0118087	A	0.0176082	A	0.0168154	A	0.0170567	A
chr2L	132000	134000	0.0116379	A	0.0124111	A	0.016527	A	0.0128342	A
chr2L	134000	136000	0.0180665	A	0.0123904	A	0.0132912	A	0.0161046	A
chr2L	136000	138000	0.0120324	A	0.0195889	A	0.0175385	A	0.0150384	A
chr2L	138000	140000	0.018665	A	0.0134848	A	0.0147233	A	0.0118592	A
chr2L	140000	142000	0.0157374	A	0.0119871	A	0.0159664	A	0.0114754	A
chr2L	142000	144000	0.0167789	A	0.0139898	A	0.0197461	A	0.018242	A
chr2L	144000	146000	0.00879586	A	0.0161753	A	0.0219904	A	0.0112306	A
chr2L	146000	148000	0.0133588	A	0.0131588	A	0.0220547	A	0.0141062	A
chr2L	148000	150000	0.0234701	A	0.018462	A	0.024908	A	0.0120502	A
chr2L	150000	152000	0.0165233	A	0.0186816	A	0.0155177	A	0.0190339	A
chr2L	152000	154000	0.0157985	A	0.0152126	A	0.0108955	A	0.0200914	A
chr2L	154000	156000	0.0194132	A	0.0146993	A	0.0198346	A	0.0216376	A
chr2L	156000	158000	0.0200346	A	0.011275	A	0.0184465	A	0.0207047	A
chr2L	158000	160000	0.0228157	A	0.0247892	A	0.0188624	A	0.0211376	A
chr2L	160000	162000	0.0270347	A	0.0191074	A	0.0194215	A	0.0255825	A
chr2L	162000	164000	0.0171768	A	0.0206508	A	0.0117461	A	0.0212277	A
chr2L	164000	166000	0.018232	A	0.0212673	A	0.0215267	A	0.0204075	A
chr2L	166000	168000	0.0222391	A	0.015165	A	0.0162366	A	0.0229424	A
chr2L	168000	170000	0.0157536	A	0.0247225	A	0.0131937	A	0.016616	A
chr2L	170000	172000	0.0192296	A	0.0196721	A	0.019088	A	0.0215139	A
chr2L	172000	174000	0.0168088	A	0.0148075	A	0.018883	A	0.0187068	A
chr2L	174000	176000	0.0206206	A	0.0153716	A	0.0205713	A	0.0165984	A
chr2L	176000	178000	0.0184719	A	0.016896	A	0.0198707	A	0.0199023	A
chr2L	178000	180000	0.0177867	A	0.0101851	A	0.0135211	A	0.0210904	A
chr2L	180000	182000	0.0195143	A	0.0153011	A	0.0166299	A	0.0224399	A
chr2L	182000	184000	0.0235421	A	0.0203395	A	0.0157572	A	0.0175184	A
chr2L	184000	186000	0.0222957	A	0.0136923	A	0.0166617	A	0.022496	A
chr2L	186000	188000	0.0204354	A	0.0129156	A	0.015155	A	0.0224214	A
chr2L	188000	190000	0.0215246	A	0.0178235	A	0.0162506	A	0.0191968	A
chr2L	190000	192000	0.0118258	A	0.0157046	A	0.0134805	A	0.0182969	A
chr2L	192000	194000	0.016343	A	0.014594	A	0.0141387	A	0.01464	A
chr2L	194000	196000	0.0200169	A	0.0168511	A	0.0123069	A	0.0192211	A
chr2L	196000	198000	0.0156279	A	0.0164034	A	0.0167119	A	0.0223342	A
chr2L	198000	200000	0.0114692	A	0.0172777	A	0.0209655	A	0.0206278	A
chr2L	200000	202000	0.0236114	A	0.0197663	A	0.0208537	A	0.0175932	A
chr2L	202000	204000	0.0217103	A	0.0148631	A	0.0214639	A	0.0170924	A
chr2L	204000	206000	0.0194404	A	0.0228252	A	0.0198107	A	0.0191573	A
chr2L	206000	208000	0.0180052	A	0.0147664	A	0.0123983	A	0.0197004	A
chr2L	208000	210000	0.021292	A	0.0187044	A	0.0234262	A	0.0188417	A
chr2L	210000	212000	0.0214127	A	0.0185581	A	0.0169911	A	0.0270369	A
chr2L	212000	214000	0.0171182	A	0.0226983	A	0.0169925	A	0.0185645	A
chr2L	214000	216000	0.0130264	A	0.0168553	A	0.00424683	A	0.0200529	A
chr2L	216000	218000	0.0183939	A	0.0227586	A	0.0179204	A	0.0174566	A
chr2L	218000	220000	0.0183267	A	0.0228257	A	0.0141192	A	0.016594	A
chr2L	220000	222000	0.0280368	A	0.024028	A	0.0189769	A	0.0187227	A
chr2L	222000	224000	0.0292609	A	0.0274146	A	0.0223942	A	0.0124636	A
chr2L	224000	226000	0.0176049	A	0.0182008	A	0.014626	A	0.015793	A
chr2L	226000	228000	0.0153321	A	0.024006	A	0.0119716	A	0.0208812	A
chr2L	228000	230000	0.0180944	A	0.0173913	A	0.0207037	A	0.0119282	A
chr2L	230000	232000	0.0215017	A	0.0167989	A	0.0161957	A	0.0259793	A
chr2L	232000	234000	0.0209553	A	0.0208866	A	0.0188498	A	0.0234175	A
chr2L	234000	236000	0.0191375	A	0.0137357	A	0.0186624	A	0.0228871	A
chr2L	236000	238000	0.0216731	A	0.0120211	A	0.0200726	A	0.0212041	A
chr2L	238000	240000	0.00746817	A	0.0086812	A	0.0174913	A	0.016396	A
chr2L	240000	242000	0.0171222	A	0.0136235	A	0.0179089	A	0.0200767	A
chr2L	242000	244000	0.020291	A	0.0166408	A	0.0183864	A	0.0231426	A
chr2L	244000	246000	0.0237466	A	0.0192238	A	0.0249354	A	0.0199297	A
chr2L	246000	248000	0.023285	A	0.0200529	A	0.0206242	A	0.0252096	A
chr2L	248000	250000	0.0207468	A	0.0197475	A	0.0218195	A	0.026777	A
chr2L	250000	252000	0.0178892	A	0.0144182	A	0.0171073	A	0.0168056	A
chr2L	252000	254000	0.0133328	A	0.0182303	A	0.0177731	A	0.0195072	A
chr2L	254000	256000	0.015875	A	0.012765	A	0.0132568	A	0.0146378	A
chr2L	256000	258000	0.0166401	A	0.0142952	A	0.011062	A	0.00657109	A
chr2L	258000	260000	0.0110963	A	0.00804961	A	0.0126771	A	0.0133139	A
chr2L	260000	262000	0.0176494	A	0.0084848	A	0.0100417	A	0.00976079	A
chr2L	262000	264000	0.0211403	A	0.0124788	A	0.0166661	A	0.0177914	A
chr2L	264000	266000	0.0113867	A	0.0180134	A	0.0151023	A	0.0131978	A
chr2L	266000	268000	0.0163492	A	0.0193118	A	0.0158842	A	0.0123183	A
chr2L	268000	270000	0.0250551	A	0.0177471	A	0.0101237	A	0.0206533	A
chr2L	270000	272000	0.0216438	A	0.023003	A	0.0209062	A	0.0208755	A
chr2L	272000	274000	0.0155257	A	0.0241035	A	0.0157188	A	0.0149893	A
chr2L	274000	276000	0.0122591	A	0.0138108	A	0.0233048	A	0.024089	A
chr2L	276000	278000	0.017382	A	0.0252992	A	0.019816	A	0.0246274	A
chr2L	278000	280000	0.0148014	A	0.0200569	A	0.0197719	A	0.0252954	A
chr2L	280000	282000	0.0236356	A	0.0169472	A	0.0159497	A	0.0209645	A
chr2L	282000	284000	0.0257924	A	0.0231987	A	0.0157896	A	0.0234854	A
chr2L	284000	286000	0.0192807	A	0.0243565	A	0.0264654	A	0.018713	A
chr2L	286000	288000	0.0178678	A	0.0226621	A	0.0246175	A	0.0185375	A
chr2L	288000	290000	0.0174555	A	0.0204316	A	0.020428	A	0.0199424	A
chr2L	290000	292000	0.0154674	A	0.0218506	A	0.0170335	A	0.0251275	A
chr2L	292000	294000	0.0223256	A	0.013259	A	0.0220019	A	0.0198568	A
chr2L	294000	296000	0.0237521	A	0.0216477	A	0.0215125	A	0.0239392	A
chr2L	296000	298000	0.0213736	A	0.0201556	A	0.0203717	A	0.014756	A
chr2L	298000	300000	0.0154746	A	0.0217025	A	0.0167149	A	0.0166981	A
chr2L	300000	302000	0.0140866	A	0.0119119	A	0.0117412	A	0.0144112	A
chr2L	302000	304000	0.0124677	A	0.0134886	A	0.0129712	A	0.0138183	A
chr2L	304000	306000	0.0138834	A	0.0144825	A	0.0171135	A	0.0161783	A
chr2L	306000	308000	0.0106356	A	0.0145256	A	0.0112698	A	0.0158621	A
chr2L	308000	310000	0.00872912	A	0.00931869	A	0.00707888	A	0.00264286	A
chr2L	310000	312000	0.0043011	A	0.00541509	A	0.00761845	A	0.00569355	A
chr2L	312000	314000	0.00923789	A	0.00763174	A	0.00492104	A	0.00131755	A
chr2L	314000	316000	-0.0036372	B	0.00494488	A	0.00400963	A	0.00247397	A
chr2L	316000	318000	0.00136779	A	-0.00382436	B	0.00586005	A	0.00631645	A
chr2L	318000	320000	-0.00114843	B	0.0013057	A	0.0044048	A	0.000423722	A
chr2L	320000	322000	0.0070493	A	-0.000528641	B	0.00931032	A	0.00409017	A
chr2L	322000	324000	0.00641515	A	0.00706383	A	0.0041881	A	0.00298048	A
chr2L	324000	326000	0.00249946	A	0.0041088	A	0.00123518	A	0.00448685	A
chr2L	326000	328000	-0.000246221	B	0.000596319	A	0.000894928	A	-0.00407502	B
chr2L	328000	330000	0.00448216	A	-0.00201342	B	0.00393857	A	-0.000941599	B
chr2L	330000	332000	0.0123335	A	0.00383428	A	-0.00146924	B	0.000442245	A
chr2L	332000	334000	0.00159155	A	0.00783	A	0.000364948	A	0.00548512	A
chr2L	334000	336000	0.00221974	A	0.00697089	A	0.00571715	A	-0.00642354	B
chr2L	336000	338000	0.00254111	A	-0.00421884	B	0.00175725	A	0.00451585	A
chr2L	338000	340000	-0.00345119	B	0.00171785	A	0.00840098	A	0.00318343	A
chr2L	340000	342000	0.00261435	A	0.00166897	A	0.007482	A	0.00701639	A
chr2L	342000	344000	0.00779976	A	0.00273938	A	0.0143873	A	0.00204406	A
chr2L	344000	346000	0.000522122	A	0.00589667	A	0.00490865	A	0.00286423	A
chr2L	346000	348000	0.00627209	A	0.0115799	A	0.0124832	A	0.0118517	A
chr2L	348000	350000
chr2L	350000	352000
chr2L	352000	354000
chr2L	354000	356000	0.00465573	A	0.00486516	A	0.00418796	A	0.0105578	A
chr2L	356000	358000	0.00968672	A	0.0111075	A	0.0110737	A	0.0140458	A
chr2L	358000	360000	0.0152968	A	0.0124553	A	0.011722	A	0.00499371	A
chr2L	360000	362000	-0.00395922	B	0.00409928	A	0.00363571	A	-0.00347928	B
chr2L	362000	364000
chr2L	364000	366000	0.00593128	A	0.0010198	A	0.000606393	A
chr2L	366000	368000	0.00247778	A	0.00889964	A	0.00577976	A	0.00375885	A
chr2L	368000	370000	0.0119598	A	0.00810877	A	0.0105128	A	-0.00105089	B
chr2L	370000	372000	0.00734573	A	0.00675028	A	0.00991165	A	0.00811782	A
chr2L	372000	374000	0.00603965	A	0.00782873	A	0.00731053	A	0.0105275	A
chr2L	374000	376000	0.00787558	A	0.00840695	A	0.0107273	A	0.00834317	A
chr2L	376000	378000	0.0123501	A	0.00182256	A	0.0153958	A	0.00882637	A
chr2L	378000	380000	0.00935609	A	0.00724694	A	0.00580028	A	0.0107	A
chr2L	380000	382000	0.00618116	A	0.0118726	A	0.00907673	A	0.000444988	A
chr2L	382000	384000	0.00718557	A	0.00739901	A	0.00450786	A	0.00476444	A
chr2L	384000	386000	0.00625541	A	0.00746096	A	0.007156	A	0.00533364	A
chr2L	386000	388000	0.00712413	A	0.00631676	A	0.0095912	A	0.0101435	A
chr2L	388000	390000	0.00770222	A	0.00741866	A	0.00378129	A	0.00125207	A
chr2L	390000	392000	0.00547718	A	0.0106843	A	0.0041378	A	0.00456736	A
chr2L	392000	394000	0.00905426	A	0.0110364	A	0.0145193	A	0.00169218	A
chr2L	394000	396000	0.00501197	A	0.00279642	A	0.0099405	A	0.00498725	A
chr2L	396000	398000	0.0110753	A	0.00823105	A	0.00452363	A	0.00462185	A
chr2L	398000	400000	0.013314	A	0.0121099	A	0.0151616	A	0.0102231	A
chr2L	400000	402000	0.0117052	A	0.018256	A	0.00942527	A	0.011273	A
chr2L	402000	404000	0.0150816	A	0.0166006	A	0.0179791	A	0.011699	A
chr2L	404000	406000	0.015108	A	0.0124413	A	0.0143418	A	0.0218452	A
chr2L	406000	408000	0.017939	A	0.0168774	A	0.0141191	A	0.0196715	A
chr2L	408000	410000	0.0243799	A	0.0210236	A	0.0188399	A	0.0173772	A
chr2L	410000	412000	0.0235538	A	0.0216801	A	0.0242465	A	0.0187865	A
chr2L	412000	414000	0.0148302	A	0.0209773	A	0.0135946	A	0.0219123	A
chr2L	414000	416000	0.0199682	A	0.0229725	A	0.0207262	A	0.0228497	A
chr2L	416000	418000	0.023892	A	0.0212519	A	0.0188732	A	0.0231837	A
chr2L	418000	420000	0.0225548	A	0.0186406	A	0.0281132	A	0.0189626	A
chr2L	420000	422000	0.0111973	A	0.014569	A	0.0224367	A	0.0175012	A
chr2L	422000	424000	0.0192332	A	0.015313	A	0.0172631	A	0.0118821	A
chr2L	424000	426000	0.0160539	A	0.017143	A	0.0152578	A	0.0175721	A
chr2L	426000	428000	0.0151141	A	0.0199666	A	0.0176904	A	0.0140665	A
chr2L	428000	430000	0.0141335	A	0.0150506	A	0.0121096	A	0.0170593	A
chr2L	430000	432000	0.0199503	A	0.0182933	A	0.0187565	A	0.0211881	A
chr2L	432000	434000	0.0179539	A	0.0153022	A	0.0121988	A	0.0106308	A
chr2L	434000	436000	0.00898095	A	0.00679906	A	0.00949112	A	0.0145392	A
chr2L	436000	438000	0.0120113	A	0.0134487	A	0.00718597	A	0.0139208	A
chr2L	438000	440000	0.0129244	A	0.0132756	A	0.018505	A	0.0117952	A
chr2L	440000	442000	0.0164277	A	0.0171423	A	0.0134371	A	0.0109371	A
chr2L	442000	444000	0.0105225	A	0.0126573	A	0.0127296	A	0.0123586	A
chr2L	444000	446000	0.00685063	A	0.0112449	A	0.0096417	A	0.00452868	A
chr2L	446000	448000	0.0128879	A	0.0163716	A	0.0130525	A	0.0126648	A
chr2L	448000	450000	0.0218318	A	0.0120744	A	0.0201391	A	0.0170908	A
chr2L	450000	452000	0.0161625	A	0.0143294	A	0.0125391	A	0.0119562	A
chr2L	452000	454000	0.0162481	A	0.0191302	A	0.0189095	A	0.0192877	A
chr2L	454000	456000	0.0149564	A	0.012659	A	0.0110651	A	0.0136129	A
chr2L	456000	458000	0.0170319	A	0.01189	A	0.0123853	A	0.0114121	A
chr2L	458000	460000	0.0032625	A	0.0103708	A	0.0182521	A	0.0107498	A
chr2L	460000	462000	0.0107544	A	0.0148635	A	0.0142497	A	0.0148585	A
chr2L	462000	464000	0.00446631	A	0.00829265	A	0.0106256	A	0.00771935	A
chr2L	464000	466000	0.00550294	A	0.00850985	A	0.0105721	A	0.0032915	A
chr2L	466000	468000	0.00991169	A	0.0169118	A	0.0118175	A	0.0146678	A
chr2L	468000	470000	0.013777	A	0.0057064	A	0.00966837	A	0.0141107	A
chr2L	470000	472000	0.0189375	A	0.0144798	A	0.0116021	A	0.0137043	A
chr2L	472000	474000	0.0161502	A	0.0128188	A	0.0128923	A	0.0135147	A
chr2L	474000	476000	0.0179505	A	0.0198337	A	0.0146953	A	0.0146358	A
chr2L	476000	478000	0.0176929	A	0.0113169	A	0.00843068	A	0.0167505	A
chr2L	478000	480000	0.013398	A	0.0139281	A	0.0160796	A	0.0200373	A
chr2L	480000	482000	0.0137763	A	0.021255	A	0.0166098	A	0.0222054	A
chr2L	482000	484000	0.011482	A	0.0114321	A	0.00730785	A	0.00984659	A
chr2L	484000	486000	0.0103998	A	0.0140098	A	0.0110631	A	0.0138962	A
chr2L	486000	488000	0.0102352	A	0.0129744	A	0.0127548	A	0.0183448	A
chr2L	488000	490000	0.010547	A	0.0186571	A	0.00878998	A	0.0114706	A
chr2L	490000	492000	0.0108922	A	0.0124681	A	0.00902299	A	0.0107844	A
chr2L	492000	494000	0.00770665	A	0.00871167	A	0.0102281	A	0.0152176	A
chr2L	494000	496000	0.00733987	A	0.0109723	A	0.0132363	A	0.00273113	A
chr2L	496000	498000	0.00712082	A	0.00837367	A	0.00623281	A	0.0095401	A
chr2L	498000	500000	0.000672324	A	0.00781283	A	0.00322603	A	0.000407974	A
chr2L	500000	502000	0.00941551	A	0.00555196	A	0.00865918	A	0.00400163	A
chr2L	502000	504000	0.00010084	A	0.00937915	A	0.00157966	A	0.00846622	A
chr2L	504000	506000	0.0123517	A	0.00663404	A	0.000702924	A	0.00597225	A
chr2L	506000	508000	0.00755452	A	0.00491287	A	0.0070467	A	0.00928773	A
chr2L	508000	510000	0.00403863	A	0.00691405	A	0.0116992	A	0.00911848	A
chr2L	510000	512000	0.00911796	A	0.0159284	A	0.0121951	A	0.00875668	A
chr2L	512000	514000	0.00697845	A	0.0123778	A	0.012673	A	0.00671895	A
chr2L	514000	516000	0.0104494	A	0.0109185	A	0.00943315	A	0.013652	A
chr2L	516000	518000	0.0083773	A	0.0118009	A	0.0102992	A	0.00795286	A
chr2L	518000	520000	0.0177836	A	0.0180504	A	0.0120134	A	0.00892516	A
chr2L	520000	522000	0.0113329	A	0.0184991	A	0.0181775	A	0.0157444	A
chr2L	522000	524000	0.0171814	A	0.0148722	A	0.0178888	A	0.0163921	A
chr2L	524000	526000	0.0153979	A	0.0160852	A	0.01263	A	0.0197631	A
chr2L	526000	528000	0.0144755	A	0.0120951	A	0.0103158	A	0.00781195	A
chr2L	528000	530000	0.00997945	A	0.0132158	A	0.0111089	A	0.0140125	A
chr2L	530000	532000	0.0112793	A	0.0118924	A	0.00849976	A	0.0192928	A
chr2L	532000	534000	0.0115594	A	0.00984422	A	0.00570432	A	0.0150963	A
chr2L	534000	536000	0.0125496	A	0.0110865	A	0.0109977	A	0.0101847	A
chr2L	536000	538000	0.0101947	A	0.0088347	A	0.00594894	A	0.0112645	A
chr2L	538000	540000	0.00914531	A	0.018981	A	0.0108146	A	0.0196457	A
chr2L	540000	542000	0.0218086	A	0.0208638	A	0.0135882	A	0.0180543	A
chr2L	542000	544000	0.0182466	A	0.0209424	A	0.0194259	A	0.0174572	A
chr2L	544000	546000	0.0212774	A	0.0195008	A	0.0129408	A	0.0128378	A
chr2L	546000	548000	0.0126115	A	0.0118165	A	0.0118508	A	0.0174146	A
chr2L	548000	550000	0.00777608	A	0.00859547	A	0.0085601	A	0.00784573	A
chr2L	550000	552000	0.0114533	A	0.00950315	A	0.0193705	A	0.0056283	A
chr2L	552000	554000	0.0102044	A	0.00946961	A	0.011735	A	0.0145904	A
chr2L	554000	556000	0.00213728	A	0.00915203	A	0.00333357	A	0.0152459	A
chr2L	556000	558000	0.0116793	A	0.00434998	A	0.0117767	A	0.0128174	A
chr2L	558000	560000	0.00888124	A	0.0140117	A	0.0080072	A	0.00908396	A
chr2L	560000	562000	0.00716517	A	0.00707992	A	0.0112783	A	0.0140068	A
chr2L	562000	564000	0.00736945	A	0.0170422	A	0.0107394	A	0.00996905	A
chr2L	564000	566000	0.0129021	A	0.0153517	A	0.0186969	A	0.0217139	A
chr2L	566000	568000	0.0133864	A	0.0136326	A	0.014066	A	0.0188385	A
chr2L	568000	570000	0.0235937	A	0.0170501	A	0.0113826	A	0.0186615	A
chr2L	570000	572000	0.0146375	A	0.0124249	A	0.0217711	A	0.0166313	A
chr2L	572000	574000	0.0206715	A	0.0161004	A	0.0171637	A	0.0230871	A
chr2L	574000	576000	0.0160042	A	0.0150745	A	0.0155435	A	0.021105	A
chr2L	576000	578000	0.012047	A	0.0123986	A	0.00944209	A	0.010008	A
chr2L	578000	580000	0.00635346	A	0.01633	A	0.00784644	A	0.0103709	A
chr2L	580000	582000	0.00929904	A	0.0108303	A	0.0095233	A	0.00721079	A
chr2L	582000	584000	0.0151931	A	0.003985	A	0.00406996	A	0.0134627	A
chr2L	584000	586000	0.0140608	A	0.0074477	A	0.011321	A	0.0065061	A
chr2L	586000	588000	0.0109836	A	0.0127483	A	0.00521802	A	0.00331938	A
chr2L	588000	590000	0.0160377	A	0.0130207	A	0.00157872	A	0.00582526	A
chr2L	590000	592000	0.0131699	A	0.00405225	A	0.00590118	A	0.00560235	A
chr2L	592000	594000	0.00894095	A	0.00874609	A	0.00496524	A	0.0115655	A
chr2L	594000	596000	0.00653767	A	0.0058144	A	-0.00093082	B	0.0116551	A
chr2L	596000	598000	0.0131272	A	0.0067511	A	-0.0016797	B	0.0106456	A
chr2L	598000	600000	0.0117332	A	0.00902978	A	0.000416486	A	0.00982086	A
chr2L	600000	602000	0.0119401	A	-0.00431882	B	0.00118682	A	0.00437733	A
chr2L	602000	604000	0.00718486	A	0.00357849	A	1.58989e-05	A	0.003691	A
chr2L	604000	606000	0.00859732	A	-0.00422615	B	0.00113726	A	-0.000881064	B
chr2L	606000	608000	0.00534525	A	0.00139418	A	0.00394116	A	0.00482686	A
chr2L	608000	610000	-0.00352429	B	-0.000145774	B	-0.00610529	B	0.0051513	A
chr2L	610000	612000	-0.00367169	B	0.000164018	A	0.00185961	A	-0.00722843	B
chr2L	612000	614000	-0.00546567	B	-0.0017359	B	-0.00222286	B	0.00397581	A
chr2L	614000	616000	-0.00536241	B	0.000344976	A	-0.00440493	B	-0.00323344	B
chr2L	616000	618000	-0.00179165	B	-0.00710873	B	-0.00627586	B	-0.00698508	B
chr2L	618000	620000	-0.00139224	B	0.00109967	A	-0.00597091	B	-0.009474	B
chr2L	620000	622000	-0.00610656	B	-0.00203396	B	-0.00318055	B	-0.00386317	B
chr2L	622000	624000	-0.00573275	B	0.000201718	A	-0.00751589	B	-0.00051814	B
chr2L	624000	626000	-0.00703333	B	-0.00681493	B	-0.00430907	B	-0.0056759	B
chr2L	626000	628000	-0.00750488	B	-0.00161006	B	-0.0055874	B	-0.00423238	B
chr2L	628000	630000	-0.00793894	B	-0.00942539	B	0.00472707	A	-0.0102487	B
chr2L	630000	632000	0.0029442	A	-0.00213527	B	-0.00703054	B	-0.00207777	B
chr2L	632000	634000	-0.00517969	B	-0.00603117	B	-0.00350492	B	-0.00654489	B
chr2L	634000	636000	-0.00719583	B	-0.00420434	B	-0.00238223	B	-0.000514582	B
chr2L	636000	638000	-0.00606862	B	-0.000720103	B	-0.00473159	B	-0.00570006	B
chr2L	638000	640000	-0.00124198	B	-0.00278607	B	-0.00824199	B	-0.00308188	B
chr2L	640000	642000	-0.0013007	B	-0.00222708	B	-0.00117716	B	-0.00409685	B
chr2L	642000	644000	0.00108053	A	-0.00396314	B	-0.00362212	B	0.00225674	A
chr2L	644000	646000	0.000766498	A	-0.00736921	B	-0.00411395	B	-0.000959835	B
chr2L	646000	648000	-0.000590111	B	-0.00173312	B	-0.00269834	B	-0.00125867	B
chr2L	648000	650000	-0.0024656	B	0.00291319	A	-0.00053235	B	-0.00124595	B
chr2L	650000	652000	0.00127011	A	-0.00623924	B	0.00129952	A	-0.00354858	B
chr2L	652000	654000	0.00316075	A	0.00227467	A	-0.00648707	B	-0.0031438	B
chr2L	654000	656000	-0.00240886	B	-0.0032496	B	-0.00653641	B	-0.00349636	B
chr2L	656000	658000	0.00318686	A	-0.00829809	B	0.00262369	A	-0.00427318	B
chr2L	658000	660000	-0.00460364	B	0.000317913	A	0.000313659	A	-0.0051564	B
chr2L	660000	662000	-0.000665801	B	-0.00182916	B	0.00388523	A	0.00689075	A
chr2L	662000	664000	0.00156497	A	-0.00188141	B	-0.00585505	B	-0.000680068	B
chr2L	664000	666000	0.00144454	A	-0.00543236	B	0.000600673	A	0.00682468	A
chr2L	666000	668000	0.0080037	A	-0.00417757	B	0.00461199	A	0.00111918	A
chr2L	668000	670000	0.00291991	A	0.000968731	A	0.000994454	A	0.00681095	A
chr2L	670000	672000	0.00498248	A	0.00445515	A	0.00390634	A	0.00324081	A
chr2L	672000	674000	0.00462813	A	-0.00219897	B	8.63833e-05	A	-0.000729148	B
chr2L	674000	676000	0.000748205	A	0.00464477	A	-0.00200254	B	-0.00312464	B
chr2L	676000	678000	0.000925811	A	-0.00258477	B	0.000818262	A	0.000877679	A
chr2L	678000	680000	0.00209605	A	-0.00127079	B	-0.00237147	B	0.00231372	A
chr2L	680000	682000	0.00141219	A	-0.00224772	B	-0.00269977	B	-0.00536576	B
chr2L	682000	684000	0.00294884	A	0.000923603	A	-0.00276833	B	-0.00128918	B
chr2L	684000	686000	0.0016738	A	0.00347206	A	-0.00412793	B	0.000572987	A
chr2L	686000	688000	0.000625571	A	0.00172132	A	0.000622281	A	0.000992166	A
chr2L	688000	690000
chr2L	690000	692000
chr2L	692000	694000
chr2L	694000	696000
chr2L	696000	698000	0.00903963	A	0.00338685	A	0.00107665	A	0.00389596	A
chr2L	698000	700000	0.002222	A	0.0022469	A	0.00578957	A	-0.00344394	B
chr2L	700000	702000	0.00822905	A	0.00268977	A	0.00414477	A	0.00275965	A
chr2L	702000	704000	0.00219585	A	0.0107301	A	0.00806883	A	0.011059	A
chr2L	704000	706000	0.00579624	A	0.00732857	A	0.00487348	A	0.00584278	A
chr2L	706000	708000	0.00262363	A	0.00152915	A	0.00231301	A	0.00591281	A
chr2L	708000	710000	-7.04785e-05	B	0.000556844	A	0.00595349	A	-0.000443944	B
chr2L	710000	712000	0.00666007	A	0.0106383	A	0.00710071	A	0.0106437	A
chr2L	712000	714000	0.00374285	A	0.00133302	A	0.00329103	A	0.00867905	A
chr2L	714000	716000	0.000154152	A	0.00933017	A	0.000648167	A	0.00758846	A
chr2L	716000	718000	0.00222772	A	-0.00542696	B	-0.00369832	B	0.00589337	A
chr2L	718000	720000	0.00600783	A	-0.00756799	B	0.00254928	A	-0.00924604	B
chr2L	720000	722000	-0.00353524	B	-0.00638434	B	-0.00770892	B	-0.00758351	B
chr2L	722000	724000	-0.00685371	B	-0.00878101	B	-0.00823374	B	-0.01098	B
chr2L	724000	726000	-0.00836369	B	-0.00585829	B	-0.00188935	B	-0.00629069	B
chr2L	726000	728000	0.000939702	A	-0.0170937	B	-0.00561801	B	-0.0153115	B
chr2L	728000	730000	-0.00659858	B	-0.0168973	B	-0.010454	B	-0.00561091	B
chr2L	730000	732000	-0.0100161	B	-0.0145896	B	-0.00942398	B	-0.0108314	B
chr2L	732000	734000	-0.00143091	B	-0.0147526	B	-0.0150137	B	-0.0133806	B
chr2L	734000	736000	-0.0105914	B	-0.0117523	B	-0.00814758	B	-0.0105016	B
chr2L	736000	738000	-0.0144441	B	-0.0153635	B	-0.0137463	B	-0.0152484	B
chr2L	738000	740000	0.00113485	A	-0.0102787	B	-0.010354	B	-0.0144493	B
chr2L	740000	742000	-0.0156314	B	-0.0100666	B	-0.0122213	B	-0.0168013	B
chr2L	742000	744000	-0.00687985	B	-0.0197148	B	-0.0189025	B	-0.0150451	B
chr2L	744000	746000	-0.00945303	B	-0.0146707	B	-0.0164137	B	-0.0169692	B
chr2L	746000	748000	-0.0198447	B	-0.020674	B	-0.0192513	B	-0.0209778	B
chr2L	748000	750000	-0.011677	B	-0.00928383	B	-0.018116	B	-0.0256303	B
chr2L	750000	752000	-0.0216788	B	-0.0183822	B	-0.01282	B	-0.014132	B
chr2L	752000	754000	-0.0157596	B	-0.0238925	B	-0.0215264	B	-0.0198484	B
chr2L	754000	756000	-0.0180456	B	-0.0117917	B	-0.0143292	B	-0.0142675	B
chr2L	756000	758000	-0.00875639	B	-0.0127427	B	-0.0104387	B	-0.0203005	B
chr2L	758000	760000	-0.0231981	B	-0.0187481	B	-0.0145145	B	-0.0180358	B
chr2L	760000	762000	-0.0187405	B	-0.0218735	B	-0.0124861	B	-0.0180841	B
chr2L	762000	764000	-0.0242357	B	-0.0106002	B	-0.0189692	B	-0.0143141	B
chr2L	764000	766000	-0.0221791	B	-0.0180868	B	-0.0154391	B	-0.0146477	B
chr2L	766000	768000	-0.017395	B	-0.0181379	B	-0.0157928	B	-0.0188092	B
chr2L	768000	770000	-0.0179727	B	-0.0211137	B	-0.0160889	B	-0.0186321	B
chr2L	770000	772000	-0.0127462	B			-0.00593111	B
chr2L	772000	774000	-0.0230318	B	-0.00916188	B	-0.0168785	B	-0.0155249	B
chr2L	774000	776000	-0.0150166	B	-0.0206196	B	-0.0139536	B	-0.018327	B
chr2L	776000	778000	-0.0131586	B	-0.0111414	B	-0.015342	B	-0.0196722	B
chr2L	778000	780000	-0.0190826	B	-0.0197307	B	-0.0116655	B	-0.0201075	B
chr2L	780000	782000	-0.0174655	B	-0.0153303	B	-0.0285122	B	-0.0211892	B
chr2L	782000	784000	-0.00638756	B	-0.0156441	B	-0.0157968	B	-0.0107574	B
chr2L	784000	786000	-0.0134223	B	-0.00925122	B	-0.0133768	B	-0.0108392	B
chr2L	786000	788000	-0.0107471	B	-0.0158499	B	-0.0131496	B	-0.0262642	B
chr2L	788000	790000	-0.0146661	B	-0.012175	B	-0.0153725	B	-0.010671	B
chr2L	790000	792000	-0.0205612	B	-0.0163288	B	-0.011795	B	-0.0105168	B
chr2L	792000	794000	-0.014177	B	-0.0123121	B	-0.0130846	B	-0.0105478	B
chr2L	794000	796000	-0.0100514	B	-0.00713388	B	-0.0108916	B	-0.020909	B
chr2L	796000	798000	-0.0238661	B	-0.0165303	B	-0.0121408	B	-0.0111284	B
chr2L	798000	800000	-0.00763184	B	-0.0107003	B	-0.00609316	B	-0.0129679	B
chr2L	800000	802000	-0.0110967	B	-0.0115644	B	-0.00661847	B	-0.0135063	B
chr2L	802000	804000	-0.00578805	B	-0.00310658	B	-0.00662573	B	-0.000268045	B
chr2L	804000	806000	-0.0144287	B	-0.0032332	B	-0.00392858	B	-0.00109622	B
chr2L	806000	808000	-0.00101035	B	-0.00773977	B	-0.00310406	B	-0.00459095	B
chr2L	808000	810000	-0.00630299	B	0.000439249	A	-0.00143557	B	-0.00413845	B
chr2L	810000	812000	-0.00209885	B	0.00426676	A	0.00232502	A	0.0126701	A
chr2L	812000	814000	0.0066273	A	0.00866617	A	0.00642307	A	0.00260441	A
chr2L	814000	816000	0.00507336	A	0.00966096	A	0.0182222	A	0.0161927	A
chr2L	816000	818000	0.00589139	A	0.0140896	A	0.0113519	A	0.0147065	A
chr2L	818000	820000	0.0160602	A	0.0165869	A	0.0119842	A	0.01505	A
chr2L	820000	822000	0.0101984	A	0.0140822	A	0.0163296	A	0.0184545	A
chr2L	822000	824000	0.015035	A	0.00987969	A	0.00967929	A	0.0178174	A
chr2L	824000	826000	0.0182366	A	0.0200274	A	0.018649	A	0.0278058	A
chr2L	826000	828000	0.0127574	A	0.0189565	A	0.0166846	A	0.0265117	A
chr2L	828000	830000	0.0175576	A	0.0183334	A	0.0139624	A	0.0194411	A
chr2L	830000	832000	0.0222043	A	0.0130615	A	0.0173759	A	0.0202338	A
chr2L	832000	834000	0.0165766	A	0.0228916	A	0.0222517	A	0.0234722	A
chr2L	834000	836000	0.0151177	A	0.0123589	A	0.0126454	A	0.0168577	A
chr2L	836000	838000	0.0159923	A	0.00791081	A	0.010778	A	0.0152965	A
chr2L	838000	840000	0.00663106	A	0.0159945	A	0.00990422	A	0.0110886	A
chr2L	840000	842000	0.0135786	A	0.00598271	A	0.0175677	A	0.0150082	A
chr2L	842000	844000	0.0121618	A	0.0143247	A	0.016512	A	0.0103984	A
chr2L	844000	846000	0.0138515	A	0.0130467	A	0.00663986	A	0.014252	A
chr2L	846000	848000	0.0198939	A	0.0146038	A	0.0182821	A	0.0180844	A
chr2L	848000	850000	0.0133064	A	0.0126887	A	0.0109833	A	0.0189879	A
chr2L	850000	852000	0.0198105	A	0.0166161	A	0.0210757	A	0.0207961	A
chr2L	852000	854000	0.0181895	A	0.0185667	A	0.0166237	A	0.0217991	A
chr2L	854000	856000	0.0163345	A	0.0131188	A	0.0154085	A	0.0157834	A
chr2L	856000	858000	0.0125788	A	0.0176001	A	0.0140108	A	0.0222863	A
chr2L	858000	860000	0.0118072	A	0.0150563	A	0.019272	A	0.016598	A
chr2L	860000	862000	0.00753426	A	0.0100755	A	0.0174458	A	0.0170296	A
chr2L	862000	864000	0.0104132	A	0.0130759	A	0.00881635	A	0.0128933	A
chr2L	864000	866000	0.0158532	A	0.0123087	A	0.0169305	A	0.0151539	A
chr2L	866000	868000	0.0186353	A	0.0186866	A	0.0195409	A	0.0216015	A
chr2L	868000	870000	0.0193437	A	0.021267	A	0.0204389	A	0.0176183	A
chr2L	870000	872000	0.0253162	A	0.0169945	A	0.0223728	A	0.0209311	A
chr2L	872000	874000	0.015122	A	0.0119318	A	0.00974071	A	0.0128864	A
chr2L	874000	876000	0.00801577	A	0.00843556	A	0.0126863	A	0.00648901	A
chr2L	876000	878000	-0.00546906	B	-0.0034508	B	-0.00406642	B	0.00117122	A
chr2L	878000	880000	0.0067192	A	-0.00191061	B	0.00436061	A	0.00045873	A
chr2L	880000	882000	-0.00112904	B	0.00188087	A	-0.00755733	B	-0.00226276	B
chr2L	882000	884000	0.00217297	A	-0.000876695	B	0.00578309	A	0.00651529	A
chr2L	884000	886000	0.00102548	A	-0.0128634	B	-0.00264235	B	-0.00632238	B
chr2L	886000	888000	-0.00786223	B	-0.00725356	B	-0.0129007	B	-0.0223384	B
chr2L	888000	890000	-0.00775451	B	-0.0146922	B	-0.0136076	B	-0.0130451	B
chr2L	890000	892000	-0.0125041	B	-0.00853489	B	-0.0146805	B	-0.0189683	B
chr2L	892000	894000	-0.0135897	B	-0.0228902	B	-0.0109336	B	-0.0199452	B
chr2L	894000	896000	-0.0169929	B	-0.0141077	B	-0.0194232	B	-0.0220073	B
chr2L	896000	898000	-0.0213264	B	-0.0173415	B	-0.0156311	B	-0.013516	B
chr2L	898000	900000	-0.0110831	B	-0.0184377	B	-0.0110581	B	-0.0103299	B
chr2L	900000	902000	-0.018727	B	-0.0085475	B	-0.0184756	B	-0.0198411	B
chr2L	902000	904000	-0.013396	B	-0.0137844	B	-0.0217009	B	-0.0147639	B
chr2L	904000	906000	-0.0214888	B	-0.0221628	B	-0.0177526	B	-0.0242735	B
chr2L	906000	908000	-0.0154877	B	-0.0290377	B	-0.0198593	B	-0.0227244	B
chr2L	908000	910000	-0.018506	B	-0.0258595	B	-0.0292718	B	-0.0287403	B
chr2L	910000	912000	-0.0222651	B	-0.024469	B	-0.0287685	B	-0.0219834	B
chr2L	912000	914000	-0.023013	B	-0.0333179	B	-0.0213403	B	-0.0275106	B
chr2L	914000	916000	-0.0210978	B	-0.0283557	B	-0.026428	B	-0.0291036	B
chr2L	916000	918000	-0.0330588	B	-0.032563	B	-0.0237436	B	-0.032148	B
chr2L	918000	920000	-0.0169634	B	-0.0373267	B	-0.027331	B	-0.0385791	B
chr2L	920000	922000	-0.0327566	B	-0.0407742	B	-0.0326251	B	-0.0370875	B
chr2L	922000	924000	-0.0358999	B	-0.0335306	B	-0.0405948	B	-0.045035	B
chr2L	924000	926000	-0.038211	B	-0.0320435	B	-0.0260476	B	-0.0437259	B
chr2L	926000	928000	-0.0346537	B	-0.0343936	B	-0.0418547	B	-0.0399335	B
chr2L	928000	930000	-0.0353799	B	-0.0359351	B	-0.032174	B	-0.0377876	B
chr2L	930000	932000	-0.0276928	B	-0.0330357	B	-0.0290999	B	-0.0432842	B
chr2L	932000	934000	-0.0244716	B	-0.0256006	B	-0.0256069	B	-0.0309364	B
chr2L	934000	936000	-0.0358813	B	-0.0351951	B	-0.0301537	B	-0.0282561	B
chr2L	936000	938000	-0.0412709	B	-0.0331461	B	-0.0370025	B	-0.0318521	B
chr2L	938000	940000	-0.0367497	B	-0.0324287	B	-0.0405541	B	-0.0252193	B
chr2L	940000	942000	-0.0295402	B	-0.0172315	B	-0.0283703	B	-0.026287	B
chr2L	942000	944000	-0.0350164	B	-0.0322054	B	-0.0342981	B	-0.0304018	B
chr2L	944000	946000	-0.0260627	B	-0.0263168	B	-0.0328361	B	-0.0264639	B
chr2L	946000	948000	-0.0254863	B	-0.0320027	B	-0.0314926	B	-0.0292726	B
chr2L	948000	950000	-0.0273857	B	-0.0277396	B	-0.0324239	B	-0.0222245	B
chr2L	950000	952000	-0.0244714	B	-0.029609	B	-0.0314538	B	-0.03989	B
chr2L	952000	954000	-0.0270324	B	-0.0279447	B	-0.0261517	B	-0.0348001	B
chr2L	954000	956000	-0.0256806	B	-0.0204106	B	-0.0265086	B	-0.0184643	B
chr2L	956000	958000	-0.0205032	B	-0.0324918	B	-0.0197177	B	-0.0334072	B
chr2L	958000	960000	-0.0253997	B	-0.0252758	B	-0.0303132	B	-0.0294249	B
chr2L	960000	962000	-0.0244167	B	-0.0323277	B	-0.0270871	B	-0.0273593	B
chr2L	962000	964000	-0.0195027	B	-0.0300147	B	-0.0215981	B	-0.0318335	B
chr2L	964000	966000	-0.025065	B	-0.0267805	B	-0.0321953	B	-0.0368026	B
chr2L	966000	968000	-0.0230887	B	-0.031308	B	-0.0318332	B	-0.0263905	B
chr2L	968000	970000	-0.0191977	B	-0.0266596	B	-0.0246911	B	-0.0228781	B
chr2L	970000	972000	-0.0251686	B	-0.0219382	B	-0.0205433	B	-0.0337621	B
chr2L	972000	974000	-0.0182931	B	-0.0208215	B	-0.0249709	B	-0.0273086	B
chr2L	974000	976000	-0.0224271	B	-0.0238655	B	-0.0307599	B	-0.0226453	B
chr2L	976000	978000	-0.0219843	B	-0.0194738	B	-0.0217156	B	-0.0216954	B
chr2L	978000	980000
chr2L	980000	982000
chr2L	982000	984000
chr2L	984000	986000	-0.00689304	B	-0.0218749	B	-0.0213733	B	-0.0243554	B
chr2L	986000	988000	-0.0139548	B	-0.0229973	B	-0.0222032	B	-0.0207312	B
chr2L	988000	990000	-0.0210958	B	-0.016465	B	-0.0187941	B	-0.0236818	B
chr2L	990000	992000	-0.0212076	B	-0.0181563	B	-0.0175475	B	-0.0179622	B
chr2L	992000	994000	-0.0204416	B	-0.018979	B	-0.018233	B	-0.0272843	B
chr2L	994000	996000	-0.0130181	B	-0.0215723	B	-0.0164566	B	-0.0275689	B
chr2L	996000	998000	-0.0155444	B	-0.0197395	B	-0.0145533	B	-0.0171806	B
chr2L	998000	1000000
chr2L	1000000	1002000
chr2L	1002000	1004000
chr2L	1004000	1006000
chr2L	1006000	1008000	-0.00259169	B	-0.0196531	B	-0.0042374	B	-0.0268669	B
chr2L	1008000	1010000	-0.00337656	B	-0.0201355	B	-0.010926	B	-0.0280552	B
chr2L	1010000	1012000	-0.0120029	B	-0.0269133	B	-0.00986846	B	-0.0207837	B
chr2L	1012000	1014000	-0.0111591	B	-0.0310424	B	-0.0168668	B	-0.0306918	B
chr2L	1014000	1016000	-0.0203443	B	-0.0260101	B	-0.0116702	B	-0.0256339	B
chr2L	1016000	1018000	-0.0160319	B	-0.0283202	B	-0.0199371	B	-0.031494	B
chr2L	1018000	1020000	-0.0088713	B	-0.0258566	B	-0.01762	B	-0.0285621	B
chr2L	1020000	1022000	-0.0139072	B	-0.0258747	B	-0.0166921	B	-0.0218606	B
chr2L	1022000	1024000	-0.0219216	B	-0.0307111	B	-0.0205945	B	-0.0269276	B
chr2L	1024000	1026000	-0.0158915	B	-0.0239059	B	-0.0134523	B	-0.0212691	B
chr2L	1026000	1028000	-0.0143267	B	-0.0218139	B	-0.014245	B	-0.0276958	B
chr2L	1028000	1030000	-0.0236333	B	-0.0258401	B	-0.0170296	B	-0.0252482	B
chr2L	1030000	1032000	-0.0245589	B	-0.0190239	B	-0.013008	B	-0.0204944	B
chr2L	1032000	1034000	-0.0129522	B	-0.0194809	B	-0.0176467	B	-0.0222722	B
chr2L	1034000	1036000	-0.0110828	B	-0.0175761	B	-0.0205565	B	-0.0267984	B
chr2L	1036000	1038000	-0.0180699	B	-0.0144497	B	-0.0087484	B	-0.0183562	B
chr2L	1038000	1040000	-0.0178953	B	-0.0235736	B	-0.0113887	B	-0.0283822	B
chr2L	1040000	1042000	-0.0181738	B	-0.0241515	B	-0.0149528	B	-0.0203081	B
chr2L	1042000	1044000	-0.0126722	B	-0.0133211	B	-0.00928967	B	-0.0152588	B
chr2L	1044000	1046000	-0.0116569	B	-0.0150642	B	-0.0183659	B	-0.0240007	B
chr2L	1046000	1048000	-0.00816432	B	-0.0124968	B	-0.00489886	B	-0.0102683	B
chr2L	1048000	1050000	-0.00642333	B	-0.00847496	B	-0.00112555	B	-0.0129054	B
chr2L	1050000	1052000	0.00275979	A	-0.0101377	B	-0.00010029	B	-0.00234491	B
chr2L	1052000	1054000	0.00605127	A	-0.00257848	B	0.00272077	A	-0.00285701	B
chr2L	1054000	1056000	0.00532139	A	-0.00169866	B	0.00243646	A	0.00235302	A
chr2L	1056000	1058000	0.0010725	A	0.00326403	A	0.00699474	A	-0.00261734	B
chr2L	1058000	1060000	0.00416083	A	0.00503569	A	0.0018646	A	0.00656702	A
chr2L	1060000	1062000	0.00272219	A	0.00916337	A	0.00425289	A	0.00135311	A
chr2L	1062000	1064000	0.0158468	A	0.0101451	A	0.0128843	A	0.00565301	A
chr2L	1064000	1066000	0.0117857	A	0.0114972	A	0.0127538	A	0.0150238	A
chr2L	1066000	1068000	0.0113912	A	0.012422	A	0.0121619	A	0.00772063	A
chr2L	1068000	1070000	0.00975289	A	0.0137732	A	0.00885244	A	0.00924952	A
chr2L	1070000	1072000	0.0150823	A	0.016698	A	0.00683525	A	0.00792867	A
chr2L	1072000	1074000	0.0141507	A	0.0133473	A	0.0173915	A	0.0128113	A
chr2L	1074000	1076000	0.0132386	A	0.013912	A	0.00972349	A	0.00456121	A
chr2L	1076000	1078000	0.0101025	A	0.0130286	A	0.00892747	A	0.0201168	A
chr2L	1078000	1080000	0.0224464	A	0.0128239	A	0.0168479	A	0.0159295	A
chr2L	1080000	1082000	0.0113929	A	0.0109793	A	0.0110143	A	0.00679866	A
chr2L	1082000	1084000	0.00233431	A	0.00674207	A	0.00592634	A	0.00300842	A
chr2L	1084000	1086000	0.011123	A	0.00479677	A	0.00368649	A	0.00143438	A
chr2L	1086000	1088000	-0.000178517	B	-0.000255053	B	0.00347195	A	0.0021	A
chr2L	1088000	1090000	-0.0015368	B	-0.000832028	B	-0.00483187	B	-0.00805682	B
chr2L	1090000	1092000	-0.00769803	B	-0.012611	B	0.000764253	A	-0.0127719	B
chr2L	1092000	1094000	-0.00632598	B	-0.0133221	B	0.000118235	A	-0.0054757	B
chr2L	1094000	1096000	-0.0106774	B	-0.00684533	B	-0.0086716	B	-0.0109898	B
chr2L	1096000	1098000	-0.00651634	B	0.000733756	A	-0.00363123	B	-0.0103274	B
chr2L	1098000	1100000	-0.00504006	B	-0.00333645	B	-0.00581685	B	-0.00904874	B
chr2L	1100000	1102000	-0.00693966	B	-0.00537801	B	0.00859837	A	-0.00540928	B
chr2L	1102000	1104000	-4.89142e-05	B	-0.0117067	B	-0.000759008	B	-0.00162173	B
chr2L	1104000	1106000	0.00496344	A	0.0013424	A	0.0103092	A	0.000660415	A
chr2L	1106000	1108000	0.00325454	A	-0.00242026	B	7.75034e-05	A	0.00330157	A
chr2L	1108000	1110000	-0.00179298	B	0.00465739	A	0.00696601	A	-0.00153115	B
chr2L	1110000	1112000	0.000165945	A	-6.20299e-05	B	0.0096356	A	0.0102516	A
chr2L	1112000	1114000	0.00414264	A	-0.00755168	B	0.00131826	A	0.00183241	A
chr2L	1114000	1116000	0.00289888	A	0.00321777	A	0.00741776	A	0.00708019	A
chr2L	1116000	1118000	0.00566804	A	0.00648858	A	0.00907984	A	0.00323856	A
chr2L	1118000	1120000	0.0107773	A	0.00244779	A	0.00943078	A	0.0143947	A
chr2L	1120000	1122000	0.00625341	A	0.00381789	A	0.00574333	A	0.00617904	A
chr2L	1122000	1124000	-0.00371803	B	0.00951146	A	0.00611109	A	0.00503739	A
chr2L	1124000	1126000	0.000842004	A	0.00592581	A	0.0064361	A	0.00514	A
chr2L	1126000	1128000	0.00897945	A	0.0125186	A	0.00850183	A	0.00650108	A
chr2L	1128000	1130000	0.00565481	A	0.0110338	A	0.00805153	A	0.0127506	A
chr2L	1130000	1132000	0.00737866	A	0.00403259	A	0.0139747	A	0.014166	A
chr2L	1132000	1134000	0.00584389	A	0.0063919	A	0.00694961	A	0.00722955	A
chr2L	1134000	1136000	0.00249917	A	0.00120633	A	0.00209377	A	-0.00105397	B
chr2L	1136000	1138000	-0.00128957	B	8.77277e-06	A	0.00643017	A	0.00344013	A
chr2L	1138000	1140000	-0.00142235	B	0.00173079	A	0.0013098	A	0.0128028	A
chr2L	1140000	1142000	-0.00169543	B	0.00113536	A	0.0111441	A	0.00138799	A
chr2L	1142000	1144000	0.0069174	A	0.0047086	A	0.00556904	A	0.00308747	A
chr2L	1144000	1146000	0.00482151	A	0.00723422	A	0.00965553	A	0.00540056	A
chr2L	1146000	1148000	0.0111581	A	0.0107773	A	0.00258881	A	0.00582795	A
chr2L	1148000	1150000	0.0081065	A	0.0127753	A	0.0127487	A	0.0164491	A
chr2L	1150000	1152000	0.00688606	A	0.0182516	A	0.0112	A	0.0183965	A
chr2L	1152000	1154000	0.00885006	A	0.0105849	A	0.0110324	A	0.0192808	A
chr2L	1154000	1156000	0.00790144	A	0.016872	A	0.0133095	A	0.0162169	A
chr2L	1156000	1158000	0.0107386	A	0.00858931	A	0.015368	A	0.0125596	A
chr2L	1158000	1160000	0.0113463	A	0.0259097	A	0.0225244	A	0.0264122	A
chr2L	1160000	1162000	0.00975873	A	0.0141611	A	0.018667	A	0.0140026	A
chr2L	1162000	1164000	0.0160639	A	0.0157979	A	0.0169179	A	0.0288852	A
chr2L	1164000	1166000	0.0131281	A	0.0183226	A	0.0109932	A	0.0212452	A
chr2L	1166000	1168000	0.0174585	A	0.00972442	A	0.0066767	A	0.0151297	A
chr2L	1168000	1170000	0.0173338	A	0.0191145	A	0.0123959	A	0.0203119	A
chr2L	1170000	1172000	0.0193249	A	0.0218809	A	0.0197445	A	0.0236378	A
chr2L	1172000	1174000	0.0142784	A	0.0242724	A	0.0196784	A	0.0222167	A
chr2L	1174000	1176000	0.0133259	A	0.0158305	A	0.0197557	A	0.0198438	A
chr2L	1176000	1178000	0.00729709	A	0.0196663	A	0.00849823	A	0.0135447	A
chr2L	1178000	1180000	0.0117674	A	0.0154875	A	0.0139937	A	0.0182888	A
chr2L	1180000	1182000	0.0113038	A	0.0142182	A	0.00523744	A	0.0111279	A
chr2L	1182000	1184000	0.00696903	A	0.0090408	A	0.00347823	A	0.0117405	A
chr2L	1184000	1186000	0.00285778	A	-0.00289644	B	-0.00341422	B	0.000720226	A
chr2L	1186000	1188000	-0.0115271	B	-0.00182923	B	-0.00615044	B	0.00291878	A
chr2L	1188000	1190000	-0.0187387	B	-0.00944485	B	-0.0143126	B	-0.0102137	B
chr2L	1190000	1192000	-0.010482	B	-0.0100221	B	-0.0161111	B	-0.0205412	B
chr2L	1192000	1194000	-0.0179114	B	-0.0100959	B	-0.0156341	B	-0.0172958	B
chr2L	1194000	1196000	-0.0181777	B	-0.0153375	B	-0.0137972	B	-0.01887	B
chr2L	1196000	1198000	-0.0142261	B	-0.0235535	B	-0.0156024	B	-0.0210033	B
chr2L	1198000	1200000	-0.0223167	B	-0.0259519	B	-0.0207199	B	-0.0188676	B
chr2L	1200000	1202000	-0.0325139	B	-0.0204468	B	-0.0313448	B	-0.0259885	B
chr2L	1202000	1204000	-0.0232459	B	-0.0196253	B	-0.0235397	B	-0.022181	B
chr2L	1204000	1206000	-0.0181873	B	-0.0317476	B	-0.022962	B	-0.0217441	B
chr2L	1206000	1208000	-0.0283581	B	-0.0270417	B	-0.030827	B	-0.0119931	B
chr2L	1208000	1210000	-0.0160353	B	-0.0190246	B	-0.0243068	B	-0.0291679	B
chr2L	1210000	1212000	-0.0224701	B	-0.0223945	B	-0.0227392	B	-0.0192787	B
chr2L	1212000	1214000	-0.0221548	B	-0.0246127	B	-0.0258514	B	-0.0238107	B
chr2L	1214000	1216000	-0.0266982	B	-0.0168183	B	-0.0233501	B	-0.0200009	B
chr2L	1216000	1218000	-0.0197134	B	-0.0271511	B	-0.0295009	B	-0.0198183	B
chr2L	1218000	1220000	-0.0211726	B	-0.0272161	B	-0.0246798	B	-0.0202496	B
chr2L	1220000	1222000
chr2L	1222000	1224000
chr2L	1224000	1226000
chr2L	1226000	1228000
chr2L	1228000	1230000	-0.0189762	B	-0.0190531	B	-0.0245338	B	-0.0237755	B
chr2L	1230000	1232000	-0.0168491	B	-0.0213073	B	-0.0263376	B	-0.0217906	B
chr2L	1232000	1234000	-0.0208976	B	-0.0251175	B	-0.0203246	B	-0.0288753	B
chr2L	1234000	1236000	-0.0252071	B	-0.0219964	B	-0.0298797	B	-0.0256298	B
chr2L	1236000	1238000	-0.031286	B	-0.0225823	B	-0.0182147	B	-0.0193704	B
chr2L	1238000	1240000	-0.0290833	B	-0.0253841	B	-0.0270765	B	-0.0242132	B
chr2L	1240000	1242000	-0.0201869	B	-0.0166168	B	-0.0199376	B	-0.0216886	B
chr2L	1242000	1244000	-0.0304058	B	-0.0241115	B	-0.0242073	B	-0.0160286	B
chr2L	1244000	1246000	-0.0232391	B	-0.0244892	B	-0.0221621	B	-0.0263566	B
chr2L	1246000	1248000	-0.0293251	B	-0.0249287	B	-0.0243267	B	-0.0246563	B
chr2L	1248000	1250000	-0.0295218	B	-0.022961	B	-0.0259347	B	-0.0229558	B
chr2L	1250000	1252000	-0.0198228	B	-0.0194276	B	-0.0218149	B	-0.0249975	B
chr2L	1252000	1254000	-0.0165546	B	-0.0220323	B	-0.025488	B	-0.0222285	B
chr2L	1254000	1256000	-0.0319199	B	-0.0231047	B	-0.0257384	B	-0.0301588	B
chr2L	1256000	1258000	-0.0262859	B	-0.0195581	B	-0.0204178	B	-0.021693	B
chr2L	1258000	1260000	-0.0200115	B	-0.0283529	B	-0.0263367	B	-0.0218869	B
chr2L	1260000	1262000	-0.0274607	B	-0.0210095	B	-0.021391	B	-0.0237305	B
chr2L	1262000	1264000	-0.0255246	B	-0.0228306	B	-0.0292171	B	-0.0256912	B
chr2L	1264000	1266000	-0.018492	B	-0.0140482	B	-0.0308779	B	-0.0265416	B
chr2L	1266000	1268000	-0.0273534	B	-0.0242751	B	-0.0317549	B	-0.0254613	B
chr2L	1268000	1270000	-0.0155717	B	-0.0210511	B	-0.0217909	B	-0.0227599	B
chr2L	1270000	1272000	-0.0239438	B	-0.0253605	B	-0.0286217	B	-0.0204589	B
chr2L	1272000	1274000	-0.024185	B	-0.0243319	B	-0.0239746	B	-0.0264086	B
chr2L	1274000	1276000	-0.0195343	B	-0.0290955	B	-0.0181967	B	-0.0266413	B
chr2L	1276000	1278000	-0.0238216	B	-0.024395	B	-0.02393	B	-0.0245545	B
chr2L	1278000	1280000	-0.0218961	B	-0.0168779	B	-0.0201457	B	-0.0193069	B
chr2L	1280000	1282000	-0.0236249	B	-0.0232227	B	-0.0249279	B	-0.0171643	B
chr2L	1282000	1284000	-0.0289591	B	-0.0186129	B	-0.0230317	B	-0.0218877	B
chr2L	1284000	1286000	-0.0129302	B	-0.0162015	B	-0.0307498	B	-0.0179603	B
chr2L	1286000	1288000	-0.0223715	B	-0.0109459	B	-0.0265528	B	-0.0193398	B
chr2L	1288000	1290000	-0.0260219	B	-0.0239027	B	-0.0262667	B	-0.027177	B
chr2L	1290000	1292000	-0.0204737	B	-0.0220972	B	-0.0257247	B	-0.0289274	B
chr2L	1292000	1294000	-0.0220533	B	-0.0159202	B	-0.0240326	B	-0.012506	B
chr2L	1294000	1296000	-0.0279059	B	-0.0180624	B	-0.0288854	B	-0.024158	B
chr2L	1296000	1298000	-0.0154726	B	-0.0194544	B	-0.0193384	B	-0.0165288	B
chr2L	1298000	1300000	-0.0185643	B	-0.0246314	B	-0.0249319	B	-0.0259697	B
chr2L	1300000	1302000	-0.0210576	B	-0.0209424	B	-0.0224623	B	-0.0311092	B
chr2L	1302000	1304000	-0.0220161	B	-0.0189079	B	-0.0186744	B	-0.0134264	B
chr2L	1304000	1306000	-0.018859	B	-0.0205116	B	-0.0151533	B	-0.0195991	B
chr2L	1306000	1308000	-0.0237862	B	-0.0217244	B	-0.0148835	B	-0.0189945	B
chr2L	1308000	1310000	-0.0195542	B	-0.022407	B	-0.0224524	B	-0.0205458	B
chr2L	1310000	1312000	-0.0207516	B	-0.0154609	B	-0.0210919	B	-0.0127411	B
chr2L	1312000	1314000	-0.0203669	B	-0.020786	B	-0.0260715	B	-0.0217586	B
chr2L	1314000	1316000	-0.0217315	B	-0.0169089	B	-0.022312	B	-0.0218013	B
chr2L	1316000	1318000	-0.0232087	B	-0.0243006	B	-0.0192186	B	-0.0229076	B
chr2L	1318000	1320000	-0.0284746	B	-0.0226388	B	-0.0242608	B	-0.0125772	B
chr2L	1320000	1322000	-0.0253026	B	-0.0166017	B	-0.0213918	B	-0.0251644	B
chr2L	1322000	1324000	-0.0262964	B	-0.0152977	B	-0.0198735	B	-0.0234837	B
chr2L	1324000	1326000	-0.0290944	B	-0.0160667	B	-0.0293189	B	-0.0142297	B
chr2L	1326000	1328000	-0.0136527	B	-0.0178174	B	-0.0226278	B	-0.0148586	B
chr2L	1328000	1330000	-0.019288	B	-0.0155345	B	-0.0263943	B	-0.0264515	B
chr2L	1330000	1332000	-0.0231733	B	-0.0161728	B	-0.02491	B	-0.0188786	B
chr2L	1332000	1334000	-0.0197269	B	-0.020295	B	-0.0297068	B	-0.0253368	B
chr2L	1334000	1336000	-0.0285753	B	-0.0176387	B	-0.0224383	B	-0.0245642	B
chr2L	1336000	1338000	-0.0204976	B	-0.0197054	B	-0.0228579	B	-0.0236793	B
chr2L	1338000	1340000	-0.0196055	B	-0.0163853	B	-0.0234408	B	-0.0163488	B
chr2L	1340000	1342000	-0.0183552	B	-0.0139776	B	-0.0169928	B	-0.0121539	B
chr2L	1342000	1344000	-0.0181554	B	-0.0226121	B	-0.0184492	B	-0.0217862	B
chr2L	1344000	1346000	-0.0127931	B	-0.0262012	B	-0.0267685	B	-0.0176541	B
chr2L	1346000	1348000	-0.0224321	B	-0.0197475	B	-0.0207891	B	-0.0124465	B
chr2L	1348000	1350000	-0.0229036	B	-0.022301	B	-0.0189233	B	-0.024794	B
chr2L	1350000	1352000	-0.0281936	B	-0.0207753	B	-0.027833	B	-0.0181413	B
chr2L	1352000	1354000	-0.0130323	B	-0.016713	B	-0.0131205	B	-0.0167171	B
chr2L	1354000	1356000	-0.0103478	B	-0.0121575	B	-0.0153294	B	-0.0118394	B
chr2L	1356000	1358000	-0.0142193	B	-0.0127408	B	-0.0180198	B	-0.0177745	B
chr2L	1358000	1360000	-0.0162531	B	-0.0227012	B	-0.0203084	B	-0.0146103	B
chr2L	1360000	1362000	-0.0239909	B	-0.0152155	B	-0.0140753	B	-0.0146843	B
chr2L	1362000	1364000	-0.0167819	B	-0.0184575	B	-0.0195863	B	-0.0125517	B
chr2L	1364000	1366000	-0.00865956	B	-0.013072	B	-0.00991434	B	-0.015184	B
chr2L	1366000	1368000	-0.00883638	B	-0.00193446	B	-0.015192	B	-0.0139328	B
chr2L	1368000	1370000	-0.0064693	B	-0.00218192	B	-0.00734824	B	-0.00666142	B
chr2L	1370000	1372000	-0.00465349	B	-0.0133449	B	-0.00948677	B	-0.00792449	B
chr2L	1372000	1374000	-0.00409304	B	-0.00811474	B	-0.00647969	B	-0.00870714	B
chr2L	1374000	1376000	-0.00145115	B	-0.00655624	B	-0.00696716	B	-0.00473286	B
chr2L	1376000	1378000	-0.00991915	B	-0.00352683	B	-0.0013586	B	-0.00679644	B
chr2L	1378000	1380000	-0.000996608	B	-0.00387388	B	-0.00737696	B	-0.00177197	B
chr2L	1380000	1382000	0.00512401	A	-0.000463488	B	0.000283606	A	-0.000249922	B
chr2L	1382000	1384000	0.00749885	A	0.00218342	A	-0.00242697	B	0.00352768	A
chr2L	1384000	1386000	0.00824772	A	0.00266282	A	0.00630056	A	0.00851291	A
chr2L	1386000	1388000	0.015291	A	0.0105243	A	0.0099584	A	0.00507817	A
chr2L	1388000	1390000	0.0105615	A	0.00768068	A	0.00590839	A	0.00893428	A
chr2L	1390000	1392000	0.0103253	A	0.00660514	A	0.00370324	A	0.0110787	A
chr2L	1392000	1394000	0.0125751	A	0.00545766	A	0.0159338	A	0.0111119	A
chr2L	1394000	1396000	0.0135995	A	0.00813578	A	0.00673449	A	0.0175425	A
chr2L	1396000	1398000	0.0108481	A	0.0113347	A	0.00776422	A	0.0129971	A
chr2L	1398000	1400000	0.0169909	A	0.0159947	A	0.0153064	A	0.0127985	A
chr2L	1400000	1402000	0.0147499	A	0.0134759	A	0.0113142	A	0.0176415	A
chr2L	1402000	1404000	0.0139597	A	0.0163891	A	0.0171373	A	0.0139507	A
chr2L	1404000	1406000	0.0140716	A	0.0178363	A	0.0186799	A	0.0219851	A
chr2L	1406000	1408000	0.0186564	A	0.0208436	A	0.012287	A	0.016884	A
chr2L	1408000	1410000	0.0178974	A	0.0186555	A	0.0160077	A	0.016745	A
chr2L	1410000	1412000	0.0184227	A	0.0173729	A	0.0163159	A	0.015438	A
chr2L	1412000	1414000	0.017469	A	0.0151563	A	0.0115814	A	0.0142164	A
chr2L	1414000	1416000	0.0159912	A	0.017582	A	0.0114595	A	0.0160713	A
chr2L	1416000	1418000	0.0158163	A	0.0133895	A	0.0149388	A	0.010968	A
chr2L	1418000	1420000	0.0136094	A	0.0160149	A	0.0101683	A	0.010014	A
chr2L	1420000	1422000	0.0137894	A	0.0209718	A	0.01477	A	0.0140533	A
chr2L	1422000	1424000	0.0175863	A	0.0180361	A	0.0060377	A	0.013336	A
chr2L	1424000	1426000	0.0173177	A	0.0177471	A	0.015385	A	0.0176781	A
chr2L	1426000	1428000	0.0176216	A	0.0125081	A	0.0098441	A	0.015627	A
chr2L	1428000	1430000	0.0147191	A	0.0152531	A	0.00990443	A	0.00873933	A
chr2L	1430000	1432000	0.0133049	A	0.0114721	A	0.00900499	A	0.016709	A
chr2L	1432000	1434000	0.0118402	A	0.0157031	A	0.0114236	A	0.00290832	A
chr2L	1434000	1436000	0.00855963	A	0.0113015	A	0.00766555	A	0.00649805	A
chr2L	1436000	1438000	0.00987458	A	0.0113761	A	0.00696683	A	0.00250113	A
chr2L	1438000	1440000	0.0129464	A	0.0101246	A	0.00801585	A	0.000646984	A
chr2L	1440000	1442000	0.00667128	A	0.0100613	A	0.0087973	A	0.00740267	A
chr2L	1442000	1444000	0.00889253	A	0.010243	A	0.00736931	A	0.00562295	A
chr2L	1444000	1446000	0.0139459	A	0.00469406	A	0.00825438	A	0.0119644	A
chr2L	1446000	1448000	0.00535362	A	0.00517766	A	0.00706109	A	0.00307161	A
chr2L	1448000	1450000	0.0143211	A	0.00551663	A	0.00777631	A	0.00768097	A
chr2L	1450000	1452000	0.0144807	A	0.00624276	A	0.00604684	A	0.00943726	A
chr2L	1452000	1454000	0.00923457	A	0.0137149	A	0.00712869	A	0.00314279	A
chr2L	1454000	1456000	0.00473797	A	0.0140994	A	0.00745554	A	0.00419402	A
chr2L	1456000	1458000	0.0115757	A	0.00290071	A	0.00942758	A	0.010054	A
chr2L	1458000	1460000	0.0121092	A	0.00977847	A	0.00881697	A	0.0113013	A
chr2L	1460000	1462000	0.0113568	A	0.010553	A	0.00805782	A	0.0126149	A
chr2L	1462000	1464000	0.00931497	A	0.0164835	A	0.00824726	A	0.0126994	A
chr2L	1464000	1466000	0.00975806	A	0.00860416	A	0.00550254	A	0.0135264	A
chr2L	1466000	1468000	0.0119045	A	0.00970857	A	0.00938983	A	0.00273274	A
chr2L	1468000	1470000	0.011631	A	0.0032007	A	0.00723635	A	0.0107681	A
chr2L	1470000	1472000	0.0141732	A	0.00923481	A	0.0127648	A	0.00091327	A
chr2L	1472000	1474000	0.00643371	A	0.00382751	A	0.00706763	A	0.00683008	A
chr2L	1474000	1476000	0.00228675	A	0.00551997	A	0.00535709	A	-0.00408204	B
chr2L	1476000	1478000	0.00721433	A	-0.00103788	B	-0.00211311	B	-0.00613377	B
chr2L	1478000	1480000	0.00590564	A	-0.000444086	B	0.00327783	A	-0.00335572	B
chr2L	1480000	1482000	0.00917324	A	-0.0034224	B	0.00623525	A	-0.00160564	B
chr2L	1482000	1484000	-0.00448568	B	0.00209334	A	0.00106496	A	-0.00565412	B
chr2L	1484000	1486000	-0.00156565	B	-0.00404873	B	0.00159535	A	0.000698488	A
chr2L	1486000	1488000	-0.00670176	B	-0.00193696	B	0.00098395	A	0.00169516	A
chr2L	1488000	1490000	-0.00043029	B	-0.00277484	B	0.00364229	A	-0.00102037	B
chr2L	1490000	1492000	-0.000939095	B	-0.00727044	B	0.000662266	A	-0.00618184	B
chr2L	1492000	1494000	0.000160775	A	0.000758952	A	-0.00295686	B	-0.00422509	B
chr2L	1494000	1496000	0.00153288	A	-0.00851691	B	0.00899619	A	-0.0025387	B
chr2L	1496000	1498000	0.00477545	A	-0.00270254	B	-0.00358797	B	-0.00705201	B
chr2L	1498000	1500000	-0.000586684	B	0.001381	A	0.00226353	A	-0.0066408	B
chr2L	1500000	1502000	0.00627288	A	-0.0050525	B	0.00434959	A	-0.00106939	B
chr2L	1502000	1504000	0.00703618	A	-0.0019382	B	0.000468587	A	-0.00222825	B
chr2L	1504000	1506000	0.00233593	A	-0.00690714	B	-0.00280652	B	-0.00155851	B
chr2L	1506000	1508000	-0.010738	B	-0.0082055	B	-0.00105132	B	-0.00896095	B
chr2L	1508000	1510000	-0.0092738	B	-0.00272641	B	-0.003515	B	-0.00975307	B
chr2L	1510000	1512000	-0.001487	B	-0.00317099	B	-0.00716324	B	-0.00973269	B
chr2L	1512000	1514000	-0.00951204	B	-0.00818591	B	-0.00862589	B	-0.00262393	B
chr2L	1514000	1516000	-0.00413659	B	-0.00549903	B	-0.0108682	B	-0.00285655	B
chr2L	1516000	1518000	-0.00115603	B	-0.00468595	B	-0.00865934	B	-0.00602721	B
chr2L	1518000	1520000	-0.0136349	B	-0.0150268	B	-0.00868859	B	-0.00916403	B
chr2L	1520000	1522000	-0.0106993	B	-0.0101912	B	-0.0113546	B	-0.00964796	B
chr2L	1522000	1524000	-0.0162988	B	-0.0133442	B	-0.0111052	B	-0.0166318	B
chr2L	1524000	1526000	-0.0116764	B	-0.0120892	B	-0.0185551	B	-0.0151172	B
chr2L	1526000	1528000	-0.0205373	B	-0.0183239	B	-0.0110685	B	-0.0137154	B
chr2L	1528000	1530000	-0.0219525	B	-0.0158956	B	-0.0175547	B	-0.0183121	B
chr2L	1530000	1532000	-0.019771	B	-0.0193542	B	-0.0175489	B	-0.0224739	B
chr2L	1532000	1534000	-0.0064332	B	-0.0111289	B	-0.0191863	B	-0.0227363	B
chr2L	1534000	1536000	-0.00952237	B	-0.0174952	B	-0.0150279	B	-0.0130843	B
chr2L	1536000	1538000	-0.0175701	B	-0.0180401	B	-0.0210667	B	-0.0144916	B
chr2L	1538000	1540000	-0.0251799	B	-0.0165136	B	-0.0254823	B	-0.0229651	B
chr2L	1540000	1542000	-0.0284137	B	-0.018452	B	-0.0173424	B	-0.0254914	B
chr2L	1542000	1544000	-0.0297389	B	-0.0145145	B	-0.0192835	B	-0.0208558	B
chr2L	1544000	1546000	-0.019814	B	-0.0243539	B	-0.0185162	B	-0.0272242	B
chr2L	1546000	1548000	-0.0234453	B	-0.0239351	B	-0.0146693	B	-0.0214041	B
chr2L	1548000	1550000	-0.0243055	B	-0.0198061	B	-0.0173845	B	-0.0209343	B
chr2L	1550000	1552000	-0.0160459	B	-0.0222843	B	-0.0146252	B	-0.0179702	B
chr2L	1552000	1554000	-0.0151573	B	-0.013643	B	-0.0165096	B	-0.0118688	B
chr2L	1554000	1556000	-0.00797842	B	-0.0168629	B	-0.0166228	B	-0.0162927	B
chr2L	1556000	1558000	-0.0108237	B	-0.0121532	B	-0.0127554	B	-0.0151728	B
chr2L	1558000	1560000	-0.0126282	B	-0.0109114	B	-0.0142776	B	-0.0142596	B
chr2L	1560000	1562000	-0.0190143	B	-0.0150524	B	-0.0185615	B	-0.0132326	B
chr2L	1562000	1564000	-0.0145038	B	-0.0201948	B	-0.0136601	B	-0.0210274	B
chr2L	1564000	1566000	-0.0180237	B	-0.0218599	B	-0.0121289	B	-0.0237285	B
chr2L	1566000	1568000	-0.0176176	B	-0.0119326	B	-0.0182251	B	-0.0162546	B
chr2L	1568000	1570000	-0.0192636	B	-0.0144927	B	-0.0160532	B	-0.0190602	B
chr2L	1570000	1572000	-0.0228109	B	-0.013301	B	-0.0160363	B	-0.0185559	B
chr2L	1572000	1574000	-0.0181738	B	-0.00545621	B	-0.0145339	B	-0.0139821	B
chr2L	1574000	1576000	-0.019409	B	-0.0200742	B	-0.0166845	B	-0.014245	B
chr2L	1576000	1578000	-0.0193486	B	-0.0159903	B	-0.0232286	B	-0.0130023	B
chr2L	1578000	1580000	-0.0156066	B	-0.022969	B	-0.016487	B	-0.0287176	B
chr2L	1580000	1582000	-0.0192468	B	-0.018217	B	-0.0246246	B	-0.0234411	B
chr2L	1582000	1584000	-0.0192125	B	-0.021333	B	-0.0231774	B	-0.0173779	B
chr2L	1584000	1586000	-0.011706	B	-0.0179455	B	-0.0214949	B	-0.0112844	B
chr2L	1586000	1588000	-0.0157716	B	-0.0245904	B	-0.0138031	B	-0.0268593	B
chr2L	1588000	1590000	-0.0163537	B	-0.0158142	B	-0.017258	B	-0.0125834	B
chr2L	1590000	1592000	-0.0199327	B	-0.0132762	B	-0.0144338	B	-0.0244909	B
chr2L	1592000	1594000	-0.0126761	B	-0.0124882	B	-0.0161515	B	-0.0220846	B
chr2L	1594000	1596000	-0.0115353	B	-0.0172118	B	-0.0128095	B	-0.0118243	B
chr2L	1596000	1598000	-0.0182152	B	-0.0153003	B	-0.0154019	B	-0.0122946	B
chr2L	1598000	1600000	-0.0250051	B	-0.0148377	B	-0.00877363	B	-0.0129806	B
chr2L	1600000	1602000	-0.0174232	B	-0.0133293	B	-0.0172953	B	-0.0116022	B
chr2L	1602000	1604000	-0.0150809	B	-0.00306834	B	-0.00973603	B	-0.0110595	B
chr2L	1604000	1606000	-0.00680824	B	-0.00264832	B	-0.00475299	B	-0.0129502	B
chr2L	1606000	1608000	-0.00440255	B	-0.00631444	B	-0.0129608	B	-0.0107122	B
chr2L	1608000	1610000	-0.0130447	B	-0.00589786	B	-0.00817306	B	-0.00498936	B
chr2L	1610000	1612000	0.000451776	A	0.00398734	A	-0.00806022	B	9.46459e-06	A
chr2L	1612000	1614000	0.000146241	A	-0.0011267	B	0.0039661	A	-0.00261647	B
chr2L	1614000	1616000	-0.00724502	B	-0.00655648	B	-0.00128167	B	-0.00352422	B
chr2L	1616000	1618000	-0.0191102	B	-0.00553422	B	-0.00566528	B	-0.0111133	B
chr2L	1618000	1620000	-0.0112878	B	-0.00604	B	-0.00704303	B	-0.00840154	B
chr2L	1620000	1622000	-0.00931122	B	-0.0147774	B	-0.0138074	B	-0.0215733	B
chr2L	1622000	1624000	-0.0168934	B	-0.011941	B	-0.0161926	B	-0.011498	B
chr2L	1624000	1626000	-0.0199758	B	-0.0133332	B	-0.00821215	B	-0.0131617	B
chr2L	1626000	1628000	-0.0209747	B	-0.0120004	B	-0.0154903	B	-0.0103848	B
chr2L	1628000	1630000	-0.0173583	B	-0.016659	B	-0.0218836	B	-0.0040832	B
chr2L	1630000	1632000	-0.0233363	B	-0.0212852	B	-0.00897018	B	-0.0157255	B
chr2L	1632000	1634000	-0.0209717	B	-0.0132893	B	-0.00997879	B	-0.0209248	B
chr2L	1634000	1636000	-0.0230972	B	-0.0201749	B	-0.0123132	B	-0.0168545	B
chr2L	1636000	1638000	-0.00649117	B	-0.0205303	B	-0.0156048	B	-0.0110803	B
chr2L	1638000	1640000	-0.0164588	B	-0.0138228	B	-0.0187883	B	-0.0100499	B
chr2L	1640000	1642000	-0.0198676	B	-0.0205832	B	-0.0161837	B	-0.0184321	B
chr2L	1642000	1644000	-0.0147661	B	-0.0185451	B	-0.0168085	B	-0.0117923	B
chr2L	1644000	1646000	-0.0230985	B	-0.0122845	B	-0.0118962	B	-0.0121141	B
chr2L	1646000	1648000	-0.0216887	B	-0.0182834	B	-0.0123962	B	-0.0112779	B
chr2L	1648000	1650000	-0.0223306	B	-0.0129178	B	-0.0167859	B	-0.00613409	B
chr2L	1650000	1652000	-0.0174884	B	-0.0101587	B	-0.0186809	B	-0.00854898	B
chr2L	1652000	1654000	-0.0135292	B	-0.0077012	B	-0.011521	B	-0.0176138	B
chr2L	1654000	1656000	-0.0115748	B	-0.0160353	B	-0.0166878	B	-0.00491539	B
chr2L	1656000	1658000	-0.00516352	B	-0.00861199	B	-0.00893482	B	-0.0140872	B
chr2L	1658000	1660000	-0.0125994	B	-0.0146101	B	-0.0120516	B	-0.00587139	B
chr2L	1660000	1662000	-0.0154633	B	-0.0119304	B	-0.00948103	B	-0.0207008	B
chr2L	1662000	1664000	-0.0106455	B	-0.0105456	B	-0.0103432	B	-0.00539729	B
chr2L	1664000	1666000	-0.0172482	B	-0.0087032	B	-0.0139648	B	-0.0132037	B
chr2L	1666000	1668000	-0.0144402	B	-0.0153734	B	-0.00965651	B	-0.0150117	B
chr2L	1668000	1670000	-0.00658792	B	-0.00317325	B	-0.0101892	B	-0.00415819	B
chr2L	1670000	1672000	-0.0129858	B	-0.00984881	B	-0.00703379	B	-0.00763405	B
chr2L	1672000	1674000	-0.0157025	B	-0.0166811	B	-0.00419473	B	-0.00658042	B
chr2L	1674000	1676000	-0.011181	B	-0.0214945	B	-0.0136725	B	-0.00877165	B
chr2L	1676000	1678000	-0.0118379	B	-0.00637845	B	-0.00896053	B	-0.0172992	B
chr2L	1678000	1680000	-0.0140257	B	-0.0123941	B	-0.0145325	B	-0.0114658	B
chr2L	1680000	1682000
chr2L	1682000	1684000
chr2L	1684000	1686000
chr2L	1686000	1688000	-0.0165052	B	-0.0159265	B	-0.0179376	B	-0.0081141	B
chr2L	1688000	1690000	-0.0198058	B	-0.00150941	B	-0.0126102	B	-0.0127956	B
chr2L	1690000	1692000	-0.0198728	B	-0.0192501	B	-0.00955598	B	-0.0123432	B
chr2L	1692000	1694000	-0.0141657	B	-0.00891956	B	-0.0100793	B	-0.00698849	B
chr2L	1694000	1696000	-0.0165401	B	-0.0100732	B	-0.0133237	B	-0.0156758	B
chr2L	1696000	1698000	-0.0115238	B	-0.0128542	B	-0.0132654	B	-0.00688228	B
chr2L	1698000	1700000	-0.0153149	B	-0.00745598	B	-0.0101217	B	-0.00117272	B
chr2L	1700000	1702000	-0.00528381	B	0.00147973	A	-0.00978752	B	-0.00119707	B
chr2L	1702000	1704000	-0.0081881	B	0.00317631	A	0.00247182	A	0.000293578	A
chr2L	1704000	1706000	0.0115462	A	0.0120054	A	-0.00191921	B	0.0118215	A
chr2L	1706000	1708000	0.00836395	A	0.014795	A	0.00978834	A	0.0199881	A
chr2L	1708000	1710000	0.0113704	A	0.00819353	A	0.0107866	A	0.0138207	A
chr2L	1710000	1712000	0.0170173	A	0.0135252	A	0.0189761	A	0.0177445	A
chr2L	1712000	1714000	0.00800946	A	0.0204382	A	0.0156496	A	0.0161326	A
chr2L	1714000	1716000	0.00528716	A	0.0166163	A	0.0111264	A	0.0155397	A
chr2L	1716000	1718000	0.00535668	A	0.0138223	A	0.0103665	A	0.0163197	A
chr2L	1718000	1720000	0.00700231	A	0.0072602	A	0.0111046	A	0.0123498	A
chr2L	1720000	1722000	0.00847176	A	0.00895268	A	0.00765016	A	0.00878717	A
chr2L	1722000	1724000	0.0111757	A	0.0051101	A	0.00501899	A	0.0174481	A
chr2L	1724000	1726000	0.0153717	A	0.00623432	A	0.0100981	A	0.0117874	A
chr2L	1726000	1728000	0.00837686	A	0.0159441	A	0.0107218	A	0.00589902	A
chr2L	1728000	1730000	0.00846443	A	0.0144091	A	0.00922602	A	0.0143946	A
chr2L	1730000	1732000	0.00527624	A	0.00531338	A	0.0107115	A	0.013262	A
chr2L	1732000	1734000	0.000600566	A	0.00443987	A	0.00234472	A	0.00334483	A
chr2L	1734000	1736000	0.00483156	A	0.00174472	A	-0.00836082	B	0.000255414	A
chr2L	1736000	1738000	-0.00872461	B	0.000477362	A	-0.00283024	B	0.00614564	A
chr2L	1738000	1740000	-0.00539363	B	-0.00843413	B	-0.00118724	B	0.0020682	A
chr2L	1740000	1742000	-0.00763748	B	-0.0081454	B	-0.00646584	B	-0.00785034	B
chr2L	1742000	1744000	0.000754762	A	-0.00343867	B	-0.00418615	B	-0.00475511	B
chr2L	1744000	1746000	-0.010352	B	-0.0022194	B	-0.0114799	B	-0.00953587	B
chr2L	1746000	1748000	-0.00598393	B	-0.000195889	B	-0.0109954	B	-0.0055045	B
chr2L	1748000	1750000	-0.00738936	B	-0.00483558	B	-0.00749899	B	-0.00028434	B
chr2L	1750000	1752000	-0.0103541	B	-0.009555	B	0.000999314	A	-0.00306942	B
chr2L	1752000	1754000	-0.00961043	B	-0.00167991	B	-0.0111566	B	-0.0158884	B
chr2L	1754000	1756000	-0.0106193	B	-0.0106323	B	-0.0116887	B	-0.00355225	B
chr2L	1756000	1758000	-0.0164297	B	-0.0187218	B	-0.0208219	B	-0.0124932	B
chr2L	1758000	1760000	-0.0160282	B	-0.0148791	B	-0.0129982	B	-0.0167831	B
chr2L	1760000	1762000	-0.0117324	B	-0.00977913	B	-0.022412	B	-0.0150505	B
chr2L	1762000	1764000	-0.0162024	B	-0.0173799	B	-0.0159068	B	-0.0167112	B
chr2L	1764000	1766000	-0.0207801	B	-0.0224485	B	-0.0277345	B	-0.0217488	B
chr2L	1766000	1768000	-0.0294971	B	-0.0227373	B	-0.0243427	B	-0.0295307	B
chr2L	1768000	1770000	-0.0169024	B	-0.0145138	B	-0.0222909	B	-0.0245824	B
chr2L	1770000	1772000	-0.0192065	B	-0.0202888	B	-0.016861	B	-0.016611	B
chr2L	1772000	1774000	-0.0243663	B	-0.0244487	B	-0.0309001	B	-0.0195451	B
chr2L	1774000	1776000	-0.0241455	B	-0.0188863	B	-0.0177537	B	-0.021355	B
chr2L	1776000	1778000	-0.0228303	B	-0.0174694	B	-0.0236822	B	-0.0257195	B
chr2L	1778000	1780000	-0.0308123	B	-0.0177663	B	-0.0243952	B	-0.022613	B
chr2L	1780000	1782000	-0.0214475	B	-0.0190495	B	-0.0207811	B	-0.0263052	B
chr2L	1782000	1784000	-0.0243636	B	-0.0205685	B	-0.0251143	B	-0.0227614	B
chr2L	1784000	1786000	-0.0307973	B	-0.0245882	B	-0.0229888	B	-0.0275391	B
chr2L	1786000	1788000	-0.0131097	B	-0.0223508	B	-0.0252276	B	-0.0244324	B
chr2L	1788000	1790000	-0.0231477	B	-0.0212161	B	-0.0185136	B	-0.0201176	B
chr2L	1790000	1792000	-0.0285632	B	-0.0204196	B	-0.0229476	B	-0.0208286	B
chr2L	1792000	1794000	-0.034636	B	-0.0208254	B	-0.0348858	B	-0.0291467	B
chr2L	1794000	1796000	-0.0231098	B	-0.0156189	B	-0.0223322	B	-0.026342	B
chr2L	1796000	1798000	-0.0196798	B	-0.0200782	B	-0.0302138	B	-0.0223793	B
chr2L	1798000	1800000	-0.0198513	B	-0.0163609	B	-0.0255463	B	-0.020449	B
chr2L	1800000	1802000	-0.0215393	B	-0.0147014	B	-0.0284873	B	-0.0283621	B
chr2L	1802000	1804000
chr2L	1804000	1806000
chr2L	1806000	1808000	-0.0212674	B	-0.0209191	B	-0.0200193	B	-0.0223853	B
chr2L	1808000	1810000	-0.0257808	B	-0.0176986	B	-0.0183542	B	-0.0213792	B
chr2L	1810000	1812000	-0.0257384	B	-0.0239338	B	-0.0257823	B	-0.0204556	B
chr2L	1812000	1814000	-0.0259672	B	-0.0230839	B	-0.0273365	B	-0.0259046	B
chr2L	1814000	1816000	-0.0208776	B	-0.0239466	B	-0.0252741	B	-0.015711	B
chr2L	1816000	1818000	-0.0179492	B	-0.0233803	B	-0.0260165	B	-0.0206769	B
chr2L	1818000	1820000	-0.0266591	B	-0.026321	B	-0.024225	B	-0.0178472	B
chr2L	1820000	1822000	-0.0257454	B	-0.0238324	B	-0.0274881	B	-0.0201053	B
chr2L	1822000	1824000	-0.0320071	B	-0.0250291	B	-0.024611	B	-0.0336384	B
chr2L	1824000	1826000	-0.02959	B	-0.0249149	B	-0.0280787	B	-0.0221522	B
chr2L	1826000	1828000	-0.0281877	B	-0.0289177	B	-0.0255887	B	-0.0189607	B
chr2L	1828000	1830000	-0.0272187	B	-0.0198923	B	-0.0184932	B	-0.019645	B
chr2L	1830000	1832000	-0.0248203	B	-0.0147918	B	-0.0172319	B	-0.0263285	B
chr2L	1832000	1834000	-0.0278204	B	-0.0201465	B	-0.0263997	B	-0.023558	B
chr2L	1834000	1836000	-0.0345162	B	-0.025266	B	-0.0263974	B	-0.0336917	B
chr2L	1836000	1838000	-0.0237685	B	-0.0199605	B	-0.028269	B	-0.0256031	B
chr2L	1838000	1840000	-0.0228355	B	-0.0265617	B	-0.0279972	B	-0.0163092	B
chr2L	1840000	1842000	-0.0250429	B	-0.0241887	B	-0.028991	B	-0.0210599	B
chr2L	1842000	1844000	-0.0241732	B	-0.0261973	B	-0.0324881	B	-0.0300009	B
chr2L	1844000	1846000	-0.0247025	B	-0.0204895	B	-0.0248649	B	-0.013212	B
chr2L	1846000	1848000	-0.0284877	B	-0.0228025	B	-0.0317514	B	-0.0311529	B
chr2L	1848000	1850000	-0.0347002	B	-0.0177223	B	-0.0323553	B	-0.0248496	B
chr2L	1850000	1852000	-0.027886	B	-0.0186942	B	-0.0299481	B	-0.0271961	B
chr2L	1852000	1854000	-0.0254703	B	-0.0165502	B	-0.0239367	B	-0.0115088	B
chr2L	1854000	1856000	-0.0243384	B	-0.019516	B	-0.0253127	B	-0.0166588	B
chr2L	1856000	1858000	-0.0222579	B	-0.0206961	B	-0.0222945	B	-0.0291597	B
chr2L	1858000	1860000	-0.0291328	B	-0.0280965	B	-0.035203	B	-0.0341607	B
chr2L	1860000	1862000	-0.0244207	B	-0.0247985	B	-0.0214168	B	-0.0234993	B
chr2L	1862000	1864000	-0.0287511	B	-0.0202756	B	-0.023727	B	-0.0289251	B
chr2L	1864000	1866000	-0.0250654	B	-0.0168849	B	-0.0264862	B	-0.0217572	B
chr2L	1866000	1868000	-0.0218975	B	-0.0278025	B	-0.0305524	B	-0.0279008	B
chr2L	1868000	1870000	-0.0246668	B	-0.0191288	B	-0.0222354	B	-0.0238087	B
chr2L	1870000	1872000	-0.0184543	B	-0.0210239	B	-0.0235826	B	-0.0271375	B
chr2L	1872000	1874000	-0.0280361	B	-0.0173248	B	-0.0152987	B	-0.0136257	B
chr2L	1874000	1876000	-0.0229192	B	-0.0237974	B	-0.0229589	B	-0.0208766	B
chr2L	1876000	1878000	-0.019215	B	-0.0187123	B	-0.0246145	B	-0.0213735	B
chr2L	1878000	1880000	-0.0256465	B	-0.00972057	B	-0.0277201	B	-0.015354	B
chr2L	1880000	1882000	-0.00902614	B	-0.0147574	B	-0.00929599	B	-0.0124568	B
chr2L	1882000	1884000	-0.0118101	B	-0.0114185	B	-0.00601331	B	-0.0141542	B
chr2L	1884000	1886000	-0.000112864	B	0.000242964	A	0.000705526	A	-0.00276611	B
chr2L	1886000	1888000	0.00365536	A	-0.000185458	B	-0.00545571	B	-0.00507792	B
chr2L	1888000	1890000	0.000113219	A	-0.00501487	B	-0.00469759	B	-0.00420395	B
chr2L	1890000	1892000	0.00261198	A	-0.00974915	B	-0.00625806	B	-0.00654725	B
chr2L	1892000	1894000	-0.00348669	B	-0.00313866	B	-0.00253134	B	-0.0101329	B
chr2L	1894000	1896000
chr2L	1896000	1898000	0.00311964	A	-0.00500071	B	-0.0017248	B	-0.0107548	B
chr2L	1898000	1900000	-0.0012774	B	-0.00410172	B	-0.00315758	B	-0.00701596	B
chr2L	1900000	1902000	-0.00283945	B	-0.0101212	B	-0.00171856	B	-0.00955289	B
chr2L	1902000	1904000	-0.00734196	B	-0.00582045	B	-0.00484706	B	-0.0125414	B
chr2L	1904000	1906000	-0.00343848	B	-0.0134821	B	-0.00400768	B	-0.00601228	B
chr2L	1906000	1908000	0.00248227	A	-0.00869298	B	-0.00257187	B	-0.0187718	B
chr2L	1908000	1910000	0.00333553	A	-0.0167783	B	-0.00586797	B	-0.00958807	B
chr2L	1910000	1912000	-0.00181669	B	-0.0196716	B	0.00355925	A	-0.0158271	B
chr2L	1912000	1914000	-0.00348778	B	-0.0187673	B	-0.00191456	B	-0.0118153	B
chr2L	1914000	1916000	-0.00485982	B	-0.0107611	B	-0.00180942	B	-0.0100316	B
chr2L	1916000	1918000	-0.00545788	B	-0.0140158	B	-0.00162256	B	-0.0162768	B
chr2L	1918000	1920000	-0.00445084	B	-0.0125665	B	-0.00250325	B	-0.0144038	B
chr2L	1920000	1922000	-0.00898719	B	-0.00664584	B	0.000381229	A	-0.0158472	B
chr2L	1922000	1924000	-0.00659151	B	-0.0159492	B	-0.000690454	B	-0.0143642	B
chr2L	1924000	1926000	-0.00112522	B	-0.0137947	B	-0.00231317	B	-0.0159963	B
chr2L	1926000	1928000	-0.00919539	B	-0.00614367	B	-0.0032272	B	-0.00785894	B
chr2L	1928000	1930000	-0.00906589	B	-0.0124359	B	-0.00293526	B	-0.0122532	B
chr2L	1930000	1932000	0.00396691	A	-0.0106606	B	0.00450309	A	-0.0119952	B
chr2L	1932000	1934000	-0.00193007	B	-0.00800441	B	-0.0113618	B	-0.0108943	B
chr2L	1934000	1936000	0.00747013	A	-0.00642669	B	0.00228877	A	-0.00155226	B
chr2L	1936000	1938000	-0.000875343	B	-0.00514551	B	-0.00714415	B	-0.00805516	B
chr2L	1938000	1940000	0.00579079	A	-0.00162523	B	0.00267821	A	-0.00428641	B
chr2L	1940000	1942000	0.00357397	A	-0.00252616	B	0.00633576	A	0.00144091	A
chr2L	1942000	1944000	-0.00362948	B	-0.0046287	B	0.00201362	A	-0.00555571	B
chr2L	1944000	1946000	-0.00100338	B	-0.00252236	B	0.00488236	A	-0.00199326	B
chr2L	1946000	1948000	0.000649627	A	-0.00351643	B	0.00809709	A	-0.00743287	B
chr2L	1948000	1950000	0.00616133	A	-0.00151913	B	-0.00668137	B	-0.00129482	B
chr2L	1950000	1952000	0.00542009	A	0.00757981	A	-0.000570206	B	-0.00308277	B
chr2L	1952000	1954000	0.00308468	A	0.000290648	A	-0.00209527	B	0.00488951	A
chr2L	1954000	1956000	0.000756514	A	0.00721948	A	0.00977648	A	0.00386806	A
chr2L	1956000	1958000	0.0116301	A	0.00410329	A	0.00414001	A	-0.00508928	B
chr2L	1958000	1960000	0.00937702	A	0.00968644	A	0.00270953	A	0.00246315	A
chr2L	1960000	1962000	0.00929457	A	0.00406314	A	0.0055473	A	0.00266752	A
chr2L	1962000	1964000	0.00867774	A	0.004879	A	0.00473347	A	0.00431456	A
chr2L	1964000	1966000	0.0149552	A	0.00291922	A	0.00347095	A	0.00445306	A
chr2L	1966000	1968000	0.00971775	A	0.00703149	A	0.0153685	A	0.00787373	A
chr2L	1968000	1970000	0.00225869	A	0.0154061	A	0.00629877	A	0.00877547	A
chr2L	1970000	1972000	0.0137974	A	0.00921331	A	0.0136446	A	0.00644709	A
chr2L	1972000	1974000	0.013285	A	0.015511	A	0.0142369	A	0.0124021	A
chr2L	1974000	1976000	0.0179574	A	0.0195765	A	0.0208915	A	0.0210412	A
chr2L	1976000	1978000	0.0102402	A	0.0185068	A	0.0135731	A	0.0164226	A
chr2L	1978000	1980000	0.0170299	A	0.0152827	A	0.0167225	A	0.0204269	A
chr2L	1980000	1982000	0.0150507	A	0.0164185	A	0.0120933	A	0.00905159	A
chr2L	1982000	1984000	0.0090359	A	0.00481627	A	0.00800309	A	0.0122908	A
chr2L	1984000	1986000	0.0066781	A	0.00238891	A	-0.00134436	B	0.00614792	A
chr2L	1986000	1988000	-0.0048717	B	0.00041717	A	-0.00230684	B	-0.00555373	B
chr2L	1988000	1990000	-0.00269854	B	-0.0093886	B	0.0022587	A	-0.00191068	B
chr2L	1990000	1992000	-0.0164976	B	-0.0103479	B	-0.00586144	B	-0.00243277	B
chr2L	1992000	1994000	-0.00843649	B	-0.0121437	B	-0.0113056	B	-0.0112188	B
chr2L	1994000	1996000	-0.00605079	B	-0.00888953	B	-0.00670802	B	-0.00369315	B
chr2L	1996000	1998000	-0.0145543	B	-0.0113022	B	-0.00436259	B	-0.0096851	B
chr2L	1998000	2000000	-0.0126764	B	-0.00833489	B	-0.00177076	B	-0.00882149	B
chr2L	2000000	2002000	-0.00435656	B	-0.00694329	B	-0.00858491	B	-0.00827493	B
chr2L	2002000	2004000	-0.00633321	B	-0.0102645	B	-0.0140315	B	-0.0126461	B
chr2L	2004000	2006000	-0.00791946	B	-0.00580112	B	-0.00771235	B	-0.00149239	B
chr2L	2006000	2008000	-0.00102201	B	-0.00572485	B	-0.00540046	B	-0.00360866	B
chr2L	2008000	2010000	0.00188748	A	-0.00781996	B	0.00543143	A	2.33639e-06	A
chr2L	2010000	2012000	0.00039602	A	0.0025418	A	0.00791074	A	0.00471124	A
chr2L	2012000	2014000	-0.00660447	B	0.00399458	A	-0.00610778	B	0.00103073	A
chr2L	2014000	2016000	0.00174779	A	0.000319644	A	0.000195204	A	-0.00128747	B
chr2L	2016000	2018000	-0.00418923	B	-0.000958593	B	0.000275227	A	-0.00738717	B
chr2L	2018000	2020000	-0.00820989	B	-0.010578	B	-0.0089457	B	-0.00122404	B
chr2L	2020000	2022000	-0.00880876	B	-0.00917098	B	-0.00505006	B	-0.00289484	B
chr2L	2022000	2024000	-0.00765677	B	-0.00558377	B	-0.0129033	B	-0.00876789	B
chr2L	2024000	2026000	-0.00989414	B	-0.0064398	B	-0.00671622	B	-0.0100943	B
chr2L	2026000	2028000	-0.0031599	B	-0.0158552	B	-0.00500722	B	-0.00616831	B
chr2L	2028000	2030000	-0.00307288	B	-0.00355391	B	-0.0109184	B	-0.00628923	B
chr2L	2030000	2032000	-0.0080066	B	-0.00460835	B	-0.000439155	B	-0.00296197	B
chr2L	2032000	2034000	0.00229802	A	-0.00329457	B	0.00163519	A	0.0106728	A
chr2L	2034000	2036000	-0.002123	B	-0.000438685	B	0.0084898	A	0.00244486	A
chr2L	2036000	2038000	0.00312044	A	0.00243376	A	0.00340302	A	0.00465007	A
chr2L	2038000	2040000	0.0108607	A	0.00928957	A	0.00650029	A	0.012953	A
chr2L	2040000	2042000	0.00284064	A	0.0113416	A	0.00171361	A	0.00920094	A
chr2L	2042000	2044000	0.0057884	A	0.00737121	A	0.00645812	A	0.0109258	A
chr2L	2044000	2046000	0.000709291	A	0.00802003	A	-0.00298079	B	0.00523102	A
chr2L	2046000	2048000	-0.000777055	B	0.00256768	A	0.00618286	A	0.00243282	A
chr2L	2048000	2050000	-0.00221639	B	-0.00330001	B	-0.0105826	B	-0.0108055	B
chr2L	2050000	2052000	-0.00892054	B	-0.00279742	B	-0.0100713	B	-0.00368583	B
chr2L	2052000	2054000	-0.00343435	B	-0.00521622	B	-0.00784313	B	-0.00237166	B
chr2L	2054000	2056000	-0.00410781	B	-0.00369787	B	-0.00316126	B	-0.0117768	B
chr2L	2056000	2058000	-0.0186884	B	-0.010116	B	-0.0189303	B	-0.0134905	B
chr2L	2058000	2060000	-0.0119727	B	-0.0120297	B	-0.026742	B	-0.0153583	B
chr2L	2060000	2062000	-0.0207477	B	-0.0174674	B	-0.0107114	B	-0.0259192	B
chr2L	2062000	2064000	-0.0237767	B	-0.0156768	B	-0.0140432	B	-0.0131214	B
chr2L	2064000	2066000	-0.0252337	B	-0.0282193	B	-0.0319147	B	-0.0317569	B
chr2L	2066000	2068000	-0.0167806	B	-0.0138068	B	-0.0186927	B	-0.0192487	B
chr2L	2068000	2070000	-0.018613	B	-0.0184388	B	-0.015631	B	-0.0158789	B
chr2L	2070000	2072000	-0.0210325	B	-0.0184329	B	-0.0136995	B	-0.0197618	B
chr2L	2072000	2074000	-0.0172504	B	-0.0128368	B	-0.0110566	B	-0.0177379	B
chr2L	2074000	2076000	-0.0260716	B	-0.0173028	B	-0.0213261	B	-0.0142912	B
chr2L	2076000	2078000	-0.0172179	B	-0.0149867	B	-0.0153766	B	-0.0229868	B
chr2L	2078000	2080000	-0.0208124	B	-0.0219798	B	-0.0191912	B	-0.0189543	B
chr2L	2080000	2082000	-0.0172659	B	-0.0171167	B	-0.0204731	B	-0.0110746	B
chr2L	2082000	2084000	-0.0150488	B	-0.0184179	B	-0.0220189	B	-0.015022	B
chr2L	2084000	2086000	-0.0282015	B	-0.0167905	B	-0.019588	B	-0.0247904	B
chr2L	2086000	2088000	-0.0239559	B	-0.0164455	B	-0.0180373	B	-0.0189243	B
chr2L	2088000	2090000	-0.0279613	B	-0.0169713	B	-0.0136726	B	-0.0191609	B
chr2L	2090000	2092000	-0.0219678	B	-0.0110952	B	-0.0277571	B	-0.0300408	B
chr2L	2092000	2094000	-0.0212484	B	-0.0155622	B	-0.0184874	B	-0.0149793	B
chr2L	2094000	2096000	-0.0140758	B	-0.0223513	B	-0.0193972	B	-0.0206125	B
chr2L	2096000	2098000	-0.0222649	B	-0.0212502	B	-0.0164877	B	-0.0226322	B
chr2L	2098000	2100000	-0.0176289	B	-0.0211024	B	-0.0173839	B	-0.0194741	B
chr2L	2100000	2102000			-0.0239052	B	-0.014704	B
chr2L	2102000	2104000
chr2L	2104000	2106000
chr2L	2106000	2108000
chr2L	2108000	2110000	-0.014203	B	-0.010581	B	-0.012178	B	-0.011374	B
chr2L	2110000	2112000	-0.0135144	B	-0.0125711	B	-0.0194647	B	-0.0199279	B
chr2L	2112000	2114000
chr2L	2114000	2116000
chr2L	2116000	2118000
chr2L	2118000	2120000
chr2L	2120000	2122000	-0.0148458	B	-0.0146794	B	-0.0176222	B	-0.0104813	B
chr2L	2122000	2124000	-0.0128023	B	-0.0126902	B	-0.0176929	B	-0.0170099	B
chr2L	2124000	2126000	-0.0172523	B	-0.0138528	B	-0.00301993	B	-0.00718071	B
chr2L	2126000	2128000	-0.00858659	B	-0.00755502	B	-0.0120841	B	-0.00775629	B
chr2L	2128000	2130000	-0.00737913	B	-0.0129945	B	-0.00825895	B	-0.00447436	B
chr2L	2130000	2132000	-0.00176959	B	-0.00383725	B	-0.00475171	B	0.00111538	A
chr2L	2132000	2134000	-0.00293676	B	0.00271917	A	0.00313727	A	0.0013323	A
chr2L	2134000	2136000	0.00602812	A	0.00783844	A	0.00778483	A	0.00678349	A
chr2L	2136000	2138000	0.00843611	A	0.00646985	A	0.00910117	A	0.00814704	A
chr2L	2138000	2140000	0.0141684	A	0.0118712	A	0.00881739	A	0.0199971	A
chr2L	2140000	2142000	0.00847341	A	0.0185834	A	0.00704204	A	0.0157741	A
chr2L	2142000	2144000	0.0168718	A	0.0198251	A	0.0172992	A	0.0268847	A
chr2L	2144000	2146000	0.0180296	A	0.0163241	A	0.0224244	A	0.0269274	A
chr2L	2146000	2148000	0.0221742	A	0.0220494	A	0.0234046	A	0.022814	A
chr2L	2148000	2150000	0.026164	A	0.0200237	A	0.0154883	A	0.0257419	A
chr2L	2150000	2152000	0.026325	A	0.020641	A	0.0198868	A	0.0243962	A
chr2L	2152000	2154000	0.0222814	A	0.0340431	A	0.0231875	A	0.0286619	A
chr2L	2154000	2156000	0.0186994	A	0.0235496	A	0.0230994	A	0.0215553	A
chr2L	2156000	2158000	0.0251614	A	0.0283449	A	0.0211393	A	0.0232059	A
chr2L	2158000	2160000	0.0213604	A	0.0132085	A	0.0191365	A	0.0233852	A
chr2L	2160000	2162000	0.0264927	A	0.0263992	A	0.0192416	A	0.0250504	A
chr2L	2162000	2164000	0.0166942	A	0.023582	A	0.0171408	A	0.0188188	A
chr2L	2164000	2166000	0.0253576	A	0.0315475	A	0.0174199	A	0.0222269	A
chr2L	2166000	2168000	0.0221799	A	0.0193387	A	0.0184174	A	0.016411	A
chr2L	2168000	2170000	0.0265626	A	0.026063	A	0.0225274	A	0.0269844	A
chr2L	2170000	2172000	0.017868	A	0.0245401	A	0.0224684	A	0.021798	A
chr2L	2172000	2174000	0.0208975	A	0.0222355	A	0.0217032	A	0.0207778	A
chr2L	2174000	2176000	0.0216679	A	0.0264567	A	0.0265327	A	0.0220555	A
chr2L	2176000	2178000	0.0232978	A	0.0266428	A	0.0256824	A	0.0202707	A
chr2L	2178000	2180000	0.0277652	A	0.0229151	A	0.01624	A	0.0190002	A
chr2L	2180000	2182000	0.0306636	A	0.0224286	A	0.0194034	A	0.0220907	A
chr2L	2182000	2184000	0.025012	A	0.02711	A	0.0236924	A	0.0138257	A
chr2L	2184000	2186000	0.0199636	A	0.0200558	A	0.0195315	A	0.0148411	A
chr2L	2186000	2188000	0.0201979	A	0.0186542	A	0.0222522	A	0.0200482	A
chr2L	2188000	2190000	0.0218669	A	0.0201025	A	0.025468	A	0.0210847	A
chr2L	2190000	2192000	0.0154413	A	0.0219449	A	0.0230359	A	0.0269403	A
chr2L	2192000	2194000	0.0251868	A	0.0191486	A	0.0218519	A	0.024506	A
chr2L	2194000	2196000	0.020184	A	0.0196263	A	0.02067	A	0.0227697	A
chr2L	2196000	2198000	0.0115907	A	0.0201358	A	0.0163412	A	0.0183401	A
chr2L	2198000	2200000	0.00630677	A	0.0156863	A	0.0108263	A	0.0140912	A
chr2L	2200000	2202000	0.0157671	A	0.0136713	A	0.0114884	A	0.0145715	A
chr2L	2202000	2204000	0.00774543	A	0.0157617	A	0.0154309	A	0.00526559	A
chr2L	2204000	2206000	0.0151647	A	0.0115089	A	0.0113815	A	0.0102617	A
chr2L	2206000	2208000	0.0112009	A	0.0171375	A	0.0224715	A	0.0162299	A
chr2L	2208000	2210000	0.00790327	A	0.0117205	A	0.0143144	A	0.0138532	A
chr2L	2210000	2212000	0.0100778	A	0.0167452	A	0.0120687	A	0.0160796	A
chr2L	2212000	2214000	0.0104479	A	0.0177201	A	0.0121749	A	0.0139844	A
chr2L	2214000	2216000	0.0155964	A	0.0142948	A	0.0150323	A	0.0174136	A
chr2L	2216000	2218000	0.0246153	A	0.0175012	A	0.0204429	A	0.0250511	A
chr2L	2218000	2220000	0.0171898	A	0.0179552	A	0.0104643	A	0.0161571	A
chr2L	2220000	2222000	0.0207689	A	0.0242823	A	0.0172564	A	0.0129004	A
chr2L	2222000	2224000	0.0156356	A	0.0172153	A	0.00935444	A	0.0212179	A
chr2L	2224000	2226000	0.020991	A	0.0199019	A	0.0165686	A	0.0198014	A
chr2L	2226000	2228000	0.0160469	A	0.0205232	A	0.0161603	A	0.0203252	A
chr2L	2228000	2230000	0.0083727	A	0.0208151	A	0.016032	A	0.0168735	A
chr2L	2230000	2232000	0.016126	A	0.0164526	A	0.0161037	A	0.0162135	A
chr2L	2232000	2234000	0.0126935	A	0.00505101	A	0.00652614	A	0.018614	A
chr2L	2234000	2236000	0.0113937	A	0.0163727	A	0.0130444	A	0.0157016	A
chr2L	2236000	2238000	0.00422064	A	0.00377904	A	-0.000236233	B	0.00842493	A
chr2L	2238000	2240000	-0.00700679	B	0.000815381	A	0.00357311	A	-0.00214094	B
chr2L	2240000	2242000	-0.0147153	B	-0.0117405	B	-0.00938361	B	-0.00673056	B
chr2L	2242000	2244000	-0.00767866	B	-0.0133666	B	-0.00623029	B	-0.0137199	B
chr2L	2244000	2246000	-0.0156954	B	-0.0203921	B	-0.0210284	B	-0.00842795	B
chr2L	2246000	2248000	-0.0160684	B	-0.0103375	B	-0.0194571	B	-0.00989977	B
chr2L	2248000	2250000	-0.0255762	B	-0.0203603	B	-0.0228979	B	-0.0121734	B
chr2L	2250000	2252000	-0.0133401	B	-0.00997662	B	-0.0156599	B	-0.0171306	B
chr2L	2252000	2254000	-0.0293019	B	-0.0207382	B	-0.0229861	B	-0.0153396	B
chr2L	2254000	2256000	-0.0261163	B	-0.0206719	B	-0.0210628	B	-0.0226657	B
chr2L	2256000	2258000	-0.0200718	B	-0.0190599	B	-0.0212534	B	-0.0131016	B
chr2L	2258000	2260000	-0.0179345	B	-0.0171286	B	-0.0235082	B	-0.0169282	B
chr2L	2260000	2262000	-0.025895	B	-0.0140844	B	-0.0215122	B	-0.0164167	B
chr2L	2262000	2264000	-0.0278704	B	-0.0240915	B	-0.0300235	B	-0.0206622	B
chr2L	2264000	2266000	-0.0276534	B	-0.0210495	B	-0.0184934	B	-0.0198361	B
chr2L	2266000	2268000	-0.021635	B	-0.0255471	B	-0.0280698	B	-0.0242472	B
chr2L	2268000	2270000	-0.0184257	B	-0.0172069	B	-0.0307945	B	-0.0251638	B
chr2L	2270000	2272000	-0.0208855	B	-0.0259015	B	-0.0294835	B	-0.0194332	B
chr2L	2272000	2274000	-0.0287644	B	-0.0243345	B	-0.0327702	B	-0.0279164	B
chr2L	2274000	2276000	-0.0357905	B	-0.0239555	B	-0.0265547	B	-0.0232052	B
chr2L	2276000	2278000	-0.0387267	B	-0.0304194	B	-0.0247321	B	-0.0287393	B
chr2L	2278000	2280000	-0.0280008	B	-0.024641	B	-0.0242785	B	-0.0201623	B
chr2L	2280000	2282000	-0.0323989	B	-0.0253451	B	-0.0262638	B	-0.0351888	B
chr2L	2282000	2284000	-0.0302839	B	-0.0258784	B	-0.0237681	B	-0.0229301	B
chr2L	2284000	2286000	-0.027092	B	-0.0203853	B	-0.0275183	B	-0.0209172	B
chr2L	2286000	2288000	-0.0257256	B	-0.0258568	B	-0.0298823	B	-0.0247653	B
chr2L	2288000	2290000	-0.0180876	B	-0.0193495	B	-0.0315204	B	-0.0287962	B
chr2L	2290000	2292000	-0.0182347	B	-0.0225622	B	-0.0219922	B	-0.0203184	B
chr2L	2292000	2294000	-0.0255502	B	-0.022978	B	-0.0259865	B	-0.0268524	B
chr2L	2294000	2296000
chr2L	2296000	2298000
chr2L	2298000	2300000	-0.0183403	B	-0.0204723	B	-0.0152048	B	-0.0135321	B
chr2L	2300000	2302000	-0.0193685	B	-0.0263826	B	-0.0236387	B	-0.0137169	B
chr2L	2302000	2304000	-0.0181445	B	-0.0191673	B	-0.0203029	B	-0.015415	B
chr2L	2304000	2306000	-0.0361943	B	-0.0227837	B	-0.0195654	B	-0.0294647	B
chr2L	2306000	2308000	-0.0222965	B	-0.0233239	B	-0.0154021	B	-0.0123364	B
chr2L	2308000	2310000	-0.0174896	B	-0.0156902	B	-0.0202006	B	-0.0209995	B
chr2L	2310000	2312000	-0.00955972	B	-0.0148794	B	-0.0163383	B	-0.0167342	B
chr2L	2312000	2314000	-0.0232502	B	-0.0221157	B	-0.018558	B	-0.0201719	B
chr2L	2314000	2316000	-0.0163966	B	-0.0197286	B	-0.0186439	B	-0.0227033	B
chr2L	2316000	2318000	-0.024529	B	-0.0143702	B	-0.0147277	B	-0.0175446	B
chr2L	2318000	2320000	-0.0225558	B	-0.0153004	B	-0.0162739	B	-0.0140519	B
chr2L	2320000	2322000	-0.0200968	B	-0.0169686	B	-0.0220704	B	-0.0189686	B
chr2L	2322000	2324000	-0.016595	B	-0.0146956	B	-0.0169486	B	-0.0149045	B
chr2L	2324000	2326000	-0.0245885	B	-0.0160027	B	-0.0226846	B	-0.0208279	B
chr2L	2326000	2328000	-0.0217741	B	-0.0180438	B	-0.020695	B	-0.0143824	B
chr2L	2328000	2330000	-0.018429	B	-0.0186904	B	-0.0275349	B	-0.0162774	B
chr2L	2330000	2332000	-0.0183003	B	-0.0165774	B	-0.0141131	B	-0.0118676	B
chr2L	2332000	2334000	-0.0186749	B	-0.0192167	B	-0.0221688	B	-0.0172487	B
chr2L	2334000	2336000	-0.0211853	B	-0.015503	B	-0.0247259	B	-0.0162406	B
chr2L	2336000	2338000	-0.0165807	B	-0.00749502	B	-0.0145737	B	-0.0125994	B
chr2L	2338000	2340000	-0.0140966	B	-0.0128414	B	-0.0111825	B	-0.023062	B
chr2L	2340000	2342000	-0.0111555	B	-0.00724952	B	-0.0130112	B	-0.0109858	B
chr2L	2342000	2344000	-0.0181525	B	-0.0179618	B	-0.0194325	B	-0.0115926	B
chr2L	2344000	2346000	-0.015859	B	-0.00714302	B	-0.0240035	B	-0.00648329	B
chr2L	2346000	2348000	-0.0114348	B	-0.0102168	B	-0.0144581	B	-0.0168614	B
chr2L	2348000	2350000	-0.0224009	B	-0.00699071	B	-0.0110307	B	-0.0156147	B
chr2L	2350000	2352000	-0.00771959	B	-0.0119126	B	-0.00651702	B	-0.0154215	B
chr2L	2352000	2354000	-0.00233674	B	-0.00025754	B	-0.00558584	B	0.000600842	A
chr2L	2354000	2356000	-0.000619601	B	-0.000654227	B	-0.00361564	B	-0.000832152	B
chr2L	2356000	2358000	0.00528487	A	0.00317244	A	0.00425814	A	0.00638264	A
chr2L	2358000	2360000	-0.000331689	B	0.00544586	A	0.00507118	A	0.0124848	A
chr2L	2360000	2362000	0.00975033	A	0.0129667	A	0.0112692	A	0.013069	A
chr2L	2362000	2364000	0.0143245	A	0.0175938	A	0.0167375	A	0.0134307	A
chr2L	2364000	2366000	0.0162934	A	0.0188311	A	0.0197264	A	0.0187278	A
chr2L	2366000	2368000	0.0159537	A	0.019051	A	0.0184755	A	0.0224029	A
chr2L	2368000	2370000	0.01775	A	0.0215929	A	0.0204815	A	0.0220127	A
chr2L	2370000	2372000	0.0100492	A	0.0215304	A	0.0209487	A	0.0274498	A
chr2L	2372000	2374000	0.0187641	A	0.0170172	A	0.0139637	A	0.0235727	A
chr2L	2374000	2376000	0.0215302	A	0.0222384	A	0.0122081	A	0.0186813	A
chr2L	2376000	2378000	0.0127736	A	0.020201	A	0.013536	A	0.0124723	A
chr2L	2378000	2380000	0.01331	A	0.013878	A	0.00644799	A	0.0145934	A
chr2L	2380000	2382000	0.00186445	A	0.0132599	A	0.0144931	A	0.0187209	A
chr2L	2382000	2384000	0.000941429	A	0.00678754	A	0.0122959	A	0.00433244	A
chr2L	2384000	2386000	-0.0030942	B	-0.0011264	B	0.00389445	A	0.000101262	A
chr2L	2386000	2388000	-0.00377513	B	-0.00173047	B	-0.000463844	B	0.00699941	A
chr2L	2388000	2390000	-0.00689414	B	-0.00610424	B	-0.00446858	B	-0.00772951	B
chr2L	2390000	2392000	-0.00992522	B	-0.00246934	B	-0.00213436	B	-0.00420404	B
chr2L	2392000	2394000	-0.0145008	B	-0.00872219	B	-0.00947791	B	-0.0056439	B
chr2L	2394000	2396000	-0.0147067	B	-0.00199367	B	-0.010022	B	-0.00775646	B
chr2L	2396000	2398000	-0.00683205	B	-0.0146313	B	-0.0177292	B	-0.00284765	B
chr2L	2398000	2400000	-0.0122776	B	-0.0101486	B	-0.0144855	B	-0.0109787	B
chr2L	2400000	2402000	-0.0135905	B	-0.0014322	B	-0.0107126	B	-0.00858892	B
chr2L	2402000	2404000	-0.0154538	B	-0.008399	B	-0.0155822	B	-0.01036	B
chr2L	2404000	2406000	-0.0126128	B	-0.00779584	B	-0.0131482	B	-0.0114625	B
chr2L	2406000	2408000	-0.0182848	B	-0.00425963	B	-0.00467372	B	-0.0121498	B
chr2L	2408000	2410000	-0.0216149	B	-0.0106985	B	-0.0185549	B	-0.019701	B
chr2L	2410000	2412000	-0.0168764	B	-0.0090079	B	-0.0121452	B	-0.0163902	B
chr2L	2412000	2414000	-0.0173603	B	-0.00483364	B	-0.00919071	B	-0.00372078	B
chr2L	2414000	2416000	-0.00442096	B	-0.00639771	B	-0.0156132	B	-0.00872775	B
chr2L	2416000	2418000	-0.0199974	B	-0.0126454	B	-0.00394442	B	-0.00958094	B
chr2L	2418000	2420000	-0.0046323	B	-0.00512909	B	-0.0127423	B	-0.000275162	B
chr2L	2420000	2422000	-0.00531825	B	-0.00637297	B	0.00734027	A	0.00104008	A
chr2L	2422000	2424000	-0.00581273	B	-0.0028248	B	0.000933405	A	-0.00380027	B
chr2L	2424000	2426000	-0.0133319	B	-0.00311005	B	-0.00621929	B	-0.000263997	B
chr2L	2426000	2428000	-0.0111412	B	-0.00783116	B	0.000114596	A	-0.00152862	B
chr2L	2428000	2430000	-0.00727517	B	-0.00274535	B	-0.00747081	B	-0.00448064	B
chr2L	2430000	2432000	-0.00593941	B	-0.00474059	B	-0.00124631	B	-0.00166146	B
chr2L	2432000	2434000	-0.00857319	B	-0.00470971	B	-0.00197961	B	0.000805561	A
chr2L	2434000	2436000	-0.0129671	B	0.00199426	A	-0.00573749	B	-0.00945417	B
chr2L	2436000	2438000	-0.00936391	B	-0.00665736	B	-0.00272363	B	0.000604444	A
chr2L	2438000	2440000	-0.0121446	B	-0.000279883	B	-0.00620241	B	-0.0045191	B
chr2L	2440000	2442000	-0.001451	B	-0.00389629	B	-0.00573144	B	0.000268815	A
chr2L	2442000	2444000	-0.0083616	B	0.00908288	A	-0.00254409	B	-0.00575887	B
chr2L	2444000	2446000	0.00412892	A	0.00621926	A	0.00183013	A	0.000296853	A
chr2L	2446000	2448000	-0.00264206	B	0.00873071	A	0.00389144	A	0.00209642	A
chr2L	2448000	2450000	0.0129013	A	0.0149324	A	0.00676389	A	0.0108656	A
chr2L	2450000	2452000	0.0144962	A	0.0140158	A	0.00756518	A	0.012096	A
chr2L	2452000	2454000	0.00861442	A	0.00993998	A	0.0132371	A	0.0172645	A
chr2L	2454000	2456000	0.0134881	A	0.0150342	A	0.0108579	A	0.0104192	A
chr2L	2456000	2458000	0.0135351	A	0.0183757	A	0.0108515	A	0.0166027	A
chr2L	2458000	2460000	0.0111044	A	0.0108618	A	0.00895523	A	0.00381186	A
chr2L	2460000	2462000	0.0068593	A	0.00836504	A	0.0178088	A	0.0112726	A
chr2L	2462000	2464000	0.00737473	A	0.00988093	A	0.00575541	A	0.00173781	A
chr2L	2464000	2466000	-0.000848	B	0.00728227	A	0.00363714	A	-0.000176711	B
chr2L	2466000	2468000	0.000755839	A	0.00399799	A	0.000448284	A	0.000595176	A
chr2L	2468000	2470000	-0.00310277	B	-0.00150387	B	-0.00636276	B	-0.00604495	B
chr2L	2470000	2472000	-0.00810379	B	-0.00372058	B	0.000219704	A	-0.0103212	B
chr2L	2472000	2474000	-0.0128983	B	-0.00103537	B	-0.00483437	B	-0.00232792	B
chr2L	2474000	2476000	-0.0149352	B	-0.0105576	B	-0.00367766	B	-0.0117944	B
chr2L	2476000	2478000	-0.0112044	B	-0.00520598	B	-0.00449706	B	-0.00679263	B
chr2L	2478000	2480000	-0.0130987	B	-0.00057956	B	-0.00476598	B	-0.00931928	B
chr2L	2480000	2482000	-0.0104042	B	-0.00194215	B	-0.00892871	B	-0.00445496	B
chr2L	2482000	2484000	-0.00803449	B	-0.00280046	B	0.00105209	A	-0.00260141	B
chr2L	2484000	2486000	-0.00985922	B	-0.00387939	B	0.00104264	A	-0.00336255	B
chr2L	2486000	2488000	-0.00965829	B	0.00712365	A	-0.00151826	B	0.00458972	A
chr2L	2488000	2490000	0.00268889	A	0.00222095	A	0.00129282	A	0.00273847	A
chr2L	2490000	2492000	0.000255447	A	0.00475035	A	0.00203244	A	0.00370755	A
chr2L	2492000	2494000	0.010447	A	0.0099325	A	0.00501756	A	0.00821093	A
chr2L	2494000	2496000	-0.000311162	B	-0.00193605	B	0.0027294	A	0.00794807	A
chr2L	2496000	2498000	-0.00606365	B	0.00156149	A	-2.83664e-05	B	-0.00350548	B
chr2L	2498000	2500000	-0.0155974	B	-0.0110268	B	-0.00924154	B	-0.00853749	B
chr2L	2500000	2502000	-0.0108075	B	-0.0155273	B	-0.0158814	B	-0.0162798	B
chr2L	2502000	2504000	-0.0207445	B	-0.0242317	B	-0.0235021	B	-0.0197453	B
chr2L	2504000	2506000	-0.0217302	B	-0.0296788	B	-0.0309065	B	-0.0257825	B
chr2L	2506000	2508000	-0.0290102	B	-0.0192809	B	-0.0185048	B	-0.0209836	B
chr2L	2508000	2510000	-0.0240738	B	-0.0170133	B	-0.0191676	B	-0.0219016	B
chr2L	2510000	2512000	-0.0201282	B	-0.0247219	B	-0.023523	B	-0.0185085	B
chr2L	2512000	2514000	-0.0330082	B	-0.0287573	B	-0.0327367	B	-0.0306365	B
chr2L	2514000	2516000	-0.0270633	B	-0.0289983	B	-0.0313616	B	-0.0304645	B
chr2L	2516000	2518000	-0.0222003	B	-0.0268667	B	-0.0300138	B	-0.0240521	B
chr2L	2518000	2520000	-0.0268949	B	-0.0219618	B	-0.0345817	B	-0.025575	B
chr2L	2520000	2522000	-0.022034	B	-0.0231982	B	-0.0218827	B	-0.0184352	B
chr2L	2522000	2524000	-0.0329445	B	-0.0258025	B	-0.0354645	B	-0.0285079	B
chr2L	2524000	2526000	-0.0393542	B	-0.0297389	B	-0.0323121	B	-0.0376463	B
chr2L	2526000	2528000	-0.0254636	B	-0.0257606	B	-0.0168998	B	-0.0303873	B
chr2L	2528000	2530000	-0.0325	B	-0.0339272	B	-0.0289276	B	-0.0334337	B
chr2L	2530000	2532000	-0.0323252	B	-0.0274045	B	-0.0274996	B	-0.0237138	B
chr2L	2532000	2534000	-0.0262911	B	-0.0203026	B	-0.0321976	B	-0.0242155	B
chr2L	2534000	2536000	-0.0286366	B	-0.0301226	B	-0.0371148	B	-0.0341976	B
chr2L	2536000	2538000	-0.0289059	B	-0.0276366	B	-0.0175305	B	-0.0147473	B
chr2L	2538000	2540000	-0.0302023	B	-0.0243251	B	-0.0326437	B	-0.0323329	B
chr2L	2540000	2542000	-0.0268038	B	-0.0242901	B	-0.0254095	B	-0.0231622	B
chr2L	2542000	2544000	-0.0258834	B	-0.0222589	B	-0.0203107	B	-0.0275772	B
chr2L	2544000	2546000	-0.030671	B	-0.0175655	B	-0.0259077	B	-0.0235055	B
chr2L	2546000	2548000	-0.0276113	B	-0.0261115	B	-0.0284317	B	-0.0355068	B
chr2L	2548000	2550000	-0.0356033	B	-0.0336396	B	-0.0314757	B	-0.0290214	B
chr2L	2550000	2552000	-0.0328728	B	-0.0173738	B	-0.0284114	B	-0.0277579	B
chr2L	2552000	2554000	-0.0302133	B	-0.0310804	B	-0.0333724	B	-0.0284529	B
chr2L	2554000	2556000	-0.023052	B	-0.0223011	B	-0.0134683	B	-0.0255826	B
chr2L	2556000	2558000	-0.0215365	B	-0.0268767	B	-0.0229789	B	-0.0301322	B
chr2L	2558000	2560000	-0.0263636	B	-0.0261291	B	-0.0236973	B	-0.02838	B
chr2L	2560000	2562000	-0.0298782	B	-0.0245292	B	-0.0308977	B	-0.0192969	B
chr2L	2562000	2564000	-0.015208	B	-0.0141024	B	-0.0136024	B	-0.00838821	B
chr2L	2564000	2566000	-0.00549477	B	-0.00608657	B	-0.0139481	B	-0.00859532	B
chr2L	2566000	2568000
chr2L	2568000	2570000
chr2L	2570000	2572000
chr2L	2572000	2574000	-0.00402103	B	-0.00893158	B	-0.00993926	B	-0.0118798	B
chr2L	2574000	2576000	-0.00452003	B	0.00139563	A	-0.00792956	B	-0.00141367	B
chr2L	2576000	2578000	0.00391966	A	0.0139864	A	0.00835923	A	0.00826306	A
chr2L	2578000	2580000	0.00782403	A	0.00649776	A	0.0111592	A	0.00515698	A
chr2L	2580000	2582000	0.0097171	A	0.00873324	A	0.00802177	A	0.0118403	A
chr2L	2582000	2584000	0.00334596	A	0.0066293	A	-0.000860556	B	0.00622949	A
chr2L	2584000	2586000	-0.00148209	B	0.00310779	A	-0.00284837	B	-0.00614834	B
chr2L	2586000	2588000	-0.0149568	B	-0.0083652	B	-0.0138658	B	-0.0170074	B
chr2L	2588000	2590000	-0.010962	B	-0.0127052	B	-0.0106211	B	-0.0212822	B
chr2L	2590000	2592000	-0.0171949	B	-0.0229155	B	-0.0259485	B	-0.0321864	B
chr2L	2592000	2594000	-0.0229014	B	-0.0197829	B	-0.0225049	B	-0.0256651	B
chr2L	2594000	2596000	-0.0303375	B	-0.035774	B	-0.0263416	B	-0.0273452	B
chr2L	2596000	2598000	-0.0244862	B	-0.0334115	B	-0.0307067	B	-0.0320035	B
chr2L	2598000	2600000	-0.0300864	B	-0.0210246	B	-0.0286178	B	-0.0309055	B
chr2L	2600000	2602000	-0.0182998	B	-0.0247885	B	-0.0231146	B	-0.0235019	B
chr2L	2602000	2604000	-0.0353543	B	-0.0352528	B	-0.0358112	B	-0.0378049	B
chr2L	2604000	2606000	-0.0407512	B	-0.029588	B	-0.0308907	B	-0.0450008	B
chr2L	2606000	2608000	-0.026183	B	-0.0289653	B	-0.0288892	B	-0.030516	B
chr2L	2608000	2610000	-0.0409546	B	-0.0411875	B	-0.0406763	B	-0.039332	B
chr2L	2610000	2612000	-0.0373924	B	-0.0318216	B	-0.0265596	B	-0.0287445	B
chr2L	2612000	2614000	-0.0415537	B	-0.0383374	B	-0.0437775	B	-0.0435085	B
chr2L	2614000	2616000	-0.0428513	B	-0.0389351	B	-0.0390864	B	-0.0340937	B
chr2L	2616000	2618000	-0.0333821	B	-0.0336233	B	-0.0356708	B	-0.041656	B
chr2L	2618000	2620000	-0.0379456	B	-0.0268703	B	-0.0255051	B	-0.0342707	B
chr2L	2620000	2622000	-0.0273943	B	-0.0343716	B	-0.0330153	B	-0.0289641	B
chr2L	2622000	2624000	-0.0394666	B	-0.0463602	B	-0.0417656	B	-0.0401275	B
chr2L	2624000	2626000	-0.0290045	B	-0.033072	B	-0.0343028	B	-0.0391676	B
chr2L	2626000	2628000	-0.0338361	B	-0.0291019	B	-0.0315536	B	-0.0313399	B
chr2L	2628000	2630000	-0.0376368	B	-0.0299503	B	-0.0312972	B	-0.0391127	B
chr2L	2630000	2632000	-0.0266206	B	-0.0202831	B	-0.0248585	B	-0.0255015	B
chr2L	2632000	2634000	-0.0281686	B	-0.0314912	B	-0.028987	B	-0.0337257	B
chr2L	2634000	2636000	-0.0352099	B	-0.0312003	B	-0.0397121	B	-0.0319975	B
chr2L	2636000	2638000	-0.0263554	B	-0.0188578	B	-0.0317125	B	-0.0291281	B
chr2L	2638000	2640000	-0.0285407	B	-0.0345336	B	-0.0423965	B	-0.03434	B
chr2L	2640000	2642000	-0.0240443	B	-0.0297704	B	-0.0307916	B	-0.0305321	B
chr2L	2642000	2644000	-0.0416508	B	-0.0366398	B	-0.0375189	B	-0.0370474	B
chr2L	2644000	2646000	-0.0268034	B	-0.0368375	B	-0.0268323	B	-0.0302733	B
chr2L	2646000	2648000	-0.0266057	B	-0.023205	B	-0.0305733	B	-0.0289115	B
chr2L	2648000	2650000	-0.0232962	B	-0.022809	B	-0.0215825	B	-0.0166409	B
chr2L	2650000	2652000	-0.0212958	B	-0.0337332	B	-0.0390195	B	-0.0319574	B
chr2L	2652000	2654000	-0.0427203	B	-0.0308977	B	-0.0355893	B	-0.0340899	B
chr2L	2654000	2656000	-0.0268798	B	-0.0326322	B	-0.0241349	B	-0.0373139	B
chr2L	2656000	2658000	-0.0414515	B	-0.0360047	B	-0.0292966	B	-0.0307554	B
chr2L	2658000	2660000	-0.0338563	B	-0.0349802	B	-0.0458006	B	-0.0412242	B
chr2L	2660000	2662000	-0.0159434	B	-0.0309752	B	-0.0356473	B	-0.0313916	B
chr2L	2662000	2664000	-0.028471	B	-0.0318828	B	-0.0261176	B	-0.0385773	B
chr2L	2664000	2666000	-0.0341375	B	-0.0349554	B	-0.0349362	B	-0.0352439	B
chr2L	2666000	2668000	-0.0355262	B	-0.0312021	B	-0.0352161	B	-0.029009	B
chr2L	2668000	2670000	-0.0420579	B	-0.0469641	B	-0.0467	B	-0.0501584	B
chr2L	2670000	2672000	-0.0274945	B	-0.0260955	B	-0.0352857	B	-0.0270713	B
chr2L	2672000	2674000	-0.0356885	B	-0.0301123	B	-0.0395867	B	-0.0344007	B
chr2L	2674000	2676000	-0.0346283	B	-0.0376861	B	-0.0391778	B	-0.0449485	B
chr2L	2676000	2678000	-0.0304196	B	-0.0343294	B	-0.0262262	B	-0.0412631	B
chr2L	2678000	2680000	-0.0270079	B	-0.0340628	B	-0.0395172	B	-0.0426494	B
chr2L	2680000	2682000	-0.0438696	B	-0.0323349	B	-0.0425044	B	-0.0445101	B
chr2L	2682000	2684000	-0.0387028	B	-0.0321186	B	-0.0407785	B	-0.0487364	B
chr2L	2684000	2686000	-0.0319059	B	-0.0381446	B	-0.0341182	B	-0.0392654	B
chr2L	2686000	2688000	-0.0271733	B	-0.0270656	B	-0.0305724	B	-0.0236482	B
chr2L	2688000	2690000	-0.0307623	B	-0.0374774	B	-0.0359521	B	-0.0509188	B
chr2L	2690000	2692000	-0.0311162	B	-0.0455315	B	-0.0416948	B	-0.0404153	B
chr2L	2692000	2694000	-0.0311954	B	-0.0348078	B	-0.0354375	B	-0.0411761	B
chr2L	2694000	2696000	-0.0352306	B	-0.0330201	B	-0.0333707	B	-0.0410093	B
chr2L	2696000	2698000	-0.0292386	B	-0.0251677	B	-0.0375274	B	-0.0368708	B
chr2L	2698000	2700000	-0.032623	B	-0.0435538	B	-0.0443585	B	-0.0411911	B
chr2L	2700000	2702000	-0.0356709	B	-0.0314738	B	-0.041869	B	-0.0308278	B
chr2L	2702000	2704000	-0.0383521	B	-0.0354941	B	-0.0337694	B	-0.0381383	B
chr2L	2704000	2706000	-0.0373925	B	-0.0360085	B	-0.0259972	B	-0.0394685	B
chr2L	2706000	2708000	-0.0353171	B	-0.034849	B	-0.0242845	B	-0.0313368	B
chr2L	2708000	2710000	-0.0350065	B	-0.0282937	B	-0.0317647	B	-0.0329678	B
chr2L	2710000	2712000	-0.0323026	B	-0.0354302	B	-0.0302811	B	-0.0389527	B
chr2L	2712000	2714000	-0.0291324	B	-0.0238264	B	-0.0243017	B	-0.0304506	B
chr2L	2714000	2716000	-0.0225145	B	-0.0405963	B	-0.0366427	B	-0.035415	B
chr2L	2716000	2718000	-0.0300219	B	-0.0406739	B	-0.0326762	B	-0.0437315	B
chr2L	2718000	2720000	-0.0354881	B	-0.0346152	B	-0.0242383	B	-0.0376402	B
chr2L	2720000	2722000	-0.0254662	B	-0.0346514	B	-0.0204604	B	-0.0370902	B
chr2L	2722000	2724000	-0.0271777	B	-0.0300526	B	-0.0180498	B	-0.0246802	B
chr2L	2724000	2726000	-0.0191595	B	-0.0456246	B	-0.0276601	B	-0.0428429	B
chr2L	2726000	2728000	-0.0218943	B	-0.0241166	B	-0.0199371	B	-0.0280914	B
chr2L	2728000	2730000	-0.0229661	B	-0.0307923	B	-0.0193853	B	-0.0325071	B
chr2L	2730000	2732000	-0.0203533	B	-0.0260915	B	-0.00830758	B	-0.0260423	B
chr2L	2732000	2734000	-0.0231325	B	-0.0179894	B	-0.0157407	B	-0.0130914	B
chr2L	2734000	2736000	-0.0171962	B	-0.02598	B	-0.0102996	B	-0.0244646	B
chr2L	2736000	2738000	-0.0101028	B	-0.018752	B	-0.0195895	B	-0.0180919	B
chr2L	2738000	2740000	-0.00256195	B	-0.00917293	B	-0.00257579	B	-0.00606921	B
chr2L	2740000	2742000	0.00380709	A	0.00125794	A	0.00672994	A	-0.00285223	B
chr2L	2742000	2744000	0.00536803	A	0.00319169	A	0.0091769	A	0.0103969	A
chr2L	2744000	2746000	0.0112648	A	0.00491775	A	0.00884245	A	0.0124967	A
chr2L	2746000	2748000	0.0135072	A	0.0170669	A	0.0130461	A	0.0169197	A
chr2L	2748000	2750000	0.00848841	A	0.0109929	A	0.0149389	A	0.0180144	A
chr2L	2750000	2752000	0.0234735	A	0.0298956	A	0.0241105	A	0.0209157	A
chr2L	2752000	2754000	0.025265	A	0.0251409	A	0.0284271	A	0.0374359	A
chr2L	2754000	2756000	0.0289866	A	0.0288248	A	0.0296664	A	0.02775	A
chr2L	2756000	2758000	0.0320441	A	0.0280306	A	0.0251101	A	0.0267065	A
chr2L	2758000	2760000	0.0263058	A	0.0223528	A	0.0224949	A	0.0343003	A
chr2L	2760000	2762000	0.0261099	A	0.0244791	A	0.0303642	A	0.0307598	A
chr2L	2762000	2764000	0.0238394	A	0.0182506	A	0.0237267	A	0.025865	A
chr2L	2764000	2766000	0.016301	A	0.0279217	A	0.0207406	A	0.0233104	A
chr2L	2766000	2768000	0.0197675	A	0.022053	A	0.0253786	A	0.0249157	A
chr2L	2768000	2770000	0.0223773	A	0.0267791	A	0.0230711	A	0.0293383	A
chr2L	2770000	2772000	0.011701	A	0.0166374	A	0.0115707	A	0.0194812	A
chr2L	2772000	2774000	0.00919663	A	0.0081714	A	0.00782211	A	0.0104857	A
chr2L	2774000	2776000
chr2L	2776000	2778000
chr2L	2778000	2780000	0.00829513	A	0.0062691	A	0.0148784	A	0.0133947	A
chr2L	2780000	2782000	0.00380625	A	0.00824092	A	0.00840423	A	0.0108214	A
chr2L	2782000	2784000	-0.0108203	B	0.00498122	A	0.00118685	A	0.00673248	A
chr2L	2784000	2786000	0.00253479	A	0.00339859	A	0.0021493	A	0.00127521	A
chr2L	2786000	2788000	-0.00447789	B	0.00277801	A	0.00596452	A	0.00427669	A
chr2L	2788000	2790000	-0.00709551	B	0.00325751	A	-0.00190656	B	-0.00108522	B
chr2L	2790000	2792000	-0.010327	B	-0.00278933	B	0.00102153	A	-0.00038517	B
chr2L	2792000	2794000	-0.00493435	B	-0.00444249	B	-0.0043509	B	0.00255177	A
chr2L	2794000	2796000	-0.00704652	B	0.00228304	A	-0.00579786	B	-0.00624997	B
chr2L	2796000	2798000	-0.00274487	B	0.0053464	A	0.00015483	A	-0.000400214	B
chr2L	2798000	2800000	-0.00674967	B	-0.00464803	B	0.000633754	A	-0.00505731	B
chr2L	2800000	2802000	0.00019982	A	-0.00754962	B	-0.00141252	B	-0.0033854	B
chr2L	2802000	2804000	0.000283462	A	-0.0073285	B	-0.00602849	B	-0.00581695	B
chr2L	2804000	2806000	-0.00393938	B	-0.0038168	B	0.00107936	A	-0.00632471	B
chr2L	2806000	2808000	-0.00387526	B	-0.0107722	B	-0.00594868	B	-0.00346306	B
chr2L	2808000	2810000	0.000247916	A	-0.00398875	B	-0.00485552	B	-0.0050915	B
chr2L	2810000	2812000	-0.00295234	B	0.0022825	A	0.00119933	A	0.00146954	A
chr2L	2812000	2814000	-0.0102853	B	-0.00260237	B	-0.00199542	B	-0.0108164	B
chr2L	2814000	2816000	-0.0119047	B	-0.00300484	B	0.00205185	A	-0.000341194	B
chr2L	2816000	2818000	-0.00798879	B	-0.00781628	B	0.00410901	A	-0.0052219	B
chr2L	2818000	2820000	-0.00967254	B	-0.00529075	B	0.0013646	A	-0.00809754	B
chr2L	2820000	2822000	-0.015282	B	-0.00927598	B	-0.00421383	B	-0.00515424	B
chr2L	2822000	2824000	-0.00251377	B	-0.00488144	B	-0.0105361	B	-0.0113859	B
chr2L	2824000	2826000	-0.00896819	B	-0.00134705	B	-0.005303	B	-0.00800196	B
chr2L	2826000	2828000	-0.00891678	B	0.00239235	A	0.00017743	A	-0.00506352	B
chr2L	2828000	2830000	-0.00291655	B	-0.00798094	B	-0.00397727	B	-0.00716566	B
chr2L	2830000	2832000	-0.00905594	B	-0.00458472	B	-0.00184361	B	-0.0123319	B
chr2L	2832000	2834000	-0.011569	B	-0.00304952	B	-0.0101091	B	-0.00349634	B
chr2L	2834000	2836000	-0.00612706	B	-0.00538508	B	-0.00117726	B	-0.0139709	B
chr2L	2836000	2838000	-0.0183181	B	-0.00696301	B	-0.000341931	B	-0.0100103	B
chr2L	2838000	2840000	-0.00483726	B	0.000317818	A	-0.00767419	B	-0.00955457	B
chr2L	2840000	2842000	-0.00764346	B	-0.00597261	B	-0.000580687	B	-0.00525461	B
chr2L	2842000	2844000	-0.00460105	B	-0.0059839	B	-0.00566569	B	0.00325477	A
chr2L	2844000	2846000	-0.00292117	B	-0.00137052	B	-0.00749268	B	-0.00945255	B
chr2L	2846000	2848000	-0.00401915	B	-0.00655281	B	-0.00646554	B	-0.00659498	B
chr2L	2848000	2850000	-0.00500656	B	-0.00641114	B	-0.00102167	B	-0.0055262	B
chr2L	2850000	2852000	-0.00109192	B	-0.0123699	B	0.00160568	A	0.00170244	A
chr2L	2852000	2854000	0.000877395	A	-0.00409232	B	-0.00626417	B	-0.00282785	B
chr2L	2854000	2856000	0.0076533	A	0.00350118	A	0.00612914	A	0.00875675	A
chr2L	2856000	2858000	0.0216976	A	0.0182894	A	0.028779	A	0.0150852	A
chr2L	2858000	2860000	0.0142187	A	0.0216313	A	0.0207889	A	0.0249331	A
chr2L	2860000	2862000	0.0269893	A	0.0185633	A	0.015664	A	0.0227517	A
chr2L	2862000	2864000	0.0203428	A	0.0276693	A	0.0251301	A	0.0178562	A
chr2L	2864000	2866000	0.0220848	A	0.0153773	A	0.0255015	A	0.0264289	A
chr2L	2866000	2868000	0.0285381	A	0.0159018	A	0.0201986	A	0.0224977	A
chr2L	2868000	2870000	0.0276785	A	0.0175992	A	0.0261979	A	0.0189184	A
chr2L	2870000	2872000	0.014423	A	0.0244622	A	0.0199956	A	0.0250723	A
chr2L	2872000	2874000	0.0184249	A	0.0229988	A	0.0198885	A	0.0244209	A
chr2L	2874000	2876000	0.0185443	A	0.0282142	A	0.0278852	A	0.032918	A
chr2L	2876000	2878000	0.0213548	A	0.0255509	A	0.0308627	A	0.0287625	A
chr2L	2878000	2880000	0.0221111	A	0.0223333	A	0.0225383	A	0.0239688	A
chr2L	2880000	2882000	0.0236335	A	0.0211521	A	0.0270032	A	0.0324065	A
chr2L	2882000	2884000	0.0263361	A	0.026865	A	0.0217776	A	0.0294739	A
chr2L	2884000	2886000	0.0234337	A	0.0307722	A	0.0326387	A	0.0317168	A
chr2L	2886000	2888000	0.0181643	A	0.0340176	A	0.0261556	A	0.0280104	A
chr2L	2888000	2890000	0.0268825	A	0.0217225	A	0.0201124	A	0.0242303	A
chr2L	2890000	2892000	0.0226135	A	0.0223772	A	0.0233472	A	0.0221718	A
chr2L	2892000	2894000	0.0260111	A	0.0167611	A	0.0181418	A	0.0179614	A
chr2L	2894000	2896000	0.0146082	A	0.011001	A	0.0151375	A	0.0187143	A
chr2L	2896000	2898000	0.012215	A	0.0181148	A	0.0207407	A	0.0142506	A
chr2L	2898000	2900000	0.010718	A	0.0123087	A	0.0106964	A	0.0138971	A
chr2L	2900000	2902000	0.00509855	A	0.0153052	A	0.0132791	A	0.0127854	A
chr2L	2902000	2904000	0.0121331	A	0.00886519	A	0.010898	A	0.0117445	A
chr2L	2904000	2906000	0.00524923	A	0.0129703	A	0.0103833	A	0.0157474	A
chr2L	2906000	2908000	0.0085884	A	0.011989	A	0.0041438	A	0.00937364	A
chr2L	2908000	2910000	0.0123201	A	0.0138421	A	0.00771513	A	0.0112003	A
chr2L	2910000	2912000	0.00950228	A	0.0107756	A	0.01406	A	0.00914133	A
chr2L	2912000	2914000	0.002541	A	0.00867054	A	0.0109552	A	0.0059065	A
chr2L	2914000	2916000	0.00318372	A	0.00875751	A	0.0103719	A	0.00633677	A
chr2L	2916000	2918000	0.0117573	A	0.00101205	A	0.0138357	A	0.0158626	A
chr2L	2918000	2920000	0.0066333	A	0.00381234	A	0.00426327	A	0.0169706	A
chr2L	2920000	2922000	0.00469575	A	0.0116471	A	0.013482	A	0.0126919	A
chr2L	2922000	2924000	0.0137092	A	0.00442523	A	0.00703238	A	0.0128935	A
chr2L	2924000	2926000	0.00688466	A	0.00564105	A	0.00553064	A	0.0123109	A
chr2L	2926000	2928000	0.00073007	A	0.00520466	A	0.00875583	A	0.0109705	A
chr2L	2928000	2930000	0.00449361	A	0.00918593	A	0.00557232	A	0.000648235	A
chr2L	2930000	2932000	0.00474545	A	0.00468639	A	0.00511129	A	0.00174186	A
chr2L	2932000	2934000	0.00651255	A	-0.000454053	B	0.0123686	A	0.0121492	A
chr2L	2934000	2936000	0.0101331	A	0.0129448	A	0.00641709	A	-0.00721473	B
chr2L	2936000	2938000	0.010455	A	0.0101101	A	0.0114627	A	0.0149235	A
chr2L	2938000	2940000	0.0045036	A	0.00261104	A	0.00403249	A	0.0124701	A
chr2L	2940000	2942000	0.00610276	A	0.00794258	A	0.00195231	A	0.00710553	A
chr2L	2942000	2944000	0.00758455	A	0.00614893	A	0.00671301	A	0.0143559	A
chr2L	2944000	2946000	0.0111363	A	0.0102463	A	0.0100949	A	0.0145673	A
chr2L	2946000	2948000	0.0150651	A	0.0109018	A	0.013129	A	0.0063385	A
chr2L	2948000	2950000	0.00403279	A	0.0107497	A	0.0127944	A	0.00957708	A
chr2L	2950000	2952000	0.0162122	A	0.0129332	A	0.0110737	A	0.0140394	A
chr2L	2952000	2954000	0.0146092	A	0.0151881	A	0.010964	A	0.0158344	A
chr2L	2954000	2956000	0.0110292	A	0.0129509	A	0.0135808	A	0.0172558	A
chr2L	2956000	2958000	0.00588531	A	0.0137099	A	0.0136551	A	0.0108021	A
chr2L	2958000	2960000	0.0135267	A	0.0167774	A	0.0107018	A	0.0062618	A
chr2L	2960000	2962000	0.00936209	A	0.0175853	A	0.012594	A	0.0200224	A
chr2L	2962000	2964000	0.00897631	A	0.0126321	A	0.0186305	A	0.0155105	A
chr2L	2964000	2966000	0.0173917	A	0.0106703	A	0.020326	A	0.00889479	A
chr2L	2966000	2968000	0.0215578	A	0.0241342	A	0.0235465	A	0.0207939	A
chr2L	2968000	2970000	0.0189865	A	0.0248097	A	0.0239353	A	0.0204403	A
chr2L	2970000	2972000	0.0254852	A	0.0309618	A	0.0284408	A	0.0212094	A
chr2L	2972000	2974000	0.0255831	A	0.0331278	A	0.0208331	A	0.0342911	A
chr2L	2974000	2976000	0.0263972	A	0.0250203	A	0.0274713	A	0.0293032	A
chr2L	2976000	2978000	0.0243286	A	0.0302227	A	0.0178014	A	0.0239718	A
chr2L	2978000	2980000	0.0259354	A	0.0328637	A	0.0310357	A	0.0336595	A
chr2L	2980000	2982000	0.0278824	A	0.0314284	A	0.0204366	A	0.0316801	A
chr2L	2982000	2984000	0.0332248	A	0.0193869	A	0.0248921	A	0.0292279	A
chr2L	2984000	2986000	0.0248897	A	0.0322443	A	0.0248645	A	0.0312156	A
chr2L	2986000	2988000	0.025765	A	0.0355159	A	0.0249509	A	0.0303971	A
chr2L	2988000	2990000	0.0246248	A	0.0331446	A	0.0250772	A	0.0333274	A
chr2L	2990000	2992000	0.0250458	A	0.0252585	A	0.0281205	A	0.0300747	A
chr2L	2992000	2994000	0.0223276	A	0.0364586	A	0.0343356	A	0.0340777	A
chr2L	2994000	2996000	0.0207307	A	0.0300164	A	0.0273245	A	0.0313083	A
chr2L	2996000	2998000	0.0295788	A	0.021118	A	0.0176853	A	0.0204782	A
chr2L	2998000	3000000	0.0299043	A	0.0270958	A	0.0324314	A	0.0280344	A
chr2L	3000000	3002000	0.0225337	A	0.025376	A	0.0266876	A	0.0205731	A
chr2L	3002000	3004000	0.0124098	A	0.0160488	A	0.0133206	A	0.0198229	A
chr2L	3004000	3006000	0.0245507	A	0.026519	A	0.0280452	A	0.0258629	A
chr2L	3006000	3008000	0.0141699	A	0.0217888	A	0.0203546	A	0.0147035	A
chr2L	3008000	3010000	0.0147053	A	0.0170046	A	0.0172809	A	0.0268355	A
chr2L	3010000	3012000	0.0113993	A	0.0123167	A	0.0234885	A	0.0113085	A
chr2L	3012000	3014000	0.0163336	A	0.024308	A	0.0181523	A	0.00702176	A
chr2L	3014000	3016000	0.0111676	A	0.0221541	A	0.00423445	A	0.0219564	A
chr2L	3016000	3018000	0.0199327	A	0.0207441	A	0.0138268	A	0.0189577	A
chr2L	3018000	3020000	0.0222698	A	0.0182527	A	0.0208109	A	0.0223492	A
chr2L	3020000	3022000	0.0231941	A	0.0255575	A	0.0171215	A	0.0232513	A
chr2L	3022000	3024000	0.0255197	A	0.0268328	A	0.0170491	A	0.0287964	A
chr2L	3024000	3026000	0.0242971	A	0.0249506	A	0.030772	A	0.0309198	A
chr2L	3026000	3028000	0.0230628	A	0.0283548	A	0.0354559	A	0.0358988	A
chr2L	3028000	3030000	0.0259393	A	0.0234928	A	0.0163077	A	0.0294777	A
chr2L	3030000	3032000	0.0265724	A	0.0259549	A	0.0251925	A	0.028989	A
chr2L	3032000	3034000	0.014869	A	0.0264674	A	0.0258512	A	0.025006	A
chr2L	3034000	3036000	0.0212343	A	0.0113845	A	0.0264672	A	0.025557	A
chr2L	3036000	3038000	0.0180248	A	0.0254246	A	0.0234289	A	0.0216497	A
chr2L	3038000	3040000	0.0190694	A	0.0197362	A	0.0219309	A	0.0276283	A
chr2L	3040000	3042000	0.0132739	A	0.0206753	A	0.0216894	A	0.0285434	A
chr2L	3042000	3044000	0.0173383	A	0.0135809	A	0.0182947	A	0.0143717	A
chr2L	3044000	3046000	0.00898766	A	0.017709	A	0.0179747	A	0.0159753	A
chr2L	3046000	3048000	0.0158043	A	0.00346755	A	0.0154895	A	0.0141045	A
chr2L	3048000	3050000	0.0144944	A	0.00907513	A	0.00758936	A	0.00900208	A
chr2L	3050000	3052000	0.012918	A	0.00433992	A	0.00281586	A	0.0105716	A
chr2L	3052000	3054000	0.00224683	A	0.00627939	A	0.00560389	A	0.00864305	A
chr2L	3054000	3056000	0.00434448	A	0.00166207	A	0.00330539	A	0.00735133	A
chr2L	3056000	3058000	0.00140015	A	0.00372194	A	0.0125089	A	0.0158834	A
chr2L	3058000	3060000	-0.00325936	B	0.00512912	A	0.00630791	A	0.00726253	A
chr2L	3060000	3062000	0.00107589	A	-0.00273825	B	0.00563167	A	0.00382459	A
chr2L	3062000	3064000	0.00811697	A	0.0051164	A	0.00230484	A	0.00569907	A
chr2L	3064000	3066000	0.00646939	A	0.00769994	A	0.00107938	A	0.00411177	A
chr2L	3066000	3068000	0.00366529	A	0.00737246	A	-0.00209995	B	-0.000880465	B
chr2L	3068000	3070000	0.00165067	A	-0.00252466	B	0.0017848	A	0.00369817	A
chr2L	3070000	3072000	0.000811899	A	0.00776473	A	0.00725724	A	0.0108906	A
chr2L	3072000	3074000	0.000362011	A	0.00476311	A	-0.00341822	B	0.00697322	A
chr2L	3074000	3076000
chr2L	3076000	3078000
chr2L	3078000	3080000	0.00156335	A	0.0104136	A	0.00683808	A	0.00106968	A
chr2L	3080000	3082000	0.00737258	A	0.00320602	A	0.00800815	A	0.0116371	A
chr2L	3082000	3084000	-5.56683e-05	B	0.00263035	A	-0.00259045	B	0.00873958	A
chr2L	3084000	3086000	0.00634305	A	0.00320427	A	0.00308887	A	-0.000670816	B
chr2L	3086000	3088000	-0.0044741	B	0.0027	A	0.00166078	A	0.000810647	A
chr2L	3088000	3090000	-0.00639359	B	0.00216428	A	0.00170201	A	-0.00184435	B
chr2L	3090000	3092000	0.000246557	A	-0.00158649	B	-0.00030609	B	0.00227095	A
chr2L	3092000	3094000	-8.6779e-05	B	0.00310619	A	0.0011291	A	-0.00264933	B
chr2L	3094000	3096000	-0.0025201	B	-0.00162953	B	0.00479994	A	-0.00548459	B
chr2L	3096000	3098000	0.0033414	A	-0.00562007	B	0.00674537	A	0.000513782	A
chr2L	3098000	3100000	-0.00301579	B	-0.0100601	B	-0.00552739	B	0.00383866	A
chr2L	3100000	3102000	0.0031643	A	-0.00530423	B	0.00146901	A	-0.000894159	B
chr2L	3102000	3104000	0.00140015	A	-0.00647434	B	0.00314797	A	-0.00504539	B
chr2L	3104000	3106000	-0.00482269	B	0.00123139	A	-0.0127702	B	-0.00126709	B
chr2L	3106000	3108000	-0.00608779	B	-0.00160705	B	-0.00114002	B	0.00267632	A
chr2L	3108000	3110000	-0.00611416	B	-0.00976832	B	0.00188213	A	-0.00478825	B
chr2L	3110000	3112000	-0.00592739	B	-0.00258009	B	-0.00329155	B	-0.00566833	B
chr2L	3112000	3114000	-0.000889416	B	-0.00536418	B	-0.00263497	B	-0.00656861	B
chr2L	3114000	3116000	-0.0115095	B	-0.00667521	B	0.000338038	A	-0.00230313	B
chr2L	3116000	3118000	-0.0107939	B	-0.00686511	B	0.00191371	A	-0.0130748	B
chr2L	3118000	3120000	-0.00855636	B	-0.0105448	B	-0.00151791	B	-0.000692702	B
chr2L	3120000	3122000	-0.0076237	B	-0.0117766	B	-0.00413131	B	-0.00469269	B
chr2L	3122000	3124000	-0.016843	B	-0.0136819	B	-0.00271673	B	-0.00900435	B
chr2L	3124000	3126000	-0.00268598	B	-0.00254505	B	-0.0082968	B	-0.0108073	B
chr2L	3126000	3128000	-0.00753693	B	-0.0156299	B	-0.00618401	B	-0.00790151	B
chr2L	3128000	3130000	-0.00482699	B	-0.00290578	B	-0.0110414	B	-0.00480976	B
chr2L	3130000	3132000	0.00157355	A	-0.00818038	B	0.00457654	A	-0.0068578	B
chr2L	3132000	3134000	-0.00666956	B	-0.00893318	B	0.000166949	A	-0.00799902	B
chr2L	3134000	3136000	-0.00642224	B	-0.00340481	B	-0.00401828	B	0.00157437	A
chr2L	3136000	3138000	-0.00833035	B	-0.00324595	B	-0.00862407	B	-0.00906795	B
chr2L	3138000	3140000	-0.00481855	B	-0.000957087	B	-0.00267531	B	-0.00125748	B
chr2L	3140000	3142000	0.00247059	A	0.00393823	A	-0.00222837	B	-0.00624849	B
chr2L	3142000	3144000	0.00997522	A	0.00303223	A	0.00126903	A	0.000249462	A
chr2L	3144000	3146000	0.0158395	A	0.0154928	A	0.00476562	A	0.00989081	A
chr2L	3146000	3148000	0.00687812	A	0.0121664	A	0.0127274	A	0.0196163	A
chr2L	3148000	3150000	0.00842582	A	0.00374077	A	0.0121837	A	0.0146944	A
chr2L	3150000	3152000	0.0156541	A	0.00677639	A	0.00866486	A	0.016695	A
chr2L	3152000	3154000	0.0136502	A	0.0150984	A	0.0192153	A	0.0150282	A
chr2L	3154000	3156000	0.00532264	A	0.0143299	A	0.00949446	A	0.00950122	A
chr2L	3156000	3158000	0.015266	A	0.0156432	A	0.011712	A	0.0104012	A
chr2L	3158000	3160000	0.0124512	A	0.0145719	A	0.0156676	A	0.019437	A
chr2L	3160000	3162000	0.0126415	A	0.0179927	A	0.0116209	A	0.0108659	A
chr2L	3162000	3164000	0.0149218	A	0.0131572	A	0.00910224	A	0.0210916	A
chr2L	3164000	3166000	0.0148391	A	0.0207204	A	0.0241053	A	0.0211	A
chr2L	3166000	3168000	0.00982762	A	0.0203749	A	0.0115594	A	0.0197403	A
chr2L	3168000	3170000	0.0135271	A	0.0159988	A	0.0167779	A	0.0311052	A
chr2L	3170000	3172000	0.00943889	A	0.012686	A	0.0153955	A	0.0154695	A
chr2L	3172000	3174000	0.00285989	A	0.0167616	A	0.000163155	A	0.0116727	A
chr2L	3174000	3176000	-0.000967201	B	0.00630745	A	-0.00420639	B	0.00646869	A
chr2L	3176000	3178000	-0.00592064	B	0.00134114	A	-0.00911467	B	-0.00429658	B
chr2L	3178000	3180000	-0.00852443	B	-0.00799815	B	-0.018703	B	-0.00470356	B
chr2L	3180000	3182000	-0.00979471	B	-0.0155169	B	-0.0159996	B	-0.00264532	B
chr2L	3182000	3184000	-0.0140226	B	-0.00538346	B	-0.015735	B	-0.00728516	B
chr2L	3184000	3186000	-0.0144316	B	-0.0130597	B	-0.0214759	B	-0.0112299	B
chr2L	3186000	3188000	-0.012864	B	-0.0113377	B	-0.0153583	B	-0.00580874	B
chr2L	3188000	3190000	-0.0195182	B	-0.0162323	B	-0.0156839	B	-0.0158827	B
chr2L	3190000	3192000	-0.0130809	B	-0.0127987	B	-0.0112421	B	-0.0226361	B
chr2L	3192000	3194000	-0.0140114	B	-0.0138695	B	-0.0213782	B	-0.0135953	B
chr2L	3194000	3196000	-0.016434	B	-0.0172299	B	-0.0197877	B	-0.0094172	B
chr2L	3196000	3198000	-0.0189245	B	-0.017901	B	-0.0157886	B	-0.0152218	B
chr2L	3198000	3200000	-0.011735	B	-0.0168197	B	-0.0202845	B	-0.00419031	B
chr2L	3200000	3202000	-0.0121168	B	-0.0128305	B	-0.0179141	B	-0.0144402	B
chr2L	3202000	3204000	-0.0112263	B	-0.0159476	B	-0.00062217	B	-0.00958434	B
chr2L	3204000	3206000
chr2L	3206000	3208000
chr2L	3208000	3210000
chr2L	3210000	3212000	-0.0199412	B	-0.0183949	B	-0.0215244	B	-0.0164388	B
chr2L	3212000	3214000	-0.00953198	B	-0.0206486	B	-0.0204572	B	-0.0207522	B
chr2L	3214000	3216000	-0.0140424	B	-0.0187544	B	-0.0204173	B	-0.0145021	B
chr2L	3216000	3218000	-0.0167855	B	-0.0110394	B	-0.0178838	B	-0.0236461	B
chr2L	3218000	3220000	-0.0145773	B	-0.0122643	B	-0.0190197	B	-0.0188695	B
chr2L	3220000	3222000	-0.0179365	B	-0.00897127	B	-0.014855	B	-0.0142308	B
chr2L	3222000	3224000	-0.0202073	B	-0.00706734	B	-0.0195238	B	-0.0163102	B
chr2L	3224000	3226000	-0.0211482	B	-0.013204	B	-0.0125697	B	-0.0121848	B
chr2L	3226000	3228000	-0.0160838	B	-0.014479	B	-0.0167959	B	-0.0226548	B
chr2L	3228000	3230000	-0.0132721	B	-0.0166616	B	-0.0109335	B	-0.0114253	B
chr2L	3230000	3232000	-0.021223	B	-0.0202122	B	-0.0234065	B	-0.022375	B
chr2L	3232000	3234000	-0.0143532	B	-0.0195566	B	-0.0195491	B	-0.0228285	B
chr2L	3234000	3236000	-0.0140131	B	-0.0189275	B	-0.0167166	B	-0.0151304	B
chr2L	3236000	3238000	-0.0193143	B	-0.0117928	B	-0.0271155	B	-0.0254793	B
chr2L	3238000	3240000	-0.0235099	B	-0.0104631	B	-0.02872	B	-0.0178474	B
chr2L	3240000	3242000	-0.00972204	B	-0.0138092	B	-0.0189164	B	-0.0195216	B
chr2L	3242000	3244000	-0.0193793	B	-0.0192387	B	-0.0216996	B	-0.0131531	B
chr2L	3244000	3246000	-0.0140615	B	-0.0211062	B	-0.0100547	B	-0.0219062	B
chr2L	3246000	3248000	-0.0183216	B	-0.0139654	B	-0.0271866	B	-0.0222707	B
chr2L	3248000	3250000	-0.020121	B	-0.0270995	B	-0.00971082	B	-0.00783066	B
chr2L	3250000	3252000	-0.0262181	B	-0.0183014	B	-0.0146465	B	-0.0128221	B
chr2L	3252000	3254000
chr2L	3254000	3256000
chr2L	3256000	3258000
chr2L	3258000	3260000	-0.0101991	B	-0.0168911	B	-0.0145704	B	-0.00896345	B
chr2L	3260000	3262000	-0.0134894	B	-0.0102801	B	-0.0171612	B	-0.0200391	B
chr2L	3262000	3264000	-0.0108944	B	-0.0179217	B	-0.0232842	B	-0.0147642	B
chr2L	3264000	3266000	-0.0263824	B	-0.0231351	B	-0.0287202	B	-0.0136525	B
chr2L	3266000	3268000	-0.0102713	B	-0.0190637	B	-0.0251181	B	-0.0145573	B
chr2L	3268000	3270000	-0.0207332	B	-0.0151335	B	-0.0139764	B	-0.018689	B
chr2L	3270000	3272000	-0.0177992	B	-0.0157923	B	-0.0135899	B	-0.0114205	B
chr2L	3272000	3274000	-0.0205459	B	-0.0107686	B	-0.0125418	B	-0.0116562	B
chr2L	3274000	3276000	-0.0164085	B	-0.0219134	B	-0.0155523	B	-0.0175074	B
chr2L	3276000	3278000	-0.0191427	B	-0.00899124	B	-0.0177269	B	-0.0115824	B
chr2L	3278000	3280000	-0.0219935	B	-0.0144736	B	-0.0145351	B	-0.00849089	B
chr2L	3280000	3282000	-0.0199384	B	-0.0225196	B	-0.00917813	B	-0.011713	B
chr2L	3282000	3284000	-0.0157686	B	-0.0145353	B	-0.0128353	B	-0.00938354	B
chr2L	3284000	3286000	-0.00481207	B	-0.0217584	B	-0.0195779	B	-0.0132298	B
chr2L	3286000	3288000	-0.00455019	B	-0.0104165	B	-0.00845582	B	-0.0168071	B
chr2L	3288000	3290000	-0.0174566	B	-0.00558994	B	-0.0190684	B	-0.0128025	B
chr2L	3290000	3292000	-0.00663232	B	-0.0114152	B	-0.00826431	B	-0.0101759	B
chr2L	3292000	3294000	0.00191361	A	-0.00797339	B	-0.0092328	B	-0.00911029	B
chr2L	3294000	3296000	0.00216303	A	0.00237726	A	0.00167965	A	-0.00299321	B
chr2L	3296000	3298000	-0.000137605	B	-0.00228793	B	0.00300026	A	-0.00136323	B
chr2L	3298000	3300000	0.00491113	A	0.00407251	A	0.0064584	A	-0.000769964	B
chr2L	3300000	3302000	0.0017999	A	0.00566828	A	0.00405705	A	0.00314179	A
chr2L	3302000	3304000	4.78553e-05	A	0.00826108	A	0.0084905	A	0.0121598	A
chr2L	3304000	3306000	-0.000404812	B	0.00470229	A	0.000526336	A	0.00643207	A
chr2L	3306000	3308000	-0.0020452	B	0.000821944	A	-0.000975262	B	0.00296826	A
chr2L	3308000	3310000	-0.0138999	B	-0.00533186	B	-0.00358662	B	-0.00362001	B
chr2L	3310000	3312000	-0.0083758	B	0.00268114	A	-0.00941201	B	-0.00155746	B
chr2L	3312000	3314000	-0.0159851	B	-0.0037382	B	-0.00648118	B	0.00219042	A
chr2L	3314000	3316000	-0.0119937	B	0.00484857	A	-0.00808809	B	-0.00167533	B
chr2L	3316000	3318000	-0.00763435	B	-0.00575045	B	-0.0012559	B	0.00299011	A
chr2L	3318000	3320000	0.00566354	A	0.00035575	A	-0.00284834	B	0.00396676	A
chr2L	3320000	3322000	-0.00264891	B	-0.00191988	B	-0.00689386	B	-0.00243481	B
chr2L	3322000	3324000	-0.0113725	B	-0.00790444	B	-0.0023318	B	-0.00110449	B
chr2L	3324000	3326000	-0.0124819	B	-0.00374062	B	-0.0111325	B	-0.0145266	B
chr2L	3326000	3328000	-0.0147548	B	-0.00550055	B	-0.0174546	B	-0.00551186	B
chr2L	3328000	3330000	-0.0110085	B	-0.008906	B	-0.0141149	B	-0.00651292	B
chr2L	3330000	3332000	-0.0105759	B	-0.0139152	B	-0.00391609	B	-0.00466522	B
chr2L	3332000	3334000	-0.0185585	B	-0.0130888	B	-0.0126929	B	-0.00609812	B
chr2L	3334000	3336000	-0.0125525	B	-0.0196823	B	-0.0121188	B	-0.000656164	B
chr2L	3336000	3338000	-0.0171227	B	-0.00713173	B	-0.00778687	B	-0.0034488	B
chr2L	3338000	3340000	-0.00912493	B	-0.0113446	B	-0.0100687	B	-0.0082672	B
chr2L	3340000	3342000	-0.0144692	B	-0.00962937	B	-0.0155383	B	-0.0118537	B
chr2L	3342000	3344000	-0.0197908	B	-0.0127212	B	-0.00437541	B	-0.0166066	B
chr2L	3344000	3346000	-0.00998352	B	-0.0139863	B	-0.0164366	B	-0.000790994	B
chr2L	3346000	3348000	-0.011451	B	-0.00957999	B	-0.00977078	B	-0.0188359	B
chr2L	3348000	3350000	-0.0145404	B	-0.0125249	B	-0.00564494	B	-0.0127072	B
chr2L	3350000	3352000	-0.00729277	B	-0.00581177	B	-0.0139453	B	-0.0113336	B
chr2L	3352000	3354000	-0.0137881	B	-0.00629112	B	-0.0072494	B	-0.0119513	B
chr2L	3354000	3356000	-0.015362	B	-0.00629693	B	-0.00380157	B	-0.00967124	B
chr2L	3356000	3358000	-0.0165677	B	0.000903828	A	-0.0069755	B	-0.00723425	B
chr2L	3358000	3360000	0.00063524	A	-0.00349654	B	0.00110512	A	-0.00824117	B
chr2L	3360000	3362000	-0.00398733	B	-0.0011073	B	-0.00635988	B	-0.0116414	B
chr2L	3362000	3364000	-0.0101709	B	-0.0022152	B	0.00272766	A	0.00249036	A
chr2L	3364000	3366000	-0.000214375	B	0.00295954	A	0.00437572	A	-0.00286319	B
chr2L	3366000	3368000	0.00183325	A	-0.00718281	B	-0.000751266	B	0.00292509	A
chr2L	3368000	3370000	0.00848122	A	0.00225687	A	-0.00360373	B	0.0053496	A
chr2L	3370000	3372000	0.000684413	A	0.0108527	A	-0.000501379	B	0.00200791	A
chr2L	3372000	3374000	0.00895681	A	-0.000435211	B	0.00818201	A	0.00594689	A
chr2L	3374000	3376000	0.00997398	A	0.00560613	A	0.00883212	A	0.00432208	A
chr2L	3376000	3378000	0.00104815	A	0.00471353	A	0.00324579	A	0.00666615	A
chr2L	3378000	3380000	0.00102878	A	0.00801953	A	-0.00583474	B	0.00784524	A
chr2L	3380000	3382000	-0.00154584	B	-0.00906857	B	-0.00724841	B	-0.00811834	B
chr2L	3382000	3384000	-0.0193789	B	-0.0069997	B	-0.0127955	B	-0.00734087	B
chr2L	3384000	3386000	-0.00237698	B	-0.00287444	B	-0.00892229	B	-0.00207638	B
chr2L	3386000	3388000	-0.00980952	B	-0.0114485	B	-0.0119035	B	-0.017666	B
chr2L	3388000	3390000	-0.0151852	B	-0.011784	B	-0.0212672	B	-0.0101566	B
chr2L	3390000	3392000	-0.0199231	B	-0.0184878	B	-0.0191126	B	-0.0124943	B
chr2L	3392000	3394000	-0.0206706	B	-0.0124019	B	-0.0189939	B	-0.0140082	B
chr2L	3394000	3396000	-0.0160067	B	-0.0100919	B	-0.0189781	B	-0.01189	B
chr2L	3396000	3398000	-0.0196893	B	-0.017554	B	-0.0157022	B	-0.0168988	B
chr2L	3398000	3400000	-0.0201196	B	-0.0159655	B	-0.0169689	B	-0.0109101	B
chr2L	3400000	3402000	-0.0221964	B	-0.0180153	B	-0.0182152	B	-0.0112441	B
chr2L	3402000	3404000	-0.0155682	B	-0.0229133	B	-0.0182824	B	-0.0121735	B
chr2L	3404000	3406000	-0.0213236	B	-0.0108059	B	-0.0166243	B	-0.0191932	B
chr2L	3406000	3408000	-0.0142134	B	-0.0229463	B	-0.0174569	B	-0.0201371	B
chr2L	3408000	3410000	-0.0289607	B	-0.0188859	B	-0.0272288	B	-0.0120466	B
chr2L	3410000	3412000	-0.0153477	B	-0.0103109	B	-0.0185641	B	-0.010889	B
chr2L	3412000	3414000	-0.0120258	B	-0.0147156	B	-0.0107936	B	-0.0185767	B
chr2L	3414000	3416000	-0.0126773	B	-0.0128766	B	-0.02306	B	-0.010458	B
chr2L	3416000	3418000	-0.0185977	B	-0.00552594	B	-0.0115602	B	-0.0110936	B
chr2L	3418000	3420000	-0.00982931	B	-0.00910249	B	-0.0130961	B	-0.0071092	B
chr2L	3420000	3422000	-0.0110834	B	-0.0190966	B	-0.0116212	B	-0.0214666	B
chr2L	3422000	3424000	-0.00940844	B	-0.00646576	B	-0.0186485	B	-0.00833244	B
chr2L	3424000	3426000	-0.0113016	B	-0.0039167	B	-0.0113744	B	-0.00865691	B
chr2L	3426000	3428000	-0.0123448	B	-0.00560935	B	-0.00504129	B	-0.00479333	B
chr2L	3428000	3430000	-0.0133017	B	-0.0119232	B	-0.0150104	B	-0.0140229	B
chr2L	3430000	3432000	-0.0111628	B	-0.0172625	B	-0.0173874	B	-0.0111903	B
chr2L	3432000	3434000	-0.00501822	B	-0.00742949	B	-0.00894614	B	-0.00413992	B
chr2L	3434000	3436000	-0.00784267	B	-0.00890001	B	-0.00765776	B	-0.00646121	B
chr2L	3436000	3438000	-0.0137266	B	-0.00411977	B	-0.00945369	B	-0.00776632	B
chr2L	3438000	3440000	-0.0117626	B	0.00449992	A	-0.0147043	B	-0.00356205	B
chr2L	3440000	3442000	-0.00841192	B	-0.00693042	B	-0.00724055	B	-0.00672003	B
chr2L	3442000	3444000	-0.00417324	B	-0.00394788	B	-0.00482862	B	0.00693418	A
chr2L	3444000	3446000	-0.00329561	B	-0.00439025	B	-0.0109179	B	-0.00387465	B
chr2L	3446000	3448000	-0.00520106	B	-0.00309456	B	0.00750054	A	-0.0047159	B
chr2L	3448000	3450000	0.00226334	A	2.73989e-05	A	0.00788673	A	0.00460169	A
chr2L	3450000	3452000	0.00667623	A	0.0110239	A	0.00611836	A	0.00884176	A
chr2L	3452000	3454000	0.0163614	A	0.0203618	A	0.0169687	A	0.0204792	A
chr2L	3454000	3456000	0.0148877	A	0.0135168	A	0.0130696	A	0.020564	A
chr2L	3456000	3458000	0.0195413	A	0.0213261	A	0.0139814	A	0.022285	A
chr2L	3458000	3460000	0.0102422	A	0.0165806	A	0.00928498	A	0.0184845	A
chr2L	3460000	3462000	0.0211278	A	0.0231259	A	0.0189338	A	0.0201233	A
chr2L	3462000	3464000	0.017567	A	0.0199126	A	0.0212538	A	0.019767	A
chr2L	3464000	3466000	0.0165085	A	0.0128138	A	0.0134314	A	0.014338	A
chr2L	3466000	3468000	0.0251302	A	0.0253606	A	0.0199379	A	0.0233762	A
chr2L	3468000	3470000	0.0291583	A	0.0229984	A	0.0191046	A	0.0249707	A
chr2L	3470000	3472000	0.0250079	A	0.0227683	A	0.0178369	A	0.0162874	A
chr2L	3472000	3474000	0.0190678	A	0.0202024	A	0.0198527	A	0.0169348	A
chr2L	3474000	3476000	0.0171431	A	0.0184939	A	0.0127982	A	0.0178107	A
chr2L	3476000	3478000	0.00933439	A	0.0140521	A	0.015775	A	0.0141178	A
chr2L	3478000	3480000	0.0129841	A	0.0134986	A	0.00564377	A	0.0131335	A
chr2L	3480000	3482000	0.0111598	A	0.00666992	A	0.0109061	A	0.00982393	A
chr2L	3482000	3484000	0.00627209	A	0.00512846	A	0.00390503	A	0.00676509	A
chr2L	3484000	3486000	-0.00544495	B	0.00754048	A	0.00309376	A	0.00958637	A
chr2L	3486000	3488000	-0.00282791	B	-0.00205092	B	0.00632012	A	0.00971513	A
chr2L	3488000	3490000	-0.00399368	B	0.00344223	A	-0.00226978	B	0.003291	A
chr2L	3490000	3492000	-0.000920791	B	-0.00555902	B	-0.00268492	B	0.0035234	A
chr2L	3492000	3494000	-0.00148729	B	0.000184835	A	-0.00353652	B	-0.00159078	B
chr2L	3494000	3496000	-0.00119374	B	0.00645344	A	0.00290825	A	-0.0066496	B
chr2L	3496000	3498000	0.00500522	A	-0.00540203	B	-0.00327758	B	-0.00135219	B
chr2L	3498000	3500000	0.000684541	A	0.0011826	A	0.00197057	A	-0.00424261	B
chr2L	3500000	3502000	-0.00254087	B	0.00338926	A	0.00246436	A	0.00190817	A
chr2L	3502000	3504000	0.00366695	A	-0.00196085	B	2.98275e-05	A	0.00751145	A
chr2L	3504000	3506000	-0.00389958	B	0.00314057	A	0.00756169	A	0.00411151	A
chr2L	3506000	3508000	0.00366832	A	0.00432789	A	0.00650392	A	0.00168151	A
chr2L	3508000	3510000	0.00495092	A	0.00895688	A	0.010037	A	0.0107182	A
chr2L	3510000	3512000	0.0160091	A	0.0123463	A	0.0130531	A	0.00691068	A
chr2L	3512000	3514000	0.0183482	A	0.0152383	A	0.0158291	A	0.0149406	A
chr2L	3514000	3516000	0.0134779	A	0.018232	A	0.0112961	A	0.020508	A
chr2L	3516000	3518000	0.0155913	A	0.0125579	A	0.0161471	A	0.0185858	A
chr2L	3518000	3520000	0.0055993	A	0.00725906	A	0.00838651	A	0.0136516	A
chr2L	3520000	3522000	0.00935217	A	0.0156173	A	0.0136149	A	0.00725833	A
chr2L	3522000	3524000	0.0190297	A	0.0107752	A	0.0111089	A	0.0120504	A
chr2L	3524000	3526000	0.0160685	A	0.0165108	A	0.0179099	A	0.0124673	A
chr2L	3526000	3528000	0.0220025	A	0.0230172	A	0.0170445	A	0.0228246	A
chr2L	3528000	3530000	0.018091	A	0.0218583	A	0.0136386	A	0.0214437	A
chr2L	3530000	3532000	0.0122707	A	0.0227107	A	0.0177927	A	0.0218333	A
chr2L	3532000	3534000	0.0217832	A	0.0204361	A	0.0165218	A	0.0218349	A
chr2L	3534000	3536000	0.00971278	A	0.017925	A	0.0161778	A	0.0188861	A
chr2L	3536000	3538000	0.0237859	A	0.0203198	A	0.0197594	A	0.0300262	A
chr2L	3538000	3540000	0.0215035	A	0.021879	A	0.023265	A	0.0178298	A
chr2L	3540000	3542000	0.0212337	A	0.0186559	A	0.0218464	A	0.0197637	A
chr2L	3542000	3544000	0.016285	A	0.0224211	A	0.0166047	A	0.0198981	A
chr2L	3544000	3546000	0.0223121	A	0.021099	A	0.0214882	A	0.0191006	A
chr2L	3546000	3548000	0.0154516	A	0.0228424	A	0.0161109	A	0.0167645	A
chr2L	3548000	3550000	0.015466	A	0.0171719	A	0.0180042	A	0.0134137	A
chr2L	3550000	3552000	0.0216522	A	0.0192965	A	0.0182625	A	0.0158005	A
chr2L	3552000	3554000	0.00739675	A	0.0198436	A	0.011391	A	0.0186519	A
chr2L	3554000	3556000	0.0147227	A	0.016977	A	0.0224855	A	0.0156444	A
chr2L	3556000	3558000	0.0159614	A	0.0172448	A	0.0218155	A	0.0125249	A
chr2L	3558000	3560000	0.0154986	A	0.0128178	A	0.0124342	A	0.00818123	A
chr2L	3560000	3562000	0.00537289	A	0.0102242	A	0.0160477	A	0.0145425	A
chr2L	3562000	3564000	0.0141591	A	0.0114131	A	0.00776244	A	0.0156072	A
chr2L	3564000	3566000	0.0138962	A	0.015426	A	0.0144859	A	0.00503331	A
chr2L	3566000	3568000	0.0122271	A	0.0149585	A	0.0114485	A	0.00783754	A
chr2L	3568000	3570000	0.0103739	A	0.0117308	A	0.0110216	A	0.00678154	A
chr2L	3570000	3572000	0.0145874	A	0.0139574	A	0.020052	A	0.0101467	A
chr2L	3572000	3574000	0.0194281	A	0.0143022	A	0.0157015	A	0.0107269	A
chr2L	3574000	3576000	0.011421	A	0.0143319	A	0.0153239	A	0.00777683	A
chr2L	3576000	3578000	0.0197376	A	0.0211482	A	0.0103493	A	0.0173544	A
chr2L	3578000	3580000	0.0163968	A	0.0204191	A	0.0173224	A	0.0197017	A
chr2L	3580000	3582000	0.0230254	A	0.0205736	A	0.0137715	A	0.0146893	A
chr2L	3582000	3584000	0.00827118	A	0.0183414	A	0.0158004	A	0.0121981	A
chr2L	3584000	3586000	0.0195923	A	0.0124165	A	0.0128689	A	0.0114455	A
chr2L	3586000	3588000	0.0150586	A	0.0197475	A	0.0181355	A	0.0115389	A
chr2L	3588000	3590000	0.0159481	A	0.0200332	A	0.0197528	A	0.0109657	A
chr2L	3590000	3592000	0.0161214	A	0.0202757	A	0.013363	A	0.0109703	A
chr2L	3592000	3594000	0.0176596	A	0.0178632	A	0.0161305	A	0.0164563	A
chr2L	3594000	3596000	0.0183421	A	0.020616	A	0.0124075	A	0.00972205	A
chr2L	3596000	3598000	0.0154335	A	0.0187098	A	0.0105937	A	0.0114731	A
chr2L	3598000	3600000	0.0175389	A	0.0255623	A	0.0216082	A	0.013603	A
chr2L	3600000	3602000	0.0205846	A	0.0169785	A	0.010595	A	0.0141327	A
chr2L	3602000	3604000	0.0198312	A	0.0249055	A	0.0209231	A	0.0154547	A
chr2L	3604000	3606000	0.0208397	A	0.02178	A	0.0246744	A	0.0197144	A
chr2L	3606000	3608000	0.031854	A	0.0285485	A	0.0280816	A	0.0223863	A
chr2L	3608000	3610000	0.0220566	A	0.0236913	A	0.0242488	A	0.0147441	A
chr2L	3610000	3612000	0.0196616	A	0.0147662	A	0.0172268	A	0.0141641	A
chr2L	3612000	3614000	0.0153262	A	0.0215848	A	0.017302	A	0.0199495	A
chr2L	3614000	3616000	0.0178949	A	0.00942847	A	0.0160323	A	0.0170746	A
chr2L	3616000	3618000	0.0188311	A	0.0222582	A	0.0227161	A	0.0142092	A
chr2L	3618000	3620000	0.0148817	A	0.0128008	A	0.016822	A	0.0143914	A
chr2L	3620000	3622000	0.0208717	A	0.0143533	A	0.0243594	A	0.0115052	A
chr2L	3622000	3624000	0.0161379	A	0.0133144	A	0.0162692	A	0.0168721	A
chr2L	3624000	3626000	0.0133918	A	0.0140824	A	0.0108591	A	0.0124854	A
chr2L	3626000	3628000	0.0183258	A	0.0165664	A	0.0172386	A	0.0117035	A
chr2L	3628000	3630000	0.0191535	A	0.0130917	A	0.0147301	A	0.00519894	A
chr2L	3630000	3632000	0.0166279	A	0.0137436	A	0.0149215	A	0.000799336	A
chr2L	3632000	3634000	0.0147202	A	0.00900048	A	0.0169034	A	0.0114406	A
chr2L	3634000	3636000	0.0125176	A	0.015981	A	0.017741	A	0.002273	A
chr2L	3636000	3638000	0.0124381	A	0.00616937	A	0.0164818	A	0.00370924	A
chr2L	3638000	3640000	0.0107231	A	0.00198435	A	0.00947405	A	0.008198	A
chr2L	3640000	3642000	0.00301904	A	0.00903686	A	0.00288613	A	0.00121103	A
chr2L	3642000	3644000	0.0150011	A	0.0083417	A	0.00199865	A	0.0107755	A
chr2L	3644000	3646000	0.00746797	A	0.0119351	A	0.0108896	A	0.00495995	A
chr2L	3646000	3648000	0.0118807	A	0.0106117	A	0.0138331	A	-0.00107763	B
chr2L	3648000	3650000	0.00665842	A	0.0114603	A	0.0115556	A	0.0102872	A
chr2L	3650000	3652000
chr2L	3652000	3654000
chr2L	3654000	3656000	0.00741655	A	0.0123248	A	0.00811061	A	0.00491233	A
chr2L	3656000	3658000	0.0229218	A	0.0115546	A	0.0167536	A	0.00953264	A
chr2L	3658000	3660000	0.0136423	A	0.00841906	A	0.010581	A	0.0148368	A
chr2L	3660000	3662000	0.00559671	A	0.0110896	A	0.00908743	A	-6.90784e-05	B
chr2L	3662000	3664000	0.0107464	A	0.00513719	A	0.0134221	A	0.00630579	A
chr2L	3664000	3666000	0.00682049	A	0.00594601	A	0.0110036	A	9.04234e-05	A
chr2L	3666000	3668000	0.000228587	A	0.00670757	A	0.00771486	A	0.00486403	A
chr2L	3668000	3670000	-0.0030318	B	-0.0015053	B	0.00171018	A	-0.00422062	B
chr2L	3670000	3672000	-0.00357956	B	0.00624337	A	0.00525175	A	-0.00140152	B
chr2L	3672000	3674000	-0.00179728	B	0.00362367	A	-0.0022988	B	0.000374893	A
chr2L	3674000	3676000	-4.1992e-06	B	0.00232572	A	0.00123604	A	-0.00641964	B
chr2L	3676000	3678000	-0.00479511	B	0.0023068	A	-0.000508578	B	0.00436673	A
chr2L	3678000	3680000	-0.00520035	B	0.00269924	A	-0.00140061	B	-0.000819683	B
chr2L	3680000	3682000	-0.000622739	B	-0.00470583	B	0.00138208	A	-0.00757152	B
chr2L	3682000	3684000	-0.00492962	B	0.000970062	A	0.00397493	A	-0.00385989	B
chr2L	3684000	3686000	-0.00631943	B	-0.00187306	B	5.20076e-05	A	-0.00954945	B
chr2L	3686000	3688000	-0.00263152	B	-0.00321623	B	0.00552162	A	-0.00433213	B
chr2L	3688000	3690000	-0.00368627	B	-0.00139478	B	0.00577984	A	0.00525949	A
chr2L	3690000	3692000	-0.00162695	B	0.00102181	A	0.00222428	A	-0.00435658	B
chr2L	3692000	3694000	-0.00266703	B	0.000903879	A	0.000387602	A	-0.0101747	B
chr2L	3694000	3696000	-0.00157339	B	0.00631575	A	0.000426565	A	-0.000835953	B
chr2L	3696000	3698000	-0.00708115	B	-0.0052176	B	-0.000283847	B	-0.00505932	B
chr2L	3698000	3700000	-0.0101679	B	0.00576559	A	-0.00216704	B	-0.0018224	B
chr2L	3700000	3702000	-0.00158188	B	0.00615844	A	-0.00329032	B	-0.00556939	B
chr2L	3702000	3704000	-0.00118093	B	0.00539267	A	-0.000594627	B	-0.00727468	B
chr2L	3704000	3706000	0.00359972	A	0.00105974	A	0.00371649	A	-0.0028048	B
chr2L	3706000	3708000	-0.00152077	B	0.00387556	A	0.00405723	A	0.003853	A
chr2L	3708000	3710000	0.0091838	A	0.0102674	A	0.0120805	A	0.00551631	A
chr2L	3710000	3712000	0.00988546	A	0.00811377	A	0.00385558	A	0.00777663	A
chr2L	3712000	3714000	0.00426261	A	0.00857283	A	0.0118224	A	0.0128408	A
chr2L	3714000	3716000	0.00781058	A	0.00906025	A	0.00394487	A	0.00778423	A
chr2L	3716000	3718000	0.00758826	A	0.00675516	A	0.000420749	A	0.0079299	A
chr2L	3718000	3720000	0.00420078	A	-0.00529001	B	0.00195957	A	0.00413199	A
chr2L	3720000	3722000	0.000830443	A	-0.000120449	B	-0.0021205	B	-0.00439941	B
chr2L	3722000	3724000	-0.00282176	B	0.00742505	A	0.00288658	A	0.00289736	A
chr2L	3724000	3726000	-0.00436525	B	-0.0051699	B	0.00257996	A	-0.00153055	B
chr2L	3726000	3728000	-0.00918113	B	-0.00462059	B	0.000465399	A	-0.00774165	B
chr2L	3728000	3730000	-0.00859363	B	-0.00623931	B	-0.00628222	B	-0.00854805	B
chr2L	3730000	3732000	-0.00286824	B	0.0112227	A	-0.00357788	B	-0.00391433	B
chr2L	3732000	3734000	-0.0034076	B	-0.00242703	B	0.00580731	A	-0.00519316	B
chr2L	3734000	3736000	-0.0109244	B	0.000749532	A	-7.70083e-05	B	0.00358825	A
chr2L	3736000	3738000	-0.00412786	B	-0.0055278	B	-0.00280654	B	-0.0146315	B
chr2L	3738000	3740000	-0.00720602	B	0.00263211	A	-0.00482795	B	-0.000792161	B
chr2L	3740000	3742000	-0.00568957	B	-0.00359521	B	0.00157122	A	-0.0049598	B
chr2L	3742000	3744000	-0.00508943	B	-0.00375608	B	-0.0028244	B	-0.00325167	B
chr2L	3744000	3746000	-0.0102638	B	-0.00380755	B	-0.00562495	B	-0.00485066	B
chr2L	3746000	3748000	-0.000943257	B	-0.00393379	B	-0.000732145	B	-0.00390149	B
chr2L	3748000	3750000	-0.0110301	B	-0.00751731	B	0.00562295	A	-0.0122496	B
chr2L	3750000	3752000	-0.00122923	B	-0.00090771	B	-0.000362197	B	-0.00973512	B
chr2L	3752000	3754000	-0.00975788	B	-0.00128592	B	0.00115136	A	-0.00187201	B
chr2L	3754000	3756000	-0.00186909	B	0.00173593	A	-0.00497309	B	-0.00228885	B
chr2L	3756000	3758000	-0.00787905	B	-0.000332354	B	0.00502747	A	-0.00322587	B
chr2L	3758000	3760000	-0.00364749	B	0.000299561	A	0.00029993	A	-0.00489471	B
chr2L	3760000	3762000	0.00303282	A	-0.00532754	B	-0.00322956	B	0.000696554	A
chr2L	3762000	3764000	0.00358214	A	0.00256906	A	0.0119847	A	0.00236048	A
chr2L	3764000	3766000	0.00928769	A	0.0136826	A	0.0022579	A	0.00407392	A
chr2L	3766000	3768000	0.0125281	A	0.00132476	A	0.00134156	A	0.00324908	A
chr2L	3768000	3770000	0.0145315	A	0.0066126	A	0.011564	A	0.017773	A
chr2L	3770000	3772000	0.0176943	A	0.0186319	A	0.0240276	A	0.0196276	A
chr2L	3772000	3774000	0.0122238	A	0.0204888	A	0.023906	A	0.0175558	A
chr2L	3774000	3776000	0.016982	A	0.0248518	A	0.0259128	A	0.012395	A
chr2L	3776000	3778000	0.0155199	A	0.0178322	A	0.0196367	A	0.0171372	A
chr2L	3778000	3780000	0.0197426	A	0.0117802	A	0.0163499	A	0.00757522	A
chr2L	3780000	3782000	0.0180589	A	0.0121613	A	0.0105835	A	0.0163204	A
chr2L	3782000	3784000	0.0117058	A	0.0186118	A	0.0146855	A	0.00834505	A
chr2L	3784000	3786000	0.0170523	A	0.00681042	A	0.0126443	A	0.0127713	A
chr2L	3786000	3788000	0.0204315	A	0.0113096	A	0.0125696	A	0.0119638	A
chr2L	3788000	3790000	0.00957903	A	0.0199254	A	0.0171188	A	0.00382262	A
chr2L	3790000	3792000	0.0115889	A	0.00865166	A	0.0146525	A	0.00539535	A
chr2L	3792000	3794000	0.00560319	A	0.0135847	A	0.00911815	A	0.0118121	A
chr2L	3794000	3796000	0.0111641	A	0.0120211	A	0.00641036	A	0.00541571	A
chr2L	3796000	3798000	0.00914291	A	0.00970317	A	0.0106717	A	0.0140786	A
chr2L	3798000	3800000	0.0167962	A	0.0112229	A	0.0112472	A	0.0118793	A
chr2L	3800000	3802000	0.0117946	A	0.0180039	A	0.00761921	A	0.0134555	A
chr2L	3802000	3804000	0.0177421	A	0.00951624	A	0.0110722	A	0.013335	A
chr2L	3804000	3806000	0.016272	A	0.0192229	A	0.0160261	A	0.0128242	A
chr2L	3806000	3808000	0.0174834	A	0.0198454	A	0.0164949	A	0.0210557	A
chr2L	3808000	3810000	0.0212956	A	0.0203041	A	0.0206009	A	0.0195167	A
chr2L	3810000	3812000	0.016848	A	0.0251834	A	0.0240893	A	0.0144704	A
chr2L	3812000	3814000	0.0232421	A	0.0143805	A	0.0189047	A	0.0196832	A
chr2L	3814000	3816000	0.0212489	A	0.0238237	A	0.0220529	A	0.0175789	A
chr2L	3816000	3818000	0.015839	A	0.0158643	A	0.0101929	A	0.0184554	A
chr2L	3818000	3820000	0.0201748	A	0.0205938	A	0.0231973	A	0.0248131	A
chr2L	3820000	3822000	0.0242427	A	0.0203482	A	0.0263011	A	0.0229445	A
chr2L	3822000	3824000	0.01487	A	0.0264273	A	0.0174403	A	0.011858	A
chr2L	3824000	3826000	0.0168465	A	0.0197046	A	0.0146587	A	0.0141398	A
chr2L	3826000	3828000	0.0155515	A	0.0254574	A	0.0131138	A	0.0181294	A
chr2L	3828000	3830000	0.0202827	A	0.0160242	A	0.0179716	A	0.0176174	A
chr2L	3830000	3832000	0.0208642	A	0.0193646	A	0.0217756	A	0.022403	A
chr2L	3832000	3834000	0.0230483	A	0.0162897	A	0.0119031	A	0.0235033	A
chr2L	3834000	3836000	0.0161174	A	0.0157446	A	0.0132203	A	0.0157321	A
chr2L	3836000	3838000	0.0192465	A	0.0196478	A	0.016692	A	0.0148569	A
chr2L	3838000	3840000	0.0168436	A	0.0234769	A	0.0216588	A	0.0224575	A
chr2L	3840000	3842000	0.0171567	A	0.0145214	A	0.0183093	A	0.014833	A
chr2L	3842000	3844000	0.0163536	A	0.0228958	A	0.0189485	A	0.00722516	A
chr2L	3844000	3846000	0.0162532	A	0.0216802	A	0.0130875	A	0.0190876	A
chr2L	3846000	3848000	0.0157677	A	0.0140533	A	0.0147457	A	0.0133845	A
chr2L	3848000	3850000	0.0176202	A	0.0172971	A	0.0177402	A	0.00967077	A
chr2L	3850000	3852000	0.0102061	A	0.0220122	A	0.0142246	A	0.00700714	A
chr2L	3852000	3854000	0.0130901	A	0.0204556	A	0.0214681	A	0.00997596	A
chr2L	3854000	3856000	0.0209095	A	0.0135997	A	0.00786717	A	0.0161969	A
chr2L	3856000	3858000	0.0200085	A	0.0168509	A	0.015171	A	0.0183283	A
chr2L	3858000	3860000	0.016635	A	0.0140681	A	0.0233406	A	0.0147324	A
chr2L	3860000	3862000	0.0212726	A	0.0234843	A	0.0110182	A	0.019201	A
chr2L	3862000	3864000	0.0196157	A	0.0222524	A	0.0194964	A	0.0203239	A
chr2L	3864000	3866000	0.0101601	A	0.0204858	A	0.0107691	A	0.0127618	A
chr2L	3866000	3868000	0.0179288	A	0.0232725	A	0.0144915	A	0.0156503	A
chr2L	3868000	3870000	0.0125098	A	0.023683	A	0.0158087	A	0.017873	A
chr2L	3870000	3872000	0.0189424	A	0.0138223	A	0.00916975	A	0.0128007	A
chr2L	3872000	3874000	0.0134729	A	0.00856759	A	0.0104827	A	0.0179651	A
chr2L	3874000	3876000	0.00883907	A	0.00384901	A	0.00495725	A	0.00636674	A
chr2L	3876000	3878000	0.00710384	A	0.00274266	A	-0.00598301	B	0.00858893	A
chr2L	3878000	3880000	-0.0021014	B	-0.00664578	B	-0.00310675	B	0.000391254	A
chr2L	3880000	3882000	-0.00919553	B	0.00127711	A	0.000173133	A	0.000282907	A
chr2L	3882000	3884000	-0.0032792	B	0.00435639	A	-0.00780513	B	-0.00956765	B
chr2L	3884000	3886000	-0.0103027	B	-0.00661375	B	-0.0015218	B	-0.00304446	B
chr2L	3886000	3888000	-0.0114555	B	-0.00778746	B	-0.000666565	B	-0.00114593	B
chr2L	3888000	3890000	0.00350842	A	-0.00426896	B	-0.00552228	B	-0.00474732	B
chr2L	3890000	3892000	-0.0102388	B	-0.00206103	B	-0.00906745	B	-0.00298659	B
chr2L	3892000	3894000	-0.00646607	B	-0.00970183	B	-0.00807903	B	-0.00540682	B
chr2L	3894000	3896000	-0.00509372	B	-0.000490484	B	-0.0110323	B	-0.00642641	B
chr2L	3896000	3898000	-0.0143228	B	-0.0108244	B	-0.00872475	B	-0.00654984	B
chr2L	3898000	3900000	-0.0167494	B	-0.00607104	B	-0.0094008	B	-0.00650713	B
chr2L	3900000	3902000	-0.0138226	B	-0.0058602	B	-0.0138482	B	-0.00211699	B
chr2L	3902000	3904000	-0.0105467	B	-0.0182901	B	-0.0199657	B	-0.00676861	B
chr2L	3904000	3906000	-0.00998431	B	-0.00332239	B	-0.017975	B	-0.0194597	B
chr2L	3906000	3908000	-0.0194941	B	-0.0175953	B	-0.00772556	B	-0.00937493	B
chr2L	3908000	3910000	-0.0166989	B	-0.0122214	B	-0.0127086	B	-0.00644801	B
chr2L	3910000	3912000	-0.0140098	B	-0.00913746	B	-0.0149655	B	-0.014862	B
chr2L	3912000	3914000	-0.0117673	B	-0.00403485	B	-0.00614706	B	-0.00574539	B
chr2L	3914000	3916000	-0.0097142	B	-0.014802	B	-0.0195125	B	-0.000897605	B
chr2L	3916000	3918000	-0.0148599	B	-0.00898579	B	-0.0241461	B	-0.00746852	B
chr2L	3918000	3920000	-0.013887	B	-0.0209217	B	-0.0218979	B	-0.00444312	B
chr2L	3920000	3922000	-0.0112581	B	-0.00113261	B	-0.0167637	B	0.000648505	A
chr2L	3922000	3924000	-0.0169499	B	-0.00508055	B	-0.0164868	B	-0.0122209	B
chr2L	3924000	3926000	-0.0238092	B	-0.0157297	B	-0.0117531	B	-0.0127516	B
chr2L	3926000	3928000	-0.0161072	B	-0.00372694	B	-0.012628	B	-0.0121645	B
chr2L	3928000	3930000	-0.0138416	B	-0.00532302	B	-0.0144493	B	-0.00827079	B
chr2L	3930000	3932000	-0.0100028	B	-0.00470524	B	-0.0118748	B	-0.0155488	B
chr2L	3932000	3934000	-0.017528	B	-0.0107166	B	-0.0107189	B	-0.0126839	B
chr2L	3934000	3936000	-0.0116252	B	-0.0154008	B	-0.0149225	B	-0.0162385	B
chr2L	3936000	3938000	-0.0155108	B	-0.0107165	B	-0.0129497	B	-0.0101517	B
chr2L	3938000	3940000	-0.0111255	B	-0.0124726	B	-0.0121582	B	-0.00609633	B
chr2L	3940000	3942000	-0.0141662	B	-0.00752584	B	-0.0240525	B	-0.00874979	B
chr2L	3942000	3944000	-0.0152689	B	-0.0105518	B	-0.0155969	B	-0.0118842	B
chr2L	3944000	3946000	-0.0160201	B	-0.00478807	B	-0.0149872	B	-0.0150702	B
chr2L	3946000	3948000	-0.0149759	B	-0.0139841	B	-0.017143	B	-0.00226578	B
chr2L	3948000	3950000	0.00326869	A	-0.00498602	B	-0.0239385	B	-0.00769085	B
chr2L	3950000	3952000	-0.0100414	B	-0.0175701	B	-0.0140923	B	-0.0168423	B
chr2L	3952000	3954000	-0.0170808	B	-0.0120845	B	-0.0164792	B	-0.0064938	B
chr2L	3954000	3956000	-0.0173969	B	-0.0145396	B	-0.0119469	B	-0.00826513	B
chr2L	3956000	3958000	-0.00678808	B	-0.00938061	B	-0.0118657	B	-0.00447277	B
chr2L	3958000	3960000	-0.0106058	B	-0.0117057	B	-0.0064786	B	-0.00299225	B
chr2L	3960000	3962000	-0.0151983	B	-0.0108013	B	-0.0181981	B	-0.000989014	B
chr2L	3962000	3964000	-0.00363395	B	-0.00969376	B	-0.0203514	B	0.000262672	A
chr2L	3964000	3966000	-0.00852277	B	-0.00949285	B	-0.0126522	B	0.000433604	A
chr2L	3966000	3968000	-0.0153607	B	-0.00763913	B	-0.0131122	B	-0.00433842	B
chr2L	3968000	3970000	-0.0070781	B	-0.00825087	B	-0.0156058	B	-0.0145111	B
chr2L	3970000	3972000	-0.0151425	B	-0.00950434	B	-0.00600432	B	-0.00758271	B
chr2L	3972000	3974000	-0.0149908	B	-0.00678721	B	-0.0216469	B	-0.0157731	B
chr2L	3974000	3976000	-0.0161974	B	-0.0206248	B	-0.0133799	B	-0.00639025	B
chr2L	3976000	3978000	-0.0118016	B	-0.00697	B	-0.0185565	B	-0.0104963	B
chr2L	3978000	3980000	-0.00771373	B	-0.00954132	B	-0.0203727	B	-0.0138969	B
chr2L	3980000	3982000	-0.00720994	B	-0.00731311	B	-0.00892425	B	-0.00176727	B
chr2L	3982000	3984000	-0.0108659	B	-0.00805301	B	-0.0224387	B	-0.0185177	B
chr2L	3984000	3986000	-0.00520293	B	-0.00855894	B	-0.00985678	B	-0.000308206	B
chr2L	3986000	3988000	-0.00796318	B	-0.0099111	B	-0.0101911	B	-0.00491225	B
chr2L	3988000	3990000	-0.00460692	B	-0.015042	B	-0.0162693	B	-0.0087602	B
chr2L	3990000	3992000	-0.0143829	B	-0.00383525	B	-0.0095427	B	-0.00389807	B
chr2L	3992000	3994000	-0.0122677	B	-0.0105563	B	-0.00908705	B	-0.00687761	B
chr2L	3994000	3996000	-0.0188071	B	-0.00450225	B	-0.0117416	B	-0.00303685	B
chr2L	3996000	3998000	-0.0089917	B	-0.00681743	B	-0.0057341	B	0.00129097	A
[truncated: 64,944 more rows]
