# Supplementary material for: Essential role of Cp190 in physical and regulatory boundary formation
Source: Sci Adv. 2022 May 13;8(19):eabl8834. doi: 10.1126/sciadv.abl8834 (PMC9106302; doi:10.1126/sciadv.abl8834)
Supplement: Supplementary file 2 — Data S1 to S15 [file sciadv.abl8834_data_files_s1_to_s15.zip › sciadv.abl8834_data_file_s5.xlsx]

## Sheet: Sheet1
chr	start	end	width	nWindows	logFC.up	logFC.down	PValue	FDR	direction	best.pos	best.logFC
chr2L	72201	72560	360	34	34	0	4.3161e-11	2.78902e-10	up	72290	3.75421
chr2L	72871	73740	870	83	83	0	5.15704e-13	4.73013e-12	up	73240	4.4063
chr2L	122121	122770	650	64	64	0	4.33507e-11	2.79693e-10	up	122490	3.9019
chr2L	122931	122950	20	1	1	0	0.000138552	0.000420515	up	122940	1.21574
chr2L	395131	395970	840	82	82	0	1.19786e-10	7.22365e-10	up	395600	3.81901
chr2L	403681	403910	230	22	22	0	0.000127993	0.000391326	up	403830	1.75288
chr2L	414031	414110	80	7	7	0	3.2528e-07	1.23316e-06	up	414100	1.8452
chr2L	414151	415280	1130	112	112	0	7.3264e-17	1.47773e-15	up	414710	5.05664
chr2L	419731	419790	60	5	5	0	5.86224e-05	0.000185229	up	419740	1.45664
chr2L	421251	421300	50	3	3	0	3.71951e-05	0.000119525	up	421290	1.41202
chr2L	421391	422020	630	62	62	0	2.3537e-12	1.91758e-11	up	421590	4.1414
chr2L	489671	490620	950	94	94	0	5.47547e-25	7.30779e-23	up	490270	6.00549
chr2L	492111	492800	690	67	67	0	2.32596e-16	4.13007e-15	up	492450	5.07996
chr2L	601351	601380	30	2	2	0	0.000177611	0.000533603	up	601360	1.19885
chr2L	601721	603010	1290	123	123	0	1.15332e-22	7.85578e-21	up	602520	5.55067
chr2L	739811	740880	1070	106	106	0	2.52498e-15	3.56846e-14	up	740200	4.53477
chr2L	819161	819420	260	25	25	0	3.72292e-08	1.54071e-07	up	819330	2.31419
chr2L	871271	872420	1150	106	105	0	4.57256e-15	6.18859e-14	up	871790	4.78166
chr2L	1006291	1006310	20	1	1	0	1.71482e-05	5.67736e-05	up	1006300	1.39824
chr2L	1006521	1007440	920	91	91	0	4.33044e-14	4.87615e-13	up	1006790	4.62608
chr2L	1183691	1183970	280	27	27	0	4.59806e-11	2.95285e-10	up	1183960	2.56723
chr2L	1254131	1254270	140	13	13	0	2.84075e-05	9.27205e-05	up	1254140	1.65388
chr2L	1346121	1346230	110	10	10	0	6.16605e-11	3.84107e-10	up	1346220	2.44473
chr2L	1361991	1363270	1280	122	122	0	3.5541e-14	4.03478e-13	up	1362410	4.48064
chr2L	1491261	1492720	1460	140	140	0	7.1217e-16	1.15139e-14	up	1492060	4.73153
chr2L	1492761	1492780	20	1	1	0	0.000131646	0.000401312	up	1492770	1.2282
chr2L	1715801	1715960	160	15	15	0	4.12864e-07	1.54824e-06	up	1715950	1.89703
chr2L	1883721	1884820	1100	107	107	0	2.13645e-12	1.75782e-11	up	1884430	3.81284
chr2L	1902291	1902310	20	1	1	0	1.51947e-09	7.56094e-09	up	1902300	2.06146
chr2L	1902371	1902620	250	24	24	0	2.78302e-13	2.69544e-12	up	1902400	3.2317
chr2L	2130111	2130500	390	38	38	0	8.87329e-10	4.57426e-09	up	2130290	3.45833
chr2L	2420701	2420770	70	6	6	0	1.10663e-11	7.84647e-11	up	2420750	2.50866
chr2L	2585371	2585980	610	60	60	0	7.25768e-12	5.3091e-11	up	2585930	2.84371
chr2L	2586081	2586180	100	9	9	0	1.2679e-06	4.54148e-06	up	2586170	1.74795
chr2L	2855701	2856800	1100	109	109	0	4.04049e-12	3.1263e-11	up	2856120	3.66801
chr2L	3035061	3035200	140	13	13	0	0.000141271	0.000427682	up	3035190	1.50424
chr2L	3179641	3179970	330	28	28	0	8.73589e-09	3.90717e-08	up	3179650	2.1514
chr2L	3183121	3183880	760	75	75	0	6.59882e-12	4.90485e-11	up	3183310	4.11306
chr2L	3471871	3473190	1320	131	131	0	7.05855e-25	8.88736e-23	up	3472420	6.07184
chr2L	3480151	3481340	1190	117	117	0	1.37685e-09	6.87596e-09	up	3480570	3.52223
chr2L	3481411	3481560	150	13	13	0	5.70376e-07	2.12168e-06	up	3481430	1.84352
chr2L	3530081	3531030	950	94	94	0	5.60694e-14	6.16318e-13	up	3530440	4.72029
chr2L	3563981	3564010	30	2	2	0	4.57576e-08	1.86945e-07	up	3564000	1.87961
chr2L	3564401	3564530	130	12	12	0	1.95933e-08	8.41015e-08	up	3564410	2.32958
chr2L	3618171	3618260	90	8	8	0	6.3744e-05	0.000201106	up	3618200	1.59868
chr2L	3618321	3618570	250	24	24	0	2.1193e-09	1.03524e-08	up	3618560	2.37733
chr2L	3618691	3618730	40	3	3	0	1.2109e-21	6.98789e-20	up	3618720	4.18415
chr2L	3618781	3619030	250	23	23	0	1.4666e-18	4.11737e-17	up	3618920	4.11452
chr2L	3631961	3632170	210	20	20	0	5.82871e-08	2.35358e-07	up	3632040	2.02458
chr2L	3657211	3657660	450	44	44	0	1.66318e-16	3.05775e-15	up	3657420	4.80606
chr2L	3784761	3787130	2370	236	236	0	2.45936e-23	2.04373e-21	up	3786380	5.89695
chr2L	3893301	3893750	450	44	44	0	1.72115e-09	8.49332e-09	up	3893440	3.40634
chr2L	3986581	3986900	320	31	31	0	4.6492e-14	5.17893e-13	up	3986880	3.11305
chr2L	4196001	4196730	730	72	72	0	5.0974e-10	2.7364e-09	up	4196380	3.55453
chr2L	4345411	4346130	720	71	71	0	4.64022e-17	9.6937e-16	up	4345860	5.10891
chr2L	4417751	4418560	810	80	80	0	3.31255e-13	3.13523e-12	up	4418260	4.54214
chr2L	4660571	4661540	970	96	96	0	2.9572e-11	1.9628e-10	up	4661060	3.9715
chr2L	4726181	4726670	490	48	48	0	6.21712e-12	4.65444e-11	up	4726320	3.93784
chr2L	5035981	5036690	710	68	68	0	6.65083e-14	7.19641e-13	up	5036310	4.70113
chr2L	5277911	5279260	1350	133	133	0	6.39871e-17	1.30327e-15	up	5278210	3.6221
chr2L	5300541	5301100	560	55	55	0	1.15526e-07	4.51563e-07	up	5300800	2.78114
chr2L	5329151	5329600	450	44	44	0	3.34887e-20	1.37937e-18	up	5329160	4.2216
chr2L	5329711	5329730	20	1	1	0	0.000440018	0.00127317	up	5329720	1.11503
chr2L	5364921	5364940	20	1	1	0	0.000784191	0.00222562	up	5364930	1.06135
chr2L	5365241	5365300	60	4	4	0	8.60599e-05	0.000268654	up	5365280	1.374
chr2L	5365451	5366870	1420	141	141	0	8.42117e-20	3.13408e-18	up	5365860	5.15
chr2L	5770861	5771900	1040	103	103	0	9.94903e-18	2.36218e-16	up	5771380	5.11669
chr2L	5944601	5945750	1150	113	84	0	0.00301939	0.00809391	up	5944610	1.35513
chr2L	5947631	5949470	1840	183	165	0	1.01058e-19	3.68329e-18	up	5948960	5.36854
chr2L	6172911	6173340	430	42	42	0	9.0694e-13	7.96688e-12	up	6173330	2.83389
chr2L	6173391	6173480	90	8	8	0	0.000369272	0.00107747	up	6173400	1.3549
chr2L	6221231	6221290	60	5	5	0	1.3348e-13	1.3694e-12	up	6221240	2.85575
chr2L	6280321	6280710	390	38	38	0	1.0807e-11	7.68891e-11	up	6280540	3.03964
chr2L	6301891	6301980	90	8	8	0	4.61286e-09	2.15112e-08	up	6301960	2.1711
chr2L	6322881	6322960	80	7	7	0	7.37318e-05	0.000231386	up	6322950	1.44034
chr2L	6323041	6324050	1010	100	100	0	4.18369e-19	1.35806e-17	up	6323640	4.9549
chr2L	6338281	6339110	830	82	82	0	1.37265e-14	1.69743e-13	up	6338680	4.71807
chr2L	6357021	6357550	530	52	52	0	6.35333e-16	1.03929e-14	up	6357120	5.17517
chr2L	6436091	6436230	140	13	13	0	5.42098e-06	1.84928e-05	up	6436220	1.87537
chr2L	6455841	6456610	770	72	72	0	7.17509e-09	3.25109e-08	up	6456380	3.23532
chr2L	6526781	6527780	1000	99	99	0	1.34664e-16	2.55493e-15	up	6527140	4.8845
chr2L	6556791	6558070	1280	124	124	0	3.45328e-14	3.93106e-13	up	6557520	4.43526
chr2L	6584251	6584300	50	4	4	0	0.000347286	0.00101546	up	6584290	1.2595
chr2L	6584381	6584740	360	35	35	0	2.62686e-09	1.26619e-08	up	6584730	2.29419
chr2L	6684341	6685340	1000	98	98	0	2.8045e-14	3.27323e-13	up	6684870	4.5722
chr2L	6797021	6798440	1420	137	137	0	1.25432e-18	3.59427e-17	up	6797610	5.00247
chr2L	7097331	7097850	520	51	51	0	2.24963e-09	1.0958e-08	up	7097470	2.97188
chr2L	7256101	7256200	100	9	9	0	1.1017e-05	3.67971e-05	up	7256190	1.58752
chr2L	7257861	7258780	920	91	91	0	8.84341e-24	8.74865e-22	up	7258290	6.08221
chr2L	7280951	7282230	1280	127	127	0	1.41497e-18	3.99946e-17	up	7281600	4.86145
chr2L	7352941	7353280	340	33	33	0	5.52102e-08	2.23585e-07	up	7353210	2.52984
chr2L	7387891	7388230	340	33	33	0	1.02936e-08	4.57434e-08	up	7387980	2.75774
chr2L	7419991	7420700	710	67	67	0	1.35787e-11	9.49825e-11	up	7420310	4.07226
chr2L	7423491	7423860	370	35	35	0	4.24163e-07	1.58918e-06	up	7423610	2.71628
chr2L	7534391	7534540	150	13	13	0	1.76999e-07	6.82853e-07	up	7534430	2.01991
chr2L	7534571	7535570	1000	98	98	0	2.27084e-20	9.93193e-19	up	7535050	5.14897
chr2L	7641321	7641340	20	1	1	0	1.16595e-06	4.19075e-06	up	7641330	1.59213
chr2L	7641431	7641450	20	1	1	0	8.49634e-07	3.08586e-06	up	7641440	1.63719
chr2L	7641721	7642260	540	53	53	0	2.11842e-16	3.77769e-15	up	7641730	3.46702
chr2L	7808951	7809050	100	6	6	0	0.000293087	0.000862448	up	7808980	1.29729
chr2L	7856111	7857060	950	94	94	0	4.23278e-16	7.23753e-15	up	7856580	4.98299
chr2L	7886341	7886420	80	3	3	0	0.000382815	0.00111464	up	7886380	1.21696
chr2L	7890211	7891530	1320	126	126	0	9.69483e-15	1.22811e-13	up	7890840	4.79142
chr2L	7953311	7953750	440	43	43	0	3.22303e-08	1.34725e-07	up	7953570	3.0487
chr2L	8024311	8024770	460	45	45	0	9.31041e-11	5.69731e-10	up	8024750	2.53853
chr2L	8184971	8185390	420	41	41	0	8.69501e-08	3.44731e-07	up	8184990	2.13172
chr2L	8210471	8210640	170	16	16	0	0.000116855	0.000359921	up	8210550	1.71542
chr2L	8485341	8485830	490	48	48	0	2.17317e-12	1.78097e-11	up	8485820	2.91739
chr2L	9067221	9067330	110	10	10	0	1.89903e-06	6.73249e-06	up	9067320	1.81309
chr2L	9464761	9465040	280	27	27	0	7.28897e-10	3.82395e-09	up	9464770	2.55277
chr2L	9512481	9512920	440	41	41	0	1.20998e-08	5.32008e-08	up	9512770	2.39655
chr2L	9539561	9540790	1230	121	121	0	8.74519e-15	1.11804e-13	up	9540130	4.5978
chr2L	9566901	9567700	800	79	79	0	5.10857e-11	3.21608e-10	up	9567450	3.81412
chr2L	9576411	9577580	1170	116	116	0	3.65051e-15	5.05596e-14	up	9576840	5.0535
chr2L	9612081	9612170	90	6	6	0	1.27606e-06	4.56678e-06	up	9612110	1.7838
chr2L	9612201	9612910	710	68	68	0	2.64284e-20	1.13206e-18	up	9612900	5.07891
chr2L	9613421	9613500	80	7	7	0	7.24861e-09	3.28082e-08	up	9613480	2.20301
chr2L	9887391	9888340	950	94	94	0	9.04091e-14	9.63205e-13	up	9887980	4.20134
chr2L	10033321	10033400	80	7	6	0	0.000572791	0.00163908	up	10033380	1.26449
chr2L	10033481	10033860	380	36	36	0	7.7928e-07	2.83778e-06	up	10033690	2.40033
chr2L	10053821	10053980	160	15	15	0	1.97498e-12	1.63467e-11	up	10053900	3.61351
chr2L	10108781	10109090	310	30	30	0	6.76613e-08	2.71888e-07	up	10108930	2.83267
chr2L	10112071	10112220	150	14	14	0	1.63662e-08	7.05409e-08	up	10112200	2.11911
chr2L	10121831	10121960	130	12	12	0	5.72022e-05	0.000181017	up	10121890	1.58437
chr2L	10124031	10124300	270	23	23	0	2.47155e-09	1.19688e-08	up	10124070	2.24072
chr2L	10458991	10459310	320	31	31	0	2.21866e-06	7.7959e-06	up	10459300	1.78765
chr2L	10603431	10603990	560	55	55	0	1.00853e-07	3.97197e-07	up	10603540	2.52285
chr2L	10614941	10615760	820	81	81	0	4.30667e-10	2.34832e-09	up	10615340	3.75778
chr2L	10625841	10626380	540	53	53	0	5.73816e-08	2.31927e-07	up	10626110	3.03339
chr2L	10984991	10985010	20	1	1	0	5.18178e-06	1.77058e-05	up	10985000	1.48664
chr2L	10985741	10986710	970	96	96	0	5.8929e-18	1.47861e-16	up	10986190	5.23562
chr2L	11171421	11172590	1170	116	116	0	5.16317e-16	8.65038e-15	up	11172130	5.06389
chr2L	11318571	11318860	290	28	28	0	2.23335e-09	1.08915e-08	up	11318750	2.36343
chr2L	11358801	11359290	490	48	48	0	7.32144e-10	3.83614e-09	up	11359000	3.63089
chr2L	11517151	11517390	240	23	23	0	4.87179e-06	1.66741e-05	up	11517360	1.77434
chr2L	11517421	11517470	50	4	4	0	0.000480776	0.00138628	up	11517450	1.21165
chr2L	11624011	11624560	550	54	54	0	1.22052e-08	5.36073e-08	up	11624310	3.03779
chr2L	11807361	11807510	150	14	14	0	7.70542e-06	2.60082e-05	up	11807370	1.64384
chr2L	11816151	11816960	810	80	80	0	8.37182e-16	1.31264e-14	up	11816560	4.75681
chr2L	11878631	11879160	530	52	52	0	2.11514e-12	1.74374e-11	up	11878990	4.26754
chr2L	11904241	11904540	300	29	29	0	6.71107e-10	3.54314e-09	up	11904440	3.41024
chr2L	11940711	11941210	500	49	49	0	4.07231e-08	1.67841e-07	up	11940730	2.23539
chr2L	12078211	12078410	200	19	19	0	3.39428e-16	5.90094e-15	up	12078400	3.29651
chr2L	12078441	12078640	200	19	19	0	1.50568e-14	1.84546e-13	up	12078450	3.0296
chr2L	12085761	12086520	760	74	74	0	8.18984e-10	4.24829e-09	up	12086080	3.59866
chr2L	12373341	12374120	780	77	77	0	4.40953e-10	2.39498e-09	up	12373590	3.63515
chr2L	12374501	12374850	350	34	34	0	9.19325e-11	5.63392e-10	up	12374510	2.48207
chr2L	12424221	12424320	100	8	8	0	2.16536e-06	7.6311e-06	up	12424280	1.75446
chr2L	12424361	12425150	790	78	78	0	8.62115e-18	2.08261e-16	up	12424760	5.27235
chr2L	12519951	12520720	770	76	75	0	2.66597e-10	1.5112e-09	up	12520350	3.30843
chr2L	12540201	12540540	340	33	33	0	3.12473e-07	1.18677e-06	up	12540330	2.58519
chr2L	12578921	12579280	360	35	35	0	4.08356e-10	2.24137e-09	up	12579270	2.67061
chr2L	12602771	12603060	290	27	27	0	2.67331e-11	1.79155e-10	up	12603050	2.7675
chr2L	12603521	12603920	400	38	38	0	1.8338e-11	1.25941e-10	up	12603530	2.6913
chr2L	12803551	12803830	280	27	27	0	1.44e-07	5.60748e-07	up	12803720	2.11285
chr2L	12880431	12880820	390	38	38	0	5.94144e-09	2.7248e-08	up	12880570	2.88044
chr2L	13003131	13004360	1230	122	122	0	3.18382e-12	2.51694e-11	up	13003760	4.23497
chr2L	13325761	13326350	590	58	58	0	6.33435e-11	3.94e-10	up	13326010	3.6904
chr2L	13499981	13501090	1110	110	110	0	5.88264e-19	1.86583e-17	up	13500630	5.39779
chr2L	13540761	13541040	280	27	27	0	7.43965e-08	2.96658e-07	up	13540770	2.0377
chr2L	13732501	13732520	20	1	1	0	1.01165e-05	3.39533e-05	up	13732510	1.42822
chr2L	13732611	13732670	60	3	3	0	0.00273403	0.00735744	up	13732620	1.04424
chr2L	14094571	14094610	40	3	3	0	6.7627e-27	1.4789e-24	up	14094600	5.67922
chr2L	14094671	14094920	250	24	24	0	9.47649e-21	4.86109e-19	up	14094680	4.17653
chr2L	14112261	14112290	30	2	2	0	9.44048e-05	0.000293602	up	14112270	1.30484
chr2L	14160651	14161710	1060	100	100	0	4.36664e-18	1.11309e-16	up	14161040	5.17458
chr2L	14211101	14211120	20	1	1	0	0.000700032	0.00199632	up	14211110	1.08732
chr2L	14211241	14211770	530	52	52	0	3.24791e-09	1.54053e-08	up	14211590	3.44081
chr2L	14354911	14355300	390	38	38	0	3.16267e-09	1.50526e-08	up	14355080	2.99143
chr2L	14581131	14581720	590	58	58	0	1.23808e-10	7.45537e-10	up	14581400	3.77962
chr2L	14581851	14581910	60	5	5	0	0.00121663	0.00339268	up	14581870	1.18889
chr2L	14588001	14588570	570	56	56	0	2.47568e-17	5.59047e-16	up	14588560	3.58614
chr2L	14588811	14588900	90	8	8	0	5.0845e-17	1.0563e-15	up	14588820	3.48419
chr2L	14589001	14589160	160	15	15	0	1.35779e-15	2.02209e-14	up	14589010	3.83913
chr2L	14589891	14590010	120	9	7	0	0.00124854	0.00347003	up	14589950	1.18354
chr2L	14705701	14707050	1350	134	134	0	2.16336e-22	1.38289e-20	up	14706450	5.35299
chr2L	15112581	15113830	1250	123	123	0	9.65048e-14	1.01513e-12	up	15113320	4.53383
chr2L	15422361	15422720	360	35	35	0	1.84566e-16	3.36347e-15	up	15422710	3.50328
chr2L	15438741	15438830	90	8	8	0	1.44707e-07	5.62976e-07	up	15438820	1.88947
chr2L	15439031	15439290	260	25	25	0	4.53919e-15	6.16351e-14	up	15439040	3.21565
chr2L	15498361	15499360	1000	99	99	0	1.05019e-16	2.02955e-15	up	15498920	4.46702
chr2L	15504661	15504830	170	16	16	0	1.19066e-12	1.02004e-11	up	15504740	3.03983
chr2L	15643311	15644330	1020	101	101	0	5.5002e-20	2.17651e-18	up	15643980	5.42198
chr2L	15644431	15644540	110	10	10	0	3.67542e-08	1.52257e-07	up	15644450	1.99897
chr2L	15782861	15783480	620	61	61	0	1.35296e-11	9.47985e-11	up	15783130	3.67627
chr2L	15903561	15904170	610	60	60	0	6.31144e-10	3.34064e-09	up	15904020	3.36607
chr2L	15949461	15949830	370	35	35	0	7.79438e-13	6.94971e-12	up	15949740	2.86155
chr2L	16026771	16027160	390	38	38	0	1.14705e-09	5.80512e-09	up	16026780	2.37577
chr2L	16223601	16224040	440	39	39	0	4.28058e-11	2.77037e-10	up	16223980	2.89393
chr2L	16275791	16276240	450	44	44	0	5.19192e-12	3.94377e-11	up	16276230	2.67851
chr2L	16647991	16648180	190	18	18	0	7.34439e-09	3.31695e-08	up	16648030	2.53828
chr2L	16670471	16670520	50	3	3	0	1.49043e-06	5.3111e-06	up	16670480	1.65322
chr2L	16670551	16670570	20	1	1	0	0.000117946	0.000363011	up	16670560	1.23001
chr2L	16742711	16743610	900	89	89	0	6.19964e-17	1.26894e-15	up	16743130	5.00604
chr2L	16815721	16816490	770	76	76	0	1.24492e-15	1.87415e-14	up	16816160	5.1119
chr2L	16876411	16876470	60	4	4	0	0.000583653	0.00166902	up	16876440	1.21342
chr2L	16876501	16876780	280	27	27	0	2.45833e-09	1.19327e-08	up	16876770	2.53167
chr2L	17092821	17093060	240	23	23	0	5.48202e-09	2.52525e-08	up	17092850	2.34726
chr2L	17130841	17131240	400	39	39	0	1.08121e-09	5.4987e-09	up	17131020	3.60026
chr2L	17163341	17163620	280	27	27	0	2.59116e-10	1.47281e-09	up	17163560	2.78976
chr2L	17195161	17195530	370	35	35	0	8.17648e-08	3.24482e-07	up	17195390	2.65816
chr2L	17201841	17202090	250	24	24	0	2.26824e-11	1.52748e-10	up	17201910	2.89967
chr2L	17260441	17261060	620	60	60	0	1.17994e-13	1.22566e-12	up	17260830	4.52119
chr2L	17261211	17261290	80	7	7	0	0.00111677	0.00312051	up	17261220	1.24551
chr2L	17465841	17466300	460	45	45	0	1.13908e-09	5.77178e-09	up	17466140	3.08061
chr2L	17550681	17550940	260	25	25	0	3.0087e-10	1.68935e-09	up	17550740	2.42719
chr2L	17589581	17590490	910	90	90	0	8.44805e-20	3.13408e-18	up	17590030	5.47839
chr2L	17650871	17651280	410	40	40	0	3.45439e-08	1.43386e-07	up	17651060	3.04394
chr2L	17734671	17735060	390	38	38	0	7.34005e-11	4.54514e-10	up	17734910	3.67115
chr2L	17784291	17784980	690	67	67	0	7.96153e-24	8.06833e-22	up	17784970	5.16885
chr2L	17785041	17785360	320	31	31	0	8.25379e-12	5.97465e-11	up	17785050	2.8822
chr2L	17785471	17785530	60	4	4	0	5.31815e-06	1.81569e-05	up	17785500	1.60759
chr2L	17953501	17953610	110	8	8	0	4.65557e-11	2.98057e-10	up	17953510	2.46429
chr2L	17953691	17953760	70	6	6	0	4.83639e-05	0.000153868	up	17953710	1.38843
chr2L	17958211	17958750	540	49	49	0	6.04411e-09	2.76578e-08	up	17958300	2.20823
chr2L	17959991	17960130	140	11	11	0	1.21645e-14	1.51782e-13	up	17960120	3.01129
chr2L	17960211	17960750	540	53	53	0	7.015e-15	9.10854e-14	up	17960370	4.27658
chr2L	17963841	17964040	200	19	19	0	5.43193e-06	1.85149e-05	up	17963930	1.98728
chr2L	18032581	18033040	460	43	43	0	3.12005e-10	1.74479e-09	up	18033030	2.42196
chr2L	18067231	18067250	20	1	1	0	0.000106812	0.000329719	up	18067240	1.23232
chr2L	18067331	18067620	290	28	28	0	4.45433e-11	2.86941e-10	up	18067380	2.62261
chr2L	18116981	18117080	100	9	9	0	0.00148768	0.00409902	up	18117070	1.18856
chr2L	18117131	18117200	70	6	6	0	0.00259334	0.00700946	up	18117140	1.05615
chr2L	18284201	18284640	440	41	41	0	1.04155e-08	4.61367e-08	up	18284340	2.91584
chr2L	18294281	18294740	460	45	45	0	1.82395e-10	1.07041e-09	up	18294720	2.57647
chr2L	18347841	18348360	520	51	51	0	8.4134e-09	3.77921e-08	up	18348110	3.28615
chr2L	18440761	18442010	1250	118	118	0	6.60179e-16	1.0715e-14	up	18441400	4.6711
chr2L	18442131	18442180	50	4	4	0	4.67082e-05	0.000149057	up	18442140	1.43671
chr2L	18516231	18516890	660	60	60	0	3.0496e-08	1.2812e-07	up	18516360	2.44134
chr2L	18665331	18666790	1460	144	144	0	4.12556e-19	1.34974e-17	up	18666100	5.29415
chr2L	18667611	18668440	830	81	36	0	0.00280311	0.00753359	up	18668240	1.33788
chr2L	18775901	18775920	20	1	1	0	2.60645e-05	8.5476e-05	up	18775910	1.36889
chr2L	18776131	18777220	1090	108	108	0	1.68563e-15	2.50135e-14	up	18776750	4.65256
chr2L	18839161	18840500	1340	133	133	0	1.38277e-17	3.22776e-16	up	18839740	4.8798
chr2L	18930241	18930710	470	44	44	0	5.13685e-09	2.37945e-08	up	18930400	2.8571
chr2L	19245801	19246210	410	38	38	0	5.23614e-09	2.41735e-08	up	19245820	2.22244
chr2L	19270961	19271020	60	4	4	0	2.82131e-05	9.22019e-05	up	19270970	1.48689
chr2L	19281931	19282190	260	25	25	0	1.10902e-07	4.34306e-07	up	19282180	1.99244
chr2L	19319311	19319750	440	43	43	0	3.00468e-08	1.26617e-07	up	19319680	2.56724
chr2L	19363441	19363930	490	48	48	0	1.30757e-13	1.34479e-12	up	19363820	4.55438
chr2L	19382361	19382900	540	52	52	0	2.91771e-11	1.9397e-10	up	19382410	2.76749
chr2L	19414921	19415760	840	83	83	0	2.15845e-10	1.23531e-09	up	19415410	3.72628
chr2L	19415871	19415940	70	3	3	0	0.000490576	0.00141257	up	19415930	1.20285
chr2L	19425481	19426440	960	93	93	0	2.71134e-12	2.17483e-11	up	19426070	4.23464
chr2L	19633871	19633940	70	6	6	0	0.00137525	0.00380437	up	19633910	1.16594
chr2L	19634021	19634630	610	60	60	0	2.53184e-10	1.44107e-09	up	19634320	3.65451
chr2L	19682441	19683010	570	56	56	0	4.7622e-09	2.21578e-08	up	19682900	2.56066
chr2L	19816941	19817670	730	69	69	0	7.18692e-15	9.27381e-14	up	19817290	4.6799
chr2L	19887151	19888110	960	95	95	0	8.09447e-14	8.66817e-13	up	19887620	4.03631
chr2L	19989521	19989570	50	2	2	0	0.000861434	0.00243938	up	19989560	1.10073
chr2L	19989601	19990070	470	46	46	0	1.95987e-10	1.14211e-09	up	19989690	2.7252
chr2L	20106431	20106980	550	54	54	0	7.70468e-16	1.22187e-14	up	20106810	4.84848
chr2L	20120571	20121530	960	90	89	0	5.36095e-26	8.24991e-24	up	20121020	5.84497
chr2L	20260501	20260610	110	10	10	0	5.63682e-07	2.09866e-06	up	20260600	1.79921
chr2L	20292431	20292490	60	5	5	0	4.07426e-05	0.000130521	up	20292460	1.5157
chr2L	20292561	20292600	40	2	2	0	3.1787e-05	0.000103264	up	20292590	1.39485
chr2L	20293361	20293760	400	39	39	0	3.63767e-10	2.00458e-09	up	20293750	2.45541
chr2L	20293791	20294730	940	93	93	0	5.65695e-13	5.14324e-12	up	20293800	2.93414
chr2L	20314731	20314960	230	21	21	0	2.12031e-09	1.03524e-08	up	20314810	2.35411
chr2L	20414351	20415630	1280	127	127	0	2.13648e-19	7.27628e-18	up	20415040	5.86403
chr2L	20425721	20426190	470	45	45	0	1.40753e-08	6.13671e-08	up	20425930	2.8553
chr2L	20464141	20465010	870	83	83	0	4.14764e-11	2.69273e-10	up	20464680	2.74899
chr2L	20481451	20481900	450	44	44	0	1.46618e-07	5.69877e-07	up	20481830	2.28611
chr2L	20488031	20488650	620	59	57	0	1.14915e-10	6.96021e-10	up	20488300	3.75657
chr2L	20575831	20575850	20	1	1	0	0.000421676	0.00122265	up	20575840	1.11903
chr2L	20576031	20576120	90	8	8	0	2.13653e-13	2.12884e-12	up	20576080	2.88598
chr2L	20826351	20826820	470	46	46	0	1.41514e-08	6.15052e-08	up	20826440	2.66422
chr2L	20922631	20923500	870	85	85	0	5.31344e-11	3.33495e-10	up	20922930	3.91251
chr2L	21108611	21109130	520	51	51	0	3.59394e-10	1.98575e-09	up	21108880	3.56274
chr2L	21379821	21380070	250	24	24	0	3.90388e-08	1.61399e-07	up	21379930	2.55625
chr2L	21560621	21560680	60	5	5	0	2.92852e-05	9.53606e-05	up	21560630	1.46642
chr2L	21683451	21683760	310	30	30	0	4.06774e-06	1.39913e-05	up	21683750	1.76831
chr2L	21903991	21904600	610	59	59	0	1.58806e-10	9.42629e-10	up	21904400	3.7077
chr2R	1150881	1151210	330	32	32	0	9.19127e-14	9.74227e-13	up	1151020	4.55001
chr2R	2955181	2955360	180	17	17	0	1.56639e-09	7.77582e-09	up	2955200	2.53154
chr2R	6037621	6038010	390	38	38	0	1.38768e-11	9.65795e-11	up	6037860	3.9536
chr2R	6150291	6150380	90	8	8	0	5.38576e-07	2.00878e-06	up	6150300	1.79634
chr2R	6150461	6150830	370	36	36	0	5.86125e-13	5.29424e-12	up	6150800	3.20647
chr2R	6150891	6152010	1120	111	111	0	8.12539e-30	6.33433e-27	up	6151290	6.76241
chr2R	6152091	6152110	20	1	1	0	3.55031e-05	0.000114353	up	6152100	1.32852
chr2R	6507371	6507390	20	1	1	0	0.00109077	0.00305402	up	6507380	1.04736
chr2R	6525361	6525750	390	38	38	0	6.30696e-10	3.34064e-09	up	6525460	3.42799
chr2R	6571341	6571360	20	1	1	0	0.000875114	0.00247185	up	6571350	1.08327
chr2R	6590191	6590620	430	42	42	0	4.99392e-11	3.15346e-10	up	6590290	3.10265
chr2R	6636651	6636910	260	23	23	0	3.19539e-06	1.1101e-05	up	6636810	1.74798
chr2R	6661581	6662310	730	71	70	0	3.32476e-15	4.63569e-14	up	6662030	4.48018
chr2R	6718221	6718460	240	23	23	0	5.18335e-08	2.10526e-07	up	6718390	2.31044
chr2R	6922441	6922470	30	2	2	0	0.00023405	0.000693636	up	6922460	1.23295
chr2R	6922621	6923730	1110	110	110	0	3.72368e-26	6.40099e-24	up	6923290	6.35052
chr2R	7048741	7049070	330	32	32	0	2.38377e-12	1.93469e-11	up	7049060	3.00384
chr2R	7123161	7123880	720	71	71	0	1.08607e-09	5.51665e-09	up	7123410	3.53136
chr2R	7186031	7186960	930	92	92	0	1.41589e-11	9.83783e-11	up	7186580	4.13482
chr2R	7287731	7288430	700	66	66	0	3.99257e-10	2.19724e-09	up	7287830	2.51032
chr2R	7373631	7374130	500	49	49	0	1.00731e-09	5.15438e-09	up	7374020	3.33267
chr2R	7939781	7940910	1130	111	111	0	1.501e-10	8.94783e-10	up	7940470	3.83898
chr2R	7941021	7941130	110	7	7	0	9.98643e-05	0.000308962	up	7941090	1.37677
chr2R	8013851	8014860	1010	99	97	0	7.20622e-10	3.78532e-09	up	8014410	3.26126
chr2R	8052691	8052940	250	23	23	0	2.32639e-05	7.66545e-05	up	8052930	1.60302
chr2R	8251051	8251090	40	3	3	0	0.000358022	0.00104612	up	8251060	1.2319
chr2R	8251511	8252300	790	74	74	0	4.25791e-26	6.80447e-24	up	8251760	6.0581
chr2R	8340151	8340560	410	39	39	0	1.46947e-07	5.70621e-07	up	8340260	2.80571
chr2R	8411351	8411650	300	29	29	0	1.05584e-06	3.81478e-06	up	8411450	2.00253
chr2R	8543581	8544130	550	54	54	0	3.01142e-08	1.26644e-07	up	8543930	3.02498
chr2R	8623141	8623700	560	55	55	0	4.95899e-10	2.66899e-09	up	8623660	2.41769
chr2R	8632101	8632240	140	11	11	0	0.00138181	0.00381996	up	8632220	1.22472
chr2R	8808461	8809030	570	56	56	0	3.84159e-11	2.50578e-10	up	8808620	3.97244
chr2R	8992041	8992970	930	92	92	0	1.23943e-15	1.87267e-14	up	8992450	4.86333
chr2R	9067401	9067610	210	20	20	0	7.62509e-07	2.78648e-06	up	9067530	2.2302
chr2R	9308441	9309410	970	96	96	0	1.83417e-12	1.52725e-11	up	9308810	4.19042
chr2R	9309511	9309530	20	1	1	0	0.000381299	0.00111101	up	9309520	1.12879
chr2R	9363361	9363650	290	28	28	0	4.87221e-08	1.98666e-07	up	9363640	2.02531
chr2R	9463171	9463330	160	11	11	0	1.26455e-08	5.54242e-08	up	9463310	2.06545
chr2R	9463391	9463780	390	38	38	0	8.48742e-12	6.12244e-11	up	9463440	3.49974
chr2R	9463821	9463840	20	1	1	0	6.6602e-07	2.45112e-06	up	9463830	1.63387
chr2R	9470991	9471200	210	20	20	0	3.27508e-07	1.24047e-06	up	9471140	2.09789
chr2R	9611531	9611780	250	24	24	0	2.68753e-09	1.29244e-08	up	9611770	2.2267
chr2R	9677251	9677550	300	29	29	0	3.84398e-06	1.32656e-05	up	9677370	1.90257
chr2R	9677761	9678350	590	55	55	0	1.59762e-08	6.90032e-08	up	9678270	2.53529
chr2R	9810131	9811250	1120	111	111	0	1.9166e-15	2.7651e-14	up	9810830	4.59165
chr2R	9820001	9820800	800	77	77	0	7.5466e-16	1.206e-14	up	9820230	5.1513
chr2R	9868051	9868180	130	12	12	0	0.00341608	0.00906374	up	9868080	1.16323
chr2R	9868371	9869020	650	63	63	0	3.45337e-10	1.91317e-09	up	9868640	3.74886
chr2R	9910851	9910900	50	4	4	0	3.03497e-07	1.15585e-06	up	9910860	1.75029
chr2R	9942201	9942220	20	1	1	0	3.25182e-05	0.000105557	up	9942210	1.33907
chr2R	9942411	9943490	1080	107	107	0	3.14807e-25	4.51042e-23	up	9942980	6.08179
chr2R	9943541	9943580	40	3	3	0	0.000141325	0.000427682	up	9943560	1.27729
chr2R	10162471	10162730	260	25	25	0	6.48877e-08	2.61502e-07	up	10162720	2.04699
chr2R	10207741	10208120	380	37	37	0	2.94202e-08	1.24229e-07	up	10208100	2.34687
chr2R	10395741	10396300	560	55	55	0	2.46218e-09	1.19374e-08	up	10395950	3.34667
chr2R	10441221	10441720	500	49	49	0	3.30891e-11	2.17885e-10	up	10441380	3.75666
chr2R	10554561	10555530	970	96	96	0	1.05226e-12	9.10858e-12	up	10555240	4.17246
chr2R	10923771	10923980	210	20	20	0	6.96184e-09	3.15791e-08	up	10923970	2.16094
chr2R	11039131	11039330	200	19	19	0	2.0213e-10	1.16808e-09	up	11039200	3.01672
chr2R	11053891	11053940	50	4	4	0	0.000141611	0.000428234	up	11053930	1.34431
chr2R	11053971	11054040	70	6	6	0	1.04104e-06	3.76787e-06	up	11054020	1.71004
chr2R	11131551	11131730	180	16	16	0	4.74448e-11	3.03281e-10	up	11131700	2.65459
chr2R	11131761	11131880	120	11	11	0	1.99073e-05	6.58032e-05	up	11131770	1.55883
chr2R	11133321	11133370	50	4	4	0	0.000125207	0.000383371	up	11133340	1.31625
chr2R	11407761	11408000	240	22	22	0	3.12971e-09	1.49128e-08	up	11407990	2.32955
chr2R	11408281	11408880	600	58	58	0	3.76651e-11	2.46454e-10	up	11408350	3.61882
chr2R	11408911	11408990	80	6	6	0	4.13022e-05	0.00013211	up	11408920	1.50321
chr2R	11409811	11410010	200	19	19	0	0.00241144	0.00654873	up	11409940	1.27287
chr2R	11410071	11410090	20	1	1	0	1.13963e-05	3.80334e-05	up	11410080	1.43408
chr2R	11410151	11411190	1040	102	102	0	5.66903e-16	9.34715e-15	up	11411080	3.78107
chr2R	11411341	11411360	20	1	1	0	1.02617e-06	3.7173e-06	up	11411350	1.59681
chr2R	11411431	11411550	120	11	11	0	0.00175969	0.00482607	up	11411440	1.25383
chr2R	11451721	11452900	1180	117	117	0	1.5541e-12	1.31513e-11	up	11452540	4.22165
chr2R	11613101	11613680	580	57	57	0	1.27764e-10	7.67137e-10	up	11613280	3.85753
chr2R	11627581	11627680	100	9	9	0	4.00275e-07	1.50374e-06	up	11627670	1.86708
chr2R	11627801	11628700	900	89	89	0	2.41404e-14	2.85765e-13	up	11628210	4.52633
chr2R	11634861	11635010	150	14	14	0	2.9353e-13	2.83632e-12	up	11635000	2.824
chr2R	11824641	11825600	960	95	95	0	6.61088e-15	8.61072e-14	up	11825240	4.55412
chr2R	12097521	12097860	340	33	33	0	2.80723e-10	1.58694e-09	up	12097820	2.50489
chr2R	12140311	12140330	20	1	1	0	7.70395e-07	2.81035e-06	up	12140320	1.63732
chr2R	12141501	12141720	220	21	21	0	4.22668e-08	1.73194e-07	up	12141580	2.21123
chr2R	12200691	12201950	1260	125	125	0	3.86346e-12	3.01176e-11	up	12201070	3.89832
chr2R	12234231	12234630	400	39	39	0	2.30741e-08	9.81297e-08	up	12234370	3.13917
chr2R	12237721	12237860	140	13	13	0	6.95744e-12	5.1438e-11	up	12237850	2.58592
chr2R	12238331	12238360	30	2	2	0	5.45736e-08	2.21223e-07	up	12238350	1.86243
chr2R	12274111	12274770	660	65	65	0	3.12302e-18	8.26507e-17	up	12274400	5.21367
chr2R	12335131	12335420	290	28	28	0	2.04252e-11	1.38671e-10	up	12335280	3.80466
chr2R	12380651	12380800	150	14	14	0	2.95932e-08	1.24832e-07	up	12380720	2.05602
chr2R	12520931	12522020	1090	105	105	0	5.19766e-16	8.67321e-15	up	12521410	4.78413
chr2R	12598561	12598730	170	16	16	0	1.16662e-10	7.05574e-10	up	12598570	2.44493
chr2R	12598781	12598840	60	5	5	0	0.00152422	0.00419414	up	12598830	1.15139
chr2R	12730751	12730820	70	6	6	0	0.000173053	0.000520285	up	12730760	1.31618
chr2R	12730861	12731080	220	21	21	0	4.56827e-10	2.47473e-09	up	12730870	2.34273
chr2R	12742171	12742720	550	54	54	0	1.89877e-09	9.30353e-09	up	12742350	3.21686
chr2R	12746781	12747290	510	50	50	0	3.21886e-09	1.5285e-08	up	12747010	3.36692
chr2R	12843691	12844090	400	39	39	0	3.27716e-08	1.3645e-07	up	12844000	2.11508
chr2R	12847121	12847690	570	55	55	0	2.09472e-08	8.97274e-08	up	12847370	3.0751
chr2R	13076061	13076240	180	16	16	0	5.33835e-10	2.86117e-09	up	13076140	2.30822
chr2R	13096901	13097310	410	40	40	0	4.86888e-13	4.4956e-12	up	13097020	4.24669
chr2R	13297471	13297630	160	15	15	0	1.0735e-08	4.74004e-08	up	13297610	2.18589
chr2R	13340141	13340570	430	42	42	0	2.75209e-08	1.16445e-07	up	13340380	3.04498
chr2R	13355961	13356250	290	28	28	0	1.78771e-09	8.80088e-09	up	13356050	3.19194
chr2R	13362391	13362830	440	43	43	0	4.48944e-12	3.44799e-11	up	13362620	3.9855
chr2R	13452991	13454220	1230	121	121	0	1.72529e-14	2.0877e-13	up	13453610	4.53538
chr2R	13577511	13577870	360	35	35	0	2.00288e-10	1.16066e-09	up	13577730	3.73314
chr2R	13762631	13763060	430	42	42	0	1.01847e-08	4.53076e-08	up	13762820	3.14003
chr2R	13805561	13806030	470	46	46	0	1.50566e-11	1.04441e-10	up	13805730	3.94812
chr2R	13829141	13829460	320	30	30	0	1.02799e-10	6.2629e-10	up	13829220	2.82062
chr2R	13941811	13942720	910	90	88	0	1.54597e-14	1.88772e-13	up	13942260	4.19294
chr2R	13967111	13967210	100	9	9	0	0.00336583	0.00895902	up	13967190	1.10012
chr2R	13967511	13968640	1130	112	112	0	1.54925e-14	1.88772e-13	up	13968220	4.55796
chr2R	14004631	14004890	260	25	25	0	3.83351e-09	1.79777e-08	up	14004770	2.73134
chr2R	14433781	14434010	230	18	18	0	5.89481e-10	3.13209e-09	up	14433980	2.3735
chr2R	14434061	14434560	500	49	49	0	9.05187e-19	2.7254e-17	up	14434390	5.37213
chr2R	14446781	14447520	740	73	73	0	2.56399e-09	1.23876e-08	up	14447040	3.44209
chr2R	14447781	14448170	390	38	38	0	1.25751e-09	6.31034e-09	up	14447910	3.27383
chr2R	14492461	14493030	570	56	56	0	3.68205e-07	1.38829e-06	up	14492810	2.70783
chr2R	14546791	14547350	560	55	55	0	5.22487e-12	3.96156e-11	up	14547080	4.20142
chr2R	14588541	14588700	160	15	15	0	2.20685e-08	9.41423e-08	up	14588600	2.35606
chr2R	14624181	14625110	930	92	92	0	4.01151e-22	2.41563e-20	up	14624620	5.61272
chr2R	14653681	14654230	550	54	54	0	1.67633e-08	7.21775e-08	up	14654020	3.06253
chr2R	14860591	14860630	40	3	3	0	0.000862443	0.00243938	up	14860600	1.15223
chr2R	14870851	14871760	910	90	90	0	2.77105e-14	3.24329e-13	up	14871250	4.50255
chr2R	14871801	14871830	30	2	2	0	0.00018519	0.00055477	up	14871810	1.27548
chr2R	14934791	14934810	20	1	1	0	1.42794e-05	4.74646e-05	up	14934800	1.40308
chr2R	14934841	14935830	990	98	98	0	8.20736e-16	1.29173e-14	up	14935410	4.67446
chr2R	15038881	15039090	210	20	20	0	2.06043e-09	1.00837e-08	up	15038930	2.48703
chr2R	15244291	15245520	1230	114	114	0	3.35684e-13	3.16992e-12	up	15245110	4.06781
chr2R	15245871	15245890	20	1	1	0	0.00110941	0.0031041	up	15245880	1.03201
chr2R	15339141	15339980	840	82	82	0	6.24487e-18	1.54449e-16	up	15339720	4.71709
chr2R	15371181	15372270	1090	108	108	0	2.16936e-12	1.78097e-11	up	15371630	4.25555
chr2R	15372411	15372490	80	7	7	0	0.000156561	0.00047207	up	15372430	1.36912
chr2R	15375271	15375800	530	46	46	0	4.85081e-14	5.36041e-13	up	15375350	4.44519
chr2R	15376031	15376460	430	42	42	0	5.22111e-15	6.95312e-14	up	15376040	3.44378
chr2R	15485241	15485710	470	46	46	0	4.97767e-11	3.15089e-10	up	15485540	3.91496
chr2R	15732981	15733320	340	33	33	0	8.85019e-08	3.50215e-07	up	15733150	2.60003
chr2R	15783061	15783450	390	38	38	0	3.27071e-08	1.36444e-07	up	15783440	2.21596
chr2R	15816251	15816270	20	1	1	0	7.12008e-05	0.000223782	up	15816260	1.2826
chr2R	15816301	15816330	30	2	2	0	7.16634e-05	0.000225065	up	15816310	1.286
chr2R	15817501	15817590	90	7	7	0	1.4572e-05	4.83601e-05	up	15817510	1.55378
chr2R	15818071	15819110	1040	102	102	0	1.47525e-16	2.76111e-15	up	15818690	4.78902
chr2R	15819221	15819540	320	30	30	0	2.78071e-09	1.3357e-08	up	15819230	2.24316
chr2R	15819661	15819740	80	7	7	0	1.03175e-08	4.57619e-08	up	15819670	2.06287
chr2R	15820021	15820290	270	22	22	0	6.60084e-05	0.000208092	up	15820030	1.51408
chr2R	15820441	15820480	40	3	3	0	0.000464222	0.00134134	up	15820450	1.24356
chr2R	15820711	15820730	20	1	1	0	9.59869e-05	0.000297433	up	15820720	1.24622
chr2R	15820841	15821720	880	87	87	0	5.01553e-14	5.52773e-13	up	15821470	4.34757
chr2R	15851361	15851780	420	41	41	0	2.55652e-12	2.0666e-11	up	15851560	4.07478
chr2R	16135361	16136070	710	70	70	0	5.55077e-13	5.05777e-12	up	16135710	4.20499
chr2R	16336321	16336880	560	55	55	0	3.25031e-10	1.81276e-09	up	16336520	3.18112
chr2R	16462361	16462510	150	14	14	0	3.79374e-06	1.31249e-05	up	16462500	1.72166
chr2R	16551421	16552380	960	94	94	0	2.81822e-18	7.55466e-17	up	16551970	5.31818
chr2R	16565381	16565440	60	5	5	0	4.00327e-10	2.20021e-09	up	16565390	2.29227
chr2R	16583741	16584340	600	59	59	0	1.56346e-12	1.32036e-11	up	16584070	4.31791
chr2R	16584411	16584430	20	1	1	0	0.00017868	0.000536428	up	16584420	1.19479
chr2R	16594321	16595540	1220	121	121	0	1.03806e-20	5.13467e-19	up	16594870	5.34396
chr2R	16595641	16595720	80	7	7	0	0.00019102	0.000571	up	16595710	1.37791
chr2R	16638161	16638570	410	40	40	0	5.40117e-10	2.88456e-09	up	16638320	3.48028
chr2R	16660491	16660530	40	3	3	0	0.000170504	0.000512993	up	16660520	1.32236
chr2R	16672521	16673740	1220	121	121	0	4.0369e-17	8.69085e-16	up	16673090	5.38623
chr2R	16799731	16800800	1070	105	105	0	3.03087e-28	1.04944e-25	up	16800240	6.57344
chr2R	16836671	16837310	640	63	63	0	1.83996e-09	9.02796e-09	up	16836860	2.44732
chr2R	17141171	17142700	1530	151	151	0	6.65783e-09	3.03326e-08	up	17141470	3.34282
chr2R	17214251	17214690	440	43	43	0	5.5968e-10	2.9852e-09	up	17214300	2.86538
chr2R	17338661	17339180	520	50	50	0	1.0513e-08	4.65193e-08	up	17338700	2.36784
chr2R	17650021	17650080	60	5	5	0	0.000214009	0.000636511	up	17650050	1.31521
chr2R	17692131	17692790	660	64	64	0	2.89825e-09	1.38895e-08	up	17692380	3.43766
chr2R	18445851	18445910	60	5	5	0	0.000419415	0.00121695	up	18445890	1.34258
chr2R	18445971	18446920	950	94	94	0	3.89588e-20	1.587e-18	up	18446490	5.59165
chr2R	18473231	18473620	390	38	38	0	8.53515e-11	5.23834e-10	up	18473240	2.50213
chr2R	18513571	18514600	1030	99	99	0	9.12199e-19	2.72675e-17	up	18514050	5.2104
chr2R	18574721	18574810	90	8	8	0	0.000134534	0.000408916	up	18574790	1.3974
chr2R	18937761	18938260	500	47	47	0	6.77775e-09	3.08451e-08	up	18937960	3.14351
chr2R	19148071	19148260	190	18	18	0	1.97905e-17	4.51811e-16	up	19148080	3.68759
chr2R	19468781	19469390	610	60	60	0	2.30368e-12	1.88051e-11	up	19469060	4.24103
chr2R	19543491	19543920	430	42	42	0	2.71265e-07	1.03785e-06	up	19543820	2.47464
chr2R	19632531	19633300	770	76	76	0	5.82772e-15	7.66271e-14	up	19633050	4.62825
chr2R	19691821	19691850	30	2	2	0	7.69941e-07	2.81035e-06	up	19691830	1.65272
chr2R	19691961	19692340	380	37	37	0	2.13252e-10	1.22216e-09	up	19691980	2.72443
chr2R	19826001	19826750	750	74	74	0	7.98757e-11	4.9168e-10	up	19826440	3.59921
chr2R	19881931	19882150	220	21	21	0	6.38692e-10	3.37629e-09	up	19882050	2.81243
chr2R	19997151	19998170	1020	100	100	0	2.02931e-20	9.30614e-19	up	19997620	5.50032
chr2R	20029061	20029710	650	64	64	0	1.90205e-10	1.11153e-09	up	20029480	3.58075
chr2R	20128921	20129020	100	9	9	0	3.67565e-07	1.38713e-06	up	20129000	1.8597
chr2R	20129061	20129350	290	28	28	0	2.50104e-07	9.58654e-07	up	20129130	2.29377
chr2R	20304941	20305510	570	56	56	0	2.82524e-19	9.46685e-18	up	20305500	4.31971
chr2R	20305951	20306190	240	20	20	0	1.93332e-06	6.84819e-06	up	20305990	2.02679
chr2R	20306221	20306290	70	5	5	0	7.74091e-07	2.82136e-06	up	20306250	1.74219
chr2R	20330461	20331300	840	80	80	0	2.89335e-10	1.63119e-09	up	20330880	3.74552
chr2R	20602811	20602830	20	1	1	0	0.000326324	0.000956493	up	20602820	1.14342
chr2R	20602901	20603730	830	82	82	0	1.02595e-12	8.89941e-12	up	20603270	4.23469
chr2R	20670121	20670330	210	20	18	0	9.20413e-12	6.61647e-11	up	20670310	2.67048
chr2R	20670371	20670980	610	60	60	0	4.79923e-13	4.44116e-12	up	20670550	4.46529
chr2R	20884051	20884970	920	91	91	0	3.35297e-20	1.37937e-18	up	20884670	5.14074
chr2R	20885271	20885350	80	7	7	0	0.0025946	0.00700946	up	20885280	1.14983
chr2R	20906241	20907410	1170	113	113	0	3.55241e-24	3.98926e-22	up	20906710	5.95464
chr2R	20937591	20938810	1220	121	119	0	2.07596e-20	9.37569e-19	up	20938330	5.57697
chr2R	20976311	20976340	30	2	2	0	0.00286215	0.00768729	up	20976330	1.01673
chr2R	20976461	20977330	870	86	86	0	1.69414e-15	2.50503e-14	up	20976920	4.75309
chr2R	21108701	21108730	30	2	2	0	7.6298e-05	0.000239078	up	21108720	1.32648
chr2R	21238011	21239280	1270	126	126	0	5.44837e-11	3.40934e-10	up	21238400	3.96453
chr2R	21251441	21252210	770	76	76	0	5.96837e-13	5.3793e-12	up	21251770	4.28392
chr2R	21312711	21313450	740	67	67	0	3.46803e-11	2.28001e-10	up	21312970	3.97033
chr2R	21417571	21417940	370	36	36	0	1.12239e-08	4.94018e-08	up	21417720	3.21413
chr2R	21507511	21507620	110	9	9	0	6.04632e-07	2.23708e-06	up	21507530	1.82619
chr2R	21534971	21536240	1270	126	126	0	3.70722e-16	6.41812e-15	up	21535660	4.49027
chr2R	21536271	21536370	100	8	8	0	1.08894e-05	3.64001e-05	up	21536290	1.52674
chr2R	21700721	21701200	480	47	47	0	3.99244e-12	3.10067e-11	up	21701000	3.16892
chr2R	21888731	21888890	160	15	15	0	1.08177e-06	3.90508e-06	up	21888870	1.97352
chr2R	21969271	21969970	700	68	68	0	1.08344e-15	1.65503e-14	up	21969720	5.03893
chr2R	21970101	21970120	20	1	1	0	0.000431992	0.00125169	up	21970110	1.11876
chr2R	22060411	22061120	710	67	67	0	2.11942e-17	4.81212e-16	up	22060800	5.19206
chr2R	22133671	22134260	590	58	58	0	1.50138e-26	2.83555e-24	up	22134110	7.84037
chr2R	22134471	22134530	60	5	5	0	8.91522e-06	2.99941e-05	up	22134480	1.56656
chr2R	22134591	22134640	50	4	4	0	0.000213555	0.000636072	up	22134600	1.32261
chr2R	22161691	22161810	120	11	11	0	2.82264e-05	9.22019e-05	up	22161780	1.57094
chr2R	22161891	22161920	30	2	2	0	0.000131803	0.000401498	up	22161900	1.27433
chr2R	22244041	22244290	250	22	22	0	2.11003e-06	7.44241e-06	up	22244120	1.79584
chr2R	22297481	22297610	130	12	11	0	1.31556e-08	5.74779e-08	up	22297600	2.08687
chr2R	22297691	22298510	820	81	81	0	2.54499e-13	2.49397e-12	up	22298010	4.19647
chr2R	22316851	22317830	980	96	96	0	3.19366e-14	3.68602e-13	up	22317360	4.23723
chr2R	22364161	22364570	410	40	40	0	1.28335e-06	4.5889e-06	up	22364400	2.39772
chr2R	22462801	22463050	250	24	24	0	1.37118e-09	6.86077e-09	up	22463010	2.23455
chr2R	22768671	22768790	120	9	9	0	1.88401e-06	6.68494e-06	up	22768780	1.72209
chr2R	22806601	22807470	870	86	86	0	3.62642e-17	7.8889e-16	up	22807000	4.98496
chr2R	23001311	23002880	1570	155	155	0	8.52841e-18	2.07225e-16	up	23001860	4.54763
chr2R	23002941	23003000	60	5	5	0	1.1799e-06	4.23723e-06	up	23002950	1.73599
chr2R	23096451	23096580	130	12	12	0	1.02785e-05	3.44691e-05	up	23096490	1.66089
chr2R	23096671	23096720	50	4	4	0	1.65109e-10	9.74473e-10	up	23096710	2.25127
chr2R	23096841	23097530	690	66	66	0	9.89965e-16	1.52345e-14	up	23097130	4.96101
chr2R	23108111	23108420	310	30	30	0	1.11723e-08	4.92271e-08	up	23108120	2.16187
chr2R	23114571	23114650	80	5	5	0	1.6832e-06	5.98776e-06	up	23114640	1.67921
chr2R	23220331	23220680	350	34	34	0	2.48253e-09	1.2008e-08	up	23220460	2.91616
chr2R	23234811	23235310	500	49	49	0	3.18384e-10	1.77807e-09	up	23235270	2.45263
chr2R	23258081	23258780	700	69	69	0	2.93876e-12	2.33918e-11	up	23258470	4.16595
chr2R	23339721	23340080	360	35	35	0	3.84061e-06	1.3265e-05	up	23340010	1.86404
chr2R	23377111	23377540	430	42	42	0	1.62245e-08	7.00027e-08	up	23377300	2.9071
chr2R	23600951	23601270	320	25	24	0	0.00208255	0.00568529	up	23601180	1.25951
chr2R	23601401	23602560	1160	115	115	0	2.69852e-12	2.16873e-11	up	23601890	3.85877
chr2R	23606291	23606820	530	48	48	0	6.49316e-06	2.20598e-05	up	23606720	1.77431
chr2R	23617681	23618450	770	76	76	0	1.47725e-13	1.50073e-12	up	23618020	4.44073
chr2R	23651731	23652680	950	91	91	0	3.23873e-21	1.72525e-19	up	23652420	5.46699
chr2R	23686211	23686580	370	35	35	0	4.77478e-09	2.21915e-08	up	23686310	2.98959
chr2R	23709461	23710330	870	86	86	0	1.84527e-18	5.01118e-17	up	23709920	5.41902
chr2R	23960761	23961170	410	40	40	0	4.26332e-08	1.74523e-07	up	23961050	2.20252
chr2R	23961211	23961420	210	19	19	0	0.000126413	0.000386778	up	23961240	1.48866
chr2R	24337211	24338170	960	95	95	0	5.59784e-09	2.5729e-08	up	24337730	3.08037
chr2R	24526281	24526420	140	13	13	0	8.79926e-05	0.000274481	up	24526340	1.54913
chr2R	24766261	24766710	450	42	42	0	1.25913e-06	4.51395e-06	up	24766520	2.0095
chr2R	24813581	24814480	900	87	87	0	4.6744e-13	4.35474e-12	up	24814080	4.32216
chr2R	24840641	24840830	190	17	17	0	1.01608e-07	3.99794e-07	up	24840670	2.05288
chr2R	25011261	25012310	1050	102	102	0	3.16716e-14	3.66561e-13	up	25011530	4.4189
chr2R	25085391	25086120	730	72	72	0	3.47693e-25	4.81555e-23	up	25085620	6.04434
chr2R	25182871	25183490	620	61	61	0	5.21311e-20	2.08274e-18	up	25183110	5.34305
chr2R	25190001	25190800	800	75	47	0	0.000447813	0.00129483	up	25190660	1.60726
chr3L	102311	102360	50	4	4	0	9.23543e-05	0.000287655	up	102320	1.38923
chr3L	246441	247610	1170	112	112	0	5.56015e-12	4.20044e-11	up	247000	3.79813
chr3L	505431	505560	130	11	11	0	1.47205e-09	7.33378e-09	up	505550	2.24248
chr3L	505601	506870	1270	126	126	0	1.13065e-21	6.71121e-20	up	506220	5.1422
chr3L	506911	507000	90	8	8	0	2.31607e-06	8.1072e-06	up	506920	1.72579
chr3L	507071	507370	300	26	26	0	6.92144e-08	2.77592e-07	up	507140	2.09744
chr3L	507401	507430	30	2	2	0	3.93684e-05	0.000126411	up	507420	1.33688
chr3L	508071	508340	270	26	26	0	1.74824e-07	6.75087e-07	up	508140	2.26659
chr3L	521001	521220	220	21	21	0	1.19835e-11	8.45358e-11	up	521010	2.68401
chr3L	604691	605030	340	33	33	0	8.20157e-10	4.24907e-09	up	604820	2.81942
chr3L	605061	605340	280	27	27	0	5.80338e-07	2.15487e-06	up	605070	1.90653
chr3L	606221	607610	1390	136	136	0	1.81643e-16	3.32478e-15	up	607070	4.74463
chr3L	710511	711080	570	53	53	0	5.53794e-09	2.54819e-08	up	710840	2.34692
chr3L	711791	712670	880	87	87	0	5.67995e-24	5.90005e-22	up	712220	5.76556
chr3L	774951	775030	80	7	7	0	5.79832e-05	0.000183349	up	774980	1.46302
chr3L	857351	857370	20	1	1	0	0.000106983	0.000330004	up	857360	1.24291
chr3L	857441	857930	490	48	48	0	4.75121e-12	3.63559e-11	up	857690	4.08251
chr3L	868871	869010	140	13	13	0	4.92119e-06	1.68293e-05	up	869000	1.71178
chr3L	882931	883600	670	66	66	0	1.81553e-09	8.92727e-09	up	883150	3.54293
chr3L	1041321	1041780	460	45	45	0	7.00746e-10	3.68557e-09	up	1041770	2.41353
chr3L	1047651	1047700	50	4	4	0	4.09287e-07	1.53621e-06	up	1047690	1.82569
chr3L	1297181	1297250	70	6	6	0	2.3726e-05	7.80535e-05	up	1297220	1.5772
chr3L	1314471	1314550	80	4	4	0	0.00111611	0.00312051	up	1314500	1.1087
chr3L	1351621	1351690	70	5	5	0	0.000164127	0.000494163	up	1351640	1.36212
chr3L	1351781	1353020	1240	120	120	0	1.04382e-13	1.09246e-12	up	1352430	4.22284
chr3L	1488201	1488800	600	59	59	0	3.95372e-15	5.42169e-14	up	1488790	3.14777
chr3L	1795141	1795750	610	60	60	0	2.88886e-20	1.22482e-18	up	1795520	6.80825
chr3L	2122151	2122980	830	80	80	0	3.72833e-17	8.06834e-16	up	2122570	5.3191
chr3L	2228631	2229350	720	71	71	0	7.68336e-10	3.99554e-09	up	2229040	3.64386
chr3L	2236841	2237960	1120	111	111	0	2.66383e-14	3.12661e-13	up	2237370	4.37855
chr3L	2237991	2238030	40	3	3	0	2.55959e-08	1.08411e-07	up	2238010	1.96725
chr3L	2299651	2299980	330	32	32	0	1.08983e-10	6.6106e-10	up	2299710	2.84272
chr3L	2322271	2322330	60	5	5	0	1.06647e-11	7.60064e-11	up	2322300	2.51869
chr3L	2408881	2410090	1210	120	120	0	3.20337e-11	2.11943e-10	up	2409460	3.8413
chr3L	2466301	2467130	830	80	80	0	3.29075e-14	3.77708e-13	up	2466660	4.25244
chr3L	2531071	2531900	830	82	82	0	9.86687e-12	7.04413e-11	up	2531500	3.56085
chr3L	2851501	2852860	1360	129	129	0	1.17031e-18	3.37682e-17	up	2852000	4.65117
chr3L	2885581	2886040	460	45	45	0	0.00233066	0.00634177	up	2885590	1.29779
chr3L	3157721	3157870	150	12	12	0	3.62031e-05	0.000116427	up	3157790	1.4899
chr3L	3288001	3289240	1240	123	123	0	8.96624e-23	6.20912e-21	up	3288630	5.87382
chr3L	3492401	3492530	130	12	12	0	3.25844e-08	1.36068e-07	up	3492520	2.09128
chr3L	3517811	3518230	420	40	40	0	1.29479e-13	1.33827e-12	up	3518140	4.13065
chr3L	3594331	3594530	200	19	19	0	1.61189e-10	9.55405e-10	up	3594340	2.36269
chr3L	3596381	3596680	300	29	29	0	3.65348e-18	9.5473e-17	up	3596670	3.84264
chr3L	3615731	3617160	1430	142	142	0	1.58536e-23	1.46382e-21	up	3616480	5.86146
chr3L	3678281	3678660	380	37	37	0	1.03436e-07	4.06215e-07	up	3678550	2.77666
chr3L	3767101	3768440	1340	133	133	0	9.58049e-27	1.89557e-24	up	3767940	10.9994
chr3L	3768491	3768580	90	7	7	0	0.000486698	0.00140238	up	3768550	1.24089
chr3L	3769281	3769560	280	27	27	0	1.28211e-07	5.00204e-07	up	3769430	2.1913
chr3L	3886001	3886270	270	26	26	0	3.08312e-08	1.29398e-07	up	3886010	2.06828
chr3L	3927371	3927500	130	12	12	0	0.00012277	0.000376464	up	3927450	1.4003
chr3L	4072631	4073250	620	59	59	0	1.13465e-11	8.03146e-11	up	4072960	4.10921
chr3L	4239521	4239730	210	20	20	0	6.59081e-06	2.23732e-05	up	4239560	2.05378
chr3L	4480711	4481080	370	36	14	4	2.31758e-08	9.84618e-08	up	4480720	2.16843
chr3L	4532051	4532690	640	63	63	0	2.31545e-11	1.55675e-10	up	4532060	2.6053
chr3L	4690451	4691430	980	97	97	0	7.14758e-15	9.25177e-14	up	4690820	4.51605
chr3L	4691711	4691730	20	1	1	0	0.000391444	0.00113882	up	4691720	1.12917
chr3L	4776451	4776830	380	37	37	0	3.72249e-09	1.75164e-08	up	4776550	2.27702
chr3L	4800841	4801090	250	24	24	0	3.08902e-09	1.47358e-08	up	4801000	2.79919
chr3L	4805541	4806470	930	91	91	0	2.38708e-16	4.20267e-15	up	4805990	4.84277
chr3L	4806561	4806700	140	12	12	0	5.4556e-05	0.000172906	up	4806660	1.48559
chr3L	4913731	4913940	210	20	20	0	9.88346e-05	0.000306004	up	4913800	1.61295
chr3L	4978221	4978280	60	5	5	0	1.66862e-07	6.45541e-07	up	4978230	1.84353
chr3L	5125331	5125630	300	29	29	0	2.02792e-16	3.64762e-15	up	5125440	5.07973
chr3L	5201901	5202140	240	23	23	0	3.06689e-09	1.4647e-08	up	5201980	2.77792
chr3L	5275411	5276020	610	60	60	0	9.45024e-12	6.76995e-11	up	5275720	4.08875
chr3L	5329171	5329330	160	13	13	0	3.10545e-08	1.30203e-07	up	5329210	2.07517
chr3L	5607901	5607960	60	5	5	0	4.56463e-06	1.56744e-05	up	5607940	1.62025
chr3L	5607991	5608920	930	90	90	0	1.0963e-14	1.37617e-13	up	5608370	4.62894
chr3L	5749571	5750210	640	63	63	0	3.5221e-15	4.89442e-14	up	5749820	4.71757
chr3L	5764981	5765040	60	3	3	0	0.000366401	0.00106985	up	5764990	1.25175
chr3L	5820821	5821190	370	36	36	0	1.58347e-08	6.85347e-08	up	5820930	2.87934
chr3L	5869561	5870370	810	80	80	0	4.46482e-45	1.85513e-41	up	5869800	9.12725
chr3L	5907031	5907520	490	48	48	0	6.6469e-11	4.12823e-10	up	5907290	3.68956
chr3L	5957221	5957580	360	35	35	0	4.08861e-08	1.682e-07	up	5957570	2.06995
chr3L	6059231	6059290	60	5	4	0	0.00184664	0.00506121	up	6059280	1.13043
chr3L	6082351	6083100	750	74	74	0	7.32728e-12	5.35059e-11	up	6082880	4.06155
chr3L	6103621	6103970	350	34	34	0	4.84316e-14	5.36041e-13	up	6103960	3.07606
chr3L	6124561	6125560	1000	99	99	0	1.94652e-15	2.79854e-14	up	6124870	4.71373
chr3L	6264031	6265260	1230	118	118	0	3.06195e-21	1.65226e-19	up	6264660	5.56177
chr3L	6688771	6689670	900	89	89	0	1.34208e-13	1.3725e-12	up	6689180	4.48261
chr3L	6689801	6689830	30	2	2	0	1.04466e-05	3.49483e-05	up	6689810	1.48496
chr3L	6708881	6708950	70	5	5	0	1.22026e-06	4.37839e-06	up	6708940	1.70217
chr3L	6709121	6709220	100	9	9	0	5.78779e-14	6.31188e-13	up	6709200	3.42882
chr3L	6743711	6743750	40	3	3	0	1.02873e-07	4.04385e-07	up	6743740	1.84117
chr3L	6746421	6746460	40	3	3	0	0.00145877	0.00402202	up	6746430	1.1199
chr3L	6746581	6747700	1120	111	111	0	2.46853e-14	2.90559e-13	up	6747290	4.60888
chr3L	6747831	6747910	80	7	7	0	2.3112e-06	8.09874e-06	up	6747840	1.7144
chr3L	6750651	6750730	80	7	7	0	0.00124751	0.00346947	up	6750660	1.19893
chr3L	6751801	6752680	880	87	87	0	2.79175e-12	2.23072e-11	up	6752420	4.21752
chr3L	6845791	6846130	340	33	33	0	7.25737e-09	3.28122e-08	up	6846050	2.708
chr3L	6903431	6903450	20	1	1	0	0.00132174	0.00366367	up	6903440	1.01646
chr3L	6903681	6904420	740	73	73	0	2.79108e-12	2.23072e-11	up	6904150	3.8742
chr3L	6906381	6907350	970	96	96	0	7.84659e-13	6.98128e-12	up	6906840	4.36234
chr3L	6942051	6942400	350	34	34	0	4.25447e-12	3.27965e-11	up	6942150	3.63145
chr3L	6942571	6942610	40	2	2	0	0.000204267	0.000609281	up	6942580	1.24491
chr3L	6994171	6994430	260	19	19	0	1.18897e-05	3.96481e-05	up	6994410	1.68664
chr3L	6994511	6994930	420	41	41	0	3.96613e-18	1.02996e-16	up	6994920	4.15331
chr3L	6995151	6995270	120	11	11	0	1.32984e-20	6.35113e-19	up	6995160	4.64978
chr3L	6995521	6996000	480	47	47	0	3.97907e-16	6.83183e-15	up	6995530	4.28552
chr3L	7013711	7014050	340	33	33	0	8.02701e-16	1.26815e-14	up	7013800	4.8951
chr3L	7356441	7356760	320	31	31	0	8.51071e-29	3.92911e-26	up	7356450	8.53054
chr3L	7528061	7528230	170	16	16	0	8.26769e-07	3.00545e-06	up	7528080	1.80899
chr3L	7560681	7560800	120	11	11	0	2.8736e-07	1.09689e-06	up	7560690	1.85794
chr3L	7560831	7560850	20	1	1	0	3.46997e-10	1.91981e-09	up	7560840	2.19974
chr3L	7601551	7601780	230	22	22	0	8.15604e-09	3.67154e-08	up	7601580	2.4935
chr3L	7837021	7838160	1140	113	113	0	2.34568e-16	4.14736e-15	up	7837770	4.11206
chr3L	7941681	7941830	150	14	14	0	1.61772e-09	8.02105e-09	up	7941770	2.48903
chr3L	8323811	8324280	470	46	46	0	1.3057e-12	1.11172e-11	up	8323820	2.81566
chr3L	8449241	8450040	800	79	76	0	9.55651e-16	1.48716e-14	up	8449440	5.04324
chr3L	8454901	8455050	150	14	14	0	2.07587e-11	1.40706e-10	up	8455030	2.52818
chr3L	8651241	8651770	530	52	52	0	1.3978e-05	4.65375e-05	up	8651390	1.9493
chr3L	8651821	8652610	790	78	78	0	9.76242e-10	5.00159e-09	up	8651830	2.42769
chr3L	8718051	8718070	20	1	1	0	0.000949391	0.00267257	up	8718060	1.04573
chr3L	8718151	8719310	1160	115	115	0	4.70639e-13	4.37473e-12	up	8718740	4.31563
chr3L	8719441	8719500	60	4	4	0	0.00100814	0.00283221	up	8719480	1.16458
chr3L	8748451	8749650	1200	119	119	0	3.01739e-24	3.48258e-22	up	8749000	5.76813
chr3L	9054791	9054820	30	2	2	0	0.000244538	0.000722658	up	9054800	1.25366
chr3L	9333541	9334170	630	62	62	0	2.61684e-17	5.84569e-16	up	9333900	5.29568
chr3L	9355931	9356760	830	78	78	0	1.37735e-11	9.60218e-11	up	9356010	3.03461
chr3L	9471911	9471990	80	7	7	0	3.04115e-05	9.88731e-05	up	9471930	1.4965
chr3L	9613541	9613960	420	41	41	0	2.87662e-06	1.00187e-05	up	9613890	2.1128
chr3L	9613991	9614760	770	76	76	0	8.30272e-11	5.10322e-10	up	9614330	3.88721
chr3L	9751121	9751430	310	30	30	0	4.0056e-06	1.38004e-05	up	9751370	1.95796
chr3L	9751471	9752500	1030	102	102	0	8.5433e-15	1.0956e-13	up	9751900	4.69741
chr3L	9898791	9899420	630	62	62	0	1.58169e-10	9.40189e-10	up	9899220	3.8241
chr3L	9974161	9974620	460	45	45	0	3.35369e-29	1.74183e-26	up	9974180	8.50053
chr3L	10078341	10078540	200	19	19	0	3.33492e-12	2.62435e-11	up	10078530	2.82871
chr3L	10078621	10079140	520	51	51	0	7.05764e-19	2.17219e-17	up	10078760	5.94948
chr3L	10079201	10079230	30	2	2	0	1.03115e-05	3.45519e-05	up	10079210	1.43946
chr3L	10199651	10200110	460	42	42	0	1.77865e-09	8.76665e-09	up	10199870	3.21199
chr3L	10224931	10224960	30	2	2	0	3.36551e-05	0.000108868	up	10224950	1.37085
chr3L	10225011	10225560	550	54	54	0	8.64983e-13	7.64682e-12	up	10225420	4.24413
chr3L	10246441	10246790	350	34	34	0	2.97229e-15	4.18639e-14	up	10246780	3.41903
chr3L	10247101	10247120	20	1	1	0	0.00098019	0.00275741	up	10247110	1.0494
chr3L	10271201	10271940	740	73	73	0	4.85949e-12	3.71161e-11	up	10271650	4.01642
chr3L	10281681	10282260	580	56	56	0	3.63625e-10	2.00458e-09	up	10282060	3.71927
chr3L	10284951	10285360	410	40	40	0	6.83595e-14	7.3775e-13	up	10285080	4.40394
chr3L	10320841	10321150	310	30	30	0	4.46635e-15	6.08448e-14	up	10321030	4.7472
chr3L	10321351	10321940	590	56	56	0	6.46403e-12	4.82191e-11	up	10321360	2.67718
chr3L	10427221	10427680	460	43	43	0	3.83415e-12	2.99453e-11	up	10427460	4.13166
chr3L	10508011	10508310	300	29	29	0	5.37585e-10	2.87473e-09	up	10508120	3.57679
chr3L	10705171	10705340	170	13	13	0	3.1749e-07	1.20472e-06	up	10705190	1.88934
chr3L	10862861	10863520	660	64	64	0	1.70988e-12	1.43237e-11	up	10863310	3.73712
chr3L	10885461	10886180	720	65	65	0	5.93635e-12	4.46031e-11	up	10886080	4.17839
chr3L	10898851	10899850	1000	99	99	0	3.66988e-15	5.0659e-14	up	10899430	4.21426
chr3L	10917331	10917550	220	21	21	0	6.03343e-09	2.76394e-08	up	10917540	2.32097
chr3L	11040561	11040660	100	7	7	0	0.000409258	0.00118914	up	11040650	1.3054
chr3L	11040811	11041480	670	66	66	0	2.19411e-11	1.48236e-10	up	11041470	3.07199
chr3L	11047421	11048570	1150	111	111	0	5.22369e-18	1.32344e-16	up	11048120	4.94799
chr3L	11122771	11123670	900	89	89	0	3.03828e-13	2.90876e-12	up	11123270	4.01365
chr3L	11248201	11248660	460	45	45	0	5.7756e-14	6.31188e-13	up	11248650	3.46439
chr3L	11248691	11248790	100	9	9	0	4.01303e-18	1.03566e-16	up	11248780	3.59361
chr3L	11248841	11249080	240	23	23	0	4.94085e-11	3.13902e-10	up	11248850	2.5836
chr3L	11315131	11315610	480	47	47	0	8.04181e-08	3.19443e-07	up	11315410	2.95131
chr3L	11351331	11351850	520	51	51	0	1.60385e-11	1.11067e-10	up	11351480	4.04209
chr3L	11358711	11359180	470	46	46	0	1.07722e-10	6.54367e-10	up	11358810	3.65643
chr3L	11487811	11487940	130	12	12	0	2.80404e-08	1.18523e-07	up	11487850	2.09022
chr3L	11852991	11853200	210	20	20	0	9.26692e-09	4.14022e-08	up	11853150	2.88536
chr3L	11876041	11876390	350	34	34	0	9.51101e-09	4.24471e-08	up	11876260	3.08334
chr3L	11892761	11893200	440	43	43	0	7.37673e-09	3.32794e-08	up	11892860	3.14809
chr3L	11951001	11951120	120	11	11	0	2.61826e-05	8.57956e-05	up	11951010	1.53682
chr3L	12002691	12003430	740	73	73	0	6.37912e-14	6.92043e-13	up	12003060	4.63128
chr3L	12003521	12003590	70	6	6	0	0.000526258	0.00151113	up	12003540	1.26141
chr3L	12021741	12022290	550	54	54	0	1.36527e-08	5.9587e-08	up	12022160	2.75701
chr3L	12049551	12050110	560	54	54	0	5.58768e-12	4.21357e-11	up	12049860	4.09832
chr3L	12066281	12066390	110	9	9	0	0.00103633	0.00290747	up	12066290	1.22494
chr3L	12066471	12066940	470	46	46	0	8.90536e-20	3.27449e-18	up	12066930	4.66258
chr3L	12380551	12381030	480	47	47	0	1.50651e-08	6.52715e-08	up	12380560	2.13172
chr3L	12526561	12527790	1230	121	121	0	1.48739e-12	1.26125e-11	up	12526960	4.02351
chr3L	12667961	12668000	40	3	3	0	7.98161e-06	2.69185e-05	up	12667990	1.59393
chr3L	12668071	12668530	460	45	45	0	9.52427e-13	8.34881e-12	up	12668180	4.03874
chr3L	12834101	12834290	190	18	18	0	1.84519e-10	1.08135e-09	up	12834120	2.53881
chr3L	12861481	12861970	490	48	48	0	1.28914e-21	7.33749e-20	up	12861740	6.2572
chr3L	12902661	12903210	550	54	54	0	6.15444e-14	6.69416e-13	up	12902930	4.3545
chr3L	13146521	13146880	360	34	34	0	2.36101e-08	1.00155e-07	up	13146680	2.84536
chr3L	13227301	13228200	900	89	89	0	7.00099e-14	7.51657e-13	up	13227700	4.38599
chr3L	13271231	13271700	470	46	46	0	5.34361e-10	2.86117e-09	up	13271510	3.50746
chr3L	13389581	13390570	990	98	98	0	2.74872e-13	2.67469e-12	up	13390080	4.31534
chr3L	13410761	13411770	1010	100	100	0	1.04545e-24	1.2411e-22	up	13411230	6.08431
chr3L	13689531	13689610	80	7	7	0	3.81365e-06	1.31828e-05	up	13689550	1.67054
chr3L	13738521	13738800	280	27	27	0	7.44646e-10	3.89183e-09	up	13738620	2.79325
chr3L	13844611	13844630	20	1	1	0	0.00125363	0.00348183	up	13844620	1.01907
chr3L	13844731	13844750	20	1	1	0	0.000148414	0.000448153	up	13844740	1.21669
chr3L	13844851	13846040	1190	117	117	0	1.53507e-17	3.54345e-16	up	13845490	4.94944
chr3L	14110811	14110830	20	1	1	0	0.00101938	0.00286184	up	14110820	1.04009
chr3L	14110871	14110930	60	2	2	0	1.55982e-06	5.55362e-06	up	14110880	1.64572
chr3L	14110961	14111020	60	2	2	0	1.11055e-07	4.34495e-07	up	14111010	1.81193
chr3L	14111071	14112240	1170	116	116	0	5.02367e-24	5.35214e-22	up	14111590	6.01425
chr3L	14189971	14190040	70	6	6	0	5.47226e-15	7.24116e-14	up	14190030	3.02783
chr3L	14190121	14190140	20	1	1	0	1.15056e-13	1.19814e-12	up	14190130	2.75253
chr3L	14190181	14190250	70	5	5	0	1.34253e-16	2.55493e-15	up	14190190	3.27628
chr3L	14235711	14236310	600	59	59	0	7.96783e-17	1.59165e-15	up	14236030	5.33329
chr3L	14236521	14236540	20	1	1	0	2.84977e-06	9.93354e-06	up	14236530	1.51983
chr3L	14356431	14356810	380	36	36	0	8.89587e-10	4.58021e-09	up	14356590	3.19357
chr3L	14360081	14360540	460	44	44	0	2.1449e-07	8.22903e-07	up	14360250	2.84487
chr3L	14365401	14365820	420	41	41	0	3.45237e-09	1.63007e-08	up	14365610	3.19431
chr3L	14397051	14397360	310	30	30	0	4.58751e-24	5.01608e-22	up	14397060	5.82926
chr3L	14419931	14419960	30	2	2	0	4.32013e-05	0.000137972	up	14419940	1.36604
chr3L	14420021	14420280	260	25	25	0	3.57622e-09	1.68663e-08	up	14420150	2.86229
chr3L	14460951	14461490	540	53	53	0	2.08789e-10	1.19823e-09	up	14461250	3.72565
chr3L	14562081	14563030	950	94	94	0	2.10064e-13	2.09811e-12	up	14562890	4.45035
chr3L	14607501	14608460	960	95	95	0	2.33477e-13	2.31526e-12	up	14607920	4.44009
chr3L	14671271	14672350	1080	107	107	0	4.34914e-15	5.9443e-14	up	14671730	4.63545
chr3L	14893391	14893720	330	31	31	0	1.94218e-07	7.47893e-07	up	14893600	2.41851
chr3L	14925541	14925970	430	42	42	0	8.09658e-10	4.20516e-09	up	14925830	3.42537
chr3L	14942661	14943400	740	73	73	0	1.37849e-14	1.6996e-13	up	14943390	3.13436
chr3L	15011151	15011600	450	43	43	0	1.48119e-08	6.42418e-08	up	15011250	2.65095
chr3L	15047571	15048930	1360	131	131	0	1.33949e-10	8.01956e-10	up	15048380	3.48197
chr3L	15142241	15142260	20	1	1	0	3.32197e-05	0.000107582	up	15142250	1.33309
chr3L	15142291	15143470	1180	116	116	0	4.2648e-16	7.2624e-15	up	15142760	4.91163
chr3L	15160991	15161060	70	5	5	0	0.000299327	0.000880186	up	15161030	1.25927
chr3L	15161231	15162110	880	83	83	0	2.65457e-09	1.27807e-08	up	15161700	3.55391
chr3L	15178591	15179080	490	48	48	0	1.72778e-11	1.19053e-10	up	15178820	3.99829
chr3L	15267631	15268350	720	71	71	0	3.23775e-20	1.35887e-18	up	15267650	4.58817
chr3L	15287001	15287180	180	16	16	0	0.000327279	0.000958312	up	15287130	1.38511
chr3L	15366341	15366620	280	27	27	0	1.59013e-07	6.15748e-07	up	15366580	2.1162
chr3L	15494631	15494940	310	29	29	0	1.4856e-07	5.7581e-07	up	15494900	2.0842
chr3L	15893461	15893890	430	42	42	0	2.21186e-08	9.41656e-08	up	15893690	3.07698
chr3L	15954431	15955350	920	91	91	0	1.09357e-16	2.10361e-15	up	15954890	4.97666
chr3L	16051331	16052170	840	83	83	0	9.67985e-13	8.44953e-12	up	16051910	4.33756
chr3L	16164501	16164770	270	26	26	0	4.98736e-09	2.31278e-08	up	16164760	2.22783
chr3L	16407451	16408260	810	80	80	0	3.1214e-15	4.36681e-14	up	16407860	4.96471
chr3L	16411881	16412950	1070	104	104	0	4.1377e-17	8.81648e-16	up	16412520	5.16801
chr3L	16562871	16564070	1200	116	116	0	2.75527e-17	6.12201e-16	up	16563560	5.01456
chr3L	16705621	16706000	380	35	35	0	3.40667e-08	1.41689e-07	up	16705680	2.17106
chr3L	16711321	16712460	1140	108	107	0	4.05868e-12	3.13454e-11	up	16711730	3.86293
chr3L	16769691	16770220	530	51	51	0	8.37786e-10	4.3296e-09	up	16769990	3.3866
chr3L	16786981	16787230	250	24	24	0	7.37195e-06	2.49434e-05	up	16787200	1.91961
chr3L	16884001	16884890	890	88	88	0	3.07225e-18	8.18282e-17	up	16884330	5.25341
chr3L	16884961	16884980	20	1	1	0	0.000119176	0.000365983	up	16884970	1.23281
chr3L	16896271	16896290	20	1	1	0	5.23373e-08	2.12365e-07	up	16896280	1.84487
chr3L	16896381	16897190	810	80	80	0	4.97729e-15	6.6691e-14	up	16896390	3.17573
chr3L	16954991	16955740	750	74	74	0	4.82759e-11	3.0812e-10	up	16955400	3.79911
chr3L	17125541	17125610	70	6	6	0	5.77317e-10	3.07139e-09	up	17125550	2.2768
chr3L	17153501	17153810	310	30	30	0	2.16442e-08	9.26174e-08	up	17153790	2.09864
chr3L	17208611	17208930	320	31	31	0	4.47372e-09	2.09092e-08	up	17208690	2.73047
chr3L	17211271	17211850	580	57	57	0	2.9815e-12	2.36867e-11	up	17211620	4.25693
chr3L	17237071	17237370	300	29	29	0	6.97044e-06	2.36041e-05	up	17237160	1.9057
chr3L	17292111	17292590	480	46	46	0	4.52163e-10	2.45266e-09	up	17292360	3.50794
chr3L	17292701	17292720	20	1	1	0	3.27742e-08	1.3645e-07	up	17292710	1.84448
chr3L	17470361	17470410	50	4	4	0	7.20573e-08	2.87883e-07	up	17470370	1.90667
chr3L	17579341	17579540	200	19	19	0	3.58948e-07	1.35708e-06	up	17579420	2.34515
chr3L	17596751	17597710	960	94	94	0	2.60223e-09	1.25578e-08	up	17597120	3.21146
chr3L	17645081	17645210	130	12	12	0	1.07329e-07	4.20709e-07	up	17645180	1.94406
chr3L	17860601	17860620	20	1	1	0	1.03198e-08	4.57619e-08	up	17860610	1.92372
chr3L	17860651	17860740	90	8	8	0	8.10512e-05	0.000253209	up	17860730	1.40252
chr3L	17862961	17862990	30	2	2	0	0.000873091	0.00246782	up	17862970	1.11197
chr3L	17863131	17863180	50	4	4	0	0.00294577	0.00790167	up	17863140	1.05125
chr3L	17987771	17988910	1140	113	112	0	8.07993e-12	5.85901e-11	up	17988360	3.74782
chr3L	18015961	18016040	80	7	7	0	1.00262e-05	3.36772e-05	up	18016020	1.67295
chr3L	18016151	18016470	320	31	31	0	1.66131e-17	3.81366e-16	up	18016460	3.62484
chr3L	18019211	18020580	1370	132	132	0	9.26048e-19	2.73188e-17	up	18019770	5.06757
chr3L	18032771	18032950	180	17	17	0	4.51726e-16	7.62977e-15	up	18032790	3.65028
chr3L	18079451	18079660	210	20	20	0	2.96818e-06	1.0329e-05	up	18079550	2.01322
chr3L	18083171	18083980	810	78	78	0	1.55504e-13	1.56825e-12	up	18083620	4.44486
chr3L	18114421	18114790	370	36	36	0	3.64978e-08	1.51346e-07	up	18114760	2.11935
chr3L	18161221	18161440	220	21	21	0	7.92198e-12	5.75452e-11	up	18161430	2.64121
chr3L	18161551	18161610	60	5	5	0	9.21892e-07	3.34538e-06	up	18161570	1.72888
chr3L	18235231	18235930	700	63	63	0	1.48398e-19	5.22538e-18	up	18235850	3.9753
chr3L	18236001	18236060	60	4	4	0	1.7673e-06	6.27618e-06	up	18236010	1.67222
chr3L	18405581	18405920	340	29	29	0	5.66336e-08	2.29126e-07	up	18405740	2.46623
chr3L	18666651	18667610	960	94	94	0	1.10399e-15	1.68025e-14	up	18667250	4.81396
chr3L	18667641	18667690	50	3	3	0	1.97558e-06	6.98599e-06	up	18667650	1.6687
chr3L	18734031	18734150	120	8	8	0	0.000153896	0.000464369	up	18734130	1.35833
chr3L	18801441	18801780	340	33	33	0	2.50779e-13	2.46916e-12	up	18801580	4.47461
chr3L	18846831	18846850	20	1	1	0	1.03389e-05	3.46156e-05	up	18846840	1.43098
chr3L	18848281	18849190	910	90	90	0	1.35697e-20	6.40708e-19	up	18848290	4.54768
chr3L	18914381	18914650	270	26	26	0	3.3275e-10	1.85332e-09	up	18914510	3.34577
chr3L	18916391	18917000	610	60	60	0	1.02381e-09	5.23238e-09	up	18916650	3.45009
chr3L	18968411	18968990	580	57	57	0	7.38077e-12	5.38019e-11	up	18968710	4.11187
chr3L	19054351	19054500	150	14	14	0	9.6034e-08	3.78937e-07	up	19054490	2.00193
chr3L	19132441	19133060	620	61	61	0	1.41261e-08	6.14594e-08	up	19132830	3.23341
chr3L	19177751	19178460	710	69	69	0	5.74269e-13	5.2098e-12	up	19178110	4.26627
chr3L	19293881	19294900	1020	99	99	0	9.39202e-17	1.83211e-15	up	19294530	4.76298
chr3L	19328151	19328330	180	17	17	0	3.3575e-06	1.16447e-05	up	19328300	1.76466
chr3L	19474391	19474500	110	10	10	0	4.77716e-05	0.000152217	up	19474490	1.43941
chr3L	19516241	19517170	930	90	90	0	4.68332e-14	5.20299e-13	up	19516730	4.4168
chr3L	19714031	19714050	20	1	1	0	1.11317e-06	4.01496e-06	up	19714040	1.60102
chr3L	19714131	19714400	270	26	26	0	4.02698e-08	1.66323e-07	up	19714260	2.53881
chr3L	20004551	20005190	640	63	63	0	1.54606e-16	2.85505e-15	up	20004830	5.0116
chr3L	20005251	20005270	20	1	1	0	0.000110854	0.000341689	up	20005260	1.22994
chr3L	20096931	20097970	1040	97	97	0	8.71881e-17	1.72508e-15	up	20097480	4.96358
chr3L	20104001	20104260	260	25	25	0	1.11841e-06	4.03036e-06	up	20104120	1.95613
chr3L	20113171	20113420	250	24	24	0	4.02058e-12	3.1167e-11	up	20113180	2.78819
chr3L	20138411	20138780	370	36	36	0	1.82921e-07	7.05043e-07	up	20138490	2.41689
chr3L	20319711	20320670	960	94	94	0	7.64741e-10	3.98183e-09	up	20320210	3.54386
chr3L	20498091	20498640	550	54	54	0	1.04019e-07	4.08121e-07	up	20498480	2.91327
chr3L	20580551	20581040	490	48	48	0	7.18941e-12	5.2888e-11	up	20580770	4.02129
chr3L	20622301	20622460	160	15	15	0	4.38567e-09	2.05208e-08	up	20622430	2.30524
chr3L	20710841	20711980	1140	112	112	0	9.87277e-13	8.58188e-12	up	20711620	4.0898
chr3L	20798311	20798950	640	62	62	0	4.12505e-10	2.25521e-09	up	20798650	3.67463
chr3L	20841521	20841920	400	39	39	0	7.43939e-12	5.41343e-11	up	20841660	4.03166
chr3L	20999831	20999880	50	4	4	0	2.75185e-06	9.60834e-06	up	20999840	1.57769
chr3L	21049591	21050410	820	81	81	0	2.3503e-15	3.34435e-14	up	21049920	4.47485
chr3L	21090251	21090650	400	39	39	0	8.88343e-08	3.51195e-07	up	21090310	2.12787
chr3L	21285121	21285140	20	1	1	0	2.58429e-05	8.48161e-05	up	21285130	1.36013
chr3L	21285171	21286120	950	94	94	0	9.64839e-16	1.49586e-14	up	21285770	4.65645
chr3L	21304531	21304570	40	3	3	0	8.48944e-06	2.8608e-05	up	21304540	1.5752
chr3L	21483551	21484530	980	97	97	0	1.93742e-12	1.60678e-11	up	21483910	4.31662
chr3L	21604121	21604990	870	86	86	0	9.1935e-27	1.89557e-24	up	21604470	6.55888
chr3L	21605041	21605060	20	1	1	0	0.000123108	0.000377224	up	21605050	1.23048
chr3L	21652231	21653660	1430	139	139	0	2.29369e-22	1.44398e-20	up	21653000	5.59923
chr3L	21952711	21953820	1110	106	106	0	2.36121e-11	1.58495e-10	up	21953190	4.03044
chr3L	21956901	21956940	40	3	3	0	0.00115458	0.00322182	up	21956920	1.09829
chr3L	21957081	21958730	1650	163	113	0	1.16724e-09	5.87866e-09	up	21958180	3.49
chr3L	22214751	22215110	360	35	35	0	1.13492e-06	4.08629e-06	up	22214860	2.22191
chr3L	22223071	22223580	510	50	50	0	6.58144e-09	3.00174e-08	up	22223390	3.32217
chr3L	22267251	22267790	540	53	53	0	1.38727e-13	1.41277e-12	up	22267510	4.43565
chr3L	22633991	22634500	510	50	50	0	1.23749e-12	1.05581e-11	up	22634260	4.27289
chr3L	22671541	22672050	510	50	50	0	6.24465e-09	2.8544e-08	up	22671840	2.98141
chr3L	22713211	22713290	80	7	7	0	0.00018316	0.000549084	up	22713280	1.35601
chr3L	22713331	22714120	790	74	74	0	1.62793e-10	9.63537e-10	up	22713740	3.83493
chr3L	22939991	22940870	880	87	87	0	5.90731e-18	1.47861e-16	up	22940390	5.35807
chr3L	22958091	22958650	560	55	55	0	3.22311e-14	3.70971e-13	up	22958400	4.61582
chr3L	23191911	23192760	850	83	83	0	2.38427e-05	7.83755e-05	up	23192340	2.24846
chr3L	23207211	23207330	120	11	11	0	3.03863e-09	1.45288e-08	up	23207320	2.19237
chr3L	23464421	23464440	20	1	1	0	0.0014532	0.00400933	up	23464430	1.00283
chr3L	23466581	23466680	100	6	6	0	7.50219e-08	2.98865e-07	up	23466670	1.90514
chr3L	23466781	23466810	30	2	2	0	2.78299e-06	9.70893e-06	up	23466790	1.55019
chr3L	23466911	23466940	30	2	2	0	2.03868e-10	1.17649e-09	up	23466920	2.24396
chr3L	23569311	23569680	370	36	36	0	1.42704e-08	6.19577e-08	up	23569460	2.91219
chr3L	23788451	23788490	40	3	3	0	0.00267184	0.00719941	up	23788470	1.05142
chr3L	23972721	23972770	50	3	3	0	0.00239635	0.00651199	up	23972750	1.0587
chr3L	24054511	24054810	300	29	26	0	1.17922e-07	4.60494e-07	up	24054700	2.25496
chr3L	24105151	24105200	50	4	4	0	0.000439395	0.00127226	up	24105170	1.2031
chr3L	24695151	24695320	170	12	12	0	0.000210618	0.000627776	up	24695290	1.39316
chr3L	24695381	24695610	230	20	19	0	0.00055663	0.00159503	up	24695480	1.29562
chr3L	25215661	25217360	1700	164	105	0	1.49974e-10	8.94783e-10	up	25217280	2.77075
chr3L	26026291	26026330	40	2	2	0	1.40918e-05	4.68786e-05	up	26026320	1.45859
chr3L	26195671	26195740	70	6	6	0	0.000658583	0.0018794	up	26195680	1.23087
chr3L	26686401	26686420	20	1	1	0	6.48514e-06	2.20505e-05	up	26686410	1.45563
chr3L	27691371	27691420	50	4	4	0	5.97334e-06	2.0327e-05	up	27691410	1.61241
chr3L	27952121	27952180	60	5	5	0	0.00140612	0.00388458	up	27952170	1.11225
chr3L	27983871	27984040	170	16	16	0	0.000478895	0.00138181	up	27984030	1.35009
chr3R	173291	173310	20	1	1	0	0.000852077	0.00241499	up	173300	1.05875
chr3R	174731	175220	490	45	45	0	0.000751034	0.0021359	up	174970	1.55601
chr3R	285981	286060	80	7	7	0	0.000218223	0.00064858	up	285990	1.32993
chr3R	289681	289830	150	14	14	0	0.00013355	0.00040652	up	289690	1.49798
chr3R	299991	300040	50	4	4	0	0.00358999	0.0095009	up	300010	1.03826
chr3R	300161	300180	20	1	1	0	0.000861883	0.00243938	up	300170	1.0518
chr3R	709731	709850	120	11	11	0	1.74649e-06	6.2076e-06	up	709830	1.97806
chr3R	2052471	2052540	70	6	6	0	0.00252	0.00682568	up	2052530	1.0851
chr3R	2052751	2052800	50	4	4	0	0.000118433	0.000364154	up	2052760	1.33284
chr3R	2544361	2544410	50	4	4	0	9.30205e-05	0.000289513	up	2544400	1.32976
chr3R	2550181	2550260	80	7	7	0	0.00127914	0.00355031	up	2550210	1.21884
chr3R	2819481	2819520	40	3	3	0	0.000106376	0.000328619	up	2819500	1.33574
chr3R	2819871	2819890	20	1	1	0	0.000247358	0.000730471	up	2819880	1.1724
chr3R	2820411	2820430	20	1	1	0	5.3735e-07	2.00601e-06	up	2820420	1.64108
chr3R	2820461	2820480	20	1	1	0	2.56049e-07	9.80538e-07	up	2820470	1.69687
chr3R	2820771	2820790	20	1	1	0	0.000121586	0.00037311	up	2820780	1.22441
chr3R	2821551	2821670	120	11	11	0	1.29908e-05	4.32852e-05	up	2821590	1.68957
chr3R	2821711	2821760	50	4	4	0	4.50342e-06	1.5477e-05	up	2821750	1.62197
chr3R	2822351	2822420	70	6	6	0	3.32088e-05	0.000107582	up	2822400	1.48176
chr3R	3219521	3219550	30	2	2	0	0.000909806	0.00256462	up	3219540	1.11051
chr3R	3332531	3332710	180	17	17	0	0.00192011	0.00525218	up	3332690	1.30801
chr3R	3332741	3334190	1450	142	115	0	0.00229512	0.00624917	up	3333140	1.55247
chr3R	3541451	3541560	110	10	10	0	3.11559e-07	1.18438e-06	up	3541460	1.90692
chr3R	3543241	3543300	60	5	5	0	6.07381e-10	3.22308e-09	up	3543250	2.22471
chr3R	4052931	4052970	40	3	3	0	5.069e-07	1.89574e-06	up	4052960	1.73461
chr3R	4221191	4221210	20	1	1	0	0.0002387	0.000706409	up	4221200	1.16645
chr3R	4359561	4359860	300	29	29	0	1.03335e-09	5.27465e-09	up	4359630	3.08806
chr3R	4387351	4387710	360	35	35	0	1.30504e-08	5.70785e-08	up	4387520	3.2104
chr3R	4632711	4632910	200	19	19	0	0.00122216	0.00340581	up	4632860	1.34127
chr3R	4684871	4685250	380	37	37	0	2.28722e-09	1.11281e-08	up	4684930	2.81348
chr3R	4969221	4969710	490	48	48	0	1.0989e-11	7.80499e-11	up	4969370	4.00569
chr3R	4970351	4971170	820	81	81	0	2.12369e-23	1.80457e-21	up	4970760	5.73127
chr3R	5126411	5126520	110	10	10	0	0.000118493	0.000364154	up	5126500	1.43816
chr3R	5126601	5127500	900	89	89	0	6.38824e-19	1.99573e-17	up	5127120	5.36357
chr3R	5283241	5283700	460	45	45	0	5.68807e-10	3.02999e-09	up	5283300	2.65768
chr3R	5298181	5298870	690	67	67	0	2.06872e-08	8.87054e-08	up	5298400	2.20001
chr3R	5298971	5299940	970	95	95	0	5.47592e-17	1.13196e-15	up	5299200	5.20528
chr3R	5300171	5300390	220	21	21	0	7.65841e-06	2.58705e-05	up	5300180	1.6516
chr3R	5300491	5301260	770	74	74	0	7.74192e-19	2.34801e-17	up	5300510	4.02845
chr3R	5422951	5422990	40	3	3	0	6.88266e-06	2.33258e-05	up	5422980	1.50639
chr3R	5527501	5527960	460	44	44	0	3.03878e-07	1.15624e-06	up	5527780	2.71374
chr3R	5606551	5607050	500	49	49	0	1.68947e-10	9.92891e-10	up	5606890	3.55454
chr3R	5927961	5928140	180	17	17	0	6.21687e-07	2.29406e-06	up	5928130	1.80351
chr3R	5999021	5999150	130	12	12	0	1.24713e-09	6.2658e-09	up	5999130	2.35552
chr3R	6170811	6171040	230	22	22	0	4.29893e-10	2.34718e-09	up	6170980	3.14698
chr3R	6254191	6254770	580	57	57	0	3.43542e-10	1.90577e-09	up	6254670	3.60407
chr3R	6254821	6254880	60	5	5	0	0.000261306	0.000771112	up	6254830	1.28407
chr3R	6423121	6423600	480	47	47	0	7.46001e-07	2.73095e-06	up	6423360	2.62186
chr3R	6604971	6605490	520	51	51	0	3.37597e-12	2.64663e-11	up	6605480	2.69329
chr3R	6683541	6684000	460	45	45	0	6.62851e-13	5.93566e-12	up	6683870	4.18919
chr3R	6759061	6759090	30	2	2	0	0.00319088	0.00852612	up	6759080	1.02912
chr3R	6759121	6760310	1190	118	118	0	2.12426e-21	1.16136e-19	up	6759720	5.37776
chr3R	6911651	6912830	1180	116	116	0	1.04672e-17	2.45712e-16	up	6912330	4.77792
chr3R	6970271	6971380	1110	109	109	0	2.69972e-13	2.63318e-12	up	6970800	4.5625
chr3R	6972961	6973840	880	87	87	0	7.2461e-12	5.3091e-11	up	6973350	4.09619
chr3R	7029421	7029710	290	28	28	0	5.45957e-09	2.5177e-08	up	7029500	2.5332
chr3R	7139331	7139400	70	5	5	0	3.67835e-06	1.27469e-05	up	7139340	1.6088
chr3R	7304501	7304710	210	19	19	0	9.83416e-07	3.56553e-06	up	7304560	1.86382
chr3R	7345851	7347240	1390	138	138	0	3.27589e-23	2.61756e-21	up	7346600	5.72533
chr3R	7639341	7639700	360	35	35	0	2.38622e-09	1.15962e-08	up	7639560	3.45251
chr3R	7644621	7645060	440	43	43	0	1.44682e-09	7.21673e-09	up	7644970	2.46757
chr3R	7809831	7810740	910	90	90	0	2.44768e-33	3.39004e-30	up	7810310	7.13341
chr3R	7981061	7981110	50	4	4	0	0.000785077	0.00222662	up	7981090	1.15737
chr3R	7981141	7982320	1180	116	116	0	2.6273e-12	2.11969e-11	up	7981640	3.98291
chr3R	8090811	8090880	70	6	6	0	6.8596e-20	2.61483e-18	up	8090860	4.06327
chr3R	8389641	8390080	440	41	41	0	2.36122e-29	1.40155e-26	up	8389690	8.49594
chr3R	8456181	8456210	30	2	2	0	0.000224501	0.000666764	up	8456190	1.20258
chr3R	8456341	8456860	520	49	49	0	4.687e-10	2.52915e-09	up	8456710	3.31158
chr3R	8484501	8484910	410	40	40	0	1.65906e-10	9.77515e-10	up	8484790	3.01994
chr3R	8927041	8927070	30	2	2	0	0.00105013	0.00294419	up	8927050	1.06449
chr3R	8928011	8928110	100	8	8	0	0.0015586	0.0042859	up	8928100	1.18783
chr3R	8930711	8931150	440	42	42	0	3.00956e-08	1.26644e-07	up	8930730	2.20431
chr3R	8979381	8980570	1190	114	114	0	2.40749e-14	2.85765e-13	up	8980020	4.41938
chr3R	9090481	9090670	190	18	18	0	3.28041e-11	2.16351e-10	up	9090570	2.72939
chr3R	9106701	9106760	60	5	5	0	0.000887657	0.00250388	up	9106750	1.22647
chr3R	9195891	9196250	360	34	34	0	9.66373e-09	4.30824e-08	up	9196050	3.02746
chr3R	9235591	9235780	190	18	18	0	2.87487e-07	1.09689e-06	up	9235620	1.97221
chr3R	9573801	9574990	1190	116	116	0	2.87337e-14	3.34422e-13	up	9574350	4.64824
chr3R	9575101	9575120	20	1	1	0	2.88294e-09	1.38321e-08	up	9575110	2.01047
chr3R	9575231	9575290	60	4	4	0	0.00185159	0.00507144	up	9575260	1.06725
chr3R	9673201	9673560	360	35	35	0	1.00348e-07	3.95585e-07	up	9673500	2.38499
chr3R	9956751	9957160	410	39	39	0	6.9874e-07	2.56699e-06	up	9956800	2.1776
chr3R	10076471	10076560	90	8	8	0	5.37275e-05	0.00017041	up	10076550	1.49415
chr3R	10076701	10077350	650	64	64	0	1.87551e-10	1.09757e-09	up	10076910	3.79969
chr3R	10100401	10101170	770	76	76	0	7.59565e-18	1.85647e-16	up	10100790	5.18552
chr3R	10124861	10125140	280	27	27	0	1.7725e-18	4.84521e-17	up	10124880	4.11374
chr3R	10148491	10148870	380	35	35	0	6.08214e-07	2.24834e-06	up	10148830	1.99933
chr3R	10203311	10204320	1010	100	100	0	4.21452e-14	4.75852e-13	up	10203750	4.41931
chr3R	10267841	10268560	720	71	71	0	1.96437e-10	1.14313e-09	up	10268300	3.82286
chr3R	10307521	10307590	70	6	6	0	0.000131368	0.000400758	up	10307580	1.32875
chr3R	10309311	10309330	20	1	1	0	0.00141784	0.00391436	up	10309320	1.00287
chr3R	10415501	10415600	100	9	9	0	5.58802e-05	0.000176968	up	10415590	1.46559
chr3R	10415641	10416780	1140	112	112	0	8.36556e-26	1.24139e-23	up	10416170	6.27036
chr3R	10436801	10437820	1020	101	101	0	4.3078e-16	7.30567e-15	up	10437220	4.72375
chr3R	10501231	10501460	230	22	22	0	6.7582e-12	5.01434e-11	up	10501360	3.08892
chr3R	10538961	10539350	390	35	35	0	6.99397e-13	6.24945e-12	up	10539120	4.04708
chr3R	10664421	10664640	220	21	21	0	1.71317e-09	8.46401e-09	up	10664540	2.36009
chr3R	10664741	10665560	820	81	81	0	7.931e-13	7.0413e-12	up	10664750	2.99494
chr3R	10973161	10973280	120	10	10	0	2.51379e-05	8.25675e-05	up	10973190	1.62763
chr3R	11023401	11023540	140	13	13	0	7.54654e-07	2.7602e-06	up	11023420	1.80501
chr3R	11195381	11195440	60	5	5	0	0.00258786	0.00700037	up	11195430	1.06128
chr3R	11195851	11195880	30	2	2	0	2.87731e-05	9.37665e-05	up	11195860	1.3941
chr3R	11196341	11196410	70	3	3	0	0.00018644	0.000557709	up	11196360	1.28121
chr3R	11211091	11211310	220	18	18	0	0.00013453	0.000408916	up	11211300	1.46711
chr3R	11243761	11244660	900	89	89	0	2.50321e-16	4.38853e-15	up	11244220	4.81356
chr3R	11244711	11244850	140	11	11	0	1.38155e-06	4.92732e-06	up	11244740	1.91875
chr3R	11268801	11269400	600	59	59	0	2.07589e-14	2.48568e-13	up	11269200	4.55494
chr3R	11287011	11287470	460	45	45	0	2.98193e-10	1.67658e-09	up	11287280	3.39108
chr3R	11312271	11312920	650	63	63	0	1.06695e-09	5.4328e-09	up	11312550	3.54551
chr3R	11393961	11394170	210	20	20	0	5.20849e-09	2.40726e-08	up	11394070	2.33853
chr3R	11395671	11395720	50	4	4	0	4.6978e-06	1.61051e-05	up	11395710	1.62234
chr3R	11544151	11544540	390	38	38	0	2.80631e-07	1.0727e-06	up	11544390	2.49484
chr3R	11612721	11614210	1490	142	142	0	5.62814e-25	7.30779e-23	up	11613370	6.05332
chr3R	11665081	11666080	1000	99	99	0	9.41495e-12	6.75632e-11	up	11665590	4.01627
chr3R	11727891	11728010	120	11	11	0	8.66199e-09	3.87829e-08	up	11727980	2.11936
chr3R	11819141	11819240	100	9	9	0	0.00030622	0.000899182	up	11819150	1.32976
chr3R	11934111	11934200	90	8	8	0	0.000910435	0.00256465	up	11934190	1.22851
chr3R	12221461	12221500	40	2	2	0	4.30258e-05	0.000137517	up	12221470	1.33977
chr3R	12221721	12222750	1030	102	102	0	1.05677e-14	1.33057e-13	up	12222210	4.58631
chr3R	12222801	12222920	120	9	9	0	4.725e-05	0.00015067	up	12222810	1.49078
chr3R	12222951	12222990	40	3	3	0	0.000305491	0.000897677	up	12222960	1.23567
chr3R	12265831	12265850	20	1	1	0	0.000887521	0.00250388	up	12265840	1.05283
chr3R	12279251	12279610	360	35	35	0	1.06616e-08	4.71265e-08	up	12279300	2.53897
chr3R	12350301	12350330	30	2	2	0	0.000130555	0.000398573	up	12350310	1.28592
chr3R	12350421	12351020	600	56	56	0	2.0356e-12	1.68149e-11	up	12350790	2.96876
chr3R	12397541	12397670	130	11	11	0	0.00278429	0.00748786	up	12397660	1.16448
chr3R	12398721	12398900	180	15	15	0	0.00133876	0.00370837	up	12398820	1.21199
chr3R	12399531	12399610	80	5	5	0	0.000326428	0.000956493	up	12399540	1.28351
chr3R	12401561	12401610	50	4	4	0	0.00321011	0.00856647	up	12401590	1.07321
chr3R	12401961	12402200	240	23	23	0	0.000317836	0.000932634	up	12401970	1.34476
chr3R	12431521	12431710	190	18	18	0	6.8092e-05	0.000214335	up	12431620	1.56473
chr3R	12630231	12630630	400	38	38	0	2.02884e-07	7.79817e-07	up	12630360	2.1839
chr3R	12723671	12724610	940	92	92	0	1.90352e-20	8.88664e-19	up	12723980	5.92875
chr3R	12803301	12803720	420	38	38	0	8.54966e-10	4.4129e-09	up	12803350	2.87568
chr3R	12980681	12981000	320	31	31	0	2.94051e-05	9.5676e-05	up	12980690	1.61155
chr3R	13077091	13078940	1850	180	180	0	3.26014e-18	8.57335e-17	up	13078470	5.16372
chr3R	13471101	13472090	990	98	98	0	1.55369e-22	1.02469e-20	up	13471570	5.82897
chr3R	13472141	13472210	70	6	6	0	0.00338913	0.00901272	up	13472190	1.1302
chr3R	13872361	13872480	120	11	11	0	1.42875e-07	5.5689e-07	up	13872370	1.99199
chr3R	13948281	13948560	280	27	27	0	7.88498e-08	3.13813e-07	up	13948420	2.63891
chr3R	14088241	14089440	1200	117	117	0	3.97467e-11	2.58447e-10	up	14088920	3.86524
chr3R	14098361	14098930	570	56	56	0	3.39159e-10	1.88648e-09	up	14098780	3.67495
chr3R	14390331	14390440	110	9	9	0	0.00191068	0.00522982	up	14390360	1.17141
chr3R	14390581	14390610	30	2	2	0	0.000649493	0.00185474	up	14390590	1.14314
chr3R	14390831	14391910	1080	107	107	0	9.14704e-30	6.33433e-27	up	14391440	6.7524
chr3R	14565101	14565480	380	37	37	0	4.49409e-08	1.83789e-07	up	14565140	2.4876
chr3R	14576651	14577830	1180	117	117	0	2.37709e-20	1.02884e-18	up	14577480	5.05013
chr3R	14877201	14877220	20	1	1	0	0.000744175	0.00211784	up	14877210	1.06914
chr3R	14959511	14959550	40	3	3	0	0.00311739	0.00834048	up	14959520	1.0079
chr3R	14984551	14984620	70	4	4	0	0.000128882	0.000393754	up	14984610	1.3372
chr3R	15146341	15146750	410	40	40	0	3.81351e-09	1.79041e-08	up	15146450	3.14851
chr3R	15148531	15148730	200	19	19	0	4.11863e-08	1.69004e-07	up	15148720	2.18999
chr3R	15148821	15148950	130	12	12	0	3.26409e-09	1.54644e-08	up	15148840	2.30056
chr3R	15431061	15431410	350	34	34	0	2.95779e-10	1.66526e-09	up	15431400	2.6025
chr3R	15437601	15438670	1070	104	104	0	6.08992e-18	1.51519e-16	up	15438210	4.85623
chr3R	15467961	15468320	360	35	35	0	1.24002e-08	5.44065e-08	up	15468160	3.08178
chr3R	15492831	15494010	1180	117	117	0	1.85765e-18	5.01204e-17	up	15493440	5.36137
chr3R	15630181	15630240	60	4	4	0	9.57694e-05	0.0002974	up	15630230	1.37425
chr3R	15630331	15630400	70	6	6	0	6.96798e-08	2.78839e-07	up	15630340	1.9163
chr3R	15632461	15632920	460	45	45	0	1.07632e-13	1.12364e-12	up	15632530	3.63969
chr3R	15641621	15641990	370	36	36	0	6.63199e-08	2.66756e-07	up	15641690	2.47529
chr3R	15730581	15730960	380	37	37	0	6.59225e-08	2.65415e-07	up	15730690	2.63681
chr3R	15803441	15803500	60	5	5	0	0.000139929	0.000424385	up	15803490	1.36452
chr3R	15803541	15804560	1020	101	101	0	1.15641e-18	3.36007e-17	up	15804140	5.33868
chr3R	15911581	15911610	30	2	2	0	0.000542752	0.00155634	up	15911590	1.15387
chr3R	16205041	16206520	1480	144	144	0	2.10724e-28	7.9596e-26	up	16205550	6.47635
chr3R	16206611	16206630	20	1	1	0	2.6511e-05	8.68032e-05	up	16206620	1.35234
chr3R	16244121	16244210	90	8	8	0	0.00269735	0.00726344	up	16244200	1.10442
chr3R	16244241	16244260	20	1	1	0	6.96856e-05	0.000219185	up	16244250	1.27302
chr3R	16244381	16244860	480	47	47	0	1.16648e-09	5.87866e-09	up	16244640	3.5102
chr3R	16260431	16261660	1230	122	122	0	1.16153e-20	5.67785e-19	up	16260960	5.34563
chr3R	16305301	16305440	140	13	13	0	4.05015e-06	1.39423e-05	up	16305430	1.65756
chr3R	16431311	16432290	980	97	92	0	3.37521e-14	3.86336e-13	up	16431800	4.20393
chr3R	16496591	16496700	110	6	6	0	0.00058883	0.00168266	up	16496690	1.27788
chr3R	16496841	16498150	1310	128	128	0	3.45352e-23	2.70743e-21	up	16497530	5.97248
chr3R	16498191	16498210	20	1	1	0	0.000276706	0.000815977	up	16498200	1.15903
chr3R	16573361	16573440	80	6	6	0	0.000160564	0.000483789	up	16573410	1.39349
chr3R	16573501	16574790	1290	123	123	0	9.0019e-15	1.14382e-13	up	16574000	4.37954
chr3R	16704211	16704350	140	13	13	0	1.00268e-16	1.94679e-15	up	16704330	3.53822
chr3R	16748541	16749080	540	53	53	0	9.27064e-19	2.73188e-17	up	16748740	5.36756
chr3R	16782181	16782790	610	60	60	0	8.67907e-14	9.27032e-13	up	16782560	4.42445
chr3R	16784071	16784130	60	5	5	0	2.34714e-05	7.72771e-05	up	16784080	1.49123
chr3R	16798491	16799470	980	97	97	0	5.41259e-28	1.60638e-25	up	16798940	6.33867
chr3R	16834321	16835100	780	77	77	0	1.34828e-14	1.67227e-13	up	16834830	4.72495
chr3R	16835341	16835370	30	2	2	0	5.30621e-05	0.000168429	up	16835360	1.3491
chr3R	16856721	16857440	720	71	71	0	7.42234e-20	2.80362e-18	up	16857170	5.43342
chr3R	16868551	16869740	1190	118	118	0	3.85138e-26	6.40099e-24	up	16869370	6.03887
chr3R	16882381	16882400	20	1	1	0	9.59945e-05	0.000297433	up	16882390	1.25156
chr3R	16882431	16883270	840	83	83	0	1.5915e-13	1.60113e-12	up	16882790	4.39257
chr3R	16883431	16883520	90	8	8	0	3.11435e-08	1.30445e-07	up	16883500	1.99448
chr3R	16883791	16883810	20	1	1	0	0.000777102	0.00220701	up	16883800	1.05796
chr3R	16918941	16919850	910	90	90	0	1.68689e-22	1.09516e-20	up	16919300	5.91718
chr3R	16934631	16935380	750	74	74	0	3.69045e-13	3.46919e-12	up	16934900	4.33427
chr3R	16957091	16957170	80	7	7	0	0.00334837	0.00891825	up	16957160	1.11275
chr3R	16957231	16957300	70	4	4	0	6.68525e-05	0.000210593	up	16957260	1.38919
chr3R	16957411	16958360	950	94	94	0	5.50309e-23	3.9423e-21	up	16957960	5.82777
chr3R	16969251	16970190	940	91	91	0	5.11171e-13	4.69893e-12	up	16969690	3.98316
chr3R	17108681	17109400	720	70	70	0	1.90276e-11	1.30032e-10	up	17109190	2.97433
chr3R	17151741	17152170	430	42	42	0	1.37215e-09	6.86077e-09	up	17151890	3.36774
chr3R	17402091	17403100	1010	100	100	0	8.77656e-23	6.18078e-21	up	17402640	5.78778
chr3R	17403161	17403190	30	2	2	0	8.75926e-06	2.94933e-05	up	17403170	1.49697
chr3R	17449131	17449180	50	4	4	0	7.80836e-05	0.000244489	up	17449140	1.3861
chr3R	17449271	17450120	850	82	82	0	3.23157e-17	7.10433e-16	up	17449280	3.9095
chr3R	17509561	17509640	80	6	6	0	4.98267e-16	8.38177e-15	up	17509610	3.15814
chr3R	17616211	17616230	20	1	1	0	3.13376e-06	1.0896e-05	up	17616220	1.51864
chr3R	17616331	17617700	1370	134	134	0	1.7407e-23	1.57231e-21	up	17617410	5.66924
chr3R	17733441	17733790	350	34	34	0	2.11421e-15	3.02916e-14	up	17733460	4.13206
chr3R	17733911	17733960	50	4	4	0	1.87265e-08	8.0464e-08	up	17733940	1.99092
chr3R	17734111	17734210	100	5	5	0	5.86889e-05	0.000185298	up	17734120	1.40294
chr3R	17742601	17742950	350	34	34	0	3.99137e-07	1.50083e-06	up	17742870	2.11883
chr3R	17918611	17919630	1020	101	101	0	6.83112e-12	5.05941e-11	up	17919150	3.87298
chr3R	17970781	17971390	610	58	58	0	4.68477e-10	2.52915e-09	up	17971190	3.1329
chr3R	18020481	18021890	1410	136	136	0	1.51552e-27	3.7041e-25	up	18021370	6.81603
chr3R	18381281	18381590	310	30	30	0	1.18715e-11	8.38879e-11	up	18381580	2.57431
chr3R	18918291	18918820	530	52	52	0	6.59102e-12	4.90485e-11	up	18918680	4.09026
chr3R	19095481	19095690	210	17	17	0	4.8586e-06	1.66426e-05	up	19095650	1.75525
chr3R	19095791	19096900	1110	109	109	0	1.31106e-06	4.68396e-06	up	19096360	2.83289
chr3R	19103221	19103530	310	30	30	0	4.04481e-08	1.66894e-07	up	19103240	2.23769
chr3R	19245561	19245580	20	1	1	0	1.83185e-08	7.87925e-08	up	19245570	1.89495
chr3R	19245621	19245730	110	9	9	0	1.15745e-09	5.85062e-09	up	19245660	2.20637
chr3R	19271231	19271360	130	12	12	0	2.36226e-08	1.00155e-07	up	19271270	2.17329
chr3R	19490821	19491600	780	77	77	0	6.23005e-19	1.96105e-17	up	19491230	5.15985
chr3R	19504031	19504150	120	11	11	0	2.62034e-06	9.16458e-06	up	19504090	1.80423
chr3R	19648471	19649220	750	70	70	0	2.1811e-08	9.31394e-08	up	19648700	3.24594
chr3R	19657211	19657700	490	48	48	0	4.10047e-08	1.68521e-07	up	19657530	2.92661
chr3R	19778161	19778890	730	72	72	0	3.16794e-13	3.01899e-12	up	19778430	4.51007
chr3R	20058461	20059710	1250	123	123	0	4.48483e-13	4.18752e-12	up	20059200	4.37678
chr3R	20347001	20347230	230	22	22	0	2.97475e-07	1.13395e-06	up	20347090	2.31094
chr3R	20908591	20909190	600	57	57	0	4.64271e-17	9.6937e-16	up	20908880	4.95468
chr3R	20909251	20909380	130	12	12	0	4.65721e-12	3.57024e-11	up	20909260	2.61258
chr3R	20909441	20909490	50	3	3	0	6.19444e-07	2.28781e-06	up	20909450	1.71926
chr3R	20947831	20948780	950	94	94	0	3.76236e-19	1.24068e-17	up	20948170	4.879
chr3R	20949711	20949940	230	22	22	0	1.96316e-06	6.94798e-06	up	20949800	1.97461
chr3R	21017531	21018080	550	54	49	0	1.41756e-22	9.49997e-21	up	21017540	5.29718
chr3R	21179661	21180200	540	53	53	0	1.16613e-14	1.45941e-13	up	21179790	4.76765
chr3R	21184191	21185380	1190	118	118	0	1.56997e-14	1.90737e-13	up	21184890	4.18446
chr3R	21185471	21185550	80	7	7	0	1.43203e-05	4.75628e-05	up	21185480	1.55483
chr3R	21223221	21224030	810	78	78	0	9.72823e-12	6.95711e-11	up	21223610	4.08047
chr3R	21252591	21252830	240	23	23	0	3.91173e-11	2.54753e-10	up	21252730	3.36256
chr3R	21295231	21295300	70	6	6	0	0.00022883	0.000679136	up	21295290	1.33027
chr3R	21295481	21295610	130	12	12	0	6.33881e-12	4.73701e-11	up	21295500	2.85613
chr3R	21407821	21409100	1280	123	117	0	3.938e-07	1.48344e-06	up	21408490	2.82254
chr3R	21481611	21482580	970	96	96	0	4.9861e-15	6.6691e-14	up	21482060	4.60003
chr3R	21487481	21488560	1080	107	107	0	1.91221e-19	6.62102e-18	up	21487940	6.16762
chr3R	21519401	21519480	80	7	7	0	0.00053577	0.00153738	up	21519470	1.20791
chr3R	21519601	21520840	1240	123	123	0	1.96334e-21	1.08769e-19	up	21520320	5.55412
chr3R	21822121	21822880	760	75	58	0	1.08764e-09	5.51788e-09	up	21822320	3.33899
chr3R	22564521	22564990	470	44	44	0	3.27499e-11	2.16337e-10	up	22564980	2.65536
chr3R	22721531	22721580	50	3	3	0	0.00340098	0.00903521	up	22721570	1.00802
chr3R	22810341	22810640	300	29	29	0	3.40729e-10	1.89268e-09	up	22810550	2.95776
chr3R	22965381	22965510	130	11	11	0	4.96762e-10	2.67018e-09	up	22965400	2.24459
chr3R	22998821	22999240	420	41	41	0	2.02811e-11	1.37918e-10	up	22999100	3.27268
chr3R	22999351	22999370	20	1	1	0	7.26124e-08	2.89822e-07	up	22999360	1.79534
chr3R	23010471	23010790	320	31	31	0	7.93594e-07	2.88738e-06	up	23010520	2.34826
chr3R	23127981	23128050	70	4	4	0	0.000213824	0.000636417	up	23127990	1.30247
chr3R	23158111	23158370	260	25	25	0	5.20305e-07	1.94413e-06	up	23158170	1.95533
chr3R	23158601	23158720	120	8	8	0	2.03066e-06	7.16855e-06	up	23158660	1.74032
chr3R	23158981	23159880	900	89	89	0	2.45454e-15	3.48075e-14	up	23159520	4.70679
chr3R	23167691	23168020	330	32	32	0	4.61251e-11	2.95756e-10	up	23167710	2.56418
chr3R	23331021	23332110	1090	108	108	0	2.06147e-10	1.18634e-09	up	23331520	3.40464
chr3R	23332221	23332250	30	2	2	0	0.00051738	0.00148769	up	23332230	1.12943
chr3R	23509391	23509930	540	50	50	0	1.65697e-09	8.20583e-09	up	23509630	3.4227
chr3R	23538851	23539240	390	38	38	0	3.90564e-15	5.37349e-14	up	23539080	4.76801
chr3R	23541151	23541470	320	31	31	0	5.20825e-09	2.40726e-08	up	23541350	2.47423
chr3R	23623021	23623310	290	28	28	0	6.9578e-09	3.15791e-08	up	23623100	2.87007
chr3R	23634981	23635090	110	10	10	0	7.17733e-07	2.63444e-06	up	23635070	1.76573
chr3R	23657731	23658270	540	53	53	0	1.22002e-09	6.13701e-09	up	23658010	3.55282
chr3R	23664541	23664720	180	17	17	0	3.44162e-08	1.42999e-07	up	23664700	2.28598
chr3R	23669451	23669860	410	39	39	0	6.12488e-11	3.82115e-10	up	23669560	3.7097
chr3R	23679471	23680420	950	94	94	0	9.07808e-14	9.64691e-13	up	23679970	4.24969
chr3R	23680531	23680580	50	4	4	0	3.36691e-05	0.000108868	up	23680550	1.46692
chr3R	23680651	23680700	50	4	4	0	0.000345853	0.00101199	up	23680660	1.26157
chr3R	23721671	23722650	980	97	97	0	1.20266e-23	1.15047e-21	up	23722140	6.10824
chr3R	23900141	23900480	340	29	29	0	1.84036e-09	9.02796e-09	up	23900230	2.83852
chr3R	24047681	24047820	140	13	13	0	7.50359e-05	0.000235301	up	24047730	1.50927
chr3R	24047871	24047970	100	9	9	0	3.14338e-08	1.31528e-07	up	24047880	2.00234
chr3R	24386551	24386760	210	20	20	0	4.58476e-10	2.48043e-09	up	24386600	2.88222
chr3R	24477411	24477660	250	23	23	0	1.16369e-06	4.18625e-06	up	24477610	1.93438
chr3R	24503681	24503960	280	27	27	0	4.12035e-08	1.69004e-07	up	24503830	2.4985
chr3R	25112511	25112900	390	38	38	0	1.87414e-12	1.55741e-11	up	25112740	4.20339
chr3R	25312411	25313200	790	78	78	0	1.9783e-11	1.34973e-10	up	25312890	3.99321
chr3R	25427191	25427500	310	30	30	0	6.91918e-07	2.54418e-06	up	25427350	2.48751
chr3R	25591411	25591460	50	4	4	0	2.17151e-05	7.16082e-05	up	25591420	1.54972
chr3R	25591571	25591740	170	16	16	0	8.81523e-17	1.73589e-15	up	25591730	3.49922
chr3R	25594161	25594260	100	8	8	0	4.84588e-05	0.000154052	up	25594220	1.5263
chr3R	25850621	25851740	1120	107	107	0	1.82829e-15	2.65613e-14	up	25851330	4.77766
chr3R	25851781	25851800	20	1	1	0	8.78366e-08	3.47913e-07	up	25851790	1.77063
chr3R	25876761	25876960	200	19	19	0	5.69183e-09	2.61321e-08	up	25876820	2.41193
chr3R	26137151	26137780	630	62	62	0	2.22603e-11	1.50149e-10	up	26137310	3.87106
chr3R	26356541	26356560	20	1	1	0	7.88397e-05	0.000246671	up	26356550	1.27813
chr3R	26356621	26356850	230	22	22	0	5.78739e-13	5.23891e-12	up	26356660	2.85156
chr3R	26432551	26432900	350	34	34	0	1.36978e-19	4.9064e-18	up	26432560	3.95405
chr3R	26529571	26530110	540	53	53	0	5.43853e-11	3.40831e-10	up	26530060	2.91543
chr3R	26866411	26867330	920	91	91	0	7.17765e-18	1.76468e-16	up	26866810	5.11515
chr3R	26956251	26956810	560	55	55	0	3.00757e-09	1.43968e-08	up	26956360	3.20877
chr3R	26990111	26990770	660	65	65	0	3.63475e-12	2.84414e-11	up	26990310	4.21245
chr3R	27096901	27096920	20	1	1	0	7.56932e-06	2.55903e-05	up	27096910	1.44452
chr3R	27098711	27098950	240	23	23	0	1.66095e-10	9.77515e-10	up	27098940	2.46025
chr3R	27273321	27274230	910	90	90	0	4.35549e-10	2.37183e-09	up	27273710	3.67587
chr3R	27414131	27414150	20	1	1	0	4.05207e-05	0.00012991	up	27414140	1.31547
chr3R	27477501	27477860	360	35	35	0	1.06389e-12	9.19016e-12	up	27477850	2.87551
chr3R	27547121	27547930	810	80	80	0	1.43375e-16	2.70784e-15	up	27547540	5.27086
chr3R	27843841	27844150	310	30	30	0	6.3815e-08	2.57428e-07	up	27844130	2.08459
chr3R	28317041	28317560	520	51	51	0	1.59468e-08	6.89478e-08	up	28317280	3.14332
chr3R	28345371	28345970	600	59	59	0	1.68356e-09	8.32763e-09	up	28345380	2.43861
chr3R	28412551	28412650	100	9	9	0	1.23013e-14	1.5303e-13	up	28412640	3.10584
chr3R	28544401	28545890	1490	146	146	0	9.86403e-15	1.24575e-13	up	28545290	4.68834
chr3R	28545931	28545990	60	4	4	0	0.000135099	0.000410334	up	28545940	1.28624
chr3R	28546341	28546370	30	2	2	0	0.00160041	0.00439505	up	28546360	1.0654
chr3R	28635051	28636180	1130	112	104	0	1.03484e-13	1.0858e-12	up	28635820	4.57044
chr3R	28671851	28671870	20	1	1	0	0.000285912	0.000841931	up	28671860	1.15861
chr3R	28671981	28672870	890	88	88	0	1.36324e-27	3.54018e-25	up	28672410	6.43328
chr3R	28779751	28779960	210	20	20	0	2.00885e-06	7.0976e-06	up	28779940	1.7771
chr3R	28870321	28870400	80	5	5	0	6.43949e-07	2.37199e-06	up	28870390	1.74925
chr3R	28870451	28870750	300	29	29	0	2.18102e-08	9.31394e-08	up	28870510	2.57189
chr3R	28985911	28985940	30	2	2	0	0.00128783	0.00357206	up	28985930	1.10401
chr3R	28986021	28986400	380	37	37	0	1.30238e-09	6.5276e-09	up	28986040	2.52696
chr3R	29087341	29088120	780	76	76	0	1.41934e-14	1.74478e-13	up	29087690	4.63413
chr3R	29251231	29251340	110	10	10	0	1.66094e-05	5.50335e-05	up	29251330	1.60701
chr3R	29251611	29252020	410	40	40	0	1.44118e-19	5.11804e-18	up	29251620	5.24458
chr3R	29312751	29313100	350	34	34	0	2.09587e-16	3.75359e-15	up	29313090	3.52169
chr3R	29313241	29313350	110	10	10	0	5.93227e-28	1.64324e-25	up	29313250	6.518
chr3R	29553251	29553540	290	25	25	0	7.45564e-07	2.73095e-06	up	29553350	2.00056
chr3R	29560361	29560670	310	30	30	0	5.90532e-07	2.18881e-06	up	29560660	1.8603
chr3R	29715171	29715190	20	1	1	0	0.000198419	0.000592264	up	29715180	1.18856
chr3R	29715721	29717650	1930	191	191	0	4.36659e-18	1.11309e-16	up	29717150	5.20712
chr3R	29717761	29717810	50	4	4	0	6.64271e-06	2.2531e-05	up	29717790	1.51095
chr3R	29903621	29904400	780	77	77	0	7.20557e-16	1.16043e-14	up	29904170	4.78603
chr3R	30022281	30023220	940	93	93	0	7.23591e-12	5.3091e-11	up	30022740	3.71091
chr3R	30134321	30134640	320	31	31	0	1.04836e-06	3.79107e-06	up	30134580	2.2292
chr3R	30195621	30195660	40	3	3	0	0.000410036	0.00119057	up	30195640	1.22252
chr3R	30208951	30210070	1120	110	110	0	1.21831e-23	1.15047e-21	up	30209420	6.97293
chr3R	30278081	30278140	60	4	4	0	4.09994e-05	0.000131242	up	30278090	1.42804
chr3R	30294651	30294870	220	21	21	0	5.73171e-07	2.13017e-06	up	30294670	1.98171
chr3R	30424701	30425990	1290	126	126	0	1.0217e-20	5.11463e-19	up	30425320	6.53462
chr3R	30426121	30426220	100	6	6	0	3.2746e-05	0.000106213	up	30426170	1.4483
chr3R	30456221	30456510	290	28	28	0	1.68225e-11	1.16108e-10	up	30456230	2.58629
chr3R	30770771	30771090	320	31	31	0	3.18023e-09	1.51188e-08	up	30770790	2.66096
chr3R	30789191	30789910	720	71	71	0	1.16407e-31	1.20917e-28	up	30789440	8.76497
chr3R	30814371	30815090	720	67	67	0	1.86958e-11	1.28187e-10	up	30814780	4.00043
chr3R	30870231	30871420	1190	118	118	0	5.26291e-23	3.90489e-21	up	30870770	6.56153
chr3R	30871451	30871480	30	2	2	0	3.4849e-05	0.000112333	up	30871460	1.41228
chr3R	30950981	30951060	80	7	7	0	0.000193793	0.000578872	up	30951040	1.30131
chr3R	30989961	30990240	280	27	27	0	4.17531e-11	2.70646e-10	up	30990180	2.94579
chr3R	31060971	31061970	1000	99	99	0	3.53315e-22	2.15886e-20	up	31061540	5.35011
chr3R	31133721	31134490	770	76	76	0	2.82082e-12	2.24962e-11	up	31134180	4.16817
chr3R	31462821	31463890	1070	103	103	0	2.98784e-14	3.46773e-13	up	31463210	4.59003
chr3R	31463921	31463940	20	1	1	0	4.5747e-06	1.5696e-05	up	31463930	1.48982
chr3R	31812081	31812760	680	66	66	0	3.04573e-10	1.70553e-09	up	31812260	3.14035
chr4	89511	90100	590	58	58	0	1.15534e-18	3.36007e-17	up	89890	5.30902
chr4	403991	405320	1330	132	132	0	3.20717e-13	3.04242e-12	up	404510	4.37103
chr4	406191	406250	60	4	4	0	0.00014071	0.000426441	up	406240	1.33972
chr4	406411	407450	1040	103	103	0	4.6986e-19	1.50174e-17	up	407040	5.37004
chr4	415781	417150	1370	134	134	0	5.19653e-28	1.60638e-25	up	416540	6.95182
chr4	424191	425260	1070	103	103	0	1.87165e-23	1.65462e-21	up	424820	6.12542
chr4	486261	487300	1040	103	103	0	1.80359e-15	2.64803e-14	up	486770	4.57168
chr4	561451	561550	100	9	9	0	2.58869e-17	5.81405e-16	up	561540	3.45148
chr4	718631	719120	490	46	46	0	9.82674e-09	4.37622e-08	up	718850	3.13297
chr4	835641	836320	680	66	66	0	8.28569e-10	4.2873e-09	up	836070	3.53952
chrX	296021	296210	190	18	18	0	2.71945e-06	9.5032e-06	up	296200	1.74394
chrX	336761	337150	390	38	38	0	6.89102e-10	3.62892e-09	up	336860	3.19561
chrX	407521	407770	250	24	24	0	3.5304e-11	2.31369e-10	up	407640	3.76627
chrX	529791	530410	620	59	59	0	4.41648e-14	4.95959e-13	up	530180	4.67594
chrX	769771	770200	430	40	40	0	7.38938e-15	9.50554e-14	up	770030	4.90311
chrX	784461	784770	310	30	30	0	8.91777e-13	7.86695e-12	up	784520	3.84223
chrX	843061	843950	890	88	88	0	1.82367e-15	2.65613e-14	up	843590	4.58439
chrX	1009801	1010200	400	39	39	0	1.78717e-11	1.22942e-10	up	1010040	3.91477
chrX	1236531	1237210	680	67	67	0	1.30183e-13	1.34221e-12	up	1236830	4.47299
chrX	1299901	1300270	370	36	36	0	4.58752e-09	2.1417e-08	up	1300200	2.49409
chrX	1405081	1405480	400	39	39	0	3.78777e-09	1.78034e-08	up	1405150	3.09146
chrX	1517861	1518070	210	20	20	0	1.56065e-18	4.32301e-17	up	1518060	4.13846
chrX	1523451	1523750	300	29	29	0	2.07764e-19	7.13436e-18	up	1523460	4.35443
chrX	1660281	1660470	190	18	18	0	2.89343e-11	1.92663e-10	up	1660380	2.53668
chrX	1772321	1773180	860	85	85	0	1.63794e-11	1.13239e-10	up	1772810	3.80845
chrX	1952701	1953600	900	87	87	0	2.9213e-23	2.38e-21	up	1953110	5.56855
chrX	2005601	2006220	620	61	61	0	4.59335e-20	1.85295e-18	up	2006210	4.24127
chrX	2258571	2258880	310	30	30	0	2.74712e-11	1.8351e-10	up	2258740	3.63635
chrX	2339671	2340350	680	67	67	0	3.03069e-15	4.25423e-14	up	2340040	4.66896
chrX	2387931	2388330	400	39	39	0	1.16022e-09	5.85747e-09	up	2387990	2.63628
chrX	2419681	2419760	80	7	7	0	6.03487e-07	2.23484e-06	up	2419690	1.78071
chrX	2646341	2646600	260	25	25	0	2.63581e-10	1.49615e-09	up	2646520	3.03707
chrX	2656011	2656360	350	34	34	0	5.06463e-11	3.19326e-10	up	2656190	3.39601
chrX	2659381	2659960	580	57	57	0	2.25089e-10	1.28644e-09	up	2659630	3.7918
chrX	2684461	2684860	400	39	39	0	3.57542e-13	3.36868e-12	up	2684500	3.51007
chrX	2803861	2804070	210	20	20	0	4.94485e-15	6.6691e-14	up	2803870	3.22484
chrX	2811081	2811370	290	27	27	0	2.83537e-10	1.60068e-09	up	2811190	3.18039
chrX	2814521	2814630	110	10	10	0	5.14157e-12	3.91268e-11	up	2814530	2.68021
chrX	2814781	2814820	40	2	2	0	6.81228e-09	3.09683e-08	up	2814790	2.00345
chrX	2869471	2869660	190	18	18	0	2.24716e-13	2.23372e-12	up	2869630	3.28238
chrX	2915141	2915510	370	32	32	0	7.3608e-10	3.8519e-09	up	2915270	3.36759
chrX	2948861	2949600	740	72	72	0	3.44128e-14	3.92816e-13	up	2949350	4.79619
chrX	3123541	3123930	390	38	38	0	2.38402e-12	1.93469e-11	up	3123920	2.79289
chrX	3134341	3135020	680	64	64	0	3.83868e-13	3.59228e-12	up	3134940	2.99934
chrX	3192411	3192590	180	16	16	0	2.4437e-14	2.88454e-13	up	3192580	3.11776
chrX	3343781	3344220	440	43	43	0	3.72744e-13	3.49605e-12	up	3343790	3.04693
chrX	3480461	3481350	890	88	88	0	2.57652e-16	4.49808e-15	up	3481100	5.00408
chrX	3674681	3675350	670	64	64	0	1.82003e-15	2.65613e-14	up	3675230	4.05022
chrX	3719641	3720050	410	40	22	0	2.30861e-06	8.09874e-06	up	3720040	1.8164
chrX	3725921	3726420	500	49	49	0	3.65461e-19	1.21479e-17	up	3726270	4.0016
chrX	3741041	3741730	690	68	68	0	7.03643e-12	5.19296e-11	up	3741390	4.10636
chrX	3779761	3779830	70	6	6	0	1.02918e-15	1.57794e-14	up	3779800	3.46577
chrX	3811411	3811620	210	20	20	0	3.36092e-07	1.27182e-06	up	3811470	2.20073
chrX	4293501	4293860	360	35	35	0	2.0096e-13	2.01202e-12	up	4293720	4.00506
chrX	4506811	4507410	600	55	55	0	1.54423e-16	2.85505e-15	up	4507330	5.43691
chrX	4511581	4511860	280	27	27	0	7.19176e-12	5.2888e-11	up	4511710	3.60833
chrX	4529671	4530430	760	75	75	0	3.93215e-14	4.4518e-13	up	4530060	4.75772
chrX	4554021	4554400	380	37	37	0	5.73638e-17	1.17993e-15	up	4554300	5.44097
chrX	4815411	4815450	40	3	3	0	1.95195e-07	7.50957e-07	up	4815420	1.80364
chrX	4918481	4918520	40	3	3	0	2.18049e-15	3.11338e-14	up	4918510	3.03507
chrX	4918571	4918760	190	18	18	0	6.888e-14	7.41441e-13	up	4918700	3.21882
chrX	4918821	4918850	30	2	2	0	3.67264e-07	1.38713e-06	up	4918840	1.72863
chrX	4918911	4919480	570	56	56	0	2.59715e-13	2.53909e-12	up	4919040	4.36292
chrX	5063541	5064270	730	68	68	0	7.6243e-16	1.21375e-14	up	5063900	5.18207
chrX	5091281	5091570	290	28	28	0	2.31682e-14	2.75828e-13	up	5091300	3.56374
chrX	5153071	5153390	320	28	28	0	8.66113e-17	1.72187e-15	up	5153170	3.73119
chrX	5187151	5187420	270	26	26	0	4.86761e-11	3.10198e-10	up	5187410	2.56828
chrX	5289231	5289250	20	1	1	0	6.93396e-08	2.77826e-07	up	5289240	1.78756
chrX	5289441	5290080	640	63	63	0	2.68179e-19	9.05923e-18	up	5289650	3.96541
chrX	5290211	5290400	190	18	18	0	5.25965e-11	3.30618e-10	up	5290230	2.63259
chrX	5524471	5524840	370	36	36	0	1.21275e-16	2.3221e-15	up	5524480	3.44543
chrX	5563291	5563790	500	49	49	0	1.14404e-12	9.84158e-12	up	5563680	3.70664
chrX	5588551	5588690	140	13	13	0	3.03268e-13	2.90876e-12	up	5588680	2.77578
chrX	5607811	5607830	20	1	1	0	3.27685e-09	1.55072e-08	up	5607820	2.00903
chrX	5613031	5613670	640	63	63	0	8.99465e-17	1.76287e-15	up	5613280	4.85789
chrX	5662001	5662440	440	43	43	0	2.75396e-10	1.55895e-09	up	5662180	3.57289
chrX	5755271	5755470	200	19	19	0	1.33914e-10	8.01956e-10	up	5755460	2.41234
chrX	5883291	5883800	510	50	50	0	6.73454e-20	2.59093e-18	up	5883640	5.31288
chrX	5907591	5908320	730	72	72	0	1.46037e-16	2.74563e-15	up	5908070	4.91082
chrX	5957041	5957330	290	28	28	0	7.58726e-10	3.95546e-09	up	5957300	2.47678
chrX	6109681	6110620	940	90	90	0	4.49211e-14	5.02874e-13	up	6110050	4.28232
chrX	6128781	6128870	90	8	8	0	4.65616e-07	1.74291e-06	up	6128860	1.82819
chrX	6253631	6254170	540	53	53	0	5.51868e-12	4.17671e-11	up	6253970	4.0334
chrX	6277081	6277230	150	14	14	0	1.48211e-07	5.74992e-07	up	6277190	2.06772
chrX	6541291	6541570	280	27	27	0	1.66442e-18	4.57992e-17	up	6541560	3.75921
chrX	6683851	6684030	180	14	14	0	8.90699e-08	3.51792e-07	up	6683950	2.02838
chrX	6921621	6921650	30	2	2	0	2.04918e-10	1.18091e-09	up	6921630	2.24079
chrX	7005421	7005740	320	31	31	0	1.56106e-09	7.75862e-09	up	7005690	3.14339
chrX	7014981	7015390	410	40	40	0	1.89471e-16	3.43777e-15	up	7015380	3.46802
chrX	7110151	7110690	540	53	53	0	8.87046e-16	1.38559e-14	up	7110510	3.97207
chrX	7162171	7162200	30	2	2	0	6.86846e-08	2.75734e-07	up	7162180	1.82486
chrX	7162271	7163080	810	80	80	0	2.45025e-22	1.51952e-20	up	7162700	5.67654
chrX	7241911	7242500	590	58	58	0	1.35099e-15	2.0192e-14	up	7242150	4.623
chrX	7350091	7350320	230	22	22	0	1.64888e-10	9.74473e-10	up	7350310	2.42447
chrX	7481371	7481600	230	22	22	0	0.000989804	0.00278257	up	7481380	1.31371
chrX	7581401	7581710	310	30	30	0	1.50795e-10	8.97639e-10	up	7581420	2.47393
chrX	7593121	7593200	80	7	7	0	3.7235e-16	6.41956e-15	up	7593130	3.40009
chrX	7593231	7593430	200	19	19	0	1.49318e-18	4.16388e-17	up	7593240	3.8163
chrX	7678921	7679130	210	20	20	0	4.36505e-10	2.37392e-09	up	7678930	2.36224
chrX	7710621	7711330	710	70	70	0	8.38467e-25	1.02466e-22	up	7710970	6.20855
chrX	7743951	7744490	540	53	53	0	4.97701e-11	3.15089e-10	up	7744210	3.89697
chrX	8251681	8252000	320	31	31	0	6.14824e-20	2.38747e-18	up	8251990	4.67142
chrX	8252191	8252470	280	27	27	0	4.50226e-14	5.02874e-13	up	8252200	3.13281
chrX	8390791	8390950	160	15	15	0	2.52332e-13	2.47858e-12	up	8390840	3.04197
chrX	8534371	8534650	280	27	27	0	2.88294e-17	6.3716e-16	up	8534380	3.67011
chrX	8676521	8677330	810	77	77	0	3.07898e-13	2.94096e-12	up	8676890	4.04554
chrX	8682361	8682630	270	26	26	0	9.74057e-10	4.99655e-09	up	8682370	2.30215
chrX	8859631	8859840	210	20	20	0	3.49329e-11	2.29299e-10	up	8859640	2.53341
chrX	8867581	8867880	300	29	29	0	2.99398e-11	1.98405e-10	up	8867600	2.9343
chrX	9151851	9152430	580	57	57	0	2.47718e-12	2.00637e-11	up	9152410	3.02654
chrX	9286391	9286810	420	41	41	0	7.98224e-11	4.9168e-10	up	9286560	3.62272
chrX	9394591	9394620	30	2	2	0	2.10108e-07	8.06838e-07	up	9394600	1.79676
chrX	9461051	9461140	90	8	8	0	1.8213e-12	1.51958e-11	up	9461060	2.85831
chrX	9461181	9461220	40	3	3	0	1.11285e-08	4.90859e-08	up	9461200	2.00581
chrX	9532601	9532760	160	15	15	0	7.53185e-10	3.93151e-09	up	9532750	2.29667
chrX	9550811	9551080	270	26	26	0	1.27071e-15	1.90607e-14	up	9551070	3.7266
chrX	9583771	9583900	130	12	12	0	9.19422e-10	4.72797e-09	up	9583880	2.34542
chrX	9595421	9595790	370	35	35	0	8.89603e-12	6.40607e-11	up	9595490	2.62331
chrX	9658691	9659440	750	74	74	0	2.26706e-20	9.93193e-19	up	9659020	5.76817
chrX	9687381	9688220	840	83	83	0	1.00612e-20	5.09808e-19	up	9687920	5.31539
chrX	9749401	9749610	210	20	20	0	5.52644e-16	9.18494e-15	up	9749410	3.35135
chrX	9778131	9778960	830	82	82	0	4.053e-23	3.06186e-21	up	9778660	5.56834
chrX	9891081	9891100	20	1	1	0	3.83821e-09	1.79794e-08	up	9891090	2.00146
chrX	10009371	10009480	110	10	10	0	5.87613e-07	2.17994e-06	up	10009440	1.90041
chrX	10009531	10010570	1040	103	103	0	2.18906e-20	9.78014e-19	up	10010200	5.37425
chrX	10206111	10206410	300	29	29	0	4.99179e-15	6.6691e-14	up	10206120	3.1674
chrX	10252601	10253070	470	46	46	0	3.36978e-12	2.64663e-11	up	10252790	3.83546
chrX	10316451	10316650	200	19	19	0	2.07901e-10	1.19478e-09	up	10316550	3.26838
chrX	10329701	10330640	940	90	90	0	9.68931e-11	5.92046e-10	up	10330090	3.57064
chrX	10624811	10624940	130	11	11	0	2.42774e-10	1.38561e-09	up	10624820	2.39337
chrX	10627441	10627610	170	16	16	0	2.19326e-12	1.7939e-11	up	10627450	2.68173
chrX	10642281	10642600	320	31	31	0	4.07648e-17	8.73081e-16	up	10642290	3.66854
chrX	10728701	10728790	90	8	8	0	7.42674e-11	4.59198e-10	up	10728710	2.40765
chrX	10737861	10738130	270	26	26	0	5.55306e-16	9.19242e-15	up	10738120	3.5986
chrX	10738201	10738290	90	8	8	0	1.04304e-09	5.3176e-09	up	10738210	2.21742
chrX	10832001	10833020	1020	101	101	0	5.45929e-23	3.9423e-21	up	10832520	6.19825
chrX	11081901	11082190	290	28	28	0	6.7881e-10	3.57926e-09	up	11082180	2.41183
chrX	11153711	11154440	730	72	72	0	1.20425e-15	1.82616e-14	up	11154090	4.62031
chrX	11320031	11320150	120	11	11	0	5.13414e-08	2.08731e-07	up	11320130	1.98437
chrX	11682191	11682590	400	39	39	0	8.98493e-13	7.9094e-12	up	11682560	2.86341
chrX	11714611	11714950	340	33	33	0	8.54674e-09	3.83082e-08	up	11714670	2.81921
chrX	12035281	12035890	610	59	59	0	5.67027e-15	7.47936e-14	up	12035650	4.22365
chrX	12104311	12104570	260	25	25	0	5.47076e-13	4.99583e-12	up	12104460	4.02077
chrX	12306661	12306980	320	31	31	0	1.37029e-12	1.16433e-11	up	12306890	3.63558
chrX	12353491	12353770	280	27	27	0	6.39029e-13	5.7347e-12	up	12353500	2.79502
chrX	12386351	12386530	180	17	17	0	1.99238e-10	1.15619e-09	up	12386520	2.67747
chrX	12437141	12437390	250	24	24	0	1.96228e-16	3.5449e-15	up	12437380	3.50798
chrX	12540841	12541050	210	20	20	0	4.46325e-11	2.87071e-10	up	12541040	2.5487
chrX	12568541	12568900	360	35	35	0	1.18162e-10	7.13611e-10	up	12568760	3.6186
chrX	12721621	12721860	240	23	23	0	9.2352e-14	9.76393e-13	up	12721780	3.37181
chrX	13204751	13205150	400	39	39	0	1.3433e-11	9.42807e-11	up	13204940	4.00728
chrX	13224931	13225200	270	25	25	0	2.01971e-10	1.16808e-09	up	13225160	2.49986
chrX	13329461	13329980	520	51	51	0	1.19963e-12	1.02561e-11	up	13329470	2.82964
chrX	13401051	13401500	450	44	44	0	1.52543e-17	3.54088e-16	up	13401490	4.29266
chrX	13401631	13401730	100	9	9	0	1.5616e-19	5.45248e-18	up	13401720	4.06042
chrX	13563121	13563980	860	85	85	0	1.48855e-16	2.7735e-15	up	13563630	4.53136
chrX	13586911	13587060	150	14	14	0	1.48353e-13	1.50343e-12	up	13587050	3.04142
chrX	13909011	13909360	350	34	34	0	6.11343e-13	5.49811e-12	up	13909330	3.31276
chrX	14122611	14122630	20	1	1	0	0.000280909	0.000827785	up	14122620	1.15907
chrX	14122711	14123000	290	28	28	0	1.34442e-13	1.3725e-12	up	14122730	2.94355
chrX	14210831	14210900	70	6	6	0	5.81236e-06	1.97954e-05	up	14210840	1.61113
chrX	14210961	14211020	60	4	4	0	7.27739e-07	2.6688e-06	up	14211010	1.73524
chrX	14246971	14247590	620	61	61	0	6.46023e-19	2.00315e-17	up	14247290	5.4888
chrX	14585391	14585570	180	17	17	0	1.86417e-14	2.2451e-13	up	14585560	3.39291
chrX	14676441	14676640	200	19	19	0	9.63728e-14	1.01513e-12	up	14676500	3.29628
chrX	14879031	14879280	250	24	24	0	1.94293e-10	1.13383e-09	up	14879040	2.39777
chrX	14910141	14910420	280	27	27	0	1.85111e-15	2.67992e-14	up	14910390	3.38318
chrX	14918531	14919270	740	70	70	0	1.25297e-11	8.8239e-11	up	14919010	4.0663
chrX	14953821	14954420	600	59	59	0	2.12813e-23	1.80457e-21	up	14954070	5.98393
chrX	14954721	14955510	790	78	78	0	3.02216e-13	2.90673e-12	up	14955290	4.39462
chrX	15080861	15081670	810	80	80	0	1.28141e-20	6.191e-19	up	15081240	5.74003
chrX	15139351	15140210	860	85	81	0	6.3357e-16	1.03929e-14	up	15139870	4.86211
chrX	15203681	15203740	60	5	5	0	2.98989e-12	2.3708e-11	up	15203730	2.6952
chrX	15353541	15353570	30	2	2	0	8.40363e-12	6.07254e-11	up	15353560	2.40762
chrX	15353621	15354100	480	46	46	0	6.19918e-21	3.2197e-19	up	15353820	4.53803
chrX	15380271	15380480	210	20	20	0	2.34947e-13	2.3243e-12	up	15380300	3.63721
chrX	15385571	15386130	560	54	54	0	5.18085e-13	4.74151e-12	up	15385970	3.94338
chrX	15490361	15490960	600	59	59	0	5.99505e-15	7.83315e-14	up	15490690	4.91657
chrX	15594311	15595160	850	81	81	0	1.01637e-17	2.39943e-16	up	15594640	5.84126
chrX	15653261	15654390	1130	111	111	0	6.50236e-16	1.0595e-14	up	15654150	3.89818
chrX	16105831	16106250	420	40	40	0	5.57268e-20	2.18438e-18	up	16105850	5.17157
chrX	16244431	16245150	720	71	71	0	1.39806e-18	3.97872e-17	up	16244920	5.13501
chrX	16245251	16245350	100	8	8	0	2.78212e-13	2.69544e-12	up	16245260	2.83622
chrX	16535431	16535500	70	6	6	0	5.4548e-15	7.24111e-14	up	16535490	3.04601
chrX	16624521	16624960	440	40	40	0	3.01287e-10	1.68941e-09	up	16624660	3.30927
chrX	16637251	16637850	600	59	59	0	4.90627e-11	3.12183e-10	up	16637450	3.88198
chrX	16746821	16747330	510	50	50	0	1.07953e-12	9.30589e-12	up	16747130	4.22601
chrX	16820721	16820990	270	26	26	0	9.61005e-10	4.93569e-09	up	16820970	2.43763
chrX	16846401	16847270	870	84	84	0	1.89323e-11	1.29594e-10	up	16846740	3.87333
chrX	16967331	16967880	550	54	54	0	7.34927e-16	1.179e-14	up	16967590	5.03663
chrX	17077671	17078690	1020	98	98	0	1.72845e-14	2.0877e-13	up	17077970	4.47312
chrX	17090831	17091400	570	56	56	0	2.69644e-12	2.16873e-11	up	17091160	4.22446
chrX	17175461	17176420	960	92	92	0	7.85065e-17	1.57582e-15	up	17175920	5.07903
chrX	17229651	17230130	480	47	47	0	3.64416e-09	1.71672e-08	up	17229960	3.31661
chrX	17472551	17472770	220	18	18	0	1.67607e-12	1.40688e-11	up	17472610	2.74556
chrX	17481871	17482120	250	24	24	0	1.79799e-12	1.50315e-11	up	17482050	2.89426
chrX	17531751	17532750	1000	98	98	0	3.84075e-27	8.86572e-25	up	17532060	6.07513
chrX	17585911	17586210	300	29	29	0	1.00497e-10	6.13165e-10	up	17585940	2.87529
chrX	17695431	17695450	20	1	1	0	1.32788e-06	4.74e-06	up	17695440	1.60694
chrX	17695531	17696400	870	85	85	0	5.66203e-14	6.20732e-13	up	17695850	4.37452
chrX	17697441	17697930	490	48	48	0	8.95402e-15	1.14123e-13	up	17697920	3.18199
chrX	17698091	17698170	80	5	5	0	8.02978e-08	3.1927e-07	up	17698110	1.95132
chrX	17720081	17721000	920	91	91	0	5.10361e-12	3.89092e-11	up	17720450	4.00453
chrX	17751521	17752380	860	85	85	0	1.31696e-28	5.47196e-26	up	17751940	6.54549
chrX	17819851	17820910	1060	105	105	0	5.48576e-21	2.88523e-19	up	17820410	5.39208
chrX	17870651	17870690	40	3	3	0	2.4505e-10	1.39668e-09	up	17870680	2.28253
chrX	17870751	17870880	130	12	12	0	4.69825e-09	2.18848e-08	up	17870800	2.51321
chrX	17882831	17883290	460	43	43	0	2.97301e-13	2.86609e-12	up	17883060	3.42835
chrX	17884601	17885150	550	54	54	0	4.11245e-10	2.25128e-09	up	17884780	3.49062
chrX	18052031	18052540	510	50	50	0	1.62748e-12	1.37164e-11	up	18052160	3.3918
chrX	18129301	18129790	490	48	48	0	3.79632e-11	2.48014e-10	up	18129320	2.73923
chrX	18238581	18238970	390	38	38	0	2.20948e-14	2.63805e-13	up	18238640	3.29202
chrX	18239111	18240100	990	98	98	0	1.64305e-12	1.38196e-11	up	18239580	3.87481
chrX	18241151	18241790	640	63	63	0	4.98228e-11	3.15089e-10	up	18241630	3.74252
chrX	18358091	18358130	40	3	3	0	5.97559e-12	4.48169e-11	up	18358120	2.61709
chrX	18358451	18358730	280	27	27	0	1.55379e-13	1.56825e-12	up	18358610	3.77955
chrX	18517121	18518060	940	93	93	0	1.12401e-19	4.0611e-18	up	18517620	5.86325
chrX	18621311	18622240	930	92	92	0	1.16217e-21	6.80117e-20	up	18621840	6.05773
chrX	18635091	18635810	720	71	71	0	2.03817e-20	9.30614e-19	up	18635450	5.31035
chrX	18703851	18704260	410	40	40	0	7.36168e-19	2.2491e-17	up	18704140	4.89591
chrX	18780281	18780730	450	44	44	0	7.48661e-11	4.62212e-10	up	18780520	3.69926
chrX	18838491	18838830	340	33	33	0	2.01014e-11	1.3692e-10	up	18838760	3.38967
chrX	18843291	18843910	620	61	61	0	3.74001e-23	2.87773e-21	up	18843540	5.65504
chrX	18980251	18980850	600	59	59	0	1.33375e-11	9.37687e-11	up	18980550	4.05875
chrX	19041281	19041430	150	14	14	0	4.11144e-10	2.25128e-09	up	19041410	2.40622
chrX	19325581	19326190	610	60	60	0	4.19181e-17	8.88621e-16	up	19325600	3.64511
chrX	19326231	19326260	30	2	2	0	9.86075e-13	8.58188e-12	up	19326240	2.5953
chrX	19521551	19522050	500	49	49	0	1.4491e-10	8.66329e-10	up	19521770	3.62269
chrX	19545911	19546080	170	16	16	0	8.42449e-09	3.7801e-08	up	19545920	2.16879
chrX	19585111	19585550	440	43	43	0	7.09027e-11	4.39703e-10	up	19585330	3.7529
chrX	19679331	19679510	180	17	17	0	1.05052e-10	6.39079e-10	up	19679490	2.47576
chrX	19717941	19718320	380	37	37	0	1.26627e-10	7.61414e-10	up	19718300	2.68572
chrX	19811211	19811260	50	3	3	0	3.70342e-06	1.28231e-05	up	19811220	1.58636
chrX	19897491	19897910	420	40	40	0	6.08564e-11	3.80238e-10	up	19897620	3.52114
chrX	20105031	20105290	260	25	25	0	1.98103e-10	1.15121e-09	up	20105180	2.93365
chrX	20108551	20108610	60	2	2	0	8.36281e-09	3.76055e-08	up	20108560	1.99632
chrX	20239091	20239370	280	27	27	0	1.77193e-15	2.61078e-14	up	20239340	3.39861
chrX	20348381	20348430	50	4	4	0	3.34801e-06	1.16215e-05	up	20348400	1.62548
chrX	20386041	20386150	110	10	10	0	1.6745e-13	1.68057e-12	up	20386060	3.11985
chrX	20524881	20525730	850	81	81	0	3.36546e-17	7.35972e-16	up	20525160	4.79482
chrX	20629261	20629650	390	38	38	0	4.35585e-17	9.18709e-16	up	20629640	3.68616
chrX	20631791	20632540	750	74	74	0	1.39713e-21	7.84469e-20	up	20632310	5.92872
chrX	20636771	20637080	310	30	30	0	9.84982e-16	1.52141e-14	up	20637070	3.35838
chrX	20760261	20761020	760	75	75	0	2.46598e-26	4.45485e-24	up	20760490	6.18835
chrX	20878141	20878320	180	17	17	0	2.21193e-08	9.41656e-08	up	20878250	2.229
chrX	21017601	21017920	320	30	30	0	5.84604e-12	4.40041e-11	up	21017840	3.09491
chrX	21024311	21024330	20	1	1	0	4.54295e-19	1.46325e-17	up	21024320	3.58221
chrX	21024361	21024380	20	1	1	0	5.93579e-15	7.7802e-14	up	21024370	2.88794
chrX	21058401	21059020	620	61	61	0	1.37424e-11	9.59661e-11	up	21058630	3.98107
chrX	21201641	21201850	210	20	20	0	2.1469e-11	1.45283e-10	up	21201660	2.80586
chrX	21357601	21358290	690	68	68	0	2.35674e-13	2.32596e-12	up	21358280	3.18281
chrX	21362551	21363350	800	79	79	0	3.18631e-12	2.51694e-11	up	21363060	4.17661
chrX	21565511	21565900	390	38	38	0	3.20065e-12	2.52347e-11	up	21565870	3.07204
chrX	21604881	21604910	30	2	2	0	3.92565e-06	1.35362e-05	up	21604900	1.57814
chrX	21605381	21606060	680	66	66	0	4.72374e-13	4.38106e-12	up	21605790	4.36898
chrX	22020241	22020520	280	27	25	0	3.40376e-05	0.000109974	up	22020510	1.5846
chrX	22056861	22057230	370	36	17	0	0.000236473	0.000700317	up	22056870	1.46565
chrX	22544691	22545030	340	33	33	0	4.9687e-09	2.3067e-08	up	22544960	2.41839
chrX	22583061	22583200	140	13	13	0	8.32797e-13	7.37798e-12	up	22583160	2.98261
chrX	22824641	22825320	680	67	67	0	1.26903e-13	1.31491e-12	up	22824870	4.48312
chrX	22898501	22898560	60	5	5	0	8.14901e-09	3.67154e-08	up	22898540	2.03928
chrX	23067581	23067860	280	27	27	0	2.72348e-11	1.82223e-10	up	23067840	2.86989
chrX	23067911	23067990	80	7	7	0	6.52442e-09	2.97901e-08	up	23067930	2.10155
chrX	23089361	23089610	250	24	24	0	2.85551e-11	1.90444e-10	up	23089460	3.26556
