# Supplementary material for: Essential role of Cp190 in physical and regulatory boundary formation
Source: Sci Adv. 2022 May 13;8(19):eabl8834. doi: 10.1126/sciadv.abl8834 (PMC9106302; doi:10.1126/sciadv.abl8834)
Supplement: Supplementary file 2 — Data S1 to S15 [file sciadv.abl8834_data_files_s1_to_s15.zip › sciadv.abl8834_data_file_s6.xlsx]

## Sheet: Sheet1
chr	start	end	width	nWindows	logFC.up	logFC.down	PValue	FDR	direction	best.pos	best.logFC
chr2L	17951	19290	1340	132	86	0	2.68454e-16	2.51041e-15	up	18620	2.52729
chr2L	19401	19880	480	44	38	0	0.000674794	0.00157472	up	19830	1.20655
chr2L	21331	22050	720	71	71	0	7.06726e-43	6.11318e-40	up	21450	7.03108
chr2L	64701	65240	540	50	50	0	3.77801e-15	3.03058e-14	up	64940	2.62408
chr2L	65351	65570	220	18	18	0	5.39007e-09	2.30432e-08	up	65360	1.9835
chr2L	65661	65680	20	1	1	0	2.36624e-06	7.42042e-06	up	65670	1.4191
chr2L	65871	65950	80	4	4	0	0.00109509	0.00249604	up	65930	1.02601
chr2L	102121	102320	200	19	19	0	5.81433e-11	3.09819e-10	up	102260	2.19965
chr2L	131021	131440	420	40	40	0	3.76314e-06	1.15362e-05	up	131190	1.55012
chr2L	250851	251430	580	57	57	0	5.5582e-25	1.34799e-23	up	251050	3.30908
chr2L	277261	277480	220	21	21	0	1.01316e-06	3.32383e-06	up	277450	1.62871
chr2L	294721	295310	590	55	55	0	2.05378e-25	5.46621e-24	up	294960	3.48113
chr2L	297341	297790	450	44	44	0	3.70061e-08	1.43466e-07	up	297620	1.78118
chr2L	305611	305880	270	26	26	0	1.71698e-15	1.4396e-14	up	305790	2.66406
chr2L	414861	415020	160	15	15	0	4.87919e-06	1.47313e-05	up	414980	1.51368
chr2L	419641	419940	300	29	29	0	3.58761e-11	1.9497e-10	up	419850	2.22306
chr2L	489841	490550	710	70	70	0	8.5763e-06	2.49641e-05	up	490380	1.47146
chr2L	540351	541440	1090	107	107	0	3.09562e-36	9.45074e-34	up	540670	4.38589
chr2L	542481	542560	80	3	3	0	4.57753e-05	0.000122904	up	542490	1.2703
chr2L	568191	568340	150	14	14	0	8.53064e-07	2.8254e-06	up	568290	1.57714
chr2L	809501	809600	100	9	9	0	0.00255368	0.00552924	up	809580	1.05182
chr2L	821041	821480	440	43	43	0	1.05159e-14	7.97919e-14	up	821380	2.70849
chr2L	833301	833330	30	2	2	0	1.57792e-09	7.15234e-09	up	833320	1.92674
chr2L	850951	851540	590	58	58	0	2.97265e-22	4.97679e-21	up	851250	3.37485
chr2L	870041	870430	390	36	36	0	2.2518e-07	7.95564e-07	up	870250	1.6908
chr2L	901491	901810	320	31	22	0	2.79977e-10	1.38126e-09	up	901730	2.06844
chr2L	1006521	1007030	510	50	50	0	1.886e-15	1.56613e-14	up	1006630	2.69675
chr2L	1047551	1047810	260	25	25	0	2.20644e-09	9.87192e-09	up	1047690	1.99932
chr2L	1049391	1049710	320	31	31	0	1.63446e-20	2.25608e-19	up	1049570	3.15628
chr2L	1077631	1078150	520	51	49	0	1.95289e-12	1.17855e-11	up	1077980	2.30558
chr2L	1108161	1108610	450	44	44	0	8.34287e-13	5.24842e-12	up	1108450	2.33192
chr2L	1118111	1118360	250	23	18	0	1.34463e-06	4.32382e-06	up	1118310	1.58008
chr2L	1129091	1129260	170	15	8	0	0.00441869	0.00928461	up	1129190	1.04123
chr2L	1142591	1142940	350	34	34	0	4.72596e-16	4.25091e-15	up	1142810	2.71168
chr2L	1158381	1158480	100	9	9	0	0.000433456	0.00104246	up	1158450	1.16554
chr2L	1229631	1229670	40	2	2	0	1.51788e-07	5.46311e-07	up	1229660	1.62333
chr2L	1504401	1504790	390	38	38	0	9.45254e-13	5.93212e-12	up	1504560	2.36283
chr2L	1613951	1614580	630	62	62	0	9.4936e-28	3.92813e-26	up	1614240	3.49213
chr2L	1715651	1716300	650	64	63	0	5.15426e-19	6.27949e-18	up	1715960	2.87724
chr2L	1724261	1724310	50	2	2	0	0.000311223	0.00076155	up	1724300	1.1097
chr2L	1724341	1724560	220	21	21	0	3.95585e-23	7.43873e-22	up	1724550	4.22393
chr2L	1884351	1884710	360	35	31	0	2.41733e-08	9.5917e-08	up	1884580	1.76543
chr2L	1909401	1910240	840	82	82	0	1.94203e-24	4.36327e-23	up	1909830	3.34316
chr2L	2004751	2005000	250	24	24	0	2.06911e-09	9.30562e-09	up	2004920	1.99357
chr2L	2009671	2010100	430	42	42	0	1.59695e-17	1.67777e-16	up	2009820	2.82103
chr2L	2037341	2037860	520	51	51	0	2.29394e-17	2.36221e-16	up	2037650	2.74362
chr2L	2364761	2365490	730	70	68	0	2.43942e-27	9.51924e-26	up	2365090	3.49119
chr2L	2374521	2374810	290	28	28	0	1.00207e-05	2.90058e-05	up	2374700	1.50135
chr2L	2380641	2381120	480	47	47	0	3.43462e-17	3.46803e-16	up	2380900	2.73716
chr2L	2383071	2383210	140	13	13	0	2.07749e-07	7.35983e-07	up	2383100	1.69177
chr2L	2420521	2420720	200	18	18	0	1.45721e-12	8.90805e-12	up	2420630	2.34783
chr2L	2492621	2492940	320	31	31	0	1.15436e-12	7.13231e-12	up	2492800	2.25972
chr2L	2492981	2493140	160	15	6	0	0.00114396	0.00260288	up	2493000	1.13575
chr2L	2580111	2580240	130	12	12	0	2.66998e-05	7.36844e-05	up	2580150	1.38688
chr2L	2700281	2700570	290	28	28	0	1.2187e-12	7.51197e-12	up	2700450	2.34835
chr2L	2724221	2725100	880	87	87	0	1.88201e-23	3.65829e-22	up	2724630	3.30264
chr2L	2739781	2740070	290	28	26	0	0.000934259	0.00214454	up	2739950	1.12846
chr2L	2748541	2748670	130	12	12	0	0.0013082	0.00295583	up	2748640	1.11983
chr2L	2855531	2856250	720	71	71	0	9.71122e-13	6.07976e-12	up	2855980	2.17924
chr2L	2857091	2857170	80	6	6	0	1.98723e-05	5.58707e-05	up	2857130	1.3529
chr2L	2874551	2874840	290	28	28	0	1.31904e-06	4.24943e-06	up	2874730	1.61615
chr2L	2878231	2878420	190	18	18	0	9.85327e-05	0.000255055	up	2878390	1.3254
chr2L	2885241	2886070	830	76	76	0	6.61382e-11	3.49665e-10	up	2885850	2.27013
chr2L	2955961	2956090	130	10	10	0	1.4102e-05	4.03248e-05	up	2955990	1.40209
chr2L	2957121	2957180	60	3	3	0	6.509e-06	1.93259e-05	up	2957170	1.42366
chr2L	2992751	2992890	140	13	13	0	5.45533e-08	2.06665e-07	up	2992860	1.7752
chr2L	3094541	3094590	50	4	4	0	5.15952e-05	0.000137534	up	3094560	1.2423
chr2L	3108231	3108830	600	57	52	0	1.81623e-18	2.0717e-17	up	3108490	2.6973
chr2L	3131651	3131960	310	30	30	0	2.87944e-10	1.41921e-09	up	3131840	2.08802
chr2L	3144801	3145450	650	62	60	0	1.9584e-12	1.1805e-11	up	3145000	2.30486
chr2L	3291261	3291540	280	27	27	0	1.69494e-11	9.46906e-11	up	3291270	2.29877
chr2L	3319751	3320000	250	24	24	0	5.92782e-10	2.81477e-09	up	3319890	2.03551
chr2L	3357051	3357090	40	3	3	0	5.76273e-05	0.000152673	up	3357060	1.25459
chr2L	3470031	3470270	240	23	23	0	5.36255e-09	2.29445e-08	up	3470140	1.90561
chr2L	3634021	3634170	150	14	14	0	6.12801e-10	2.90186e-09	up	3634080	2.03656
chr2L	3682271	3682420	150	14	14	0	1.11162e-06	3.6285e-06	up	3682300	1.62053
chr2L	3711701	3712000	300	29	29	0	4.34518e-14	3.09773e-13	up	3711800	2.56631
chr2L	3732561	3732830	270	26	26	0	1.01487e-10	5.23574e-10	up	3732740	2.17676
chr2L	3748591	3749150	560	53	53	0	5.54797e-11	2.96539e-10	up	3748840	2.255
chr2L	3756101	3756360	260	23	23	0	7.11095e-08	2.66661e-07	up	3756190	1.84575
chr2L	3762731	3763070	340	30	30	0	8.22115e-10	3.83703e-09	up	3762970	2.07499
chr2L	3802751	3803180	430	42	42	0	5.56347e-15	4.39489e-14	up	3802960	2.6308
chr2L	3813381	3813600	220	21	21	0	8.17656e-11	4.26496e-10	up	3813490	2.0416
chr2L	3867861	3867950	90	8	8	0	4.42518e-05	0.000119307	up	3867880	1.30998
chr2L	3872571	3872880	310	30	30	0	1.50857e-11	8.46429e-11	up	3872800	2.28196
chr2L	3889901	3890310	410	40	40	0	8.03691e-14	5.58388e-13	up	3890100	2.43083
chr2L	4019741	4020190	450	44	44	0	2.29911e-29	1.42052e-27	up	4020000	3.77317
chr2L	4161151	4161180	30	2	2	0	6.11135e-06	1.81973e-05	up	4161170	1.34563
chr2L	4179491	4179690	200	19	19	0	6.51687e-29	3.45128e-27	up	4179680	5.7458
chr2L	4227401	4227570	170	16	16	0	3.06461e-11	1.67073e-10	up	4227410	2.20901
chr2L	4345391	4346320	930	92	88	0	1.08574e-26	3.70722e-25	up	4346000	3.42522
chr2L	4454151	4454840	690	68	68	0	7.33198e-28	3.09374e-26	up	4454570	3.60667
chr2L	4458291	4459220	930	92	92	0	1.19082e-30	9.1629e-29	up	4458790	3.7994
chr2L	4726191	4726350	160	14	14	0	8.59772e-10	3.9984e-09	up	4726210	1.97269
chr2L	4794251	4794670	420	41	41	0	7.7884e-13	4.90556e-12	up	4794540	2.412
chr2L	4809881	4810330	450	44	44	0	1.11331e-22	1.99244e-21	up	4810140	3.25517
chr2L	4812321	4812620	300	29	29	0	3.08184e-09	1.35894e-08	up	4812480	1.95701
chr2L	4847391	4847620	230	22	13	0	0.000716571	0.00166697	up	4847420	1.19472
chr2L	4852631	4852760	130	8	8	0	3.31281e-08	1.29372e-07	up	4852730	1.78841
chr2L	4903751	4903840	90	7	7	0	1.39571e-07	5.07793e-07	up	4903760	1.72107
chr2L	4903931	4904380	450	44	44	0	5.76106e-20	7.5888e-19	up	4903970	3.44038
chr2L	4908301	4908380	80	7	7	0	0.000189869	0.000476971	up	4908330	1.17192
chr2L	4908471	4908540	70	4	4	0	5.12671e-08	1.94785e-07	up	4908530	1.74296
chr2L	4908611	4908780	170	16	16	0	7.37201e-09	3.09553e-08	up	4908620	1.90398
chr2L	4969051	4969150	100	9	9	0	0.0027761	0.00599582	up	4969060	1.05406
chr2L	4971221	4972000	780	75	75	0	5.76e-24	1.20542e-22	up	4971640	3.22108
chr2L	5001331	5001670	340	32	32	0	2.3699e-05	6.59506e-05	up	5001480	1.34415
chr2L	5009501	5010390	890	88	88	0	1.46046e-22	2.56942e-21	up	5009880	3.11356
chr2L	5010711	5010750	40	3	3	0	0.000234309	0.000582684	up	5010740	1.12745
chr2L	5010841	5011040	200	19	19	0	0.000628939	0.00147434	up	5010920	1.19667
chr2L	5059921	5060090	170	16	16	0	5.7944e-06	1.72833e-05	up	5060020	1.46576
chr2L	5070491	5071150	660	65	65	0	1.92082e-23	3.70597e-22	up	5070900	3.17328
chr2L	5093621	5093970	350	34	34	0	1.25433e-08	5.14622e-08	up	5093750	1.90937
chr2L	5167451	5167520	70	6	6	0	1.79411e-07	6.39993e-07	up	5167480	1.63381
chr2L	5270111	5270550	440	43	43	0	2.325e-16	2.18601e-15	up	5270470	2.98029
chr2L	5270641	5270820	180	16	16	0	0.000641856	0.00150259	up	5270650	1.20631
chr2L	5326911	5327140	230	22	22	0	0.000512319	0.00121746	up	5326940	1.21162
chr2L	5542261	5542530	270	26	26	0	1.37603e-12	8.45162e-12	up	5542440	2.35657
chr2L	5623921	5624550	630	62	62	0	1.3413e-23	2.68777e-22	up	5624270	3.34195
chr2L	5723641	5724670	1030	102	102	0	1.5152e-24	3.47959e-23	up	5724040	3.46504
chr2L	5799951	5800630	680	64	58	0	6.24437e-32	6.75173e-30	up	5800330	3.85043
chr2L	5801841	5801860	20	1	1	0	2.33851e-07	8.2228e-07	up	5801850	1.57821
chr2L	5801961	5802110	150	14	14	0	7.26656e-09	3.05779e-08	up	5802000	1.86221
chr2L	5804221	5804370	150	10	10	0	0.000708905	0.00164987	up	5804310	1.15489
chr2L	5943541	5943740	200	19	19	0	5.8582e-09	2.49214e-08	up	5943670	1.91389
chr2L	6024521	6024570	50	3	3	0	1.23752e-06	4.01171e-06	up	6024550	1.51986
chr2L	6070751	6071040	290	28	28	0	3.29991e-09	1.44891e-08	up	6070880	1.90934
chr2L	6073921	6074080	160	14	14	0	7.72331e-11	4.04072e-10	up	6074060	2.20579
chr2L	6074131	6074260	130	12	10	0	1.37406e-06	4.41572e-06	up	6074140	1.56179
chr2L	6098851	6099290	440	41	40	0	9.02929e-15	6.92201e-14	up	6099040	2.5564
chr2L	6124571	6125210	640	63	63	0	5.34574e-15	4.24603e-14	up	6124920	2.53921
chr2L	6343501	6343740	240	23	23	0	1.68733e-12	1.02664e-11	up	6343640	2.37057
chr2L	6356461	6356990	530	52	52	0	3.62518e-14	2.60231e-13	up	6356880	2.567
chr2L	6357081	6357100	20	1	1	0	0.000591654	0.0013926	up	6357090	1.00012
chr2L	6357131	6357350	220	21	21	0	6.40146e-10	3.02032e-09	up	6357210	2.03221
chr2L	6366991	6367220	230	22	22	0	3.339e-11	1.8165e-10	up	6367080	2.24018
chr2L	6455921	6456330	410	40	38	0	8.27667e-11	4.31284e-10	up	6456080	2.07253
chr2L	6474141	6474310	170	15	15	0	9.41564e-07	3.09678e-06	up	6474200	1.62224
chr2L	6480481	6481160	680	67	60	0	1.95062e-11	1.08044e-10	up	6480650	2.11334
chr2L	6498131	6498790	660	65	65	0	1.78925e-25	4.81149e-24	up	6498520	3.42157
chr2L	6566231	6566310	80	7	7	0	9.11727e-10	4.22866e-09	up	6566300	2.01942
chr2L	6610591	6611190	600	59	59	0	1.60096e-24	3.65762e-23	up	6610870	3.27915
chr2L	6622231	6623210	980	97	97	0	1.16958e-28	5.89331e-27	up	6622800	3.68179
chr2L	6649131	6649400	270	26	26	0	1.54246e-10	7.77976e-10	up	6649260	2.11665
chr2L	6716831	6717530	700	69	69	0	7.35304e-17	7.20043e-16	up	6717110	2.62652
chr2L	6723391	6723950	560	55	55	0	9.97071e-14	6.8e-13	up	6723630	2.3811
chr2L	6851791	6852350	560	55	55	0	1.31079e-31	1.30827e-29	up	6852160	3.85247
chr2L	6852441	6852470	30	2	2	0	4.31271e-05	0.000116457	up	6852450	1.25972
chr2L	6853821	6854190	370	36	36	0	6.78462e-13	4.30467e-12	up	6854030	2.3337
chr2L	6914081	6914420	340	33	33	0	1.40644e-08	5.73854e-08	up	6914330	1.90257
chr2L	6919981	6920630	650	64	64	0	1.50232e-18	1.73654e-17	up	6920420	2.90173
chr2L	6971531	6971950	420	41	41	0	5.17291e-26	1.53414e-24	up	6971850	3.38998
chr2L	7042161	7042400	240	23	21	0	8.1026e-06	2.36782e-05	up	7042360	1.46941
chr2L	7063581	7063820	240	23	21	0	1.74955e-07	6.25787e-07	up	7063810	1.76738
chr2L	7065881	7066200	320	27	27	0	1.09207e-06	3.56694e-06	up	7065990	1.67556
chr2L	7204111	7204800	690	68	68	0	1.09566e-17	1.17006e-16	up	7204350	2.86655
chr2L	7281361	7282110	750	67	67	0	7.35783e-08	2.7552e-07	up	7282000	1.87369
chr2L	7388061	7388460	400	38	38	0	2.53473e-20	3.41695e-19	up	7388300	3.0292
chr2L	7426471	7426490	20	1	1	0	0.000478585	0.00114411	up	7426480	1.00224
chr2L	7426531	7426950	420	41	41	0	1.03955e-12	6.47692e-12	up	7426700	2.33156
chr2L	7448061	7448110	50	4	4	0	4.95197e-05	0.000132342	up	7448090	1.2653
chr2L	7452141	7452370	230	22	22	0	1.09255e-14	8.25374e-14	up	7452230	2.57581
chr2L	7496031	7496750	720	70	69	0	3.8307e-26	1.16265e-24	up	7496400	3.35874
chr2L	7496811	7496860	50	4	4	0	0.00151357	0.00338741	up	7496830	1.01904
chr2L	7702291	7702870	580	53	52	0	1.15254e-15	9.8871e-15	up	7702620	2.6857
chr2L	7729241	7729410	170	16	16	0	2.69047e-08	1.06348e-07	up	7729290	1.80404
chr2L	7809861	7809920	60	5	5	0	5.99892e-05	0.000158687	up	7809880	1.26619
chr2L	7810591	7811380	790	78	74	0	2.4922e-20	3.37715e-19	up	7811000	2.96391
chr2L	7827031	7827810	780	77	77	0	1.1696e-25	3.21176e-24	up	7827430	3.42858
chr2L	7885401	7885490	90	8	8	0	2.74725e-06	8.54297e-06	up	7885470	1.52067
chr2L	7885711	7886050	340	28	28	0	3.66795e-05	9.98027e-05	up	7885790	1.41681
chr2L	7886311	7886380	70	5	5	0	0.00192446	0.00424658	up	7886330	1.03238
chr2L	7998601	7999040	440	43	43	0	8.26035e-35	1.71485e-32	up	7998820	4.59657
chr2L	8029241	8029600	360	34	34	0	5.63244e-11	3.00744e-10	up	8029460	2.23249
chr2L	8030421	8030600	180	17	17	0	1.39725e-07	5.07822e-07	up	8030500	1.70079
chr2L	8030771	8030830	60	5	5	0	6.43877e-05	0.000169545	up	8030780	1.29969
chr2L	8042841	8043340	500	49	49	0	1.26541e-16	1.22072e-15	up	8043200	2.60055
chr2L	8082881	8083420	540	53	53	0	8.67403e-18	9.33988e-17	up	8083180	2.74799
chr2L	8156871	8156940	70	6	6	0	0.00165364	0.00368342	up	8156880	1.05239
chr2L	8239781	8240240	460	43	41	0	4.09133e-10	1.98449e-09	up	8240140	2.08598
chr2L	8334671	8335120	450	44	44	0	1.27336e-18	1.47847e-17	up	8334960	2.98372
chr2L	8364611	8364990	380	37	37	0	8.72027e-09	3.62937e-08	up	8364840	1.87787
chr2L	8365371	8366070	700	69	69	0	2.71554e-13	1.77502e-12	up	8365730	2.47353
chr2L	8403171	8403690	520	51	51	0	7.35125e-08	2.75473e-07	up	8403410	1.80423
chr2L	8415361	8415700	340	33	33	0	9.06027e-07	2.98557e-06	up	8415480	1.60853
chr2L	8477861	8478440	580	57	57	0	8.31666e-20	1.07909e-18	up	8478160	2.89494
chr2L	8511791	8512130	340	33	33	0	1.49415e-19	1.90065e-18	up	8511930	3.0748
chr2L	8512201	8512350	150	12	12	0	0.00308331	0.00661529	up	8512210	1.05616
chr2L	8528521	8528760	240	23	23	0	3.20835e-08	1.25481e-07	up	8528650	1.84444
chr2L	8534431	8534620	190	15	15	0	3.28394e-07	1.13473e-06	up	8534570	1.71297
chr2L	8740671	8740990	320	31	31	0	2.06248e-14	1.51404e-13	up	8740780	2.55883
chr2L	8741021	8741100	80	7	7	0	6.48267e-17	6.40859e-16	up	8741090	3.00614
chr2L	8888741	8889220	480	47	47	0	1.08864e-60	5.65002e-57	up	8888960	10.9546
chr2L	8958401	8958490	90	8	8	0	1.7387e-06	5.52933e-06	up	8958480	1.55257
chr2L	8973071	8973200	130	12	12	0	3.32345e-09	1.45559e-08	up	8973160	1.94037
chr2L	8997431	8997500	70	6	6	0	0.000107509	0.000276498	up	8997440	1.27064
chr2L	9158451	9158580	130	12	12	0	1.7942e-07	6.39993e-07	up	9158490	1.67551
chr2L	9256941	9257060	120	8	8	0	8.96972e-06	2.60363e-05	up	9257020	1.44028
chr2L	9330591	9330960	370	34	34	0	4.42699e-17	4.44412e-16	up	9330680	2.75378
chr2L	9494841	9495400	560	55	55	0	1.60704e-11	8.99732e-11	up	9495110	2.20235
chr2L	9520421	9520630	210	18	18	0	8.61398e-10	4.00238e-09	up	9520590	1.98811
chr2L	9520671	9521440	770	76	76	0	6.87101e-25	1.65095e-23	up	9521000	3.23839
chr2L	9540151	9540410	260	25	23	0	7.47992e-06	2.20824e-05	up	9540380	1.49752
chr2L	9616581	9616740	160	15	15	0	5.451e-10	2.59547e-09	up	9616730	2.05209
chr2L	9699121	9699930	810	80	80	0	4.15216e-21	6.1747e-20	up	9699670	3.02753
chr2L	9700581	9700640	60	5	5	0	0.000277767	0.000684718	up	9700610	1.17437
chr2L	9710921	9711410	490	45	45	0	5.15079e-35	1.11386e-32	up	9711350	8.87043
chr2L	9731371	9731440	70	6	6	0	7.40684e-10	3.47887e-09	up	9731400	1.99997
chr2L	9731481	9731520	40	3	3	0	0.00157198	0.00351058	up	9731510	1.00541
chr2L	9776081	9776220	140	7	7	0	7.34207e-09	3.08545e-08	up	9776140	1.84947
chr2L	9790551	9790590	40	3	3	0	7.81838e-07	2.59612e-06	up	9790580	1.55457
chr2L	9790661	9791160	500	49	46	0	8.45924e-09	3.52355e-08	up	9790780	1.93564
chr2L	9887541	9888090	550	54	54	0	9.40808e-08	3.48771e-07	up	9887830	1.81225
chr2L	9895051	9895190	140	13	13	0	5.38673e-06	1.61322e-05	up	9895130	1.46481
chr2L	10221031	10221300	270	26	26	0	0.000481872	0.0011509	up	10221200	1.22098
chr2L	10232011	10232330	320	28	27	0	5.66558e-05	0.000150252	up	10232090	1.37125
chr2L	10238871	10239250	380	37	31	0	0.00375626	0.00796688	up	10239190	1.06145
chr2L	10250521	10250630	110	8	4	0	0.000224905	0.000559835	up	10250620	1.24593
chr2L	10261161	10261330	170	16	14	0	1.84304e-05	5.19859e-05	up	10261190	1.43673
chr2L	10298431	10298680	250	24	23	0	6.4825e-07	2.16779e-06	up	10298550	1.64554
chr2L	10314431	10314730	300	29	29	0	8.70986e-05	0.000226701	up	10314630	1.29327
chr2L	10333341	10333640	300	29	29	0	1.31005e-06	4.23091e-06	up	10333490	1.63501
chr2L	10362761	10362820	60	4	4	0	0.00028175	0.000694011	up	10362810	1.112
chr2L	10362911	10362990	80	7	7	0	0.00104355	0.00238172	up	10362920	1.09957
chr2L	10366421	10366580	160	14	14	0	0.00068928	0.0016078	up	10366510	1.17098
chr2L	10386371	10386510	140	13	10	0	0.00194568	0.00428976	up	10386380	1.10823
chr2L	10396381	10396450	70	4	4	0	6.04804e-06	1.80191e-05	up	10396390	1.45468
chr2L	10396511	10396640	130	12	12	0	5.35303e-06	1.60405e-05	up	10396630	1.50792
chr2L	10407861	10408150	290	28	25	0	0.000580345	0.00136847	up	10408080	1.23077
chr2L	10413551	10413840	290	25	25	0	0.000125558	0.000321326	up	10413810	1.33181
chr2L	10506661	10507170	510	50	50	0	9.04942e-25	2.12518e-23	up	10506980	3.2557
chr2L	10516721	10517150	430	42	42	0	1.06012e-07	3.91047e-07	up	10516980	1.69541
chr2L	10721661	10721840	180	17	17	0	1.964e-16	1.86006e-15	up	10721770	2.69614
chr2L	10850931	10850950	20	1	1	0	4.67469e-05	0.000125318	up	10850940	1.20054
chr2L	10858161	10858360	200	19	19	0	1.49577e-06	4.79495e-06	up	10858290	1.56299
chr2L	10964391	10964850	460	44	44	0	4.73426e-16	4.25101e-15	up	10964550	2.51205
chr2L	10970261	10970490	230	21	21	0	5.45068e-08	2.0664e-07	up	10970400	1.78741
chr2L	10976411	10976700	290	28	28	0	3.84664e-13	2.49239e-12	up	10976570	2.52389
chr2L	11269031	11269650	620	61	61	0	4.80681e-13	3.08754e-12	up	11269530	2.34128
chr2L	11473981	11474000	20	1	1	0	0.000294727	0.000724945	up	11473990	1.05544
chr2L	11474181	11474260	80	7	7	0	4.47562e-08	1.71681e-07	up	11474200	1.77559
chr2L	11474881	11475190	310	30	30	0	2.51827e-15	2.05177e-14	up	11475170	2.81936
chr2L	11499001	11499320	320	30	30	0	7.192e-12	4.16125e-11	up	11499190	2.24669
chr2L	11517071	11517650	580	56	56	0	1.98047e-26	6.46456e-25	up	11517340	3.48754
chr2L	11809331	11809760	430	41	41	0	3.39267e-09	1.48465e-08	up	11809580	1.99243
chr2L	11813701	11814030	330	32	32	0	1.87384e-15	1.55853e-14	up	11813930	2.70532
chr2L	11948591	11948850	260	25	25	0	7.56985e-12	4.375e-11	up	11948650	2.29852
chr2L	12076811	12076900	90	7	7	0	3.84709e-06	1.17815e-05	up	12076890	1.48632
chr2L	12133441	12133890	450	44	44	0	1.34161e-13	9.04278e-13	up	12133500	2.5654
chr2L	12172471	12173180	710	70	70	0	1.07447e-25	2.98208e-24	up	12172730	3.33173
chr2L	12341561	12341860	300	26	26	0	3.73281e-13	2.42166e-12	up	12341770	2.43586
chr2L	12341941	12342010	70	6	6	0	1.61657e-12	9.84739e-12	up	12341960	2.37353
chr2L	12355141	12355290	150	11	11	0	4.86062e-08	1.85082e-07	up	12355280	1.83207
chr2L	12454921	12455450	530	52	52	0	1.09852e-14	8.28679e-14	up	12455240	2.48143
chr2L	12520031	12520780	750	74	74	0	2.19488e-24	4.88903e-23	up	12520640	3.2241
chr2L	12546401	12547600	1200	119	119	0	2.00093e-33	3.05436e-31	up	12546970	4.29889
chr2L	12721961	12722170	210	19	19	0	7.17219e-06	2.12101e-05	up	12722020	1.45664
chr2L	13004171	13004350	180	17	17	0	0.000108577	0.000279107	up	13004190	1.32491
chr2L	13165131	13165520	390	38	38	0	1.06734e-07	3.93152e-07	up	13165380	1.76188
chr2L	13176761	13177110	350	33	33	0	4.34521e-05	0.000117273	up	13177080	1.35908
chr2L	13192121	13192180	60	5	5	0	7.49522e-05	0.000196069	up	13192130	1.27048
chr2L	13203421	13203700	280	27	27	0	3.70136e-08	1.43466e-07	up	13203610	1.78699
chr2L	13257221	13257330	110	10	10	0	2.03239e-06	6.42851e-06	up	13257260	1.52853
chr2L	13395181	13395230	50	4	4	0	0.000304659	0.000747602	up	13395220	1.14272
chr2L	13445381	13445430	50	3	2	0	0.000804514	0.00185905	up	13445420	1.05941
chr2L	13445461	13445980	520	51	51	0	1.81406e-23	3.55282e-22	up	13445770	3.28645
chr2L	13549371	13550080	710	70	70	0	1.39819e-17	1.48094e-16	up	13549770	2.92328
chr2L	13642031	13642050	20	1	1	0	4.71212e-07	1.59426e-06	up	13642040	1.52644
chr2L	13813431	13813510	80	7	7	0	1.89121e-05	5.32575e-05	up	13813450	1.34161
chr2L	13813661	13813820	160	15	15	0	6.68659e-05	0.000175891	up	13813740	1.29872
chr2L	13835041	13835420	380	37	37	0	4.88645e-11	2.62591e-10	up	13835280	2.25239
chr2L	13912191	13912270	80	7	7	0	3.85e-06	1.17815e-05	up	13912260	1.51885
chr2L	13960501	13960520	20	1	1	0	5.51196e-05	0.000146478	up	13960510	1.1839
chr2L	13960551	13960680	130	12	12	0	7.90147e-10	3.69114e-09	up	13960620	2.0093
chr2L	14011291	14011630	340	33	33	0	5.18257e-13	3.31659e-12	up	14011470	2.47312
chr2L	14011661	14011750	90	8	8	0	5.32457e-20	7.04962e-19	up	14011720	3.39291
chr2L	14011791	14011810	20	1	1	0	1.14667e-12	7.09322e-12	up	14011800	2.3128
chr2L	14032691	14032760	70	5	5	0	3.30193e-05	9.02898e-05	up	14032700	1.33323
chr2L	14032861	14032930	70	4	4	0	7.93937e-06	2.32667e-05	up	14032880	1.4293
chr2L	14038531	14038700	170	15	15	0	4.2709e-07	1.45541e-06	up	14038590	1.66749
chr2L	14184361	14184400	40	3	3	0	0.000223876	0.000558077	up	14184370	1.15241
chr2L	14251791	14251840	50	3	3	0	1.82348e-06	5.79539e-06	up	14251800	1.49946
chr2L	14251881	14251950	70	3	3	0	2.75209e-08	1.08454e-07	up	14251900	1.78493
chr2L	14252401	14252880	480	44	44	0	6.41371e-15	5.02827e-14	up	14252430	2.76702
chr2L	14287831	14288410	580	55	55	0	1.00131e-24	2.34056e-23	up	14288040	3.33524
chr2L	14348771	14348890	120	11	11	0	4.11516e-10	1.99418e-09	up	14348800	2.05991
chr2L	14589061	14589140	80	7	7	0	6.82119e-16	5.95993e-15	up	14589110	2.71121
chr2L	14851661	14851910	250	24	24	0	1.2686e-12	7.80101e-12	up	14851830	2.43142
chr2L	14972861	14973460	600	59	59	0	5.66775e-20	7.48489e-19	up	14972980	3.30305
chr2L	15005471	15005790	320	31	31	0	4.75856e-14	3.3739e-13	up	15005660	2.47184
chr2L	15039041	15039280	240	23	22	0	9.10206e-07	2.99744e-06	up	15039110	1.62966
chr2L	15060541	15061550	1010	99	99	0	6.82248e-21	1.00025e-19	up	15060830	2.97681
chr2L	15096631	15097090	460	44	44	0	2.20977e-12	1.32739e-11	up	15096830	2.40452
chr2L	15271971	15272990	1020	97	96	0	7.94495e-15	6.1452e-14	up	15272570	2.46563
chr2L	15498661	15499410	750	72	72	0	1.02468e-21	1.60184e-20	up	15499030	2.98217
chr2L	15613641	15613690	50	3	3	0	2.02489e-07	7.18332e-07	up	15613680	1.65103
chr2L	15613721	15613800	80	7	7	0	0.00291029	0.00627519	up	15613730	1.02115
chr2L	15751101	15751380	280	27	27	0	3.08768e-14	2.22261e-13	up	15751280	2.56955
chr2L	16049651	16049880	230	22	22	0	2.48466e-07	8.70723e-07	up	16049680	1.68828
chr2L	16257571	16257780	210	19	19	0	5.79929e-07	1.94811e-06	up	16257660	1.63661
chr2L	16487531	16488040	510	49	49	0	2.80347e-26	8.87197e-25	up	16487760	3.5025
chr2L	16491071	16491770	700	68	64	0	3.7863e-24	8.05366e-23	up	16491370	3.15566
chr2L	16507561	16508120	560	50	50	0	6.98083e-12	4.04359e-11	up	16507830	2.24674
chr2L	16543131	16543540	410	40	40	0	5.89801e-12	3.44327e-11	up	16543430	2.27336
chr2L	16656601	16657040	440	43	43	0	1.15289e-19	1.47376e-18	up	16656790	2.93029
chr2L	16679951	16679990	40	3	3	0	1.25162e-05	3.59486e-05	up	16679960	1.36859
chr2L	16719571	16720020	450	44	44	0	5.31448e-28	2.31783e-26	up	16719790	3.8326
chr2L	16801851	16802060	210	18	18	0	1.28709e-11	7.2846e-11	up	16801940	2.28422
chr2L	16848701	16849200	500	49	49	0	1.63739e-16	1.56501e-15	up	16848980	2.76017
chr2L	16852681	16852960	280	27	27	0	2.30589e-14	1.69034e-13	up	16852810	2.63746
chr2L	16859711	16860040	330	32	32	0	1.3931e-15	1.18722e-14	up	16859860	2.72961
chr2L	16887931	16888250	320	27	26	0	3.69653e-06	1.13521e-05	up	16888120	1.57352
chr2L	17368411	17368940	530	51	51	0	2.21487e-17	2.28987e-16	up	17368720	2.91896
chr2L	17384171	17384700	530	52	48	0	2.02747e-09	9.1342e-09	up	17384440	1.9636
chr2L	17385501	17385550	50	4	4	0	8.05016e-06	2.35382e-05	up	17385510	1.4059
chr2L	17473021	17473530	510	50	50	0	1.63478e-18	1.88127e-17	up	17473370	2.88263
chr2L	17501001	17501250	250	24	24	0	7.06558e-22	1.12832e-20	up	17501200	3.61387
chr2L	17501441	17501530	90	8	8	0	0.00065566	0.00153283	up	17501450	1.14127
chr2L	17603281	17603560	280	27	27	0	9.82927e-17	9.58908e-16	up	17603420	2.79477
chr2L	17715751	17716210	460	44	44	0	1.94779e-13	1.29272e-12	up	17716050	2.53461
chr2L	17962961	17963520	560	50	50	0	1.40921e-31	1.37997e-29	up	17963240	3.92739
chr2L	18119751	18119850	100	9	9	0	9.87731e-10	4.56079e-09	up	18119780	1.95242
chr2L	18152191	18152910	720	71	67	0	6.18929e-28	2.65474e-26	up	18152530	3.53051
chr2L	18158671	18159130	460	44	44	0	2.56826e-24	5.62417e-23	up	18158790	3.45337
chr2L	18298211	18298230	20	1	1	0	2.86425e-07	9.97012e-07	up	18298220	1.54629
chr2L	18443261	18443670	410	40	40	0	1.19131e-10	6.10108e-10	up	18443360	2.14283
chr2L	18454631	18454850	220	20	20	0	6.23599e-09	2.63987e-08	up	18454700	1.94453
chr2L	18484541	18485190	650	63	63	0	1.28738e-28	6.24438e-27	up	18484760	3.57991
chr2L	18590401	18591030	630	62	60	0	2.57757e-17	2.63858e-16	up	18590790	2.6852
chr2L	18605421	18605660	240	23	19	0	7.74036e-06	2.27735e-05	up	18605440	1.51907
chr2L	18703271	18703410	140	13	9	0	0.000729468	0.00169393	up	18703290	1.15068
chr2L	18708641	18708820	180	17	17	0	3.80974e-07	1.30512e-06	up	18708730	1.67536
chr2L	18713891	18714500	610	58	58	0	1.55185e-20	2.1535e-19	up	18714240	3.19205
chr2L	18776501	18777070	570	53	53	0	1.28735e-09	5.88149e-09	up	18776940	2.00434
chr2L	18818421	18818580	160	15	15	0	1.21917e-10	6.2217e-10	up	18818470	2.14918
chr2L	18818611	18818630	20	1	1	0	1.18215e-08	4.87322e-08	up	18818620	1.74507
chr2L	18830731	18831200	470	42	42	0	3.56284e-10	1.7428e-09	up	18831060	2.11561
chr2L	18858971	18859860	890	86	86	0	2.3389e-26	7.49733e-25	up	18859350	3.43617
chr2L	18987421	18987660	240	23	23	0	5.08349e-06	1.5277e-05	up	18987580	1.55246
chr2L	19009001	19009790	790	78	73	0	3.68169e-26	1.124e-24	up	19009350	3.37617
chr2L	19132111	19132230	120	11	11	0	0.000492498	0.00117466	up	19132170	1.12995
chr2L	19165751	19166320	570	56	50	0	5.45785e-15	4.31803e-14	up	19166140	2.50865
chr2L	19378751	19378800	50	4	4	0	2.59511e-07	9.082e-07	up	19378770	1.63927
chr2L	19393731	19394330	600	54	54	0	1.15799e-16	1.12546e-15	up	19393980	2.77697
chr2L	19416851	19417260	410	39	39	0	9.66273e-14	6.61604e-13	up	19417160	2.58107
chr2L	19426751	19426930	180	17	17	0	4.79103e-10	2.30663e-09	up	19426800	2.08854
chr2L	19430171	19430730	560	54	54	0	1.22146e-13	8.28674e-13	up	19430440	2.27217
chr2L	19453261	19453840	580	55	55	0	5.01204e-23	9.19169e-22	up	19453680	3.27833
chr2L	19508651	19508850	200	19	15	0	0.00321835	0.00689646	up	19508760	1.08028
chr2L	19526471	19526790	320	29	29	0	6.61998e-09	2.80014e-08	up	19526570	1.9577
chr2L	19575661	19576090	430	42	42	0	6.73495e-11	3.55228e-10	up	19575920	2.09437
chr2L	19577321	19577660	340	32	32	0	6.00644e-06	1.79055e-05	up	19577580	1.48768
chr2L	19584061	19584190	130	12	12	0	9.47266e-06	2.74654e-05	up	19584110	1.39409
chr2L	19590651	19590770	120	11	11	0	3.53595e-08	1.37465e-07	up	19590720	1.7648
chr2L	19738641	19738700	60	5	5	0	8.22343e-09	3.43084e-08	up	19738650	1.85634
chr2L	19740041	19740090	50	4	4	0	4.3574e-07	1.48294e-06	up	19740080	1.59508
chr2L	19740271	19740290	20	1	1	0	2.19778e-07	7.77539e-07	up	19740280	1.5521
chr2L	19740321	19740370	50	4	4	0	1.42013e-06	4.56094e-06	up	19740330	1.5143
chr2L	19791631	19792380	750	74	73	0	3.38797e-16	3.12319e-15	up	19791940	2.57767
chr2L	19795991	19796110	120	9	9	0	0.00138559	0.00311319	up	19796100	1.09664
chr2L	19817271	19817400	130	12	12	0	8.7074e-06	2.53031e-05	up	19817380	1.42851
chr2L	19817461	19817580	120	8	8	0	2.09063e-06	6.60399e-06	up	19817480	1.55621
chr2L	19887081	19888070	990	97	97	0	3.87395e-16	3.50887e-15	up	19887850	2.67709
chr2L	19914911	19914980	70	6	6	0	2.74635e-05	7.56557e-05	up	19914970	1.38487
chr2L	19915351	19915510	160	15	15	0	4.15767e-19	5.12549e-18	up	19915360	3.33159
chr2L	19958631	19958680	50	4	4	0	3.18836e-07	1.10244e-06	up	19958670	1.62903
chr2L	20061091	20061330	240	23	23	0	6.94415e-11	3.65519e-10	up	20061100	2.24397
chr2L	20065961	20066360	400	39	39	0	7.48189e-10	3.50777e-09	up	20066100	2.08206
chr2L	20075481	20075640	160	14	14	0	3.09824e-06	9.55997e-06	up	20075570	1.51042
chr2L	20148431	20148600	170	16	11	0	0.000308454	0.000755487	up	20148460	1.20739
chr2L	20283071	20283110	40	3	3	0	0.000953109	0.00218684	up	20283100	1.04437
chr2L	20290771	20290950	180	17	17	0	4.8572e-08	1.85082e-07	up	20290830	1.8072
chr2L	20294071	20294210	140	12	12	0	4.18239e-07	1.42901e-06	up	20294130	1.64534
chr2L	20341141	20341780	640	62	62	0	1.94855e-19	2.46658e-18	up	20341430	2.86711
chr2L	20734421	20734770	350	34	34	0	1.1098e-05	3.20349e-05	up	20734530	1.50715
chr2L	20757751	20758360	610	57	56	0	3.87301e-16	3.50887e-15	up	20757980	2.66879
chr2L	20787171	20787700	530	52	52	0	1.90467e-24	4.29793e-23	up	20787560	3.42682
chr2L	20787731	20787820	90	7	7	0	2.05484e-08	8.22886e-08	up	20787770	1.85202
chr2L	20797001	20797870	870	84	84	0	3.32612e-26	1.03277e-24	up	20797390	3.39593
chr2L	20822121	20822520	400	39	39	0	1.59052e-06	5.07676e-06	up	20822380	1.64969
chr2L	20835521	20835740	220	21	21	0	5.45244e-13	3.47643e-12	up	20835610	2.45407
chr2L	20851421	20852070	650	64	62	0	3.90455e-17	3.92725e-16	up	20851770	2.8599
chr2L	20858331	20858770	440	43	43	0	4.45555e-09	1.92542e-08	up	20858500	1.92066
chr2L	20869161	20869180	20	1	1	0	5.99806e-07	2.01228e-06	up	20869170	1.51455
chr2L	20891231	20891370	140	13	13	0	1.95692e-09	8.83168e-09	up	20891240	2.00456
chr2L	20893731	20893750	20	1	1	0	2.55005e-05	7.06608e-05	up	20893740	1.24914
chr2L	21041341	21041530	190	18	14	0	0.000380417	0.00092002	up	21041520	1.24281
chr2L	21042131	21042420	290	28	25	0	0.000868977	0.002	up	21042140	1.22171
chr2L	21051811	21052750	940	93	91	0	1.34114e-27	5.39577e-26	up	21052560	3.5938
chr2L	21078191	21078230	40	3	3	0	0.000110648	0.00028429	up	21078220	1.18891
chr2L	21085671	21085690	20	1	1	0	1.9412e-07	6.89585e-07	up	21085680	1.58562
chr2L	21142741	21143160	420	39	37	0	6.92279e-06	2.05193e-05	up	21143000	1.50348
chr2L	21179721	21179770	50	4	4	0	8.21157e-06	2.39696e-05	up	21179740	1.38772
chr2L	21179881	21179900	20	1	1	0	1.57818e-06	5.04357e-06	up	21179890	1.45483
chr2L	21215291	21215320	30	2	2	0	0.000741936	0.00172134	up	21215310	1.02812
chr2L	21220831	21221050	220	21	21	0	3.42671e-08	1.33619e-07	up	21220890	1.79607
chr2L	21262821	21262850	30	2	2	0	0.000540082	0.001277	up	21262830	1.04835
chr2L	21310151	21310730	580	57	57	0	1.85202e-06	5.8789e-06	up	21310390	1.64717
chr2L	21344371	21344500	130	12	12	0	2.04882e-05	5.75089e-05	up	21344470	1.41011
chr2L	21397071	21397880	810	79	79	0	1.1225e-23	2.26683e-22	up	21397440	3.15034
chr2L	21573261	21573330	70	5	5	0	0.00154014	0.00344392	up	21573270	1.04386
chr2L	21677571	21678060	490	48	48	0	2.61945e-15	2.12753e-14	up	21677740	2.69614
chr2L	21682261	21682380	120	11	11	0	5.60946e-05	0.00014884	up	21682360	1.33642
chr2L	21682521	21682540	20	1	1	0	3.83746e-05	0.000104165	up	21682530	1.20914
chr2L	21682961	21683810	850	84	84	0	1.64123e-22	2.8777e-21	up	21683550	3.05971
chr2L	21757341	21757840	500	48	48	0	9.33706e-14	6.41845e-13	up	21757570	2.49436
chr2L	22169311	22169490	180	17	17	0	0.000140012	0.000356208	up	22169450	1.28875
chr2L	22536651	22536910	260	24	24	0	0.000101444	0.000261808	up	22536800	1.30817
chr2R	1071601	1071820	220	21	16	0	0.00172881	0.00384099	up	1071640	1.10832
chr2R	1243191	1244150	960	93	93	0	1.7075e-20	2.35065e-19	up	1243520	2.90251
chr2R	1264181	1264440	260	23	23	0	4.71247e-08	1.79968e-07	up	1264370	1.8606
chr2R	1345211	1345470	260	23	21	0	0.000584589	0.00137785	up	1345400	1.19074
chr2R	3590141	3590200	60	5	5	0	2.74082e-09	1.2158e-08	up	3590180	1.87404
chr2R	4130891	4131120	230	19	16	0	0.00187782	0.00415071	up	4131040	1.12195
chr2R	4188141	4188340	200	18	18	0	2.80065e-06	8.67784e-06	up	4188190	1.56683
chr2R	4319101	4319820	720	71	31	0	0.00356041	0.00756697	up	4319810	1.19708
chr2R	4319891	4320210	320	31	31	0	7.26776e-18	7.9243e-17	up	4320160	2.86073
chr2R	4471201	4471460	260	23	23	0	0.00347738	0.00740871	up	4471260	1.04207
chr2R	4618841	4619070	230	21	21	0	6.82232e-05	0.000179371	up	4618870	1.37875
chr2R	4824311	4824430	120	10	10	0	0.000269145	0.00066549	up	4824420	1.2334
chr2R	5122681	5123000	320	28	28	0	1.3993e-07	5.08214e-07	up	5122980	1.76802
chr2R	5363131	5363350	220	20	20	0	0.000511277	0.0012161	up	5363240	1.21814
chr2R	5663591	5663770	180	17	12	0	0.00227338	0.00495751	up	5663690	1.05816
chr2R	5671391	5671510	120	11	6	0	9.3484e-05	0.000242744	up	5671410	1.312
chr2R	5693381	5693840	460	45	45	0	3.22302e-11	1.75524e-10	up	5693650	2.20425
chr2R	5697511	5697710	200	18	18	0	2.1318e-05	5.96767e-05	up	5697680	1.42617
chr2R	5701631	5702140	510	47	47	0	4.08992e-06	1.24936e-05	up	5702040	1.58617
chr2R	5753011	5753850	840	81	81	0	3.4179e-25	8.78164e-24	up	5753450	3.39547
chr2R	5753881	5754010	130	12	12	0	1.67047e-09	7.55862e-09	up	5753980	1.98535
chr2R	5754211	5754340	130	10	10	0	2.2475e-06	7.06084e-06	up	5754220	1.53105
chr2R	5760571	5760690	120	11	11	0	0.00131196	0.00296303	up	5760650	1.08725
chr2R	5981001	5981180	180	17	17	0	1.31397e-06	4.23834e-06	up	5981100	1.61525
chr2R	5981571	5981710	140	8	8	0	7.46232e-05	0.000195307	up	5981680	1.31307
chr2R	6015711	6016230	520	50	50	0	4.12324e-20	5.48708e-19	up	6015950	2.96447
chr2R	6016481	6017000	520	49	49	0	2.42787e-09	1.0816e-08	up	6016650	2.06743
chr2R	6017101	6017440	340	31	31	0	2.44043e-10	1.20857e-09	up	6017120	2.18581
chr2R	6042181	6042440	260	25	24	0	0.00310015	0.00664868	up	6042340	1.04536
chr2R	6169431	6169670	240	23	23	0	9.23868e-11	4.80448e-10	up	6169580	1.98448
chr2R	6384731	6385040	310	30	30	0	0.00027054	0.000668302	up	6385030	1.28837
chr2R	6499981	6500560	580	57	57	0	1.68013e-16	1.60292e-15	up	6500420	2.75472
chr2R	6500651	6500730	80	7	6	0	1.76442e-05	4.99582e-05	up	6500660	1.39983
chr2R	6633281	6633410	130	12	12	0	0.00019514	0.000489975	up	6633340	1.25573
chr2R	6656471	6656910	440	36	36	0	4.08505e-08	1.57397e-07	up	6656760	1.84328
chr2R	6661941	6662210	270	26	26	0	2.7887e-08	1.0973e-07	up	6662080	1.74915
chr2R	6696661	6696900	240	21	21	0	0.000472324	0.00112966	up	6696800	1.2196
chr2R	6810271	6810900	630	60	60	0	2.72634e-13	1.77984e-12	up	6810740	2.33827
chr2R	6872781	6872860	80	5	5	0	2.13113e-06	6.71968e-06	up	6872850	1.53392
chr2R	6985731	6986040	310	30	30	0	1.11044e-07	4.08735e-07	up	6985820	1.7525
chr2R	7011781	7012460	680	67	67	0	1.85158e-26	6.19335e-25	up	7012130	3.37515
chr2R	7063031	7063110	80	7	7	0	4.88753e-11	2.62591e-10	up	7063060	2.16266
chr2R	7063181	7063330	150	14	14	0	0.00136333	0.00307103	up	7063320	1.1325
chr2R	7138091	7138460	370	36	36	0	8.87985e-12	5.09242e-11	up	7138340	2.35837
chr2R	7186611	7187110	500	49	49	0	5.24266e-08	1.98899e-07	up	7187010	1.86134
chr2R	7232461	7233000	540	51	51	0	4.07002e-33	5.86761e-31	up	7232760	4.35098
chr2R	7278211	7278570	360	35	35	0	2.19635e-09	9.83526e-09	up	7278480	2.00253
chr2R	7317341	7317960	620	61	61	0	2.07212e-17	2.14657e-16	up	7317730	2.69378
chr2R	7317991	7318030	40	2	2	0	0.000996021	0.00227925	up	7318020	1.00995
chr2R	7386921	7386940	20	1	1	0	0.000307405	0.000753628	up	7386930	1.06395
chr2R	7387001	7387470	470	46	46	0	9.53319e-29	4.89874e-27	up	7387290	3.78795
chr2R	7407651	7408270	620	61	61	0	3.56473e-25	9.06909e-24	up	7408000	3.86186
chr2R	7453981	7454380	400	39	39	0	1.24011e-14	9.31429e-14	up	7454140	2.56095
chr2R	7454511	7454530	20	1	1	0	1.30553e-06	4.21898e-06	up	7454520	1.46432
chr2R	7466761	7467070	310	29	26	0	2.0331e-07	7.20751e-07	up	7466860	1.75376
chr2R	7474061	7474620	560	55	55	0	2.70044e-23	5.1717e-22	up	7474260	3.20611
chr2R	7478781	7478860	80	7	7	0	1.22794e-07	4.48487e-07	up	7478830	1.6947
chr2R	7532781	7533680	900	85	83	0	1.87003e-27	7.35263e-26	up	7533220	3.50073
chr2R	7620721	7621080	360	35	35	0	3.36431e-15	2.7071e-14	up	7620900	2.7001
chr2R	7635321	7635690	370	36	36	0	6.64909e-12	3.86004e-11	up	7635430	2.25434
chr2R	7698921	7699200	280	27	27	0	4.37664e-06	1.33068e-05	up	7699110	1.55185
chr2R	7727141	7727530	390	38	38	0	2.50584e-36	8.1283e-34	up	7727180	7.13304
chr2R	7735691	7736190	500	49	49	0	8.58929e-14	5.93587e-13	up	7736060	2.47226
chr2R	7828731	7828790	60	5	5	0	6.82467e-08	2.5611e-07	up	7828750	1.68853
chr2R	7828831	7828940	110	10	10	0	2.40973e-10	1.19794e-09	up	7828870	2.03468
chr2R	7887201	7887250	50	4	4	0	0.000468102	0.00112059	up	7887240	1.12118
chr2R	7889431	7890050	620	61	61	0	7.76121e-15	6.02103e-14	up	7889710	2.56157
chr2R	7916281	7917040	760	74	74	0	1.51251e-31	1.45369e-29	up	7916790	3.82603
chr2R	7955861	7956380	520	49	49	0	7.19419e-20	9.42874e-19	up	7956080	3.03169
chr2R	8014131	8014680	550	54	54	0	2.02881e-20	2.77081e-19	up	8014500	2.884
chr2R	8051861	8052070	210	20	20	0	4.259e-08	1.63735e-07	up	8051960	1.70826
chr2R	8067711	8068130	420	41	41	0	2.03406e-20	2.77081e-19	up	8067910	2.99038
chr2R	8089061	8089190	130	12	12	0	3.99923e-05	0.000108443	up	8089160	1.38537
chr2R	8089311	8089380	70	5	5	0	7.99395e-06	2.34002e-05	up	8089370	1.41165
chr2R	8089501	8089630	130	12	12	0	3.50709e-08	1.36451e-07	up	8089510	1.83201
chr2R	8131311	8131460	150	14	14	0	2.84248e-08	1.11592e-07	up	8131320	1.86228
chr2R	8137501	8137970	470	43	43	0	2.60346e-22	4.43015e-21	up	8137790	3.26616
chr2R	8173721	8173980	260	25	25	0	4.22094e-06	1.28636e-05	up	8173870	1.54407
chr2R	8396561	8397230	670	66	66	0	7.19944e-29	3.73651e-27	up	8396830	3.73786
chr2R	8420621	8421180	560	53	53	0	4.92084e-24	1.03397e-22	up	8420850	3.4054
chr2R	8572511	8573000	490	48	48	0	1.70041e-28	8.02284e-27	up	8572720	3.71295
chr2R	8599741	8600310	570	56	56	0	2.87316e-25	7.41874e-24	up	8600090	3.45315
chr2R	8631761	8632380	620	61	61	0	4.49924e-33	6.3111e-31	up	8632020	4.03733
chr2R	8665061	8665940	880	87	87	0	3.92911e-25	9.89907e-24	up	8665470	3.36062
chr2R	8759421	8760010	590	58	58	0	1.22839e-22	2.18334e-21	up	8759760	3.24043
chr2R	8891541	8891760	220	21	21	0	1.0733e-08	4.43857e-08	up	8891610	1.89119
chr2R	8900361	8900400	40	2	2	0	0.000772077	0.00178887	up	8900390	1.03099
chr2R	8914261	8914640	380	37	37	0	7.09292e-14	4.93462e-13	up	8914290	2.564
chr2R	8951261	8951730	470	46	46	0	7.88127e-09	3.30402e-08	up	8951340	1.95718
chr2R	8951821	8951890	70	6	6	0	0.000501671	0.00119434	up	8951840	1.09193
chr2R	8952031	8952190	160	15	15	0	3.94231e-08	1.52237e-07	up	8952070	1.80013
chr2R	8992411	8992460	50	4	4	0	5.9958e-05	0.000158685	up	8992450	1.23795
chr2R	8992621	8992730	110	8	7	0	2.67053e-05	7.36844e-05	up	8992680	1.38212
chr2R	9006681	9007200	520	51	51	0	6.98128e-41	4.52911e-38	up	9007080	6.16947
chr2R	9014721	9014770	50	3	3	0	0.000551488	0.00130338	up	9014760	1.0942
chr2R	9014891	9015040	150	11	11	0	1.49367e-08	6.07061e-08	up	9014980	1.83117
chr2R	9061741	9061870	130	9	9	0	4.44868e-05	0.000119879	up	9061750	1.35253
chr2R	9061961	9062060	100	9	9	0	1.78198e-05	5.04279e-05	up	9062030	1.37506
chr2R	9075941	9076070	130	12	12	0	3.69842e-16	3.37937e-15	up	9076030	2.79902
chr2R	9094811	9094990	180	12	12	0	0.000224888	0.000559835	up	9094980	1.25481
chr2R	9095051	9095270	220	21	18	0	0.000101389	0.000261797	up	9095060	1.34082
chr2R	9116221	9116340	120	11	11	0	5.01691e-06	1.50856e-05	up	9116240	1.5363
chr2R	9131861	9132720	860	85	84	0	8.32794e-21	1.19398e-19	up	9132280	2.97696
chr2R	9182851	9183650	800	77	77	0	4.70459e-13	3.02563e-12	up	9183300	2.47141
chr2R	9183701	9183750	50	4	4	0	0.00084736	0.001955	up	9183710	1.08184
chr2R	9192121	9192420	300	29	29	0	8.58929e-15	6.62384e-14	up	9192240	2.69606
chr2R	9207061	9207600	540	53	53	0	3.84498e-29	2.21727e-27	up	9207340	3.61232
chr2R	9285011	9285150	140	13	13	0	2.54993e-05	7.06608e-05	up	9285080	1.35866
chr2R	9286541	9286720	180	17	17	0	2.81382e-08	1.10634e-07	up	9286570	1.80564
chr2R	9291491	9292010	520	51	51	0	1.64904e-18	1.89348e-17	up	9291800	2.82225
chr2R	9398811	9399010	200	18	18	0	3.33112e-10	1.63407e-09	up	9398940	2.08738
chr2R	9401401	9401580	180	15	15	0	3.64392e-07	1.25162e-06	up	9401570	1.72113
chr2R	9401681	9401970	290	27	27	0	2.428e-07	8.52017e-07	up	9401740	1.7136
chr2R	9445791	9445900	110	9	9	0	1.3885e-07	5.06063e-07	up	9445880	1.71401
chr2R	9541501	9542140	640	63	63	0	6.04166e-22	9.73795e-21	up	9541830	3.15139
chr2R	9578801	9579450	650	64	58	0	8.90384e-12	5.10055e-11	up	9579170	2.08719
chr2R	9586971	9587170	200	19	19	0	1.8873e-05	5.31763e-05	up	9587120	1.40384
chr2R	9666071	9666560	490	46	46	0	4.79607e-16	4.29166e-15	up	9666340	2.71988
chr2R	9693181	9693850	670	66	66	0	9.25614e-32	9.60787e-30	up	9693630	3.82878
chr2R	9790091	9790230	140	13	13	0	2.14335e-09	9.62283e-09	up	9790210	1.97695
chr2R	9863441	9863550	110	10	10	0	8.42372e-06	2.45613e-05	up	9863530	1.43548
chr2R	9910531	9910610	80	6	6	0	0.00051935	0.00123135	up	9910600	1.10158
chr2R	9910691	9911070	380	37	37	0	3.24966e-16	3.00102e-15	up	9910880	2.75799
chr2R	9972471	9973490	1020	100	100	0	3.13969e-23	5.9908e-22	up	9972800	3.12568
chr2R	9988561	9989360	800	79	79	0	7.83205e-21	1.12912e-19	up	9989010	3.01227
chr2R	10026341	10026820	480	44	41	0	1.59035e-06	5.07676e-06	up	10026740	1.68651
chr2R	10048911	10049150	240	23	23	0	0.000445566	0.00106911	up	10049130	1.2053
chr2R	10075681	10075760	80	7	7	0	0.000434308	0.00104403	up	10075750	1.13927
chr2R	10078111	10078250	140	13	13	0	4.40599e-05	0.000118852	up	10078150	1.31673
chr2R	10096431	10097100	670	66	64	0	5.97701e-16	5.28461e-15	up	10096820	2.70008
chr2R	10117481	10117670	190	18	18	0	1.03484e-07	3.82266e-07	up	10117570	1.74743
chr2R	10142241	10142490	250	23	23	0	1.77974e-14	1.31392e-13	up	10142370	2.65747
chr2R	10208741	10208910	170	15	15	0	8.78835e-07	2.90519e-06	up	10208790	1.62517
chr2R	10252391	10252830	440	43	43	0	5.34884e-22	8.67514e-21	up	10252630	3.01891
chr2R	10417171	10417450	280	27	27	0	6.88296e-10	3.24161e-09	up	10417370	2.08062
chr2R	10557021	10557680	660	63	63	0	4.19378e-29	2.36584e-27	up	10557270	4.61513
chr2R	10557721	10557870	150	14	14	0	8.4551e-07	2.80217e-06	up	10557730	1.64429
chr2R	10564161	10564290	130	12	12	0	1.15774e-12	7.14466e-12	up	10564240	2.32184
chr2R	10645511	10645560	50	3	3	0	0.000484532	0.00115673	up	10645550	1.10248
chr2R	10739651	10740150	500	48	47	0	7.31125e-16	6.37738e-15	up	10739990	2.8025
chr2R	10809111	10809130	20	1	1	0	1.79194e-05	5.06575e-05	up	10809120	1.26718
chr2R	10810641	10810780	140	12	9	0	0.00332421	0.00711156	up	10810720	1.01029
chr2R	10810821	10811370	550	54	54	0	6.32477e-16	5.58258e-15	up	10810940	2.7142
chr2R	10857741	10858000	260	25	25	0	2.76489e-08	1.08875e-07	up	10857790	1.82915
chr2R	10858511	10858570	60	4	4	0	0.000241269	0.000599419	up	10858560	1.15355
chr2R	10858631	10858940	310	30	30	0	1.34501e-11	7.58761e-11	up	10858870	2.26808
chr2R	10898861	10899190	330	32	32	0	8.37156e-20	1.0835e-18	up	10899100	3.13575
chr2R	11173341	11173500	160	15	15	0	5.53736e-09	2.3634e-08	up	11173370	1.95177
chr2R	11219481	11219570	90	8	8	0	0.000147647	0.000374896	up	11219490	1.20109
chr2R	11239201	11239260	60	2	2	0	1.04538e-05	3.01922e-05	up	11239250	1.36178
chr2R	11239301	11239440	140	12	12	0	1.91895e-08	7.72042e-08	up	11239330	1.8767
chr2R	11263971	11264310	340	33	33	0	1.69957e-17	1.77838e-16	up	11264090	2.87705
chr2R	11338921	11339080	160	14	14	0	2.75207e-06	8.55284e-06	up	11339010	1.53916
chr2R	11379631	11379900	270	26	26	0	6.07272e-10	2.8783e-09	up	11379740	2.02559
chr2R	11379981	11380000	20	1	1	0	1.34376e-06	4.32368e-06	up	11379990	1.44434
chr2R	11410501	11411000	500	45	40	0	4.3594e-09	1.88544e-08	up	11410880	1.97334
chr2R	11435371	11435830	460	45	45	0	1.43753e-15	1.21908e-14	up	11435680	2.6346
chr2R	11451701	11452040	340	33	33	0	1.07284e-06	3.50853e-06	up	11451910	1.60964
chr2R	11581861	11582280	420	41	41	0	1.12921e-18	1.31996e-17	up	11582080	2.86154
chr2R	11651711	11651880	170	16	16	0	4.95776e-09	2.13003e-08	up	11651760	1.95603
chr2R	11891041	11891170	130	10	9	0	0.000749754	0.00173871	up	11891100	1.12187
chr2R	11891311	11892100	790	69	65	0	3.68461e-07	1.26392e-06	up	11891930	1.70916
chr2R	11988771	11989170	400	39	39	0	1.15627e-20	1.63963e-19	up	11988950	3.19246
chr2R	12066031	12066120	90	8	8	0	8.17837e-14	5.66699e-13	up	12066090	2.52757
chr2R	12140341	12140760	420	41	41	0	7.08051e-17	6.95982e-16	up	12140550	2.66159
chr2R	12174411	12174780	370	36	36	0	4.23054e-07	1.44292e-06	up	12174500	1.66876
chr2R	12178731	12178850	120	11	11	0	0.00130415	0.00294798	up	12178740	1.13173
chr2R	12200691	12201520	830	80	80	0	2.57316e-25	6.7109e-24	up	12201140	3.31459
chr2R	12344701	12344980	280	25	25	0	5.59939e-13	3.56575e-12	up	12344860	2.32452
chr2R	12403651	12403900	250	24	24	0	1.12218e-23	2.26683e-22	up	12403770	3.44236
chr2R	12436611	12437410	800	78	78	0	4.65438e-29	2.56981e-27	up	12437060	3.62346
chr2R	12452631	12453340	710	67	67	0	1.34544e-22	2.38322e-21	up	12453110	3.07493
chr2R	12507561	12507590	30	2	2	0	2.77143e-05	7.62252e-05	up	12507570	1.26751
chr2R	12528821	12529210	390	38	36	0	6.13714e-06	1.82636e-05	up	12528900	1.51438
chr2R	12564871	12565030	160	12	12	0	0.000100522	0.000259944	up	12564960	1.24087
chr2R	12565101	12565240	140	13	13	0	8.77158e-08	3.25873e-07	up	12565190	1.7058
chr2R	12612041	12612710	670	66	66	0	6.99931e-11	3.68049e-10	up	12612240	2.23746
chr2R	12636321	12636470	150	12	6	0	0.000469409	0.00112321	up	12636360	1.20188
chr2R	12665651	12666380	730	72	72	0	1.3551e-37	5.40996e-35	up	12666030	4.39363
chr2R	12755921	12756210	290	26	23	0	0.000208306	0.000521518	up	12756050	1.22137
chr2R	12869331	12870010	680	67	65	0	3.30412e-07	1.14094e-06	up	12869640	1.72211
chr2R	12883031	12883400	370	36	36	0	1.07606e-09	4.95104e-09	up	12883270	2.04754
chr2R	13042991	13043640	650	64	64	0	1.91764e-23	3.70597e-22	up	13043340	3.12557
chr2R	13043781	13043820	40	3	3	0	0.000297864	0.000731968	up	13043800	1.10079
chr2R	13129061	13129200	140	13	13	0	5.42154e-06	1.62177e-05	up	13129170	1.49752
chr2R	13132151	13133030	880	86	86	0	3.65021e-12	2.1577e-11	up	13132750	2.44569
chr2R	13158351	13158650	300	29	29	0	2.77422e-06	8.60621e-06	up	13158470	1.57012
chr2R	13403701	13404070	370	36	36	0	5.15035e-22	8.37941e-21	up	13403840	2.98649
chr2R	13410131	13410190	60	5	5	0	0.000479051	0.00114469	up	13410140	1.14572
chr2R	13482991	13483540	550	54	54	0	7.3837e-20	9.65275e-19	up	13483350	2.89661
chr2R	13483731	13483760	30	2	2	0	7.41771e-05	0.000194238	up	13483740	1.21674
chr2R	13485431	13485590	160	14	14	0	5.85588e-11	3.11713e-10	up	13485560	2.20299
chr2R	13485701	13485720	20	1	1	0	3.0085e-06	9.29412e-06	up	13485710	1.40519
chr2R	13494841	13495510	670	66	66	0	2.35866e-23	4.53386e-22	up	13494970	3.3365
chr2R	13502621	13502890	270	24	24	0	4.98274e-09	2.13899e-08	up	13502840	1.98735
chr2R	13503021	13503100	80	7	7	0	2.36851e-06	7.42306e-06	up	13503040	1.49893
chr2R	13505841	13506790	950	92	92	0	1.42161e-29	9.22272e-28	up	13506270	3.72928
chr2R	13533091	13533120	30	2	2	0	2.58093e-05	7.1402e-05	up	13533110	1.25514
chr2R	13533181	13533320	140	13	13	0	1.26549e-07	4.61551e-07	up	13533310	1.77764
chr2R	13533371	13533420	50	4	4	0	0.000513061	0.00121867	up	13533410	1.08031
chr2R	13537031	13537090	60	5	5	0	0.000169356	0.000427717	up	13537060	1.17957
chr2R	13537141	13537240	100	7	7	0	0.00121194	0.00274912	up	13537170	1.03923
chr2R	13553711	13553820	110	10	9	0	1.36652e-05	3.91619e-05	up	13553810	1.42851
chr2R	13553981	13554090	110	9	9	0	2.12575e-06	6.70678e-06	up	13554010	1.49367
chr2R	13558071	13558290	220	21	21	0	1.25185e-13	8.47078e-13	up	13558200	2.47064
chr2R	13558411	13558430	20	1	1	0	7.44412e-10	3.49322e-09	up	13558420	1.92386
chr2R	13558481	13558630	150	14	14	0	3.83969e-07	1.31364e-06	up	13558490	1.69544
chr2R	13580961	13581080	120	11	11	0	8.45121e-06	2.46276e-05	up	13580970	1.48871
chr2R	13593351	13593590	240	21	21	0	1.11862e-05	3.22716e-05	up	13593510	1.42795
chr2R	13761311	13762000	690	68	68	0	2.08003e-16	1.95923e-15	up	13761660	2.72702
chr2R	13786741	13786830	90	8	8	0	4.8476e-08	1.84857e-07	up	13786800	1.77105
chr2R	13824351	13825010	660	65	65	0	1.10106e-35	2.59751e-33	up	13824650	4.1474
chr2R	13934251	13934670	420	41	41	0	3.95389e-16	3.57503e-15	up	13934400	2.61921
chr2R	13941941	13942540	600	58	58	0	1.52438e-16	1.4651e-15	up	13942190	2.5546
chr2R	13954101	13954400	300	27	25	0	4.23146e-07	1.44292e-06	up	13954190	1.70016
chr2R	13960321	13960670	350	34	34	0	2.33189e-14	1.70699e-13	up	13960480	2.45237
chr2R	13963671	13963950	280	27	24	0	2.16325e-05	6.04917e-05	up	13963700	1.45453
chr2R	13990641	13991170	530	52	49	0	1.54565e-10	7.78829e-10	up	13990860	1.93286
chr2R	14140921	14141310	390	38	38	0	1.67225e-29	1.05841e-27	up	14141120	3.81904
chr2R	14216541	14217400	860	85	85	0	9.10432e-19	1.07634e-17	up	14217020	2.97355
chr2R	14256131	14256470	340	30	30	0	5.39662e-06	1.61525e-05	up	14256280	1.51528
chr2R	14270661	14270730	70	5	5	0	0.00017552	0.000442423	up	14270690	1.16108
chr2R	14275351	14275610	260	25	25	0	1.02826e-15	8.8649e-15	up	14275540	2.64912
chr2R	14332051	14332210	160	15	14	0	1.16005e-06	3.76999e-06	up	14332130	1.57063
chr2R	14351431	14352060	630	59	59	0	4.19217e-11	2.27113e-10	up	14351760	2.21199
chr2R	14362851	14362890	40	3	3	0	0.000461881	0.00110672	up	14362860	1.09471
chr2R	14480541	14481190	650	64	64	0	7.60954e-27	2.72903e-25	up	14480990	3.47515
chr2R	14503581	14504080	500	49	49	0	8.39484e-06	2.44909e-05	up	14503880	1.44925
chr2R	14618241	14618390	150	14	14	0	7.11952e-06	2.10688e-05	up	14618300	1.49042
chr2R	14621261	14621600	340	33	33	0	1.0881e-12	6.75505e-12	up	14621410	2.35977
chr2R	14645021	14645190	170	16	12	0	0.000114598	0.000294147	up	14645050	1.3173
chr2R	14752311	14752500	190	18	18	0	0.00099909	0.00228527	up	14752340	1.16643
chr2R	14756311	14756400	90	8	8	0	0.000221086	0.000551386	up	14756380	1.22342
chr2R	14769731	14769750	20	1	1	0	0.000116326	0.000298286	up	14769740	1.12509
chr2R	14860771	14860820	50	4	4	0	1.13288e-08	4.6738e-08	up	14860810	1.8515
chr2R	14870991	14871040	50	4	4	0	5.01789e-05	0.000133896	up	14871030	1.2736
chr2R	14871071	14871440	370	36	36	0	8.12365e-14	5.6366e-13	up	14871300	2.4875
chr2R	14903581	14903960	380	37	37	0	2.03976e-17	2.11727e-16	up	14903890	2.77003
chr2R	14962741	14963370	630	61	61	0	7.25816e-17	7.12096e-16	up	14963130	2.64373
chr2R	14980901	14981430	530	52	47	0	8.9189e-15	6.8475e-14	up	14981120	2.51398
chr2R	15010761	15011130	370	34	34	0	9.08119e-09	3.77655e-08	up	15011000	1.85003
chr2R	15114191	15114970	780	71	71	0	1.11792e-18	1.30971e-17	up	15114530	2.98606
chr2R	15115121	15115140	20	1	1	0	9.6135e-05	0.000249097	up	15115130	1.14883
chr2R	15115361	15115380	20	1	1	0	0.000340581	0.000827922	up	15115370	1.05238
chr2R	15115581	15115740	160	11	11	0	3.30705e-07	1.1412e-06	up	15115680	1.70884
chr2R	15213831	15214030	200	19	19	0	1.7085e-05	4.84542e-05	up	15213930	1.45908
chr2R	15227741	15227830	90	8	8	0	1.43865e-07	5.21048e-07	up	15227810	1.70402
chr2R	15291771	15291970	200	17	17	0	1.91042e-06	6.06056e-06	up	15291870	1.58338
chr2R	15322171	15322570	400	39	39	0	5.03629e-16	4.47574e-15	up	15322380	2.58965
chr2R	15339651	15339860	210	20	8	0	0.000304808	0.000747616	up	15339850	1.2584
chr2R	15380741	15381430	690	68	68	0	3.70568e-21	5.52657e-20	up	15381130	2.98482
chr2R	15531991	15532820	830	82	75	0	2.72405e-25	7.06891e-24	up	15532330	3.33022
chr2R	15537601	15537640	40	3	3	0	0.00041326	0.000995738	up	15537620	1.10231
chr2R	15537761	15538130	370	36	36	0	1.25356e-23	2.52171e-22	up	15537910	3.27853
chr2R	15565841	15566210	370	36	36	0	3.05781e-09	1.34949e-08	up	15566050	1.95254
chr2R	15573841	15574090	250	24	24	0	1.35719e-09	6.18965e-09	up	15573930	1.97603
chr2R	15657681	15658230	550	54	54	0	2.35186e-14	1.71917e-13	up	15657880	2.49768
chr2R	15680311	15680390	80	7	7	0	7.44351e-06	2.19874e-05	up	15680370	1.414
chr2R	15698101	15698680	580	57	57	0	2.02688e-22	3.49484e-21	up	15698170	3.27359
chr2R	15762231	15762600	370	33	33	0	5.15028e-10	2.46814e-09	up	15762500	2.10363
chr2R	15780961	15781480	520	51	51	0	4.46475e-32	5.0374e-30	up	15781300	3.89975
chr2R	15847811	15848290	480	47	47	0	1.12599e-40	6.49324e-38	up	15848100	4.60216
chr2R	15922141	15922690	550	54	54	0	1.88673e-22	3.28594e-21	up	15922520	3.16798
chr2R	15931951	15932160	210	20	20	0	3.50724e-08	1.36451e-07	up	15932100	1.79751
chr2R	15934511	15935030	520	50	50	0	4.569e-17	4.57782e-16	up	15934730	2.64042
chr2R	15954721	15955150	430	42	42	0	1.86328e-27	7.35263e-26	up	15954970	3.71397
chr2R	16001231	16001490	260	25	25	0	5.57e-16	4.94159e-15	up	16001450	2.77348
chr2R	16011511	16011630	120	11	11	0	0.000577116	0.00136147	up	16011550	1.1868
chr2R	16014781	16015010	230	22	22	0	2.14874e-09	9.63868e-09	up	16014880	1.94231
chr2R	16098501	16099020	520	50	50	0	1.43585e-15	1.21908e-14	up	16098830	2.55059
chr2R	16102581	16102740	160	15	15	0	7.35196e-07	2.44594e-06	up	16102680	1.6083
chr2R	16110111	16110470	360	35	35	0	5.78504e-09	2.46422e-08	up	16110360	1.94713
chr2R	16110521	16110710	190	16	6	0	0.000276755	0.00068268	up	16110540	1.26722
chr2R	16123541	16125150	1610	160	157	0	1.00489e-15	8.69232e-15	up	16123980	2.73406
chr2R	16149761	16150020	260	25	25	0	1.27954e-06	4.14016e-06	up	16149960	1.62359
chr2R	16150051	16150090	40	3	3	0	1.35023e-05	3.87167e-05	up	16150060	1.35807
chr2R	16178631	16178700	70	6	6	0	4.09411e-06	1.24991e-05	up	16178680	1.4518
chr2R	16186141	16186570	430	42	42	0	2.47097e-13	1.62746e-12	up	16186280	2.44101
chr2R	16272211	16272230	20	1	1	0	2.02801e-05	5.69862e-05	up	16272220	1.27779
chr2R	16515991	16516150	160	15	15	0	1.8379e-05	5.18691e-05	up	16516070	1.43381
chr2R	16571591	16572240	650	64	64	0	1.25956e-26	4.27264e-25	up	16571800	3.3864
chr2R	16585701	16586330	630	62	62	0	2.47723e-25	6.52632e-24	up	16585930	3.25836
chr2R	16608891	16609380	490	40	40	0	2.23483e-08	8.90157e-08	up	16609310	1.92664
chr2R	16609461	16609740	280	23	23	0	3.26113e-06	1.00387e-05	up	16609500	1.59473
chr2R	16609791	16609870	80	7	7	0	2.50922e-05	6.9641e-05	up	16609830	1.35243
chr2R	16610031	16610080	50	4	4	0	1.5762e-06	5.04034e-06	up	16610070	1.53807
chr2R	16610171	16610310	140	12	12	0	2.16614e-09	9.70834e-09	up	16610230	1.95876
chr2R	16660481	16660900	420	41	41	0	4.90267e-09	2.10986e-08	up	16660650	1.95283
chr2R	16670231	16670280	50	3	3	0	1.71598e-06	5.46041e-06	up	16670270	1.51836
chr2R	16689561	16689600	40	3	3	0	7.65185e-06	2.25387e-05	up	16689580	1.39107
chr2R	16698961	16698980	20	1	1	0	1.1469e-05	3.30143e-05	up	16698970	1.29474
chr2R	16783171	16783820	650	61	61	0	2.96382e-20	3.96449e-19	up	16783460	3.27574
chr2R	16855941	16856050	110	10	10	0	0.000100642	0.000260126	up	16856020	1.28401
chr2R	16867711	16868220	510	50	50	0	9.01242e-18	9.68416e-17	up	16867910	2.72389
chr2R	16872061	16872080	20	1	1	0	7.60169e-05	0.000198555	up	16872070	1.16396
chr2R	16872111	16872330	220	16	14	0	1.12271e-06	3.6601e-06	up	16872160	1.58923
chr2R	17015851	17016290	440	43	43	0	3.58811e-31	3.15632e-29	up	17016060	3.78731
chr2R	17019881	17019900	20	1	1	0	4.68027e-06	1.41719e-05	up	17019890	1.35076
chr2R	17098091	17098960	870	81	81	0	2.67905e-28	1.20907e-26	up	17098640	3.5523
chr2R	17394431	17394710	280	27	27	0	8.10539e-12	4.66374e-11	up	17394540	2.31434
chr2R	17412381	17412490	110	10	10	0	4.95743e-05	0.000132419	up	17412460	1.36276
chr2R	17419731	17419900	170	15	7	0	0.00116383	0.00264692	up	17419880	1.12706
chr2R	17444731	17445420	690	68	68	0	9.24518e-20	1.18769e-18	up	17445060	2.97653
chr2R	17457161	17457690	530	52	52	0	3.16189e-16	2.9304e-15	up	17457360	2.67278
chr2R	17493151	17493530	380	37	37	0	1.93932e-14	1.42565e-13	up	17493520	2.81872
chr2R	17536011	17536410	400	38	29	0	0.000174216	0.000439563	up	17536080	1.33615
chr2R	17544781	17545520	740	72	71	0	1.02539e-26	3.54784e-25	up	17545130	3.58094
chr2R	17547421	17547800	380	37	37	0	2.40476e-08	9.54912e-08	up	17547610	1.77714
chr2R	17592211	17592800	590	56	55	0	4.0263e-13	2.59907e-12	up	17592500	2.44126
chr2R	17604701	17604810	110	10	10	0	2.49875e-11	1.36943e-10	up	17604710	2.25792
chr2R	17616421	17616710	290	27	27	0	3.58056e-16	3.27744e-15	up	17616620	2.63702
chr2R	17683501	17683670	170	16	16	0	1.14461e-05	3.29846e-05	up	17683630	1.43518
chr2R	17698231	17699060	830	82	82	0	3.34308e-26	1.03277e-24	up	17698510	3.36385
chr2R	17850741	17851040	300	28	28	0	3.59707e-11	1.9528e-10	up	17850900	2.27565
chr2R	17871751	17872550	800	79	79	0	1.49302e-28	7.10895e-27	up	17872090	3.63351
chr2R	18125791	18126250	460	43	43	0	4.99668e-13	3.20158e-12	up	18125970	2.46201
chr2R	18134781	18134830	50	3	3	0	6.45978e-06	1.91908e-05	up	18134810	1.42063
chr2R	18134861	18135300	440	41	41	0	4.28267e-11	2.31773e-10	up	18135100	2.29023
chr2R	18140471	18140730	260	21	21	0	0.000671291	0.00156725	up	18140560	1.20039
chr2R	18158101	18158360	260	25	25	0	1.7782e-08	7.17082e-08	up	18158210	1.80855
chr2R	18160321	18160340	20	1	1	0	4.66268e-09	2.01158e-08	up	18160330	1.79515
chr2R	18160371	18160670	300	29	29	0	4.60762e-10	2.22451e-09	up	18160460	2.09137
chr2R	18193411	18193430	20	1	1	0	3.68841e-14	2.63675e-13	up	18193420	2.53564
chr2R	18372661	18373010	350	34	34	0	1.22132e-16	1.18259e-15	up	18372780	2.67979
chr2R	18411621	18412080	460	45	45	0	1.43683e-10	7.28239e-10	up	18411950	1.97211
chr2R	18440721	18440950	230	19	18	0	7.66834e-05	0.000200094	up	18440830	1.31724
chr2R	18513961	18514170	210	20	20	0	1.06167e-07	3.91341e-07	up	18514160	1.79983
chr2R	18528481	18528910	430	42	42	0	1.27704e-14	9.50911e-14	up	18528720	2.48106
chr2R	18553671	18553810	140	11	11	0	1.36064e-08	5.56478e-08	up	18553800	1.90401
chr2R	18660621	18660860	240	22	22	0	1.31085e-06	4.23091e-06	up	18660710	1.64552
chr2R	18687521	18687690	170	16	16	0	4.99616e-12	2.92664e-11	up	18687680	2.39647
chr2R	18687911	18688080	170	15	15	0	6.02399e-11	3.20333e-10	up	18687920	2.23447
chr2R	18766051	18766110	60	4	4	0	1.31587e-06	4.24183e-06	up	18766100	1.52779
chr2R	18819201	18819550	350	34	34	0	2.18411e-10	1.08786e-09	up	18819380	2.11695
chr2R	18971231	18971340	110	7	7	0	0.000637884	0.00149396	up	18971280	1.13691
chr2R	18972641	18972850	210	18	18	0	2.77638e-06	8.60778e-06	up	18972750	1.57586
chr2R	19141121	19141640	520	50	50	0	5.00431e-18	5.54965e-17	up	19141400	2.91601
chr2R	19253661	19254200	540	53	52	0	1.38324e-17	1.4681e-16	up	19254010	2.63023
chr2R	19292201	19292320	120	11	11	0	4.75132e-09	2.04642e-08	up	19292250	1.91685
chr2R	19310741	19310800	60	4	4	0	4.52801e-07	1.53698e-06	up	19310750	1.60087
chr2R	19357071	19357620	550	53	53	0	1.01243e-10	5.22837e-10	up	19357460	2.22879
chr2R	19357651	19357700	50	3	3	0	0.00111055	0.00253018	up	19357660	1.0353
chr2R	19364311	19364400	90	8	8	0	2.80418e-05	7.70443e-05	up	19364340	1.31841
chr2R	19424851	19425260	410	40	40	0	1.13834e-06	3.70176e-06	up	19425020	1.58408
chr2R	19437221	19437340	120	11	11	0	0.000372867	0.000903023	up	19437310	1.2127
chr2R	19442051	19442430	380	37	36	0	3.14428e-06	9.69627e-06	up	19442170	1.5947
chr2R	19451821	19451850	30	2	2	0	4.5458e-06	1.37808e-05	up	19451830	1.42109
chr2R	19455771	19456320	550	50	50	0	5.65621e-18	6.20628e-17	up	19455970	2.64855
chr2R	19525071	19525250	180	16	16	0	0.00138093	0.0031053	up	19525160	1.13681
chr2R	19632921	19633150	230	22	22	0	6.07118e-09	2.57522e-08	up	19633070	1.87327
chr2R	19699741	19699910	170	16	16	0	2.42378e-14	1.7643e-13	up	19699830	2.53788
chr2R	19941531	19942000	470	46	46	0	1.55752e-10	7.84049e-10	up	19941770	2.08841
chr2R	20230981	20231170	190	18	18	0	9.55283e-10	4.42276e-09	up	20231040	2.06904
chr2R	20245411	20245570	160	15	15	0	1.32556e-06	4.26778e-06	up	20245530	1.62675
chr2R	20263021	20263180	160	11	11	0	0.00050037	0.00119179	up	20263090	1.19323
chr2R	20263591	20263730	140	12	12	0	1.2814e-05	3.67835e-05	up	20263610	1.43932
chr2R	20263791	20263940	150	14	14	0	2.0326e-06	6.42851e-06	up	20263910	1.52806
chr2R	20326921	20327180	260	24	24	0	2.76926e-06	8.60112e-06	up	20326950	1.55997
chr2R	20552001	20552350	350	34	34	0	4.58279e-21	6.77627e-20	up	20552160	3.07513
chr2R	20552461	20552490	30	2	2	0	5.26122e-06	1.57928e-05	up	20552480	1.40996
chr2R	20562341	20562420	80	7	7	0	0.000517441	0.00122738	up	20562360	1.10725
chr2R	20587051	20587570	520	50	50	0	1.62054e-13	1.08664e-12	up	20587330	2.39381
chr2R	20618491	20618580	90	7	7	0	5.52384e-05	0.000146718	up	20618500	1.3301
chr2R	20832211	20832940	730	70	70	0	6.27552e-22	1.00525e-20	up	20832500	3.22711
chr2R	20938131	20938270	140	13	10	0	0.00078777	0.00182361	up	20938180	1.14598
chr2R	20972261	20972430	170	16	16	0	0.000302666	0.000743064	up	20972420	1.27873
chr2R	20972691	20972880	190	18	18	0	6.53331e-11	3.45999e-10	up	20972780	2.16899
chr2R	20994771	20994980	210	20	19	0	0.00199282	0.00438624	up	20994910	1.10055
chr2R	20996001	20996440	440	43	29	0	0.000176581	0.000444882	up	20996130	1.36047
chr2R	21009501	21009960	460	41	41	0	2.70059e-14	1.95209e-13	up	21009630	2.62765
chr2R	21057231	21057650	420	41	40	0	3.96151e-09	1.72052e-08	up	21057360	1.84914
chr2R	21073671	21073900	230	21	21	0	9.97329e-11	5.16065e-10	up	21073880	2.17005
chr2R	21073931	21074050	120	10	10	0	1.20603e-08	4.96771e-08	up	21073940	1.90317
chr2R	21078261	21078690	430	42	42	0	1.20534e-18	1.40578e-17	up	21078520	2.78818
chr2R	21143231	21143250	20	1	1	0	0.000128379	0.000328221	up	21143240	1.11019
chr2R	21143311	21143520	210	20	20	0	5.19502e-05	0.00013841	up	21143410	1.34782
chr2R	21168681	21168940	260	25	25	0	1.22946e-08	5.05618e-08	up	21168810	1.89077
chr2R	21169071	21169100	30	2	2	0	0.000723773	0.00168221	up	21169090	1.04619
chr2R	21199221	21199990	770	76	76	0	9.42745e-22	1.48268e-20	up	21199560	3.01682
chr2R	21251601	21251730	130	12	12	0	6.22243e-11	3.30547e-10	up	21251620	2.17275
chr2R	21292361	21292470	110	10	10	0	3.14633e-05	8.6308e-05	up	21292410	1.30216
chr2R	21293341	21293820	480	47	47	0	7.16418e-15	5.5829e-14	up	21293610	2.48326
chr2R	21298761	21298780	20	1	1	0	6.59418e-06	1.95676e-05	up	21298770	1.34875
chr2R	21481231	21481550	320	26	26	0	5.34524e-12	3.1276e-11	up	21481380	2.27234
chr2R	21535151	21535710	560	55	55	0	1.96983e-11	1.08991e-10	up	21535450	2.15735
chr2R	21608261	21608390	130	12	12	0	4.35514e-12	2.56595e-11	up	21608280	2.34424
chr2R	21608511	21608560	50	2	2	0	0.000206802	0.000518004	up	21608520	1.15406
chr2R	22060581	22061140	560	55	55	0	3.27332e-15	2.63797e-14	up	22060940	2.63377
chr2R	22122581	22122800	220	21	21	0	2.38351e-09	1.06275e-08	up	22122680	1.94004
chr2R	22174621	22174900	280	27	27	0	3.55272e-06	1.09169e-05	up	22174890	1.55942
chr2R	22185591	22185920	330	32	32	0	9.14575e-14	6.30365e-13	up	22185810	2.50344
chr2R	22212571	22212960	390	38	33	0	2.07874e-08	8.31818e-08	up	22212750	1.83417
chr2R	22234941	22235280	340	33	33	0	1.40916e-11	7.94085e-11	up	22235020	2.26251
chr2R	22316861	22317850	990	97	87	0	4.35726e-13	2.80573e-12	up	22317060	2.45729
chr2R	22406151	22406310	160	15	15	0	2.2332e-09	9.97445e-09	up	22406210	1.97612
chr2R	22605711	22606130	420	41	41	0	1.66566e-15	1.40109e-14	up	22605900	2.6854
chr2R	22607911	22607980	70	6	6	0	3.82987e-10	1.86289e-09	up	22607960	2.04292
chr2R	22608011	22608410	400	39	39	0	2.46025e-22	4.20899e-21	up	22608210	3.52823
chr2R	22670681	22670760	80	7	7	0	2.92318e-06	9.0413e-06	up	22670700	1.50617
chr2R	22700751	22701040	290	28	28	0	9.70474e-10	4.48909e-09	up	22701000	2.06461
chr2R	22798531	22799010	480	45	45	0	3.59899e-12	2.13228e-11	up	22798800	2.29756
chr2R	22807011	22807180	170	16	16	0	0.000576096	0.00135968	up	22807090	1.12627
chr2R	22853921	22854630	710	70	70	0	2.43761e-24	5.38349e-23	up	22854280	3.20424
chr2R	22895791	22895940	150	12	12	0	1.45979e-07	5.27965e-07	up	22895900	1.73275
chr2R	22924771	22924980	210	19	19	0	1.01286e-09	4.66852e-09	up	22924790	2.0824
chr2R	22937371	22937590	220	21	21	0	0.000128972	0.000329575	up	22937450	1.34104
chr2R	22993031	22993470	440	43	43	0	2.27276e-32	2.80848e-30	up	22993240	4.04503
chr2R	23044751	23044880	130	12	12	0	2.06284e-12	1.24201e-11	up	23044780	2.33445
chr2R	23044911	23045080	170	15	14	0	5.813e-08	2.19414e-07	up	23044940	1.81665
chr2R	23062401	23062790	390	35	35	0	1.52129e-10	7.68042e-10	up	23062650	2.23298
chr2R	23072211	23072590	380	37	37	0	1.71738e-20	2.35799e-19	up	23072410	2.96232
chr2R	23074481	23074940	460	45	45	0	3.16853e-22	5.27667e-21	up	23074930	4.03149
chr2R	23106571	23106630	60	5	5	0	4.9563e-06	1.4912e-05	up	23106600	1.46042
chr2R	23155291	23155390	100	9	9	0	2.97777e-07	1.03306e-06	up	23155360	1.68402
chr2R	23155431	23155690	260	25	25	0	3.03364e-12	1.80972e-11	up	23155560	2.40902
chr2R	23350961	23351460	500	49	49	0	2.00601e-24	4.48757e-23	up	23351170	3.39186
chr2R	23366461	23366770	310	30	24	0	0.000169541	0.000427976	up	23366590	1.26373
chr2R	23523581	23523910	330	31	31	0	0.000329159	0.000802035	up	23523600	1.29983
chr2R	23553991	23554870	880	87	87	0	4.74392e-12	2.78203e-11	up	23554270	2.2574
chr2R	23601771	23602000	230	22	22	0	1.61497e-08	6.53837e-08	up	23601880	1.84295
chr2R	23617691	23618250	560	55	55	0	2.73024e-24	5.92886e-23	up	23617920	3.30222
chr2R	23671791	23672020	230	22	22	0	2.8441e-14	2.05297e-13	up	23671850	2.60218
chr2R	23746851	23747310	460	42	40	0	8.01103e-12	4.61969e-11	up	23746990	2.39193
chr2R	23748171	23748460	290	26	26	0	8.06651e-16	7.0126e-15	up	23748350	2.62715
chr2R	23753151	23753180	30	2	2	0	9.46055e-05	0.000245379	up	23753170	1.20293
chr2R	23753251	23753320	70	5	5	0	5.39597e-05	0.000143616	up	23753290	1.28306
chr2R	23862581	23862840	260	25	25	0	1.18654e-06	3.85124e-06	up	23862720	1.61321
chr2R	23865341	23865400	60	5	5	0	1.76505e-08	7.12332e-08	up	23865360	1.82613
chr2R	23907361	23907790	430	42	42	0	2.54276e-14	1.84314e-13	up	23907390	2.62781
chr2R	23912051	23912090	40	3	3	0	0.000275798	0.000680643	up	23912060	1.14508
chr2R	23942321	23942530	210	20	20	0	2.78601e-09	1.23374e-08	up	23942410	1.97195
chr2R	24028811	24029210	400	38	38	0	2.54242e-10	1.25788e-09	up	24029010	2.03737
chr2R	24033981	24034160	180	17	17	0	0.00136473	0.00307286	up	24033990	1.17032
chr2R	24062611	24062920	310	30	14	0	0.00234224	0.00509482	up	24062730	1.05566
chr2R	24068641	24068900	260	25	19	0	0.00348616	0.0074209	up	24068670	1.09507
chr2R	24133631	24133850	220	21	21	0	8.45348e-10	3.94192e-09	up	24133760	1.98889
chr2R	24265291	24265310	20	1	1	0	1.23733e-08	5.08451e-08	up	24265300	1.74268
chr2R	24266161	24266560	400	39	39	0	1.29305e-13	8.72684e-13	up	24266410	2.58915
chr2R	24291031	24291360	330	30	30	0	4.4099e-10	2.13303e-09	up	24291110	2.08528
chr2R	24293451	24293470	20	1	1	0	0.00031757	0.000775618	up	24293460	1.05036
chr2R	24300561	24300770	210	20	20	0	9.59831e-13	6.01633e-12	up	24300720	2.40106
chr2R	24300841	24300870	30	2	2	0	8.02356e-07	2.66085e-06	up	24300860	1.51165
chr2R	24337431	24338020	590	58	58	0	3.63346e-13	2.36016e-12	up	24337560	2.28253
chr2R	24389751	24389840	90	8	8	0	2.15938e-06	6.79222e-06	up	24389800	1.4773
chr2R	24389881	24389990	110	10	10	0	1.68462e-07	6.03811e-07	up	24389890	1.736
chr2R	24402771	24402940	170	16	16	0	2.83391e-09	1.25388e-08	up	24402860	1.96703
chr2R	24427601	24427880	280	25	25	0	1.09067e-21	1.69479e-20	up	24427670	3.52088
chr2R	24515211	24515430	220	21	21	0	4.39572e-06	1.3357e-05	up	24515300	1.52281
chr2R	24535311	24535650	340	31	31	0	1.71696e-14	1.26938e-13	up	24535470	2.48256
chr2R	24535761	24535790	30	2	2	0	9.38742e-05	0.000243604	up	24535780	1.17591
chr2R	24565321	24565540	220	21	21	0	9.20251e-12	5.26003e-11	up	24565490	2.30173
chr2R	24599591	24600190	600	59	58	0	1.88225e-22	3.28594e-21	up	24599880	3.06933
chr2R	24606991	24607270	280	27	27	0	2.7331e-08	1.07869e-07	up	24607160	1.80559
chr2R	24693311	24693440	130	11	11	0	2.17179e-05	6.06979e-05	up	24693430	1.44166
chr2R	24693521	24693590	70	6	6	0	5.41838e-05	0.000144138	up	24693550	1.29786
chr2R	24743441	24743810	370	36	36	0	8.58785e-20	1.10873e-18	up	24743630	2.97458
chr2R	24757271	24757410	140	12	12	0	0.000128295	0.000328167	up	24757280	1.27011
chr2R	24775391	24775510	120	11	11	0	0.00188951	0.00417301	up	24775490	1.01951
chr2R	24797171	24797850	680	67	66	0	6.95955e-17	6.85391e-16	up	24797470	2.84682
chr2R	24857331	24857410	80	7	7	0	3.93971e-06	1.2049e-05	up	24857400	1.51265
chr2R	24875921	24876110	190	18	18	0	2.39065e-07	8.39477e-07	up	24876090	1.67849
chr2R	24881201	24881430	230	22	22	0	4.47066e-07	1.5195e-06	up	24881420	1.69268
chr2R	24903941	24904130	190	18	18	0	4.51052e-08	1.72892e-07	up	24904100	1.80573
chr2R	24938181	24938350	170	16	16	0	3.07965e-07	1.06698e-06	up	24938230	1.62201
chr2R	24948311	24948700	390	38	38	0	1.42049e-10	7.20658e-10	up	24948530	2.14146
chr2R	24969541	24969760	220	21	21	0	5.30372e-10	2.53698e-09	up	24969680	2.01906
chr2R	25011511	25012220	710	70	67	0	2.06797e-26	6.70799e-25	up	25011830	3.35951
chr2R	25038331	25038700	370	36	36	0	3.02552e-11	1.65289e-10	up	25038520	2.2756
chr2R	25038731	25039090	360	28	28	0	4.8201e-06	1.45613e-05	up	25038740	1.5702
chr2R	25075881	25076350	470	44	44	0	3.67493e-14	2.63074e-13	up	25075980	2.53013
chr2R	25076611	25076840	230	22	22	0	8.82621e-15	6.78638e-14	up	25076680	2.59004
chr2R	25084571	25084710	140	13	13	0	2.30445e-07	8.11404e-07	up	25084680	1.67235
chr2R	25182691	25183620	930	92	92	0	1.06352e-35	2.59751e-33	up	25183280	4.27243
chr2R	25189271	25191260	1990	197	197	0	5.81595e-32	6.42229e-30	up	25190200	4.18626
chr2R	25252611	25252640	30	2	2	0	0.000308391	0.000755487	up	25252620	1.10606
chr2R	25252691	25253540	850	84	84	0	2.51346e-21	3.80316e-20	up	25253220	3.11317
chr3L	25821	26210	390	38	38	0	5.50608e-08	2.08436e-07	up	26150	1.83602
chr3L	176051	176580	530	50	50	0	1.24471e-14	9.3353e-14	up	176290	2.53923
chr3L	199201	200160	960	92	91	0	9.76918e-14	6.68011e-13	up	199340	2.37217
chr3L	206351	206560	210	16	16	0	0.000383764	0.000926819	up	206390	1.2186
chr3L	206651	206740	90	8	5	0	0.000135215	0.000344848	up	206730	1.27456
chr3L	223381	223730	350	33	33	0	0.000287503	0.000707673	up	223530	1.24528
chr3L	228211	228280	70	5	5	0	2.55423e-05	7.07388e-05	up	228240	1.36186
chr3L	228391	228540	150	14	12	0	0.000876347	0.00201428	up	228450	1.11988
chr3L	229171	229210	40	3	3	0	1.72765e-05	4.89705e-05	up	229200	1.34299
chr3L	229271	229400	130	12	12	0	0.00161037	0.00359013	up	229370	1.09882
chr3L	229711	229840	130	10	10	0	5.80488e-05	0.000153711	up	229830	1.3476
chr3L	232731	232790	60	5	5	0	0.00150574	0.0033728	up	232780	1.03902
chr3L	258001	258270	270	26	26	0	3.48398e-09	1.52204e-08	up	258110	1.93844
chr3L	264441	264680	240	23	14	0	0.000519771	0.00123179	up	264570	1.24606
chr3L	291621	292600	980	97	97	0	2.07312e-30	1.55935e-28	up	292230	3.75938
chr3L	319711	320040	330	32	32	0	3.52086e-10	1.72389e-09	up	319960	2.0166
chr3L	324861	324980	120	10	10	0	0.000215867	0.000539147	up	324870	1.24337
chr3L	327841	328020	180	17	17	0	4.36328e-07	1.48397e-06	up	327980	1.6815
chr3L	332341	332910	570	53	53	0	6.48078e-16	5.70511e-15	up	332680	2.69446
chr3L	343091	343190	100	8	8	0	3.01578e-06	9.31107e-06	up	343120	1.52031
chr3L	347121	347340	220	19	19	0	0.000259599	0.000643418	up	347260	1.26182
chr3L	441711	442460	750	71	71	0	2.87637e-27	1.11405e-25	up	442040	4.07346
chr3L	540431	541060	630	62	57	0	1.2469e-15	1.06613e-14	up	540830	2.42888
chr3L	542791	543190	400	39	38	0	8.6194e-18	9.30035e-17	up	543070	2.99492
chr3L	593151	593350	200	16	16	0	4.88443e-08	1.85852e-07	up	593190	1.80939
chr3L	604571	604650	80	6	6	0	2.05903e-05	5.77642e-05	up	604580	1.37368
chr3L	604691	605210	520	51	51	0	2.22892e-13	1.47552e-12	up	604800	2.43809
chr3L	710501	711080	580	57	57	0	1.45481e-14	1.07863e-13	up	710650	2.61818
chr3L	968081	968600	520	51	51	0	3.20235e-28	1.43278e-26	up	968420	3.90259
chr3L	1034661	1035310	650	63	63	0	1.56498e-15	1.325e-14	up	1035150	2.63308
chr3L	1188831	1189210	380	36	36	0	4.27856e-19	5.26202e-18	up	1188960	3.01103
chr3L	1206531	1207180	650	64	64	0	6.80597e-30	4.70973e-28	up	1206860	3.66969
chr3L	1247791	1247990	200	19	16	0	0.00108575	0.00247585	up	1247970	1.1428
chr3L	1302711	1302900	190	18	18	0	2.80003e-07	9.76625e-07	up	1302870	1.7078
chr3L	1334621	1334850	230	22	22	0	1.66495e-09	7.54021e-09	up	1334720	1.98168
chr3L	1342251	1342470	220	20	20	0	5.84767e-08	2.20402e-07	up	1342350	1.78567
chr3L	1350611	1350920	310	30	30	0	2.10197e-06	6.63579e-06	up	1350900	1.60761
chr3L	1517361	1517580	220	21	21	0	1.54399e-05	4.39327e-05	up	1517410	1.4538
chr3L	1536901	1537080	180	17	17	0	5.85235e-08	2.20419e-07	up	1537000	1.66843
chr3L	1576101	1576820	720	71	71	0	1.43102e-21	2.21042e-20	up	1576490	3.19528
chr3L	1668551	1669180	630	61	61	0	2.6766e-17	2.72918e-16	up	1668760	2.6628
chr3L	1731111	1731160	50	4	4	0	6.26836e-05	0.000165309	up	1731120	1.23212
chr3L	1831921	1831940	20	1	1	0	9.53112e-09	3.95732e-08	up	1831930	1.77855
chr3L	1839541	1839660	120	11	11	0	5.23941e-07	1.76346e-06	up	1839630	1.60436
chr3L	1850641	1850900	260	25	25	0	3.19564e-16	2.95639e-15	up	1850730	2.77859
chr3L	1865191	1865440	250	24	24	0	1.74372e-07	6.2413e-07	up	1865230	1.70879
chr3L	1876141	1876810	670	66	66	0	1.25911e-20	1.77094e-19	up	1876440	3.0693
chr3L	1890781	1891760	980	96	96	0	7.62445e-27	2.72903e-25	up	1891170	3.5301
chr3L	1913861	1914010	150	14	14	0	1.02132e-05	2.95301e-05	up	1913940	1.43617
chr3L	1926011	1926160	150	14	14	0	9.89723e-08	3.6612e-07	up	1926060	1.75115
chr3L	1970341	1970490	150	11	11	0	0.00209103	0.00458295	up	1970350	1.07828
chr3L	1970931	1971020	90	8	8	0	3.44717e-05	9.40632e-05	up	1971010	1.35706
chr3L	1971241	1971290	50	4	4	0	4.60309e-08	1.7618e-07	up	1971270	1.74747
chr3L	2166901	2167040	140	13	13	0	2.70296e-17	2.75066e-16	up	2166950	2.85444
chr3L	2228731	2228930	200	19	19	0	7.40107e-07	2.4607e-06	up	2228800	1.55509
chr3L	2243841	2244720	880	87	87	0	1.97846e-22	3.42274e-21	up	2244230	3.00781
chr3L	2265681	2266070	390	38	38	0	1.80773e-16	1.71834e-15	up	2265850	2.59567
chr3L	2409151	2409560	410	40	36	0	2.20262e-08	8.78677e-08	up	2409370	1.84037
chr3L	2466591	2466930	340	33	30	0	7.49999e-06	2.21164e-05	up	2466750	1.44823
chr3L	2531231	2531870	640	63	62	0	5.51522e-18	6.06441e-17	up	2531550	2.65117
chr3L	2554111	2554750	640	63	63	0	4.79512e-23	8.8881e-22	up	2554630	3.13143
chr3L	2586401	2587420	1020	100	95	0	2.2404e-15	1.83983e-14	up	2586700	2.61202
chr3L	2589001	2589380	380	36	36	0	1.11107e-09	5.10758e-09	up	2589210	1.97052
chr3L	2766691	2766850	160	15	15	0	0.000456593	0.00109456	up	2766760	1.19919
chr3L	2851581	2851690	110	10	8	0	0.000114184	0.000293229	up	2851670	1.28644
chr3L	2851741	2852140	400	39	19	0	5.38989e-10	2.57583e-09	up	2851750	2.1418
chr3L	2885571	2886120	550	54	54	0	1.20464e-25	3.29057e-24	up	2885760	3.3979
chr3L	2893661	2893920	260	21	21	0	4.7721e-05	0.000127798	up	2893730	1.38425
chr3L	3046881	3047040	160	15	15	0	2.88385e-07	1.00316e-06	up	3047020	1.70792
chr3L	3070731	3071360	630	62	62	0	5.65232e-27	2.14128e-25	up	3071000	3.42104
chr3L	3090641	3090760	120	11	10	0	0.00015705	0.00039741	up	3090670	1.24043
chr3L	3127711	3128080	370	36	36	0	1.88265e-13	1.25268e-12	up	3127900	2.38589
chr3L	3148741	3148820	80	4	3	0	0.00206737	0.00453302	up	3148750	1.00846
chr3L	3159711	3159840	130	12	12	0	0.000630064	0.00147631	up	3159800	1.16253
chr3L	3178681	3178810	130	11	10	0	0.00304278	0.00653373	up	3178780	1.03468
chr3L	3192591	3192710	120	11	11	0	0.00174611	0.0038761	up	3192670	1.03877
chr3L	3219001	3219110	110	8	8	0	9.63382e-05	0.000249499	up	3219090	1.29476
chr3L	3222941	3223350	410	40	40	0	2.26453e-07	7.98976e-07	up	3223160	1.69814
chr3L	3224471	3225560	1090	108	108	0	6.10209e-27	2.29492e-25	up	3224940	3.48398
chr3L	3239491	3239840	350	34	34	0	2.82433e-24	6.08228e-23	up	3239660	3.34377
chr3L	3252061	3252240	180	17	17	0	1.1358e-07	4.16887e-07	up	3252120	1.72111
chr3L	3276861	3276900	40	2	2	0	1.1293e-06	3.67695e-06	up	3276890	1.49728
chr3L	3276971	3277310	340	33	33	0	4.19691e-23	7.86352e-22	up	3277100	3.39885
chr3L	3303231	3303660	430	42	42	0	2.3037e-13	1.52308e-12	up	3303430	2.38915
chr3L	3315361	3315390	30	2	2	0	1.47752e-07	5.33263e-07	up	3315380	1.65287
chr3L	3315421	3315670	250	24	24	0	5.41814e-10	2.5822e-09	up	3315590	2.10382
chr3L	3316471	3316560	90	8	8	0	7.46664e-09	3.13273e-08	up	3316550	1.88798
chr3L	3316671	3316690	20	1	1	0	7.12036e-06	2.10688e-05	up	3316680	1.34482
chr3L	3326001	3326250	250	23	23	0	3.90416e-08	1.50876e-07	up	3326180	1.81721
chr3L	3460931	3461010	80	7	7	0	2.76143e-05	7.59906e-05	up	3460950	1.33596
chr3L	3472131	3472500	370	36	36	0	7.03112e-15	5.49571e-14	up	3472300	2.65128
chr3L	3515491	3515990	500	49	49	0	1.44168e-16	1.38818e-15	up	3515630	3.02086
chr3L	3787971	3788040	70	6	6	0	5.57253e-05	0.000147936	up	3788030	1.30506
chr3L	3789331	3789380	50	4	4	0	6.93263e-07	2.31236e-06	up	3789350	1.55836
chr3L	3903041	3903410	370	35	35	0	1.92228e-08	7.72784e-08	up	3903250	1.90087
chr3L	3909591	3909680	90	8	8	0	0.00269358	0.00582245	up	3909670	1.03577
chr3L	4061771	4061930	160	11	11	0	3.66905e-05	9.98027e-05	up	4061880	1.34326
chr3L	4092811	4093090	280	27	27	0	3.97864e-14	2.84033e-13	up	4092900	2.27469
chr3L	4103091	4103410	320	31	31	0	5.17312e-10	2.4768e-09	up	4103330	2.0748
chr3L	4134531	4134820	290	26	26	0	1.34716e-10	6.84793e-10	up	4134700	2.15379
chr3L	4138841	4139300	460	43	43	0	1.21711e-20	1.7212e-19	up	4139060	3.08249
chr3L	4169941	4170120	180	17	17	0	1.43063e-17	1.51221e-16	up	4170110	3.14356
chr3L	4170341	4170400	60	2	2	0	1.03604e-10	5.33966e-10	up	4170350	2.10998
chr3L	4219031	4219750	720	69	69	0	1.48437e-20	2.07093e-19	up	4219490	2.94573
chr3L	4239451	4239710	260	23	23	0	1.24919e-07	4.55927e-07	up	4239600	1.75183
chr3L	4262321	4262380	60	5	5	0	2.69941e-06	8.39923e-06	up	4262360	1.4957
chr3L	4262831	4262890	60	4	4	0	0.000625779	0.00146826	up	4262870	1.06068
chr3L	4292251	4292360	110	10	10	0	5.11023e-05	0.00013629	up	4292270	1.34154
chr3L	4364021	4364540	520	50	50	0	3.01132e-19	3.7479e-18	up	4364320	2.83649
chr3L	4380521	4380800	280	27	27	0	3.97734e-13	2.57386e-12	up	4380660	2.33155
chr3L	4403281	4403460	180	17	17	0	4.99058e-07	1.68517e-06	up	4403440	1.67063
chr3L	4426791	4426830	40	2	2	0	6.07072e-07	2.03534e-06	up	4426800	1.52747
chr3L	4464761	4464980	220	21	21	0	1.25772e-11	7.13393e-11	up	4464920	2.24096
chr3L	4480881	4481040	160	13	10	0	0.000466154	0.00111645	up	4481030	1.21858
chr3L	4553281	4554520	1240	120	120	0	6.29107e-26	1.83431e-24	up	4553600	3.46754
chr3L	4626161	4626550	390	38	38	0	2.61723e-18	2.94013e-17	up	4626280	2.96992
chr3L	4626781	4626850	70	5	5	0	9.51482e-05	0.000246663	up	4626790	1.26241
chr3L	4840651	4840930	280	27	27	0	6.34722e-19	7.64318e-18	up	4840800	2.9876
chr3L	5096661	5096950	290	28	28	0	8.59475e-10	3.9984e-09	up	5096800	2.0746
chr3L	5134021	5134100	80	7	7	0	1.36606e-09	6.22461e-09	up	5134060	1.94896
chr3L	5366101	5366370	270	22	22	0	4.88204e-06	1.47313e-05	up	5366230	1.48842
chr3L	5368081	5368120	40	3	3	0	1.3455e-10	6.84621e-10	up	5368110	2.08788
chr3L	5511881	5512540	660	65	65	0	7.81332e-19	9.3221e-18	up	5512180	2.92692
chr3L	5537531	5537650	120	11	11	0	1.57566e-10	7.92413e-10	up	5537630	2.12144
chr3L	5538261	5538310	50	4	4	0	4.18158e-05	0.000113033	up	5538280	1.25025
chr3L	5583061	5583690	630	62	62	0	6.88849e-21	1.00708e-19	up	5583490	3.01354
chr3L	5608301	5608460	160	13	13	0	4.25387e-08	1.63659e-07	up	5608390	1.79044
chr3L	5652251	5652390	140	12	12	0	1.99265e-11	1.10137e-10	up	5652300	2.2966
chr3L	5752311	5752770	460	44	40	0	1.43705e-05	4.10246e-05	up	5752760	1.53208
chr3L	5752801	5753120	320	31	30	0	5.74275e-08	2.16921e-07	up	5752810	1.86808
chr3L	5765531	5765990	460	43	43	0	5.36975e-15	4.25481e-14	up	5765720	2.74155
chr3L	5768861	5769080	220	20	20	0	4.55221e-05	0.000122305	up	5769030	1.36644
chr3L	5779631	5779990	360	35	35	0	1.13996e-09	5.22649e-09	up	5779750	1.99934
chr3L	5811071	5811170	100	9	5	0	0.00119611	0.00271558	up	5811080	1.07336
chr3L	5813011	5813600	590	58	55	0	6.42871e-11	3.40807e-10	up	5813270	1.99628
chr3L	5899071	5899700	630	62	62	0	1.17201e-16	1.13696e-15	up	5899480	2.7247
chr3L	5932521	5932900	380	37	37	0	3.35725e-17	3.40315e-16	up	5932760	2.78169
chr3L	5966681	5967360	680	63	63	0	1.92031e-15	1.59208e-14	up	5967050	2.63753
chr3L	6023231	6023330	100	8	8	0	2.68242e-07	9.37208e-07	up	6023290	1.66128
chr3L	6054561	6055210	650	58	58	0	3.17769e-24	6.78691e-23	up	6054920	3.36125
chr3L	6071451	6071680	230	22	22	0	2.23401e-12	1.3404e-11	up	6071640	2.34715
chr3L	6124821	6125410	590	58	58	0	1.22112e-13	8.28674e-13	up	6124890	2.40229
chr3L	6129481	6129900	420	41	41	0	2.10978e-09	9.48031e-09	up	6129800	2.00376
chr3L	6156091	6156120	30	2	2	0	8.51444e-12	4.89368e-11	up	6156110	2.21026
chr3L	6234161	6234290	130	11	11	0	1.00464e-05	2.9064e-05	up	6234270	1.46324
chr3L	6234391	6234430	40	3	3	0	0.000149649	0.000379609	up	6234410	1.1996
chr3L	6495341	6495540	200	17	17	0	0.00112384	0.00255934	up	6495400	1.1292
chr3L	6549881	6550980	1100	109	109	0	1.41053e-33	2.21838e-31	up	6550270	4.01118
chr3L	6605951	6606200	250	24	24	0	4.58768e-17	4.58768e-16	up	6606120	2.68897
chr3L	6618991	6619430	440	43	43	0	4.62596e-14	3.28437e-13	up	6619250	2.49544
chr3L	6619621	6619650	30	2	2	0	0.00100193	0.00229076	up	6619640	1.02133
chr3L	6703551	6703900	350	33	33	0	1.46884e-10	7.43409e-10	up	6703620	2.13492
chr3L	6926001	6926080	80	4	4	0	4.6296e-10	2.23305e-09	up	6926070	2.02083
chr3L	6926151	6926270	120	10	10	0	2.41504e-06	7.55519e-06	up	6926170	1.57212
chr3L	6942521	6942690	170	16	16	0	2.48489e-06	7.75968e-06	up	6942640	1.52256
chr3L	6964851	6964930	80	7	7	0	4.56397e-07	1.54716e-06	up	6964920	1.63577
chr3L	6969211	6969370	160	12	12	0	0.00230131	0.0050142	up	6969360	1.08344
chr3L	6979791	6980440	650	64	64	0	4.65282e-29	2.56981e-27	up	6980120	3.58833
chr3L	6994591	6994770	180	17	17	0	4.79741e-06	1.45012e-05	up	6994630	1.49612
chr3L	7012371	7012530	160	15	15	0	1.61732e-16	1.54869e-15	up	7012400	2.90557
chr3L	7134231	7134250	20	1	1	0	4.19737e-07	1.43318e-06	up	7134240	1.53245
chr3L	7143431	7143570	140	11	11	0	1.01663e-06	3.33312e-06	up	7143520	1.59853
chr3L	7157111	7157190	80	7	7	0	9.59303e-07	3.15312e-06	up	7157150	1.58117
chr3L	7241331	7241760	430	42	42	0	1.04625e-10	5.38694e-10	up	7241590	2.20598
chr3L	7249271	7249560	290	27	27	0	2.90943e-08	1.14048e-07	up	7249480	1.86752
chr3L	7250501	7250780	280	26	25	0	1.84958e-07	6.58388e-07	up	7250620	1.75277
chr3L	7335221	7335300	80	7	6	0	0.000334019	0.000812733	up	7335290	1.18888
chr3L	7335471	7335590	120	10	3	0	3.17884e-05	8.71075e-05	up	7335480	1.40497
chr3L	7339151	7339490	340	33	33	0	4.61437e-14	3.28063e-13	up	7339360	2.5802
chr3L	7345161	7345460	300	29	29	0	3.85312e-09	1.67625e-08	up	7345310	1.93592
chr3L	7369411	7369730	320	31	31	0	3.2808e-12	1.94821e-11	up	7369440	2.3442
chr3L	7381641	7381740	100	9	9	0	0.000177473	0.000446695	up	7381700	1.2329
chr3L	7510261	7510940	680	67	67	0	4.42215e-15	3.53092e-14	up	7510590	2.62611
chr3L	7528361	7528730	370	36	36	0	1.21165e-10	6.18941e-10	up	7528570	2.06991
chr3L	7752461	7752530	70	6	6	0	1.34979e-13	9.08612e-13	up	7752490	2.52994
chr3L	7752621	7752640	20	1	1	0	4.52805e-05	0.000121828	up	7752630	1.20267
chr3L	7813601	7813680	80	7	7	0	6.61778e-08	2.48706e-07	up	7813620	1.74972
chr3L	7911881	7912340	460	42	42	0	4.3336e-18	4.81615e-17	up	7912230	2.96195
chr3L	7915251	7915360	110	10	10	0	0.000314646	0.000768867	up	7915350	1.21756
chr3L	7935951	7936370	420	41	41	0	4.02384e-09	1.74613e-08	up	7936030	1.95679
chr3L	8115951	8116130	180	17	11	0	0.000442934	0.00106408	up	8116100	1.18481
chr3L	8127971	8128000	30	2	2	0	1.60743e-05	4.57127e-05	up	8127980	1.31594
chr3L	8137481	8138000	520	51	51	0	7.70626e-21	1.11408e-19	up	8137690	3.05475
chr3L	8159071	8159290	220	21	21	0	1.61338e-10	8.10597e-10	up	8159090	2.1587
chr3L	8160031	8160320	290	28	28	0	8.5422e-10	3.97971e-09	up	8160110	2.07073
chr3L	8186821	8186880	60	4	4	0	1.03227e-05	2.98301e-05	up	8186870	1.38243
chr3L	8289991	8290170	180	17	17	0	4.90351e-05	0.000131114	up	8290040	1.36232
chr3L	8315481	8316040	560	55	55	0	6.13924e-24	1.27451e-22	up	8315770	3.34604
chr3L	8329081	8329360	280	27	27	0	1.03196e-25	2.8795e-24	up	8329210	3.61974
chr3L	8360961	8361180	220	21	17	0	2.45011e-06	7.65568e-06	up	8361070	1.5506
chr3L	8424791	8425050	260	23	23	0	2.48983e-13	1.63572e-12	up	8424860	2.3545
chr3L	8442501	8442770	270	26	26	0	6.82314e-13	4.32382e-12	up	8442630	2.28906
chr3L	8449501	8450040	540	53	53	0	9.55988e-12	5.45828e-11	up	8449730	2.22559
chr3L	8525131	8525190	60	5	5	0	6.10024e-05	0.000161203	up	8525180	1.25934
chr3L	8600831	8601130	300	29	29	0	2.03462e-09	9.15843e-09	up	8600900	1.93525
chr3L	8603941	8604660	720	71	71	0	6.5418e-21	9.61811e-20	up	8604300	3.04336
chr3L	8627611	8627640	30	2	2	0	5.21874e-07	1.75764e-06	up	8627630	1.57085
chr3L	8627771	8628190	420	41	41	0	1.56389e-19	1.9845e-18	up	8627970	3.06826
chr3L	8652041	8652190	150	14	14	0	2.2395e-07	7.91757e-07	up	8652050	1.72052
chr3L	8787371	8787610	240	20	20	0	2.53537e-07	8.87892e-07	up	8787430	1.70949
chr3L	8798761	8798950	190	18	18	0	2.11474e-12	1.27178e-11	up	8798800	2.33958
chr3L	8799021	8799170	150	14	14	0	5.12353e-07	1.72669e-06	up	8799040	1.66667
chr3L	8997761	8998400	640	61	61	0	2.34021e-26	7.49733e-25	up	8998090	3.3852
chr3L	9046611	9046800	190	17	17	0	1.66953e-05	4.7375e-05	up	9046790	1.47417
chr3L	9046951	9047630	680	67	67	0	2.59193e-32	3.1284e-30	up	9047210	3.90353
chr3L	9054731	9054800	70	6	6	0	0.00137242	0.0030875	up	9054760	1.06381
chr3L	9064341	9064450	110	9	9	0	3.95911e-09	1.72052e-08	up	9064360	1.92379
chr3L	9134661	9134780	120	9	9	0	0.000609034	0.00143156	up	9134670	1.16921
chr3L	9137061	9137080	20	1	1	0	6.09669e-07	2.04273e-06	up	9137070	1.49929
chr3L	9137211	9137630	420	41	41	0	1.27846e-18	1.48108e-17	up	9137450	2.84138
chr3L	9202861	9203480	620	61	61	0	1.87457e-28	8.7649e-27	up	9203190	4.22955
chr3L	9211331	9211710	380	37	37	0	4.68847e-24	9.89153e-23	up	9211490	3.62431
chr3L	9367001	9367350	350	34	34	0	4.00163e-08	1.54297e-07	up	9367070	1.83783
chr3L	9399051	9399300	250	24	24	0	4.12293e-06	1.25723e-05	up	9399160	1.49483
chr3L	9399421	9399510	90	7	7	0	3.52877e-05	9.62392e-05	up	9399430	1.35254
chr3L	9402201	9402630	430	42	42	0	2.19974e-15	1.80929e-14	up	9402510	2.54726
chr3L	9426781	9427060	280	27	26	0	3.48571e-06	1.07173e-05	up	9426880	1.54914
chr3L	9429571	9430520	950	94	94	0	8.78383e-24	1.8019e-22	up	9430170	3.14107
chr3L	9442291	9442390	100	9	9	0	4.22966e-06	1.28826e-05	up	9442310	1.47995
chr3L	9442421	9442980	560	52	52	0	6.99689e-21	1.02005e-19	up	9442960	3.72846
chr3L	9446661	9446780	120	11	11	0	0.000145903	0.00037065	up	9446670	1.25612
chr3L	9487811	9488160	350	29	29	0	1.95804e-08	7.86551e-08	up	9487990	1.91651
chr3L	9497611	9497770	160	15	15	0	1.43237e-08	5.83977e-08	up	9497750	1.87513
chr3L	9511501	9511650	150	14	14	0	7.54119e-16	6.56691e-15	up	9511640	2.94986
chr3L	9571771	9571850	80	7	7	0	8.87096e-12	5.09242e-11	up	9571840	2.27449
chr3L	9713901	9714230	330	32	32	0	3.66385e-07	1.25763e-06	up	9714000	1.71631
chr3L	9762161	9762530	370	36	36	0	9.85562e-15	7.51111e-14	up	9762320	2.40259
chr3L	9836781	9837330	550	54	54	0	3.86892e-16	3.50887e-15	up	9837010	2.79205
chr3L	9854951	9855560	610	60	56	0	2.31367e-08	9.20148e-08	up	9855290	1.89514
chr3L	9859781	9859900	120	8	8	0	0.00254244	0.00551181	up	9859790	1.05187
chr3L	9864281	9864610	330	32	32	0	2.46566e-13	1.62602e-12	up	9864490	2.3651
chr3L	9968161	9968620	460	45	45	0	1.6613e-21	2.53592e-20	up	9968400	3.25222
chr3L	9972071	9972220	150	11	11	0	1.2764e-24	2.94423e-23	up	9972210	4.47789
chr3L	9972411	9972590	180	17	17	0	6.40605e-07	2.14361e-06	up	9972420	1.64305
chr3L	10225191	10225600	410	39	39	0	7.04929e-20	9.26224e-19	up	10225510	3.07877
chr3L	10463301	10463380	80	7	7	0	9.01533e-22	1.42218e-20	up	10463360	3.57403
chr3L	10515851	10516110	260	25	15	0	3.61183e-05	9.83494e-05	up	10515860	1.42979
chr3L	10644821	10644970	150	14	14	0	1.43406e-07	5.19746e-07	up	10644870	1.71391
chr3L	10661061	10661400	340	33	33	0	1.85018e-12	1.12178e-11	up	10661300	2.41139
chr3L	10664531	10664750	220	21	21	0	1.05492e-12	6.55696e-12	up	10664540	2.45475
chr3L	10690701	10690740	40	3	3	0	0.00128541	0.00290813	up	10690710	1.01868
chr3L	10698161	10698720	560	52	52	0	3.41549e-19	4.23065e-18	up	10698340	2.94585
chr3L	10899011	10899570	560	54	38	0	1.59222e-06	5.07907e-06	up	10899260	1.5225
chr3L	11122981	11123470	490	48	48	0	7.25658e-27	2.65223e-25	up	11123270	3.48461
chr3L	11206141	11206200	60	5	5	0	1.12411e-06	3.66235e-06	up	11206170	1.54154
chr3L	11224731	11225150	420	41	41	0	6.75293e-13	4.2898e-12	up	11224900	2.3917
chr3L	11511021	11511910	890	84	84	0	6.49212e-16	5.70511e-15	up	11511400	2.78608
chr3L	11511941	11512070	130	9	9	0	2.57967e-08	1.02124e-07	up	11511950	1.84969
chr3L	11523181	11523870	690	68	68	0	2.41882e-60	6.27684e-57	up	11523440	8.37511
chr3L	11609511	11609790	280	27	27	0	5.36627e-18	5.91316e-17	up	11609720	3.0158
chr3L	11611571	11611730	160	15	14	0	0.00215772	0.00471718	up	11611720	1.07127
chr3L	11616701	11617110	410	40	33	0	3.62482e-12	2.14513e-11	up	11616910	2.40948
chr3L	11681711	11682160	450	43	43	0	4.91513e-23	9.04594e-22	up	11681950	3.30801
chr3L	11691391	11691860	470	45	45	0	1.3714e-25	3.71948e-24	up	11691570	3.62676
chr3L	11708421	11708500	80	7	7	0	6.19052e-06	1.84119e-05	up	11708490	1.48305
chr3L	11708581	11708790	210	20	20	0	1.10675e-29	7.27095e-28	up	11708680	5.00914
chr3L	11711381	11711600	220	19	19	0	1.10298e-08	4.55406e-08	up	11711390	1.9103
chr3L	11711681	11711800	120	11	11	0	0.000353586	0.000857931	up	11711690	1.21389
chr3L	11789891	11790480	590	58	58	0	3.67787e-19	4.54479e-18	up	11790040	2.96231
chr3L	11793271	11793320	50	4	4	0	0.000156829	0.000397046	up	11793310	1.22383
chr3L	11918281	11918710	430	42	42	0	9.22377e-27	3.27886e-25	up	11918470	3.61106
chr3L	12008081	12008340	260	25	25	0	1.2033e-07	4.40106e-07	up	12008140	1.73831
chr3L	12146171	12146550	380	36	36	0	1.62723e-08	6.58248e-08	up	12146200	1.8862
chr3L	12277411	12277510	100	9	9	0	1.81614e-05	5.13107e-05	up	12277500	1.42671
chr3L	12336331	12336600	270	26	26	0	1.26172e-14	9.44923e-14	up	12336380	2.61641
chr3L	12414661	12415190	530	52	52	0	2.58534e-19	3.24889e-18	up	12414870	3.00543
chr3L	12533991	12534060	70	5	5	0	0.000697143	0.00162396	up	12534020	1.09796
chr3L	12534181	12534200	20	1	1	0	0.000391228	0.000943967	up	12534190	1.03718
chr3L	12572421	12572660	240	23	22	0	1.6926e-07	6.06253e-07	up	12572570	1.6625
chr3L	12646201	12646520	320	28	28	0	3.56416e-26	1.09456e-24	up	12646290	3.53015
chr3L	12732671	12732990	320	31	31	0	1.36357e-14	1.01244e-13	up	12732870	2.60978
chr3L	12750171	12750390	220	21	21	0	5.46775e-10	2.60106e-09	up	12750320	2.03951
chr3L	12754741	12755190	450	44	44	0	1.76429e-17	1.83868e-16	up	12754900	2.82081
chr3L	12805161	12805790	630	62	62	0	3.06318e-11	1.67073e-10	up	12805340	2.17571
chr3L	12814061	12814130	70	6	6	0	1.08088e-06	3.53261e-06	up	12814080	1.52279
chr3L	13005181	13005210	30	2	2	0	8.00704e-06	2.34253e-05	up	13005190	1.39223
chr3L	13006411	13006980	570	54	54	0	1.57976e-20	2.18638e-19	up	13006660	2.98923
chr3L	13022701	13022750	50	4	4	0	0.000266602	0.000659515	up	13022740	1.13333
chr3L	13022861	13023180	320	31	30	0	4.89763e-11	2.62861e-10	up	13023170	2.25139
chr3L	13036681	13036900	220	21	21	0	2.46371e-08	9.76826e-08	up	13036820	1.82838
chr3L	13040721	13041980	1260	125	98	0	5.37156e-26	1.584e-24	up	13041610	3.34119
chr3L	13301691	13302290	600	58	58	0	6.95757e-18	7.60206e-17	up	13302020	2.90927
chr3L	13387741	13387820	80	7	7	0	1.18885e-07	4.35437e-07	up	13387760	1.73818
chr3L	13388131	13388230	100	9	9	0	2.35061e-07	8.25977e-07	up	13388140	1.67415
chr3L	13486181	13487050	870	86	86	0	5.29483e-36	1.44632e-33	up	13486480	4.38877
chr3L	13877131	13877410	280	24	24	0	1.63437e-05	4.6428e-05	up	13877330	1.38783
chr3L	13964761	13965120	360	34	27	0	0.00168322	0.00374449	up	13964980	1.09456
chr3L	14001771	14002380	610	59	58	0	2.43874e-15	1.99324e-14	up	14002020	2.43299
chr3L	14002551	14002670	120	11	11	0	8.2132e-05	0.000213988	up	14002620	1.2358
chr3L	14028861	14029500	640	63	63	0	1.89915e-13	1.26205e-12	up	14029260	2.46539
chr3L	14031481	14032060	580	57	57	0	3.52465e-21	5.27174e-20	up	14031770	3.19939
chr3L	14051071	14051200	130	11	11	0	9.33518e-15	7.13543e-14	up	14051080	2.75331
chr3L	14052871	14053380	510	49	49	0	3.82472e-20	5.10291e-19	up	14053080	3.24258
chr3L	14189581	14189740	160	14	14	0	1.27337e-11	7.21485e-11	up	14189730	2.32281
chr3L	14189951	14191030	1080	107	107	0	7.39573e-33	9.59596e-31	up	14190390	4.57748
chr3L	14212101	14212610	510	50	50	0	4.4891e-22	7.32656e-21	up	14212520	3.22524
chr3L	14235851	14236190	340	33	33	0	1.14761e-09	5.25228e-09	up	14236120	1.99967
chr3L	14512961	14513700	740	73	73	0	2.08971e-31	1.86993e-29	up	14513350	3.8538
chr3L	14536951	14537820	870	86	86	0	3.57168e-35	8.05957e-33	up	14537530	4.14009
chr3L	14559691	14560010	320	31	31	0	1.11223e-12	6.89661e-12	up	14559850	2.34485
chr3L	14562671	14562920	250	24	24	0	2.22233e-09	9.93444e-09	up	14562770	2.02716
chr3L	14621251	14622640	1390	136	136	0	7.29582e-30	4.98228e-28	up	14621770	3.7821
chr3L	14673981	14674460	480	46	46	0	2.87614e-15	2.32873e-14	up	14674300	2.50813
chr3L	14786451	14786730	280	27	27	0	2.58998e-05	7.16143e-05	up	14786680	1.37235
chr3L	14802091	14802540	450	43	43	0	5.80481e-11	3.09629e-10	up	14802220	2.12226
chr3L	15014211	15014280	70	6	6	0	4.95406e-06	1.4912e-05	up	15014260	1.41826
chr3L	15014371	15014660	290	28	28	0	2.01358e-31	1.83342e-29	up	15014520	4.53296
chr3L	15048211	15048430	220	20	20	0	0.00116887	0.00265722	up	15048330	1.11701
chr3L	15072131	15072720	590	58	58	0	3.50419e-22	5.79195e-21	up	15072390	3.25249
chr3L	15158681	15159060	380	37	37	0	9.65246e-14	6.61604e-13	up	15158870	2.33872
chr3L	15268241	15268330	90	8	8	0	2.8115e-07	9.79965e-07	up	15268300	1.62936
chr3L	15515601	15515840	240	23	22	0	7.68396e-06	2.26204e-05	up	15515810	1.51304
chr3L	15516571	15516810	240	23	23	0	7.09976e-10	3.34068e-09	up	15516620	2.04465
chr3L	15588671	15589060	390	32	30	0	9.49386e-10	4.39939e-09	up	15588760	2.0968
chr3L	15637041	15637310	270	26	26	0	1.80275e-20	2.46868e-19	up	15637200	3.19682
chr3L	15637381	15637400	20	1	1	0	3.88654e-10	1.88869e-09	up	15637390	1.97613
chr3L	15655241	15655310	70	6	6	0	3.62305e-08	1.4064e-07	up	15655250	1.75184
chr3L	15808511	15808970	460	40	40	0	1.29461e-15	1.10511e-14	up	15808890	2.74572
chr3L	15809991	15810020	30	2	2	0	1.67848e-07	6.02443e-07	up	15810010	1.6262
chr3L	15816641	15816810	170	16	15	0	0.000850722	0.00196059	up	15816690	1.11752
chr3L	15826361	15826770	410	38	38	0	3.37624e-05	9.22247e-05	up	15826560	1.43324
chr3L	15832001	15832410	410	40	37	0	8.07163e-15	6.23389e-14	up	15832280	2.55477
chr3L	15835191	15835580	390	37	37	0	5.34121e-15	4.24603e-14	up	15835370	2.71946
chr3L	15837251	15837900	650	64	64	0	8.59671e-22	1.36027e-20	up	15837590	3.47092
chr3L	15837931	15837960	30	2	2	0	0.000422926	0.00101808	up	15837940	1.07079
chr3L	15925251	15925490	240	23	23	0	2.79312e-10	1.37929e-09	up	15925380	2.11974
chr3L	15954521	15955360	840	83	82	0	1.61199e-13	1.08231e-12	up	15955040	2.4182
chr3L	15966681	15968850	2170	216	216	0	3.6348e-30	2.58419e-28	up	15968060	3.82202
chr3L	16011851	16011880	30	2	2	0	2.25368e-05	6.28512e-05	up	16011870	1.26769
chr3L	16036881	16037760	880	87	87	0	2.23229e-37	8.27544e-35	up	16037320	4.69656
chr3L	16050811	16051860	1050	103	103	0	5.55826e-29	3.00493e-27	up	16051080	3.71402
chr3L	16051961	16052130	170	16	15	0	2.17428e-05	6.07347e-05	up	16052070	1.3475
chr3L	16112381	16113330	950	94	94	0	1.27334e-14	9.50609e-14	up	16113020	2.53495
chr3L	16129301	16129420	120	11	11	0	2.60421e-06	8.1225e-06	up	16129410	1.53759
chr3L	16129451	16129740	290	24	24	0	5.56057e-08	2.10345e-07	up	16129700	1.8877
chr3L	16129771	16129790	20	1	1	0	3.54001e-05	9.6495e-05	up	16129780	1.22508
chr3L	16231881	16232100	220	18	18	0	7.31989e-07	2.43683e-06	up	16232050	1.65402
chr3L	16334981	16335190	210	20	20	0	3.77104e-10	1.836e-09	up	16335090	2.02557
chr3L	16378541	16378680	140	13	13	0	4.42291e-11	2.38865e-10	up	16378670	2.24682
chr3L	16381261	16381940	680	66	59	0	3.40286e-13	2.21591e-12	up	16381490	2.39733
chr3L	16385931	16386520	590	58	58	0	8.26062e-19	9.83317e-18	up	16386210	2.93872
chr3L	16412121	16412220	100	5	5	0	4.13985e-05	0.000112022	up	16412170	1.31235
chr3L	16419491	16419570	80	7	7	0	0.000575061	0.00135786	up	16419560	1.14582
chr3L	16469971	16470540	570	54	54	0	5.79565e-38	2.50662e-35	up	16470240	4.4718
chr3L	16493651	16493930	280	25	25	0	6.6904e-08	2.51253e-07	up	16493860	1.78224
chr3L	16496601	16496760	160	15	15	0	2.47625e-11	1.35854e-10	up	16496670	2.19192
chr3L	16612291	16612310	20	1	1	0	2.51316e-05	6.97131e-05	up	16612300	1.24131
chr3L	16647711	16648450	740	73	73	0	4.55032e-25	1.11925e-23	up	16648030	3.28499
chr3L	16661491	16662540	1050	101	101	0	1.78819e-14	1.31828e-13	up	16662160	2.57022
chr3L	16711901	16712000	100	7	7	0	6.14184e-10	2.90576e-09	up	16711940	2.02027
chr3L	16741581	16742440	860	80	80	0	5.54049e-19	6.7185e-18	up	16741960	3.16933
chr3L	16786951	16787240	290	27	27	0	8.08669e-11	4.22233e-10	up	16787000	2.13345
chr3L	16807951	16808530	580	57	57	0	1.24485e-34	2.48492e-32	up	16808330	4.06635
chr3L	16842021	16842400	380	37	37	0	5.78783e-09	2.46422e-08	up	16842180	1.92979
chr3L	16875561	16875790	230	22	22	0	2.34485e-19	2.96102e-18	up	16875660	2.89622
chr3L	16913381	16913470	90	8	8	0	4.49431e-07	1.52654e-06	up	16913450	1.63235
chr3L	16930421	16930880	460	45	45	0	4.41583e-16	3.97885e-15	up	16930750	2.72325
chr3L	16985291	16985960	670	65	65	0	1.04994e-12	6.53382e-12	up	16985690	2.36315
chr3L	17016091	17016460	370	34	34	0	1.06371e-06	3.48528e-06	up	17016240	1.61263
chr3L	17050551	17051260	710	70	67	0	1.19722e-11	6.7982e-11	up	17050780	2.17317
chr3L	17242111	17242870	760	75	75	0	2.51168e-25	6.58365e-24	up	17242510	3.38385
chr3L	17242921	17242950	30	2	2	0	3.25965e-05	8.91808e-05	up	17242930	1.27119
chr3L	17339021	17339730	710	70	70	0	4.58015e-26	1.37404e-24	up	17339440	3.46164
chr3L	17352831	17353240	410	40	40	0	3.86811e-16	3.50887e-15	up	17352940	2.69992
chr3L	17379601	17379800	200	19	19	0	9.90048e-14	6.76098e-13	up	17379670	2.48765
chr3L	17407161	17407730	570	56	53	0	9.5661e-11	4.9648e-10	up	17407330	2.19631
chr3L	17425361	17425420	60	2	2	0	0.000976563	0.0022367	up	17425370	1.03445
chr3L	17465461	17466160	700	69	69	0	4.84555e-34	8.88814e-32	up	17465860	4.14486
chr3L	17474421	17474470	50	3	3	0	2.1429e-05	5.9955e-05	up	17474460	1.33282
chr3L	17474541	17475280	740	73	73	0	1.17389e-32	1.48597e-30	up	17474940	3.89292
chr3L	17475471	17476390	920	90	90	0	4.4511e-25	1.10532e-23	up	17476070	3.39505
chr3L	17514051	17514240	190	18	17	0	0.000721923	0.00167867	up	17514120	1.18282
chr3L	17529941	17530080	140	13	13	0	3.68049e-09	1.6025e-08	up	17529950	1.9698
chr3L	17533271	17533530	260	25	25	0	5.89144e-09	2.50422e-08	up	17533340	1.90314
chr3L	17557611	17557880	270	26	24	0	2.01302e-08	8.06763e-08	up	17557710	1.88396
chr3L	17596531	17597410	880	85	84	0	1.13646e-15	9.76524e-15	up	17596940	2.51099
chr3L	17621571	17621970	400	39	37	0	6.30584e-12	3.66898e-11	up	17621720	2.25892
chr3L	17669081	17670030	950	93	93	0	9.61218e-28	3.92813e-26	up	17669570	3.5568
chr3L	17739761	17739890	130	10	10	0	4.29698e-06	1.30723e-05	up	17739770	1.44935
chr3L	17802001	17802750	750	73	70	0	7.93576e-20	1.03225e-18	up	17802460	3.06932
chr3L	17846311	17847020	710	70	70	0	8.5201e-21	1.21816e-19	up	17846680	3.12455
chr3L	17907791	17908190	400	39	39	0	1.05529e-14	7.99557e-14	up	17907970	2.43691
chr3L	17912571	17912730	160	15	15	0	0.00182759	0.00404485	up	17912710	1.05302
chr3L	17987861	17988750	890	85	84	0	2.61104e-14	1.89e-13	up	17988240	2.38751
chr3L	18088131	18088350	220	21	21	0	1.06611e-11	6.06034e-11	up	18088200	2.15801
chr3L	18106081	18106420	340	33	32	0	6.07335e-09	2.57522e-08	up	18106330	1.92023
chr3L	18154261	18154390	130	12	12	0	3.22963e-09	1.42169e-08	up	18154380	1.974
chr3L	18167231	18167430	200	19	19	0	4.28986e-09	1.85691e-08	up	18167320	1.89602
chr3L	18460241	18460890	650	63	63	0	9.65073e-27	3.38428e-25	up	18460610	3.65679
chr3L	18461021	18461160	140	11	11	0	1.52004e-07	5.46709e-07	up	18461070	1.73837
chr3L	18461371	18461390	20	1	1	0	1.39564e-07	5.07793e-07	up	18461380	1.58612
chr3L	18617871	18618420	550	54	54	0	6.17735e-22	9.92584e-21	up	18618220	3.21312
chr3L	18622251	18622660	410	40	40	0	7.28376e-13	4.60447e-12	up	18622530	2.40417
chr3L	18743731	18744020	290	28	28	0	6.12721e-18	6.7089e-17	up	18743870	2.93199
chr3L	18820851	18821090	240	23	23	0	3.73877e-12	2.20753e-11	up	18820910	2.29663
chr3L	18848431	18848760	330	32	32	0	2.09985e-10	1.04891e-09	up	18848540	2.13802
chr3L	18891941	18892140	200	18	18	0	1.78502e-09	8.0699e-09	up	18892090	2.00121
chr3L	18892201	18892510	310	29	29	0	8.78823e-15	6.7672e-14	up	18892260	2.68683
chr3L	18898551	18899040	490	48	48	0	1.13738e-16	1.10751e-15	up	18898780	2.70166
chr3L	18949171	18949380	210	20	20	0	3.49491e-13	2.273e-12	up	18949210	2.53342
chr3L	19000351	19000930	580	57	57	0	3.93218e-52	6.80268e-49	up	19000730	6.12317
chr3L	19062761	19063280	520	50	47	0	5.63704e-16	4.99253e-15	up	19063090	2.46768
chr3L	19092491	19092690	200	19	19	0	3.11184e-07	1.0767e-06	up	19092540	1.69773
chr3L	19139861	19140950	1090	108	108	0	1.88011e-25	5.02977e-24	up	19140600	3.3744
chr3L	19261061	19261170	110	10	10	0	0.000377344	0.000913439	up	19261100	1.18976
chr3L	19294071	19294810	740	72	72	0	2.26987e-17	2.34207e-16	up	19294610	2.73441
chr3L	19349621	19350130	510	48	48	0	5.88189e-25	1.41986e-23	up	19349900	3.30954
chr3L	19483111	19483390	280	27	27	0	8.47409e-19	1.00642e-17	up	19483200	2.82653
chr3L	19569121	19569170	50	2	2	0	4.94567e-06	1.48973e-05	up	19569130	1.39949
chr3L	19569241	19569310	70	5	5	0	4.46147e-05	0.000120161	up	19569250	1.30652
chr3L	19586131	19586160	30	2	2	0	3.21525e-06	9.90334e-06	up	19586150	1.41449
chr3L	19598801	19599090	290	28	28	0	1.98118e-07	7.03306e-07	up	19598880	1.72084
chr3L	19718621	19718640	20	1	1	0	0.000490327	0.00117002	up	19718630	1.01034
chr3L	19793361	19794220	860	83	78	0	4.43126e-24	9.38704e-23	up	19793760	3.20442
chr3L	19817821	19818210	390	38	36	0	0.000509581	0.00121262	up	19818030	1.19139
chr3L	19909421	19909530	110	10	10	0	2.37866e-06	7.45035e-06	up	19909510	1.56115
chr3L	19914891	19915040	150	14	14	0	2.61389e-09	1.16148e-08	up	19914910	1.97615
chr3L	19923441	19923520	80	6	6	0	0.000589598	0.00138839	up	19923510	1.08935
chr3L	19928541	19928800	260	25	25	0	1.64982e-11	9.22691e-11	up	19928650	2.12664
chr3L	20097111	20097140	30	2	2	0	0.000236884	0.000588806	up	20097130	1.13783
chr3L	20097191	20097870	680	67	67	0	2.92002e-15	2.36058e-14	up	20097400	2.64055
chr3L	20103901	20104420	520	51	51	0	2.31281e-24	5.1297e-23	up	20104110	3.3937
chr3L	20183771	20184060	290	28	28	0	1.41707e-15	1.20567e-14	up	20183900	2.60791
chr3L	20221021	20221170	150	14	14	0	1.33893e-11	7.56156e-11	up	20221090	2.18832
chr3L	20242221	20242400	180	17	17	0	7.93224e-06	2.32589e-05	up	20242390	1.49766
chr3L	20297031	20297230	200	19	19	0	7.43968e-13	4.69161e-12	up	20297140	2.41825
chr3L	20309901	20310080	180	16	16	0	1.85082e-06	5.87866e-06	up	20309930	1.56864
chr3L	20410851	20411080	230	22	22	0	9.42996e-08	3.49332e-07	up	20410930	1.79285
chr3L	20432441	20432590	150	14	12	0	0.000599837	0.00141122	up	20432450	1.22061
chr3L	20473381	20473630	250	24	24	0	4.42172e-11	2.38865e-10	up	20473480	2.16281
chr3L	20526361	20526500	140	13	13	0	0.000537549	0.0012716	up	20526440	1.14563
chr3L	20541051	20541220	170	16	16	0	1.11643e-06	3.64189e-06	up	20541130	1.60448
chr3L	20541291	20542010	720	70	70	0	1.531e-27	6.11223e-26	up	20541790	3.61885
chr3L	20778331	20778700	370	36	36	0	7.75613e-06	2.2807e-05	up	20778660	1.52253
chr3L	20798121	20798910	790	78	78	0	9.89377e-28	4.01162e-26	up	20798590	3.5005
chr3L	20800221	20800400	180	15	15	0	2.51624e-06	7.85285e-06	up	20800350	1.56373
chr3L	20800511	20800540	30	2	2	0	3.17244e-05	8.6978e-05	up	20800520	1.28991
chr3L	20809421	20809470	50	4	4	0	0.000189479	0.000476221	up	20809460	1.12747
chr3L	20910371	20910510	140	13	13	0	3.9029e-07	1.33439e-06	up	20910500	1.68029
chr3L	21027381	21027870	490	48	48	0	4.6529e-07	1.57525e-06	up	21027840	1.7137
chr3L	21034241	21034560	320	31	31	0	5.04627e-09	2.16447e-08	up	21034350	1.92863
chr3L	21049651	21050010	360	33	27	0	0.000708227	0.00164904	up	21049690	1.23356
chr3L	21065301	21065910	610	60	60	0	5.36551e-18	5.91316e-17	up	21065710	2.76369
chr3L	21131421	21131440	20	1	1	0	1.39619e-07	5.07793e-07	up	21131430	1.6053
chr3L	21164451	21164470	20	1	1	0	3.21297e-05	8.79964e-05	up	21164460	1.22098
chr3L	21175431	21175720	290	26	26	0	7.15842e-11	3.76035e-10	up	21175600	2.17713
chr3L	21202141	21202610	470	46	39	0	1.73206e-15	1.4499e-14	up	21202200	2.79669
chr3L	21262621	21262900	280	27	27	0	7.06159e-06	2.09188e-05	up	21262690	1.45889
chr3L	21317811	21318520	710	70	70	0	3.93198e-23	7.42071e-22	up	21318150	3.22887
chr3L	21359961	21360070	110	9	9	0	1.61674e-10	8.11496e-10	up	21359990	2.09317
chr3L	21433221	21433390	170	16	16	0	0.000169015	0.000427062	up	21433310	1.28154
chr3L	21483941	21484230	290	28	28	0	1.49263e-12	9.11383e-12	up	21484060	2.30746
chr3L	21536731	21536840	110	10	10	0	8.03275e-08	2.99497e-07	up	21536810	1.78217
chr3L	21536951	21537080	130	12	12	0	2.97941e-12	1.78147e-11	up	21536970	2.31505
chr3L	21640671	21641150	480	44	44	0	3.99523e-22	6.56178e-21	up	21640930	3.22608
chr3L	21930361	21930580	220	21	21	0	2.92104e-07	1.01423e-06	up	21930480	1.68243
chr3L	21930631	21930670	40	3	3	0	1.08853e-08	4.49797e-08	up	21930640	1.84073
chr3L	21930701	21930720	20	1	1	0	1.90595e-05	5.36144e-05	up	21930710	1.2755
chr3L	21941971	21942040	70	5	5	0	0.000451847	0.00108368	up	21942030	1.14682
chr3L	22075821	22076100	280	27	27	0	6.68791e-11	3.53105e-10	up	22076020	2.13561
chr3L	22078371	22078590	220	18	18	0	4.99538e-10	2.39612e-09	up	22078380	2.06713
chr3L	22455971	22456290	320	31	31	0	6.90557e-23	1.25754e-21	up	22456140	3.36674
chr3L	22470451	22470510	60	5	5	0	0.000356681	0.000865035	up	22470480	1.12265
chr3L	22634231	22634270	40	3	3	0	0.000347759	0.000844581	up	22634240	1.12514
chr3L	22681121	22681180	60	4	4	0	1.42454e-07	5.16656e-07	up	22681130	1.70147
chr3L	22863541	22863950	410	40	38	0	6.39758e-17	6.33653e-16	up	22863790	2.65876
chr3L	22871571	22871690	120	7	7	0	0.00157155	0.00351058	up	22871680	1.04863
chr3L	22894591	22894630	40	2	2	0	0.000332572	0.00080959	up	22894600	1.1014
chr3L	22894711	22895230	520	51	51	0	7.75475e-26	2.21138e-24	up	22895000	3.41151
chr3L	22982201	22982620	420	36	36	0	2.14086e-11	1.18077e-10	up	22982330	2.20717
chr3L	23095491	23095800	310	30	25	0	0.000628672	0.00147434	up	23095710	1.18677
chr3L	23899551	23899760	210	20	15	0	2.04496e-05	5.74315e-05	up	23899560	1.44708
chr3L	23899831	23899910	80	6	4	0	0.00117893	0.00267891	up	23899860	1.08074
chr3L	24464131	24464340	210	20	20	0	3.86051e-18	4.32744e-17	up	24464290	3.01772
chr3L	25083691	25083920	230	22	5	0	0.00322123	0.00689979	up	25083710	1.03669
chr3L	25115931	25115960	30	2	2	0	8.66874e-07	2.86748e-06	up	25115950	1.51151
chr3L	25574271	25574390	120	11	11	0	2.52517e-24	5.55323e-23	up	25574320	3.85165
chr3L	25902881	25903140	260	25	25	0	6.20838e-27	2.31809e-25	up	25903050	3.58743
chr3L	25903191	25903260	70	6	6	0	6.78195e-14	4.73733e-13	up	25903200	2.5507
chr3L	27225071	27225410	340	33	29	0	4.53706e-07	1.53904e-06	up	27225340	1.62955
chr3L	27228181	27228320	140	9	9	0	2.58752e-13	1.69775e-12	up	27228280	2.54448
chr3L	27228951	27229160	210	20	20	0	0.000309231	0.000757031	up	27228970	1.22821
chr3L	27229601	27229650	50	4	4	0	4.93198e-09	2.12071e-08	up	27229630	1.87059
chr3L	27230341	27230640	300	29	29	0	7.56955e-07	2.51511e-06	up	27230570	1.60087
chr3L	27266921	27267270	350	34	34	0	2.18987e-05	6.11374e-05	up	27267050	1.45109
chr3L	27422761	27422800	40	3	3	0	0.000155967	0.000395056	up	27422790	1.18897
chr3L	28012611	28012910	300	28	21	0	0.00209738	0.00459299	up	28012820	1.14151
chr3L	28091021	28091410	390	38	38	0	6.79261e-16	5.94497e-15	up	28091180	2.6679
chr3R	2960561	2960580	20	1	1	0	7.80203e-11	4.0778e-10	up	2960570	2.06106
chr3R	3374041	3374580	540	53	53	0	1.86016e-29	1.16316e-27	up	3374340	3.68519
chr3R	3674481	3674730	250	24	24	0	3.47382e-16	3.191e-15	up	3674550	2.68012
chr3R	4052841	4053130	290	28	28	0	1.73819e-11	9.67939e-11	up	4052980	2.19881
chr3R	4081721	4082110	390	37	37	0	5.56965e-17	5.53764e-16	up	4081920	2.90265
chr3R	4232511	4232880	370	36	32	0	0.000266142	0.000658691	up	4232660	1.25997
chr3R	4437221	4437300	80	5	5	0	0.00166832	0.00371454	up	4437270	1.01012
chr3R	4641471	4641570	100	7	7	0	9.29627e-05	0.000241722	up	4641540	1.24732
chr3R	4641631	4641860	230	22	22	0	3.59227e-07	1.2347e-06	up	4641730	1.67602
chr3R	4658991	4659800	810	77	66	0	1.53894e-18	1.77491e-17	up	4659250	2.76033
chr3R	4705281	4705410	130	12	12	0	2.84474e-07	9.90885e-07	up	4705400	1.71574
chr3R	4705511	4705560	50	4	4	0	1.93722e-06	6.14184e-06	up	4705550	1.52676
chr3R	4705721	4705810	90	7	7	0	4.66379e-06	1.41302e-05	up	4705800	1.4956
chr3R	4712411	4712520	110	10	10	0	8.95088e-07	2.95704e-06	up	4712470	1.59714
chr3R	4749281	4749390	110	9	9	0	7.91273e-09	3.31443e-08	up	4749330	1.87447
chr3R	4905681	4906560	880	87	87	0	9.21666e-31	7.35915e-29	up	4905960	3.85038
chr3R	4962651	4963130	480	47	47	0	1.00567e-24	2.34056e-23	up	4962830	3.21795
chr3R	4963231	4963270	40	3	3	0	0.00010652	0.000274224	up	4963240	1.21885
chr3R	4970661	4970970	310	30	30	0	7.78995e-06	2.28935e-05	up	4970870	1.51114
chr3R	4973151	4973600	450	44	44	0	4.50443e-12	2.64457e-11	up	4973440	2.24472
chr3R	5127011	5127210	200	19	19	0	1.192e-10	6.10108e-10	up	5127120	2.11593
chr3R	5217201	5218130	930	92	91	0	3.78209e-31	3.27151e-29	up	5217660	3.80173
chr3R	5232191	5232490	300	29	23	0	0.000139274	0.000354651	up	5232460	1.33506
chr3R	5268451	5268930	480	47	47	0	2.39804e-14	1.74801e-13	up	5268680	2.5209
chr3R	5326291	5326420	130	10	10	0	5.40506e-10	2.5807e-09	up	5326350	2.05145
chr3R	5354861	5355000	140	13	13	0	0.000763992	0.00177093	up	5354990	1.17041
chr3R	5368491	5368640	150	14	14	0	0.000202638	0.000508525	up	5368510	1.23509
chr3R	5371721	5371760	40	3	3	0	9.30962e-06	2.70078e-05	up	5371750	1.39249
chr3R	5374791	5374880	90	8	8	0	0.00183831	0.00406686	up	5374800	1.0683
chr3R	5516581	5517100	520	51	51	0	7.35956e-10	3.45979e-09	up	5516810	1.97572
chr3R	5568711	5568860	150	13	13	0	0.000495795	0.00118198	up	5568770	1.20842
chr3R	5591451	5591680	230	22	22	0	8.65371e-06	2.51612e-05	up	5591570	1.41974
chr3R	5594861	5595000	140	13	13	0	1.47455e-05	4.20489e-05	up	5594870	1.45671
chr3R	5595041	5595190	150	14	14	0	6.90953e-05	0.000181388	up	5595060	1.34731
chr3R	5660051	5660650	600	55	47	0	0.000650174	0.00152069	up	5660450	1.22191
chr3R	5669381	5669580	200	19	19	0	0.000324808	0.000792177	up	5669480	1.2521
chr3R	5685601	5685630	30	2	2	0	0.000586079	0.00138073	up	5685610	1.05795
chr3R	5732871	5733650	780	76	76	0	4.55589e-19	5.57667e-18	up	5733400	2.86943
chr3R	5754571	5754710	140	9	9	0	6.54929e-07	2.18872e-06	up	5754700	1.62965
chr3R	5754751	5754870	120	11	11	0	1.98278e-08	7.95872e-08	up	5754780	1.8597
chr3R	5778551	5779480	930	92	92	0	2.86771e-29	1.6913e-27	up	5778930	3.65006
chr3R	5794371	5794510	140	13	13	0	6.28715e-07	2.10518e-06	up	5794450	1.6266
chr3R	5862371	5862500	130	12	12	0	2.92153e-07	1.01423e-06	up	5862420	1.65908
chr3R	6008581	6009310	730	72	72	0	9.8753e-18	1.05894e-16	up	6008950	2.75477
chr3R	6009371	6009540	170	16	16	0	2.03325e-11	1.12261e-10	up	6009480	2.25501
chr3R	6009591	6009930	340	29	29	0	5.39217e-13	3.44224e-12	up	6009780	2.413
chr3R	6124311	6124350	40	2	2	0	1.83425e-05	5.17942e-05	up	6124340	1.30169
chr3R	6124431	6124610	180	15	15	0	2.91936e-09	1.29058e-08	up	6124540	1.90685
chr3R	6149701	6150040	340	33	33	0	1.79366e-18	2.05046e-17	up	6149790	2.89598
chr3R	6170621	6170980	360	33	33	0	1.6467e-13	1.10276e-12	up	6170840	2.5217
chr3R	6205991	6206050	60	5	5	0	4.59538e-05	0.00012332	up	6206020	1.27819
chr3R	6206131	6206170	40	3	3	0	2.61548e-07	9.14712e-07	up	6206150	1.6478
chr3R	6210331	6210500	170	16	16	0	1.41239e-09	6.4301e-09	up	6210390	1.99552
chr3R	6388831	6388860	30	2	2	0	8.97907e-07	2.96394e-06	up	6388850	1.53075
chr3R	6645831	6645850	20	1	1	0	2.47677e-05	6.87771e-05	up	6645840	1.24762
chr3R	6646431	6647040	610	58	58	0	4.6836e-17	4.67459e-16	up	6646880	2.83582
chr3R	6657611	6657670	60	5	5	0	0.000177235	0.000446312	up	6657660	1.17824
chr3R	6659901	6660270	370	36	36	0	1.20676e-09	5.51814e-09	up	6660060	2.07263
chr3R	6683541	6683630	90	8	8	0	4.77796e-06	1.44593e-05	up	6683620	1.48552
chr3R	6683671	6684090	420	41	41	0	1.6756e-10	8.39416e-10	up	6683710	2.19936
chr3R	6706051	6707050	1000	97	97	0	7.32887e-21	1.06248e-19	up	6706430	3.24574
chr3R	6708631	6709830	1200	117	117	0	4.56196e-37	1.57844e-34	up	6709030	4.41591
chr3R	6768401	6768630	230	20	20	0	2.28968e-07	8.06752e-07	up	6768420	1.73272
chr3R	6779881	6780520	640	61	61	0	1.3263e-19	1.69127e-18	up	6780230	2.97344
chr3R	6780551	6780570	20	1	1	0	0.00042205	0.00101645	up	6780560	1.03229
chr3R	6806531	6807190	660	64	64	0	3.10546e-12	1.85044e-11	up	6806940	2.25215
chr3R	6819271	6819480	210	20	20	0	1.93519e-14	1.42463e-13	up	6819400	2.43298
chr3R	6854401	6854510	110	9	9	0	1.66011e-06	5.28912e-06	up	6854410	1.54374
chr3R	6854601	6854660	60	5	5	0	1.23613e-05	3.55431e-05	up	6854610	1.41462
chr3R	6870681	6871170	490	46	46	0	6.93117e-26	1.99849e-24	up	6870980	3.57929
chr3R	6908091	6908490	400	39	39	0	8.54846e-18	9.24302e-17	up	6908250	2.65137
chr3R	6912051	6912670	620	60	58	0	4.75759e-07	1.60859e-06	up	6912260	1.67181
chr3R	6912811	6912870	60	5	5	0	0.00188727	0.00416983	up	6912820	1.03542
chr3R	7067201	7067420	220	20	19	0	0.000863295	0.0019878	up	7067370	1.16543
chr3R	7085961	7086650	690	68	68	0	1.42151e-28	6.83114e-27	up	7086340	3.58397
chr3R	7124171	7124540	370	34	34	0	0.000604313	0.00142111	up	7124520	1.1713
chr3R	7151001	7151210	210	20	20	0	5.28932e-06	1.58588e-05	up	7151080	1.47369
chr3R	7186631	7187140	510	50	50	0	3.31478e-13	2.16127e-12	up	7186840	2.44943
chr3R	7471741	7471980	240	23	23	0	2.28443e-07	8.05448e-07	up	7471830	1.72898
chr3R	7477491	7477800	310	30	30	0	3.76734e-11	2.0431e-10	up	7477720	2.21649
chr3R	7508541	7508660	120	9	9	0	3.11572e-10	1.53131e-09	up	7508620	2.12396
chr3R	7530441	7530690	250	24	24	0	2.75776e-05	7.59297e-05	up	7530470	1.41728
chr3R	7644461	7644750	290	28	28	0	1.93658e-11	1.07381e-10	up	7644650	2.215
chr3R	7779701	7780040	340	33	33	0	3.4181e-17	3.45808e-16	up	7779830	2.81014
chr3R	7780101	7780210	110	9	9	0	3.70229e-06	1.1363e-05	up	7780180	1.47836
chr3R	7780271	7780460	190	18	18	0	1.47368e-07	5.32248e-07	up	7780380	1.74825
chr3R	7886041	7886640	600	59	59	0	3.98365e-29	2.272e-27	up	7886280	3.76756
chr3R	7907451	7907650	200	19	15	0	0.00196939	0.00433833	up	7907590	1.10418
chr3R	7977591	7978120	530	52	52	0	6.74934e-30	4.70973e-28	up	7977900	3.83061
chr3R	7981131	7981720	590	55	55	0	4.15811e-08	1.60093e-07	up	7981370	1.89297
chr3R	7999391	7999880	490	48	48	0	2.43932e-14	1.7729e-13	up	7999730	2.47289
chr3R	8122371	8122420	50	4	4	0	4.74866e-05	0.000127236	up	8122410	1.30723
chr3R	8127551	8128340	790	76	73	0	9.25063e-14	6.36748e-13	up	8128050	2.43681
chr3R	8233351	8233470	120	11	11	0	3.06418e-08	1.20023e-07	up	8233450	1.82515
chr3R	8301091	8301600	510	50	50	0	1.96882e-17	2.04773e-16	up	8301340	2.74937
chr3R	8305291	8305870	580	50	47	0	5.70968e-19	6.90751e-18	up	8305420	3.08271
chr3R	8308671	8308870	200	19	19	0	2.92933e-10	1.44243e-09	up	8308780	2.11068
chr3R	8316751	8316920	170	16	16	0	0.00345213	0.00736095	up	8316820	1.04487
chr3R	8349381	8349790	410	40	39	0	1.57903e-11	8.85005e-11	up	8349670	2.25014
chr3R	8356781	8356820	40	3	3	0	2.43624e-06	7.61691e-06	up	8356800	1.43919
chr3R	8356941	8356990	50	3	3	0	0.000277845	0.000684718	up	8356980	1.15272
chr3R	8357091	8357110	20	1	1	0	0.000312439	0.000764165	up	8357100	1.05186
chr3R	8660271	8660740	470	46	46	0	7.42367e-15	5.77644e-14	up	8660550	2.6396
chr3R	8747551	8747710	160	13	12	0	4.78824e-07	1.6179e-06	up	8747690	1.64086
chr3R	8747751	8747830	80	7	7	0	0.00033151	0.000807385	up	8747760	1.20419
chr3R	8820601	8821360	760	74	68	0	6.82132e-27	2.51083e-25	up	8820820	3.46783
chr3R	8824161	8824270	110	10	9	0	0.000224001	0.000558121	up	8824230	1.25636
chr3R	8863151	8863610	460	45	45	0	7.19482e-19	8.62381e-18	up	8863260	3.10404
chr3R	8938421	8938900	480	47	47	0	8.25144e-17	8.06497e-16	up	8938620	2.74453
chr3R	8944851	8945410	560	55	55	0	2.07981e-21	3.1562e-20	up	8945190	3.10279
chr3R	9006241	9006520	280	27	27	0	1.70223e-10	8.51935e-10	up	9006350	2.06964
chr3R	9008211	9008370	160	14	14	0	2.34169e-10	1.16523e-09	up	9008330	2.10014
chr3R	9014961	9015290	330	32	32	0	1.16319e-07	4.26337e-07	up	9015180	1.74574
chr3R	9020231	9020310	80	7	7	0	0.000954741	0.00218962	up	9020290	1.11351
chr3R	9039201	9039780	580	57	57	0	4.12475e-09	1.78693e-08	up	9039520	1.9467
chr3R	9214341	9214790	450	43	42	0	5.00147e-17	4.98227e-16	up	9214460	2.72981
chr3R	9237841	9237980	140	13	13	0	3.3244e-07	1.14566e-06	up	9237960	1.67067
chr3R	9258331	9258380	50	4	4	0	4.62199e-05	0.00012397	up	9258350	1.28817
chr3R	9258611	9258980	370	33	33	0	2.91287e-07	1.01258e-06	up	9258810	1.73867
chr3R	9259111	9259180	70	6	6	0	4.78694e-06	1.4478e-05	up	9259150	1.43934
chr3R	9260521	9260590	70	5	5	0	2.33927e-05	6.51332e-05	up	9260550	1.34945
chr3R	9328021	9328090	70	5	5	0	7.82096e-06	2.29716e-05	up	9328080	1.43827
chr3R	9328671	9329280	610	60	60	0	1.38974e-20	1.9484e-19	up	9328950	3.05482
chr3R	9334881	9335060	180	14	14	0	3.14393e-05	8.62877e-05	up	9334930	1.37433
chr3R	9401231	9401300	70	6	6	0	7.76449e-08	2.9012e-07	up	9401290	1.73318
chr3R	9456551	9456760	210	19	19	0	8.33577e-08	3.10349e-07	up	9456590	1.79305
chr3R	9460951	9460980	30	2	2	0	0.000348585	0.00084619	up	9460970	1.06614
chr3R	9496821	9497090	270	26	26	0	2.29668e-15	1.88009e-14	up	9496910	2.51609
chr3R	9504191	9504610	420	41	41	0	9.22897e-15	7.06465e-14	up	9504490	2.55521
chr3R	9677411	9678220	810	77	77	0	4.14595e-16	3.74217e-15	up	9677860	2.73112
chr3R	9725661	9726230	570	56	56	0	1.10488e-14	8.32271e-14	up	9725820	2.52388
chr3R	9763171	9763720	550	54	54	0	5.86339e-22	9.48007e-21	up	9763530	3.27307
chr3R	9784401	9784680	280	27	27	0	1.05893e-11	6.02617e-11	up	9784590	2.26973
chr3R	9809291	9809770	480	41	39	0	8.73467e-14	6.02831e-13	up	9809410	2.63335
chr3R	9868271	9869350	1080	107	107	0	3.04466e-26	9.51915e-25	up	9868630	3.63531
chr3R	9986041	9986480	440	43	42	0	4.81591e-23	8.89487e-22	up	9986200	3.1953
chr3R	10042901	10043040	140	13	13	0	5.10033e-09	2.18586e-08	up	10043010	1.92483
chr3R	10089661	10089860	200	19	19	0	5.50148e-06	1.64474e-05	up	10089680	1.51322
chr3R	10091101	10091190	90	7	7	0	6.36629e-05	0.000167806	up	10091130	1.3133
chr3R	10120071	10120470	400	36	36	0	2.42054e-10	1.20216e-09	up	10120400	2.15383
chr3R	10144271	10144690	420	41	41	0	5.90458e-14	4.15241e-13	up	10144340	2.62261
chr3R	10170761	10171070	310	29	29	0	1.2748e-14	9.50609e-14	up	10170880	2.67006
chr3R	10311991	10312150	160	11	11	0	4.628e-07	1.56784e-06	up	10312090	1.67449
chr3R	10331441	10331550	110	9	9	0	8.67062e-08	3.22353e-07	up	10331540	1.77714
chr3R	10437251	10437300	50	4	4	0	0.000836856	0.00193206	up	10437270	1.08724
chr3R	10675031	10675820	790	78	78	0	7.47734e-34	1.29358e-31	up	10675300	4.01236
chr3R	10677341	10678020	680	65	65	0	2.183e-22	3.75158e-21	up	10677720	3.13359
chr3R	10893301	10893940	640	63	63	0	3.39448e-28	1.50575e-26	up	10893600	3.54169
chr3R	11201911	11202110	200	18	18	0	3.69589e-10	1.80279e-09	up	11202030	2.08684
chr3R	11208761	11209120	360	31	31	0	1.36957e-08	5.5969e-08	up	11208940	1.90452
chr3R	11209841	11210120	280	23	23	0	9.35482e-07	3.07873e-06	up	11210000	1.6516
chr3R	11216281	11216570	290	28	28	0	1.51708e-09	6.88856e-09	up	11216410	1.94334
chr3R	11221301	11222010	710	69	69	0	3.06922e-30	2.24355e-28	up	11221650	3.6963
chr3R	11225871	11225970	100	8	8	0	1.13516e-06	3.69373e-06	up	11225890	1.57146
chr3R	11235091	11235260	170	16	16	0	7.85972e-06	2.30593e-05	up	11235210	1.48992
chr3R	11285371	11285580	210	20	20	0	1.09213e-19	1.39955e-18	up	11285480	3.12854
chr3R	11407651	11407740	90	8	8	0	7.98114e-05	0.000208151	up	11407710	1.24066
chr3R	11431611	11431890	280	24	23	0	7.83387e-08	2.92292e-07	up	11431710	1.75028
chr3R	11557511	11557650	140	13	13	0	2.4568e-09	1.09355e-08	up	11557610	1.96555
chr3R	11568361	11568900	540	53	53	0	9.65584e-14	6.61604e-13	up	11568650	2.48159
chr3R	11581341	11581420	80	4	3	0	0.00124326	0.00281647	up	11581410	1.05135
chr3R	11619761	11620270	510	50	47	0	6.10604e-12	3.55672e-11	up	11619960	2.20686
chr3R	11628551	11628570	20	1	1	0	0.000123563	0.000316375	up	11628560	1.12409
chr3R	11628631	11628650	20	1	1	0	0.000101598	0.000261975	up	11628640	1.1313
chr3R	11694651	11695270	620	61	61	0	1.0244e-20	1.45662e-19	up	11694970	3.1561
chr3R	11749921	11750140	220	21	21	0	0.000297175	0.00073062	up	11749930	1.27469
chr3R	11819461	11819560	100	9	9	0	2.12899e-10	1.06245e-09	up	11819470	2.08782
chr3R	11822431	11822510	80	7	7	0	4.2442e-05	0.000114666	up	11822450	1.33068
chr3R	11882541	11882780	240	23	23	0	1.4213e-12	8.70906e-12	up	11882660	2.34178
chr3R	11967411	11967710	300	29	29	0	7.61189e-05	0.000198721	up	11967600	1.36294
chr3R	12121141	12121560	420	41	41	0	1.81967e-21	2.76952e-20	up	12121420	2.91069
chr3R	12321421	12321450	30	2	2	0	2.16434e-07	7.6623e-07	up	12321430	1.61387
chr3R	12329431	12329480	50	4	4	0	6.64589e-15	5.20244e-14	up	12329450	2.69861
chr3R	12383581	12383610	30	2	2	0	0.000106322	0.000273852	up	12383590	1.18272
chr3R	12383641	12384360	720	71	71	0	1.26966e-14	9.49499e-14	up	12383960	2.63928
chr3R	12426021	12426310	290	28	28	0	1.05031e-08	4.34697e-08	up	12426270	1.87921
chr3R	12638001	12638270	270	24	24	0	6.58623e-13	4.18903e-12	up	12638120	2.43977
chr3R	12650221	12651020	800	73	73	0	2.53077e-15	2.05873e-14	up	12650700	2.70748
chr3R	12652861	12652930	70	6	6	0	6.5214e-16	5.71724e-15	up	12652920	2.92401
chr3R	12660681	12660730	50	2	2	0	7.12502e-05	0.000186856	up	12660720	1.20902
chr3R	12660791	12660810	20	1	1	0	2.22881e-08	8.88443e-08	up	12660800	1.71752
chr3R	12660891	12661250	360	35	35	0	1.93714e-12	1.1704e-11	up	12660960	2.36552
chr3R	12691371	12691830	460	45	45	0	1.60422e-17	1.682e-16	up	12691650	2.92915
chr3R	12697491	12697790	300	29	29	0	1.02334e-13	6.96089e-13	up	12697620	2.43816
chr3R	12712371	12712650	280	27	27	0	5.83344e-08	2.20026e-07	up	12712500	1.72083
chr3R	12712761	12712810	50	4	4	0	0.000107092	0.000275563	up	12712770	1.22694
chr3R	12980561	12981090	530	52	52	0	1.5204e-23	3.02332e-22	up	12980870	3.14055
chr3R	12997751	12997840	90	8	8	0	0.00147556	0.00330662	up	12997770	1.07937
chr3R	13011321	13011680	360	35	35	0	1.88021e-18	2.13998e-17	up	13011390	2.96715
chr3R	13030741	13030860	120	10	10	0	1.98236e-06	6.28109e-06	up	13030770	1.56735
chr3R	13051981	13052230	250	22	22	0	1.6594e-08	6.70216e-08	up	13052100	1.866
chr3R	13078131	13078600	470	39	39	0	7.85647e-15	6.08583e-14	up	13078520	2.59072
chr3R	13088441	13088670	230	22	22	0	9.73357e-13	6.08641e-12	up	13088650	2.44387
chr3R	13208631	13208680	50	4	4	0	8.20649e-08	3.05755e-07	up	13208660	1.71454
chr3R	13232701	13232800	100	9	9	0	0.000345709	0.000839996	up	13232780	1.1594
chr3R	13264141	13264320	180	16	16	0	2.64112e-06	8.23267e-06	up	13264150	1.5805
chr3R	13286301	13286460	160	11	11	0	2.38645e-06	7.47024e-06	up	13286410	1.54238
chr3R	13309041	13309490	450	44	44	0	9.01535e-23	1.6303e-21	up	13309330	3.48967
chr3R	13360241	13360500	260	24	24	0	9.70031e-11	5.02943e-10	up	13360310	2.15323
chr3R	13381601	13382150	550	54	54	0	6.11464e-15	4.80833e-14	up	13381920	2.50569
chr3R	13402871	13403650	780	75	75	0	4.9664e-34	8.88814e-32	up	13403360	4.03128
chr3R	13434711	13435550	840	79	76	0	1.77439e-31	1.64448e-29	up	13435060	3.95684
chr3R	13628541	13628560	20	1	1	0	0.000393841	0.000949831	up	13628550	1.02049
chr3R	13660681	13661220	540	53	50	0	1.43421e-08	5.84267e-08	up	13660690	1.99509
chr3R	13674501	13675060	560	55	53	0	2.36407e-34	4.54427e-32	up	13674850	4.21425
chr3R	13683221	13683270	50	4	4	0	0.000100345	0.000259616	up	13683260	1.15677
chr3R	13833341	13834010	670	66	66	0	7.0367e-21	1.02298e-19	up	13833690	3.25042
chr3R	13838011	13838030	20	1	1	0	2.29443e-08	9.13196e-08	up	13838020	1.72295
chr3R	13958841	13958900	60	5	5	0	8.08225e-05	0.000210682	up	13958860	1.26184
chr3R	13964461	13964860	400	39	39	0	2.85646e-19	3.5723e-18	up	13964770	3.21895
chr3R	14307931	14307990	60	2	2	0	0.000382121	0.00092371	up	14307980	1.04758
chr3R	14308041	14308180	140	13	13	0	9.94135e-08	3.6749e-07	up	14308120	1.737
chr3R	14308261	14308490	230	22	22	0	8.61719e-06	2.50691e-05	up	14308290	1.51912
chr3R	14308701	14308980	280	27	27	0	3.51889e-10	1.72389e-09	up	14308870	2.00045
chr3R	14309021	14309040	20	1	1	0	0.000202787	0.000508525	up	14309030	1.08822
chr3R	14326811	14327110	300	29	29	0	7.40888e-11	3.88405e-10	up	14326940	2.07059
chr3R	14392801	14392860	60	5	5	0	3.41676e-05	9.32824e-05	up	14392820	1.34537
chr3R	14393011	14393050	40	3	3	0	0.000166303	0.000420415	up	14393020	1.19219
chr3R	14511301	14511810	510	48	45	0	4.64518e-11	2.5055e-10	up	14511450	2.23044
chr3R	14625571	14625820	250	24	24	0	1.75569e-05	4.97383e-05	up	14625630	1.46047
chr3R	14741011	14741640	630	62	62	0	1.03324e-08	4.27976e-08	up	14741390	1.89607
chr3R	14823041	14823250	210	18	18	0	6.40853e-15	5.02827e-14	up	14823110	2.63111
chr3R	14894051	14894870	820	81	81	0	1.00586e-21	1.57716e-20	up	14894410	3.25128
chr3R	14904041	14904520	480	47	47	0	1.04287e-30	8.20078e-29	up	14904270	3.76286
chr3R	15135201	15135640	440	42	42	0	3.30261e-09	1.44891e-08	up	15135300	1.91337
chr3R	15147761	15147930	170	16	16	0	0.000532859	0.00126223	up	15147770	1.20719
chr3R	15242281	15242640	360	35	35	0	4.48807e-14	3.19521e-13	up	15242530	2.41533
chr3R	15320541	15320590	50	4	4	0	0.000516876	0.00122717	up	15320580	1.11191
chr3R	15333131	15333440	310	30	30	0	7.37054e-11	3.86785e-10	up	15333240	2.13831
chr3R	15438001	15438590	590	58	58	0	1.02254e-13	6.96089e-13	up	15438320	2.40082
chr3R	15688501	15688790	290	27	27	0	1.73686e-11	9.67939e-11	up	15688630	2.21914
chr3R	15754741	15754880	140	13	13	0	1.46365e-07	5.28994e-07	up	15754810	1.73061
chr3R	15792391	15793790	1400	135	135	0	1.00426e-09	4.63298e-09	up	15793440	2.03843
chr3R	16003861	16004590	730	67	67	0	1.08831e-23	2.21503e-22	up	16004280	3.23749
chr3R	16040991	16041530	540	49	49	0	3.09311e-16	2.87692e-15	up	16041110	2.75087
chr3R	16050521	16050880	360	35	35	0	1.74271e-17	1.81985e-16	up	16050690	3.04369
chr3R	16068101	16068510	410	40	40	0	9.37412e-11	4.87004e-10	up	16068340	2.22143
chr3R	16068601	16068650	50	4	4	0	0.000287569	0.000707673	up	16068640	1.15383
chr3R	16098731	16099350	620	61	61	0	2.67992e-22	4.53056e-21	up	16098980	3.09498
chr3R	16146741	16147050	310	30	30	0	3.11379e-09	1.37187e-08	up	16146920	1.8259
chr3R	16180521	16180770	250	24	24	0	2.66757e-15	2.16323e-14	up	16180580	2.60109
chr3R	16180811	16180850	40	3	3	0	1.4536e-08	5.91238e-08	up	16180840	1.80974
chr3R	16197721	16197770	50	4	4	0	0.00157468	0.00351508	up	16197750	1.01757
chr3R	16260301	16261170	870	86	70	0	7.95493e-25	1.88521e-23	up	16260610	3.27436
chr3R	16272521	16272950	430	42	42	0	1.02865e-12	6.41667e-12	up	16272780	2.33492
chr3R	16305031	16305050	20	1	1	0	2.34153e-06	7.34737e-06	up	16305040	1.41791
chr3R	16305141	16305510	370	36	36	0	1.90909e-07	6.78641e-07	up	16305290	1.69192
chr3R	16310431	16310520	90	6	6	0	1.25313e-06	4.05977e-06	up	16310490	1.55111
chr3R	16310551	16310570	20	1	1	0	9.32178e-05	0.000242263	up	16310560	1.14745
chr3R	16342081	16342250	170	16	16	0	3.56149e-05	9.70295e-05	up	16342140	1.39352
chr3R	16350921	16351330	410	40	40	0	6.09847e-15	4.80289e-14	up	16351300	2.74507
chr3R	16359281	16359420	140	13	13	0	1.00361e-06	3.29457e-06	up	16359370	1.62548
chr3R	16374151	16374480	330	31	31	0	2.59936e-20	3.495e-19	up	16374230	3.28079
chr3R	16431721	16432000	280	27	22	0	1.76644e-07	6.31391e-07	up	16431940	1.68431
chr3R	16454051	16454130	80	6	6	0	2.70104e-09	1.19918e-08	up	16454120	1.96796
chr3R	16611491	16611820	330	32	32	0	8.14859e-09	3.40376e-08	up	16611500	1.97756
chr3R	16619861	16620090	230	20	20	0	3.80579e-16	3.47136e-15	up	16620050	2.91952
chr3R	16620321	16620400	80	6	6	0	7.94515e-07	2.63653e-06	up	16620390	1.57966
chr3R	16624491	16625260	770	76	76	0	3.24518e-23	6.1694e-22	up	16624960	3.2615
chr3R	16639571	16640250	680	67	67	0	1.71659e-15	1.4396e-14	up	16639990	2.59779
chr3R	16647141	16647370	230	22	22	0	0.000214403	0.00053575	up	16647150	1.30519
chr3R	16655561	16656650	1090	108	108	0	3.47704e-27	1.33673e-25	up	16656100	3.90338
chr3R	16798111	16798140	30	2	2	0	0.000139332	0.000354651	up	16798120	1.14603
chr3R	16798241	16799020	780	74	70	0	1.27455e-41	9.44991e-39	up	16798520	5.84086
chr3R	16899461	16899630	170	16	16	0	1.52351e-08	6.18702e-08	up	16899530	1.82259
chr3R	16969561	16970090	530	52	52	0	3.74303e-17	3.7721e-16	up	16969860	2.57622
chr3R	16977641	16978440	800	79	79	0	5.20265e-21	7.67095e-20	up	16978130	3.20924
chr3R	16978541	16978620	80	5	5	0	2.59333e-08	1.02587e-07	up	16978550	1.80352
chr3R	17040431	17040450	20	1	1	0	4.17149e-05	0.000112819	up	17040440	1.20786
chr3R	17043311	17043460	150	14	12	0	0.00334715	0.00714885	up	17043450	1.02456
chr3R	17079731	17080510	780	77	77	0	1.69239e-23	3.33974e-22	up	17080140	3.22985
chr3R	17149471	17149640	170	14	14	0	3.74863e-06	1.14985e-05	up	17149580	1.51999
chr3R	17231731	17232020	290	28	28	0	2.44244e-14	1.7729e-13	up	17231900	2.41743
chr3R	17534391	17535070	680	67	67	0	1.14119e-39	5.92278e-37	up	17534730	4.55398
chr3R	17535111	17535170	60	5	5	0	1.40221e-08	5.72577e-08	up	17535150	1.85209
chr3R	17603451	17603940	490	48	48	0	1.22641e-18	1.42715e-17	up	17603760	2.84021
chr3R	17615191	17615210	20	1	1	0	5.07531e-07	1.71156e-06	up	17615200	1.52399
chr3R	17671061	17671120	60	5	5	0	2.68341e-07	9.37208e-07	up	17671070	1.60468
chr3R	17718721	17719260	540	50	50	0	4.54019e-08	1.73901e-07	up	17718900	1.81905
chr3R	17811171	17811290	120	10	10	0	7.54946e-11	3.95375e-10	up	17811260	2.13104
chr3R	17919111	17919400	290	28	28	0	1.55893e-13	1.04804e-12	up	17919290	2.38482
chr3R	18164421	18164560	140	13	13	0	9.13911e-05	0.000237754	up	18164520	1.30494
chr3R	18242061	18242900	840	83	82	0	3.80387e-28	1.67306e-26	up	18242460	3.54717
chr3R	18298831	18299190	360	35	35	0	8.86001e-13	5.56701e-12	up	18298980	2.25982
chr3R	18366341	18366520	180	17	17	0	2.66288e-05	7.35517e-05	up	18366410	1.36475
chr3R	18412761	18413210	450	44	44	0	3.26832e-09	1.43751e-08	up	18413080	1.9878
chr3R	18507821	18508020	200	19	19	0	4.8186e-16	4.30439e-15	up	18507920	2.7077
chr3R	18628671	18628820	150	14	14	0	1.02036e-14	7.75351e-14	up	18628720	2.68979
chr3R	18659421	18659550	130	12	12	0	4.55288e-05	0.000122305	up	18659510	1.3419
chr3R	18677591	18677740	150	14	14	0	1.81085e-12	1.09922e-11	up	18677650	2.40636
chr3R	18731391	18731460	70	5	5	0	3.31847e-05	9.06945e-05	up	18731400	1.33636
chr3R	18798791	18799020	230	22	22	0	6.01972e-12	3.51037e-11	up	18798830	2.29784
chr3R	18928741	18929180	440	42	42	0	6.80731e-06	2.01885e-05	up	18929080	1.50372
chr3R	18983561	18984220	660	65	63	0	4.36822e-21	6.47745e-20	up	18983840	2.97608
chr3R	19014201	19014320	120	11	11	0	4.71059e-08	1.79968e-07	up	19014250	1.73792
chr3R	19044461	19045190	730	67	67	0	4.33044e-19	5.31323e-18	up	19044830	3.0903
chr3R	19094171	19095100	930	92	92	0	2.85795e-14	2.0601e-13	up	19094440	2.56438
chr3R	19095881	19096880	1000	96	96	0	2.18617e-25	5.7889e-24	up	19096430	3.30216
chr3R	19156811	19157150	340	33	31	0	0.00031902	0.000778792	up	19157010	1.21007
chr3R	19162381	19162500	120	8	8	0	3.20202e-06	9.86846e-06	up	19162440	1.48368
chr3R	19403181	19403490	310	29	28	0	1.14691e-05	3.30143e-05	up	19403320	1.45575
chr3R	19508521	19508610	90	8	8	0	6.2084e-05	0.000163811	up	19508530	1.31632
chr3R	19566121	19566580	460	45	45	0	1.75553e-23	3.45122e-22	up	19566430	3.5326
chr3R	19638641	19638800	160	14	14	0	9.3496e-05	0.000242744	up	19638790	1.32568
chr3R	19638861	19638920	60	5	5	0	0.00121842	0.0027626	up	19638870	1.05386
chr3R	19644381	19644880	500	45	44	0	2.11381e-08	8.44547e-08	up	19644520	1.86781
chr3R	19861351	19861560	210	19	17	0	0.000658355	0.00153843	up	19861420	1.1962
chr3R	19904971	19905060	90	8	8	0	1.19342e-07	4.36801e-07	up	19905010	1.70663
chr3R	19915601	19915660	60	4	4	0	3.4211e-09	1.49583e-08	up	19915650	1.90558
chr3R	19915721	19916110	390	33	33	0	4.84463e-10	2.32811e-09	up	19915770	2.11536
chr3R	19929071	19929210	140	11	11	0	5.08294e-11	2.72244e-10	up	19929110	2.20492
chr3R	20008571	20008940	370	36	35	0	1.84309e-07	6.56529e-07	up	20008900	1.73566
chr3R	20083161	20083230	70	6	6	0	2.42886e-10	1.20514e-09	up	20083170	2.09511
chr3R	20129521	20129600	80	7	7	0	5.29176e-05	0.000140915	up	20129590	1.34127
chr3R	20129671	20129700	30	2	2	0	2.66473e-06	8.30128e-06	up	20129680	1.46182
chr3R	20154691	20155020	330	32	32	0	9.6546e-19	1.13622e-17	up	20154860	2.88237
chr3R	20252231	20252980	750	74	63	0	9.19609e-34	1.49149e-31	up	20252570	4.03368
chr3R	20327961	20328420	460	45	40	0	2.83923e-08	1.11549e-07	up	20328120	1.88021
chr3R	20337151	20337240	90	3	3	0	0.00182323	0.00403865	up	20337160	1.00832
chr3R	20464311	20464410	100	9	9	0	2.4395e-10	1.20857e-09	up	20464400	2.08003
chr3R	20551061	20551820	760	75	75	0	5.0282e-18	5.56425e-17	up	20551480	2.7603
chr3R	20557611	20558150	540	53	53	0	2.06877e-16	1.95216e-15	up	20557820	2.64241
chr3R	20579841	20580210	370	36	35	0	1.36828e-05	3.91907e-05	up	20580070	1.47505
chr3R	20592841	20592930	90	8	8	0	0.000271808	0.000671115	up	20592880	1.20154
chr3R	20592961	20592990	30	2	2	0	0.000218723	0.000545756	up	20592980	1.13162
chr3R	20634641	20635470	830	76	76	0	3.07815e-15	2.48454e-14	up	20635060	2.56937
chr3R	20762481	20762550	70	6	6	0	4.1065e-05	0.000111178	up	20762510	1.31942
chr3R	20816161	20816270	110	9	9	0	4.27268e-06	1.3006e-05	up	20816230	1.48475
chr3R	20830591	20830740	150	14	14	0	4.53437e-05	0.000121935	up	20830690	1.35438
chr3R	20832611	20832760	150	14	14	0	2.14667e-08	8.57016e-08	up	20832690	1.83065
chr3R	20850361	20850600	240	23	23	0	5.45561e-09	2.33042e-08	up	20850490	1.97265
chr3R	20867901	20868100	200	19	19	0	6.79691e-09	2.87263e-08	up	20868030	1.92231
chr3R	20948091	20948760	670	64	38	0	0.000243486	0.000604636	up	20948630	1.30175
chr3R	20949801	20950100	300	29	29	0	2.77318e-06	8.60621e-06	up	20950030	1.56553
chr3R	20984181	20984210	30	2	2	0	0.00020292	0.000508525	up	20984190	1.13977
chr3R	20984341	20984400	60	5	5	0	0.000328572	0.00080098	up	20984390	1.12131
chr3R	21064421	21065120	700	69	64	0	2.25213e-09	1.00504e-08	up	21064650	1.95854
chr3R	21069721	21070060	340	32	32	0	2.99307e-12	1.78758e-11	up	21069960	2.29288
chr3R	21073231	21073480	250	24	24	0	1.76073e-11	9.79443e-11	up	21073390	2.12407
chr3R	21111311	21111390	80	7	7	0	2.78218e-09	1.23309e-08	up	21111340	1.94779
chr3R	21155711	21156670	960	95	94	0	3.51814e-25	8.99466e-24	up	21156050	3.4222
chr3R	21203051	21203100	50	4	4	0	0.00211694	0.00463193	up	21203080	1.00768
chr3R	21203181	21203530	350	34	33	0	1.89597e-07	6.74441e-07	up	21203420	1.75704
chr3R	21256301	21256840	540	53	53	0	6.01819e-19	7.26382e-18	up	21256520	2.87992
chr3R	21385961	21385980	20	1	1	0	0.000102108	0.000263128	up	21385970	1.14236
chr3R	21386021	21386530	510	50	50	0	4.13254e-18	4.60255e-17	up	21386280	3.10078
chr3R	21408351	21408790	440	43	42	0	1.07891e-18	1.26687e-17	up	21408580	2.69037
chr3R	21661141	21661160	20	1	1	0	0.000131777	0.000336576	up	21661150	1.11835
chr3R	21671781	21671960	180	17	17	0	0.00010161	0.000261975	up	21671910	1.34534
chr3R	21777651	21778270	620	61	61	0	8.63562e-21	1.23129e-19	up	21777860	3.11421
chr3R	21822451	21823010	560	55	55	0	1.27735e-31	1.29989e-29	up	21822760	3.87047
chr3R	21888991	21889710	720	70	70	0	1.82968e-15	1.52425e-14	up	21889360	2.71549
chr3R	22093781	22094240	460	42	42	0	7.25199e-28	3.08507e-26	up	22094120	3.50931
chr3R	22341281	22341380	100	9	9	0	0.000174352	0.000439691	up	22341310	1.17324
chr3R	22356301	22356890	590	58	58	0	4.84857e-31	4.12526e-29	up	22356460	3.77474
chr3R	22362391	22362550	160	15	15	0	8.61542e-07	2.85166e-06	up	22362540	1.66057
chr3R	22362591	22362760	170	16	16	0	3.84817e-06	1.17815e-05	up	22362600	1.50577
chr3R	22397221	22397650	430	42	41	0	1.02708e-15	8.8649e-15	up	22397300	2.67902
chr3R	22462201	22462390	190	18	18	0	6.83435e-09	2.88611e-08	up	22462240	1.87556
chr3R	22491501	22491710	210	20	20	0	0.000152885	0.000387438	up	22491550	1.23621
chr3R	22528891	22529100	210	20	20	0	8.01216e-22	1.27166e-20	up	22528900	3.86949
chr3R	22529211	22529270	60	5	5	0	0.000357239	0.00086558	up	22529260	1.16705
chr3R	22530461	22530980	520	50	50	0	3.34389e-08	1.30487e-07	up	22530740	1.86
chr3R	22587421	22587620	200	19	19	0	2.38609e-05	6.633e-05	up	22587600	1.41628
chr3R	22639201	22639860	660	65	65	0	7.72732e-18	8.39012e-17	up	22639610	2.74476
chr3R	22726551	22726830	280	26	20	0	0.00276249	0.00596892	up	22726670	1.06395
chr3R	22793931	22794510	580	57	57	0	1.06319e-22	1.91595e-21	up	22794160	3.07747
chr3R	23118111	23118280	170	16	16	0	2.70416e-05	7.45728e-05	up	23118220	1.40502
chr3R	23127951	23128120	170	16	16	0	1.25514e-06	4.06374e-06	up	23128010	1.60777
chr3R	23158071	23158280	210	20	20	0	9.88181e-11	5.11842e-10	up	23158080	2.26045
chr3R	23214651	23215060	410	40	40	0	3.09073e-19	3.83754e-18	up	23214900	2.98454
chr3R	23331171	23331260	90	8	8	0	0.000132165	0.000337401	up	23331230	1.24954
chr3R	23331321	23331790	470	46	45	0	2.51568e-09	1.1188e-08	up	23331390	1.97711
chr3R	23356161	23356220	60	5	5	0	4.99363e-05	0.000133318	up	23356170	1.29765
chr3R	23356281	23356400	120	11	11	0	1.42094e-07	5.15713e-07	up	23356340	1.71139
chr3R	23356661	23356770	110	10	10	0	0.00145939	0.00327463	up	23356670	1.06792
chr3R	23358351	23358890	540	53	53	0	3.18404e-32	3.67226e-30	up	23358620	3.87104
chr3R	23522131	23522840	710	69	69	0	2.96649e-22	4.97679e-21	up	23522470	3.36022
chr3R	23522931	23522950	20	1	1	0	3.83223e-05	0.000104132	up	23522940	1.22689
chr3R	23601751	23601960	210	19	19	0	1.15485e-10	5.92261e-10	up	23601810	2.17011
chr3R	23602071	23602180	110	10	10	0	7.60848e-06	2.24236e-05	up	23602080	1.4786
chr3R	23694581	23694660	80	5	5	0	1.44342e-07	5.2241e-07	up	23694620	1.64758
chr3R	23733021	23733260	240	23	23	0	1.2592e-13	8.50947e-13	up	23733030	2.592
chr3R	23781491	23781730	240	21	21	0	6.04617e-09	2.56789e-08	up	23781600	1.89379
chr3R	23819091	23819860	770	75	75	0	1.9505e-26	6.44784e-25	up	23819390	3.40342
chr3R	23820121	23820360	240	20	20	0	3.2881e-09	1.44498e-08	up	23820330	1.9466
chr3R	23859541	23859900	360	35	35	0	9.94327e-16	8.61529e-15	up	23859720	2.51278
chr3R	23923021	23923180	160	15	14	0	7.8523e-06	2.30506e-05	up	23923040	1.4491
chr3R	23923281	23923420	140	13	13	0	1.48943e-06	4.77758e-06	up	23923300	1.61063
chr3R	23931471	23931560	90	8	8	0	2.74649e-08	1.08315e-07	up	23931490	1.80235
chr3R	24031631	24032210	580	53	47	0	2.71502e-12	1.62713e-11	up	24031880	2.27215
chr3R	24230051	24230700	650	64	54	0	4.31714e-07	1.47021e-06	up	24230430	1.74465
chr3R	24252611	24252760	150	13	13	0	6.11017e-09	2.58872e-08	up	24252740	1.93488
chr3R	24271291	24271580	290	28	26	0	3.29276e-08	1.28685e-07	up	24271400	1.75138
chr3R	24271631	24271690	60	5	5	0	0.000382477	0.000924142	up	24271670	1.16255
chr3R	24279241	24279880	640	63	63	0	1.07663e-22	1.93346e-21	up	24279490	3.11474
chr3R	24333151	24333590	440	43	43	0	2.37128e-14	1.73093e-13	up	24333490	2.61304
chr3R	24359881	24360470	590	58	58	0	5.43762e-29	2.97066e-27	up	24360210	3.88313
chr3R	24530391	24530470	80	7	7	0	1.48431e-07	5.35342e-07	up	24530460	1.69244
chr3R	24543991	24544120	130	12	12	0	0.000114722	0.000294318	up	24544040	1.2669
chr3R	24625351	24625850	500	49	45	0	1.5944e-08	6.46479e-08	up	24625640	1.89552
chr3R	24654991	24655010	20	1	1	0	6.90683e-05	0.000181388	up	24655000	1.1794
chr3R	24662091	24662550	460	45	45	0	1.22267e-17	1.30034e-16	up	24662250	3.05421
chr3R	24662581	24662600	20	1	1	0	0.000496205	0.00118242	up	24662590	1.02223
chr3R	24662731	24662810	80	7	7	0	6.13188e-08	2.30779e-07	up	24662790	1.75233
chr3R	24719391	24719640	250	23	23	0	2.82194e-06	8.73858e-06	up	24719500	1.53847
chr3R	24787331	24787690	360	35	35	0	2.8634e-16	2.66805e-15	up	24787520	2.64707
chr3R	24944941	24945110	170	16	16	0	3.30255e-06	1.01602e-05	up	24945020	1.51835
chr3R	25039151	25039190	40	3	3	0	8.32992e-05	0.000216921	up	25039180	1.24701
chr3R	25122971	25123450	480	47	46	0	3.32385e-07	1.14566e-06	up	25123310	1.67985
chr3R	25193571	25194320	750	74	74	0	1.69442e-49	2.1985e-46	up	25194000	6.07866
chr3R	25245241	25246020	780	77	77	0	5.13881e-25	1.25213e-23	up	25245720	3.31479
chr3R	25247521	25247780	260	25	25	0	1.1247e-09	5.16566e-09	up	25247670	2.00853
chr3R	25388421	25388470	50	2	2	0	6.50785e-05	0.000171277	up	25388430	1.22478
chr3R	25407301	25407490	190	17	17	0	2.44258e-11	1.3429e-10	up	25407430	2.19606
chr3R	25512741	25512950	210	20	20	0	2.41221e-19	3.03868e-18	up	25512940	3.34733
chr3R	25627021	25627300	280	25	25	0	7.25224e-13	4.59014e-12	up	25627130	2.41032
chr3R	25661311	25661740	430	42	42	0	1.20228e-10	6.14762e-10	up	25661410	2.16646
chr3R	25721211	25721260	50	4	4	0	2.32172e-07	8.16932e-07	up	25721230	1.64723
chr3R	25754031	25754170	140	13	13	0	2.81115e-05	7.71951e-05	up	25754160	1.36866
chr3R	25881181	25882230	1050	104	104	0	1.20053e-30	9.1629e-29	up	25881520	3.75793
chr3R	25887941	25888830	890	88	88	0	1.19748e-28	5.93526e-27	up	25888430	3.57464
chr3R	25893311	25893500	190	18	18	0	1.61382e-12	9.84223e-12	up	25893420	2.36335
chr3R	26103501	26103810	310	30	30	0	4.95039e-10	2.37674e-09	up	26103590	1.90754
chr3R	26137181	26137310	130	12	12	0	1.71148e-13	1.14319e-12	up	26137270	2.47687
chr3R	26188541	26189340	800	79	79	0	2.56433e-29	1.52976e-27	up	26188910	3.76276
chr3R	26261551	26261870	320	31	31	0	1.7329e-11	9.67068e-11	up	26261690	2.17604
chr3R	26261931	26261990	60	5	5	0	2.06402e-05	5.78728e-05	up	26261980	1.32299
chr3R	26317781	26317880	100	9	9	0	0.00206242	0.00452598	up	26317860	1.0716
chr3R	26318041	26318210	170	16	16	0	4.4797e-10	2.16477e-09	up	26318130	2.03068
chr3R	26452251	26452520	270	26	26	0	1.52463e-14	1.12879e-13	up	26452390	2.59477
chr3R	26472341	26472570	230	19	19	0	2.15571e-06	6.7848e-06	up	26472420	1.58701
chr3R	26535851	26536550	700	66	66	0	4.67953e-25	1.1456e-23	up	26536180	3.29378
chr3R	26566431	26567340	910	89	89	0	2.38453e-29	1.45369e-27	up	26567030	3.78329
chr3R	26655471	26655730	260	25	25	0	1.25028e-13	8.47078e-13	up	26655640	2.49311
chr3R	26717491	26717650	160	15	15	0	6.61602e-11	3.49665e-10	up	26717570	2.13361
chr3R	26859791	26859860	70	4	4	0	0.000614999	0.00144427	up	26859800	1.10958
chr3R	26861831	26861940	110	10	10	0	1.52846e-06	4.89673e-06	up	26861920	1.58907
chr3R	26862441	26862490	50	3	3	0	0.0010233	0.00233756	up	26862450	1.02205
chr3R	26862651	26862730	80	7	7	0	6.14327e-05	0.000162257	up	26862670	1.30595
chr3R	26863061	26863380	320	30	30	0	3.80192e-08	1.47144e-07	up	26863240	1.84132
chr3R	26863451	26863540	90	8	8	0	6.02924e-05	0.000159408	up	26863490	1.29362
chr3R	26864231	26864280	50	3	3	0	3.79802e-05	0.000103257	up	26864270	1.27428
chr3R	26881351	26881920	570	56	55	0	1.97366e-26	6.46456e-25	up	26881550	3.42487
chr3R	26912891	26912970	80	7	7	0	4.88582e-06	1.47341e-05	up	26912900	1.45964
chr3R	26945171	26945480	310	30	26	0	5.28377e-14	3.73099e-13	up	26945440	2.58854
chr3R	26955791	26955810	20	1	1	0	3.83558e-05	0.000104165	up	26955800	1.21369
chr3R	26955871	26956540	670	63	63	0	2.47243e-11	1.35787e-10	up	26956030	2.3373
chr3R	26957241	26957440	200	19	19	0	4.3007e-08	1.65216e-07	up	26957430	1.79189
chr3R	26966271	26966440	170	12	12	0	5.26475e-07	1.77084e-06	up	26966310	1.6916
chr3R	26985501	26985580	80	7	7	0	1.48772e-05	4.2378e-05	up	26985530	1.4044
chr3R	26988871	26989010	140	13	13	0	3.75347e-10	1.82916e-09	up	26988990	2.10864
chr3R	26989071	26989120	50	3	3	0	4.47479e-06	1.35814e-05	up	26989080	1.45823
chr3R	27027701	27027830	130	12	12	0	1.20695e-14	9.07834e-14	up	27027740	2.66094
chr3R	27056101	27056610	510	48	48	0	4.83681e-13	3.10298e-12	up	27056440	2.49749
chr3R	27071821	27072140	320	31	31	0	4.002e-13	2.5866e-12	up	27071960	2.45532
chr3R	27082601	27083040	440	42	42	0	6.91227e-17	6.82028e-16	up	27082860	2.86132
chr3R	27151391	27151880	490	48	48	0	7.32269e-31	5.93824e-29	up	27151550	3.73981
chr3R	27253141	27253600	460	45	43	0	4.16456e-13	2.68497e-12	up	27253360	2.36432
chr3R	27300811	27300850	40	3	3	0	4.05567e-06	1.23963e-05	up	27300820	1.44662
chr3R	27300951	27301840	890	88	88	0	1.06295e-26	3.65347e-25	up	27301410	3.92889
chr3R	27558941	27559740	800	76	74	0	9.68229e-26	2.74596e-24	up	27559300	3.38366
chr3R	27582541	27582670	130	12	12	0	3.65591e-09	1.59313e-08	up	27582550	1.96298
chr3R	27607381	27607690	310	27	24	0	1.5562e-07	5.59328e-07	up	27607560	1.80093
chr3R	27651751	27652120	370	36	36	0	3.381e-30	2.43714e-28	up	27651930	3.70544
chr3R	27656681	27657510	830	82	82	0	8.53312e-18	9.24302e-17	up	27656980	2.81472
chr3R	27922401	27922580	180	14	14	0	0.000323488	0.000789329	up	27922520	1.1747
chr3R	27937851	27938380	530	52	52	0	1.2541e-16	1.21206e-15	up	27938150	2.64663
chr3R	27948031	27948600	570	56	56	0	1.16143e-28	5.89331e-27	up	27948480	4.48655
chr3R	28047311	28047400	90	8	8	0	4.43196e-08	1.70132e-07	up	28047350	1.79547
chr3R	28302801	28302890	90	7	5	0	0.000377737	0.000913965	up	28302810	1.1868
chr3R	28336511	28336730	220	21	21	0	0.000149381	0.000379114	up	28336580	1.27621
chr3R	28339961	28340240	280	27	27	0	7.15856e-05	0.000187641	up	28339980	1.37467
chr3R	28345381	28345590	210	20	20	0	1.38355e-12	8.48774e-12	up	28345470	2.37924
chr3R	28599271	28600270	1000	99	99	0	2.60332e-16	2.43885e-15	up	28599550	2.60462
chr3R	28605781	28606180	400	39	39	0	3.13838e-12	1.86791e-11	up	28605930	2.27667
chr3R	28634771	28635780	1010	100	100	0	7.79666e-36	2.02323e-33	up	28635470	4.19901
chr3R	28635881	28635950	70	6	6	0	3.54136e-07	1.218e-06	up	28635900	1.62072
chr3R	28844651	28845430	780	77	77	0	1.00451e-25	2.83338e-24	up	28845040	3.32176
chr3R	28887811	28887930	120	9	9	0	0.001464	0.00328215	up	28887840	1.0933
chr3R	29122861	29123250	390	38	38	0	8.15198e-09	3.40376e-08	up	29122890	1.94603
chr3R	29319571	29319770	200	19	19	0	2.43776e-11	1.34167e-10	up	29319720	2.2174
chr3R	29319931	29320070	140	13	13	0	2.40882e-29	1.45369e-27	up	29319990	4.24677
chr3R	29320181	29320530	350	34	34	0	1.92667e-22	3.34428e-21	up	29320230	3.26639
chr3R	29489011	29489450	440	43	38	0	1.85909e-13	1.2386e-12	up	29489320	2.47971
chr3R	29493481	29493630	150	14	11	0	0.00158315	0.00353249	up	29493570	1.05572
chr3R	29591341	29591990	650	63	63	0	8.78441e-20	1.13129e-18	up	29591760	2.91266
chr3R	29682511	29682860	350	32	32	0	1.63916e-08	6.62558e-08	up	29682650	1.86643
chr3R	29725381	29725900	520	51	51	0	2.78393e-11	1.52411e-10	up	29725510	2.20578
chr3R	29748901	29749050	150	14	12	0	0.00204998	0.00450059	up	29748990	1.10108
chr3R	29799221	29799650	430	42	40	0	5.25777e-11	2.81318e-10	up	29799430	2.23782
chr3R	29806901	29807140	240	19	19	0	0.00387706	0.00820299	up	29807030	1.05246
chr3R	29835231	29835400	170	16	16	0	0.000443058	0.00106408	up	29835380	1.20046
chr3R	29857421	29857890	470	46	46	0	2.86134e-21	4.31697e-20	up	29857610	3.2862
chr3R	29858731	29859030	300	29	29	0	4.09689e-09	1.77635e-08	up	29859000	1.95764
chr3R	29868711	29869390	680	67	67	0	2.96049e-29	1.7264e-27	up	29869000	3.72201
chr3R	29904101	29904370	270	26	26	0	6.49657e-16	5.70511e-15	up	29904250	2.75491
chr3R	29907781	29907860	80	7	7	0	1.129e-07	4.14684e-07	up	29907790	1.70205
chr3R	29963211	29963380	170	16	16	0	4.91036e-11	2.63272e-10	up	29963260	2.16795
chr3R	30015251	30015340	90	8	8	0	6.33546e-06	1.88322e-05	up	30015310	1.44065
chr3R	30022311	30022880	570	56	56	0	4.35569e-12	2.56595e-11	up	30022560	2.11656
chr3R	30046141	30046510	370	36	34	0	1.65139e-05	4.68858e-05	up	30046440	1.43395
chr3R	30046561	30046680	120	11	11	0	2.13558e-06	6.72959e-06	up	30046640	1.49746
chr3R	30046751	30046850	100	9	9	0	1.47997e-05	4.21803e-05	up	30046820	1.40849
chr3R	30052531	30052650	120	11	11	0	1.07101e-06	3.50477e-06	up	30052560	1.56713
chr3R	30121741	30122280	540	53	53	0	3.15994e-16	2.9304e-15	up	30121880	2.85938
chr3R	30134331	30134780	450	44	44	0	8.00571e-25	1.88862e-23	up	30134600	3.5106
chr3R	30150821	30150840	20	1	1	0	7.16187e-07	2.38729e-06	up	30150830	1.51086
chr3R	30153811	30154280	470	46	46	0	2.55345e-18	2.87471e-17	up	30154090	2.88472
chr3R	30195451	30195880	430	42	42	0	1.52855e-17	1.61243e-16	up	30195660	2.9215
chr3R	30243651	30243710	60	3	3	0	4.86812e-05	0.000130235	up	30243690	1.26558
chr3R	30464141	30464190	50	4	4	0	4.09086e-05	0.000110812	up	30464180	1.31698
chr3R	30464231	30464300	70	5	5	0	2.09113e-08	8.36128e-08	up	30464260	1.79497
chr3R	30467221	30467360	140	13	13	0	2.68968e-06	8.374e-06	up	30467290	1.5388
chr3R	30527311	30527380	70	5	5	0	1.24614e-05	3.5811e-05	up	30527330	1.3858
chr3R	30527811	30528120	310	29	29	0	1.49487e-07	5.38775e-07	up	30527980	1.78038
chr3R	30528951	30529250	300	29	29	0	1.63721e-15	1.38165e-14	up	30529100	2.57912
chr3R	30601611	30602270	660	65	65	0	1.20077e-28	5.93526e-27	up	30601940	3.62527
chr3R	30806421	30807590	1170	116	116	0	5.98687e-33	7.96714e-31	up	30807030	3.97538
chr3R	30807771	30808810	1040	103	103	0	1.56381e-31	1.47567e-29	up	30808500	3.83946
chr3R	30826811	30826870	60	3	3	0	0.000226607	0.000563802	up	30826840	1.16115
chr3R	30826901	30827290	390	37	37	0	6.15727e-08	2.31567e-07	up	30827160	1.76449
chr3R	30844901	30845010	110	10	10	0	1.9021e-12	1.15057e-11	up	30844910	2.4019
chr3R	30888831	30889630	800	75	74	0	3.98257e-33	5.86761e-31	up	30889180	3.9369
chr3R	30898501	30899130	630	60	60	0	1.07777e-15	9.2763e-15	up	30898820	2.65249
chr3R	30946431	30946980	550	54	54	0	2.49862e-16	2.345e-15	up	30946560	2.74996
chr3R	31053981	31054210	230	22	22	0	0.000137628	0.000350656	up	31054110	1.27193
chr3R	31086351	31086770	420	41	41	0	1.51903e-21	2.33248e-20	up	31086580	2.9902
chr3R	31196741	31196860	120	11	11	0	1.37928e-05	3.94842e-05	up	31196800	1.40315
chr3R	31263801	31263840	40	3	3	0	5.44682e-05	0.000144821	up	31263810	1.21043
chr3R	31263881	31264350	470	46	46	0	9.62976e-27	3.38428e-25	up	31264110	3.57898
chr3R	31380921	31381700	780	77	77	0	7.50026e-24	1.55085e-22	up	31381360	3.58145
chr3R	31404841	31405160	320	31	31	0	5.35591e-12	3.13031e-11	up	31405120	2.33021
chr3R	31457721	31458740	1020	100	100	0	1.86158e-26	6.19335e-25	up	31458320	3.38953
chr3R	31580741	31580760	20	1	1	0	0.000217002	0.000541721	up	31580750	1.0886
chr3R	31580851	31580880	30	2	2	0	0.000202895	0.000508525	up	31580860	1.13582
chr3R	31596261	31596600	340	33	33	0	3.39363e-12	2.01291e-11	up	31596420	2.20663
chr3R	31668971	31669370	400	39	39	0	4.13831e-25	1.03758e-23	up	31669190	3.5873
chr3R	31771941	31772130	190	18	18	0	1.86067e-05	5.24546e-05	up	31771980	1.39723
chr3R	31945571	31945960	390	38	38	0	1.04616e-11	5.96002e-11	up	31945870	2.25831
chr3R	31991681	31991720	40	2	2	0	0.00102874	0.00234895	up	31991690	1.01118
chr3R	32052081	32052610	530	52	52	0	3.02926e-10	1.49023e-09	up	32052310	1.99315
chr4	47601	47670	70	6	6	0	0.000429949	0.00103451	up	47660	1.07905
chr4	67381	67490	110	10	10	0	0.000250784	0.000621868	up	67460	1.16016
chr4	68651	69300	650	64	64	0	5.50378e-19	6.6896e-18	up	69090	2.82459
chr4	132051	132270	220	21	21	0	2.15476e-06	6.7848e-06	up	132110	1.57255
chr4	193821	194030	210	16	16	0	5.53444e-07	1.86035e-06	up	193960	1.65461
chr4	359581	359990	410	40	40	0	7.20438e-07	2.39992e-06	up	359850	1.68157
chr4	415531	416080	550	52	52	0	7.51612e-25	1.78939e-23	up	415640	3.33561
chr4	486581	486770	190	16	16	0	0.000178908	0.000449938	up	486710	1.19957
chr4	490401	490550	150	14	14	0	1.27694e-08	5.23483e-08	up	490430	1.87848
chr4	557481	558470	990	98	98	0	7.67373e-08	2.86935e-07	up	558120	1.81921
chr4	610601	610640	40	3	3	0	4.50131e-06	1.36539e-05	up	610620	1.42984
chr4	663221	663410	190	17	11	0	0.00146333	0.00328205	up	663360	1.08965
chr4	697211	697700	490	43	36	0	1.46754e-09	6.66945e-09	up	697640	2.06776
chr4	721991	722420	430	42	42	0	1.50428e-11	8.44937e-11	up	722130	2.26665
chr4	834791	835960	1170	116	116	0	6.57019e-26	1.90499e-24	up	835250	3.80762
chr4	979691	980420	730	72	72	0	1.58447e-23	3.13871e-22	up	980030	3.27712
chr4	1027131	1027550	420	41	33	0	6.15248e-05	0.000162418	up	1027360	1.35588
chr4	1060931	1061110	180	14	12	0	2.79571e-05	7.68525e-05	up	1061000	1.40689
chr4	1112721	1113550	830	82	82	0	1.65115e-15	1.39115e-14	up	1113150	2.67399
chr4	1123561	1124040	480	47	47	0	1.61974e-07	5.81761e-07	up	1123880	1.76355
chrX	123741	123950	210	19	19	0	2.51319e-15	2.05085e-14	up	123940	2.91968
chrX	336821	337340	520	51	51	0	1.57605e-21	2.41289e-20	up	337110	3.49403
chrX	350971	351040	70	6	6	0	5.98291e-07	2.00849e-06	up	350980	1.62057
chrX	351091	351130	40	3	3	0	9.10965e-09	3.78536e-08	up	351120	1.84391
chrX	361521	361770	250	24	24	0	5.46548e-14	3.85405e-13	up	361570	2.52586
chrX	529651	530300	650	62	62	0	8.55795e-28	3.58192e-26	up	529930	3.58926
chrX	546861	547080	220	19	19	0	3.60231e-10	1.76045e-09	up	546940	2.12585
chrX	547111	547180	70	6	6	0	1.6376e-10	8.21174e-10	up	547140	2.11793
chrX	621201	621470	270	26	26	0	5.90842e-15	4.66029e-14	up	621380	2.66318
chrX	629471	629680	210	20	20	0	9.8314e-10	4.54363e-09	up	629580	1.99221
chrX	635641	635830	190	17	17	0	2.7807e-07	9.70534e-07	up	635760	1.69357
chrX	647031	647100	70	6	6	0	6.17576e-10	2.91914e-09	up	647060	2.00613
chrX	655891	656410	520	51	51	0	1.37599e-25	3.71948e-24	up	656170	3.34508
chrX	658181	658320	140	13	13	0	2.7243e-08	1.07604e-07	up	658230	1.83842
chrX	759241	759730	490	48	48	0	2.85752e-22	4.81511e-21	up	759520	3.13578
chrX	765071	765530	460	45	45	0	1.60682e-24	3.65762e-23	up	765220	3.21623
chrX	843461	843900	440	41	41	0	3.65501e-14	2.62009e-13	up	843810	2.60971
chrX	927781	927890	110	9	9	0	1.06757e-06	3.4957e-06	up	927880	1.594
chrX	935191	935300	110	10	10	0	4.23692e-10	2.05127e-09	up	935240	2.02611
chrX	1200701	1201280	580	55	55	0	2.41676e-17	2.48376e-16	up	1201040	2.90941
chrX	1215171	1215250	80	7	7	0	3.72072e-07	1.27547e-06	up	1215220	1.63624
chrX	1236601	1236960	360	35	35	0	9.40009e-24	1.92073e-22	up	1236730	3.50096
chrX	1239871	1240120	250	24	24	0	2.85097e-12	1.70664e-11	up	1239910	2.36481
chrX	1286281	1286650	370	35	35	0	2.98037e-11	1.62994e-10	up	1286420	2.23103
chrX	1287191	1287320	130	12	12	0	5.64355e-10	2.68224e-09	up	1287250	2.05638
chrX	1288841	1289270	430	42	42	0	2.69992e-19	3.38468e-18	up	1289060	2.90003
chrX	1315451	1315790	340	32	32	0	1.21122e-17	1.29081e-16	up	1315570	2.9008
chrX	1316131	1316160	30	2	2	0	8.98319e-07	2.96394e-06	up	1316140	1.53463
chrX	1322391	1322500	110	10	10	0	1.03679e-07	3.82713e-07	up	1322470	1.71968
chrX	1399891	1399950	60	4	4	0	1.30844e-10	6.67074e-10	up	1399940	2.10915
chrX	1400001	1400050	50	4	4	0	2.85972e-08	1.12184e-07	up	1400010	1.79469
chrX	1512631	1513260	630	62	62	0	5.7268e-29	3.06413e-27	up	1512960	3.61597
chrX	1517261	1517280	20	1	1	0	2.07349e-05	5.80755e-05	up	1517270	1.25071
chrX	1517321	1517400	80	7	7	0	4.65692e-11	2.5072e-10	up	1517360	2.19952
chrX	1517451	1517610	160	15	15	0	6.35076e-12	3.69098e-11	up	1517570	2.32625
chrX	1517821	1518040	220	21	21	0	1.44406e-12	8.83808e-12	up	1518030	2.48738
chrX	1523491	1523870	380	37	37	0	3.17439e-10	1.55867e-09	up	1523660	2.03048
chrX	1560221	1560260	40	3	3	0	6.23355e-11	3.30799e-10	up	1560230	2.12334
chrX	1560321	1560340	20	1	1	0	8.94621e-06	2.59826e-05	up	1560330	1.32014
chrX	1772571	1772590	20	1	1	0	0.000299951	0.000736747	up	1772580	1.05382
chrX	1772661	1773130	470	42	42	0	5.35049e-15	4.24603e-14	up	1772850	2.60906
chrX	1773271	1773390	120	10	10	0	2.33518e-08	9.27992e-08	up	1773310	1.85305
chrX	1819141	1819210	70	5	5	0	9.07048e-12	5.19028e-11	up	1819150	2.29167
chrX	1873611	1873850	240	21	21	0	4.72418e-08	1.80283e-07	up	1873750	1.83754
chrX	1890041	1890210	170	16	16	0	1.91031e-09	8.62884e-09	up	1890110	1.96055
chrX	1922801	1923160	360	35	35	0	9.28806e-19	1.09557e-17	up	1923010	3.08605
chrX	1953051	1953380	330	32	22	0	1.53141e-05	4.35985e-05	up	1953360	1.50772
chrX	2080151	2080770	620	59	59	0	3.68235e-23	6.97496e-22	up	2080380	3.34305
chrX	2093901	2094380	480	47	47	0	1.05482e-21	1.64399e-20	up	2094240	3.13859
chrX	2112901	2113070	170	13	13	0	9.10262e-08	3.37689e-07	up	2112970	1.74696
chrX	2214171	2214250	80	7	7	0	1.4584e-05	4.16113e-05	up	2214240	1.42234
chrX	2214291	2214440	150	14	14	0	3.80969e-08	1.47334e-07	up	2214320	1.81844
chrX	2270661	2271120	460	45	45	0	8.16387e-21	1.1737e-19	up	2270920	2.97867
chrX	2340111	2340130	20	1	1	0	0.000385731	0.000931138	up	2340120	1.03707
chrX	2340201	2340280	80	5	5	0	3.09924e-08	1.21305e-07	up	2340270	1.78237
chrX	2383141	2383360	220	21	21	0	1.95872e-16	1.85846e-15	up	2383330	2.90746
chrX	2419311	2420030	720	68	68	0	4.80785e-33	6.56651e-31	up	2419690	4.13414
chrX	2443821	2444250	430	42	42	0	1.42256e-22	2.51125e-21	up	2444030	3.06792
chrX	2447791	2447810	20	1	1	0	9.86248e-09	4.09163e-08	up	2447800	1.77432
chrX	2469881	2470150	270	26	26	0	1.74288e-16	1.65974e-15	up	2470040	2.72555
chrX	2524541	2524760	220	21	21	0	1.81672e-15	1.51588e-14	up	2524660	2.69968
chrX	2645701	2645830	130	12	12	0	5.55363e-06	1.65937e-05	up	2645740	1.49428
chrX	2732281	2732350	70	6	6	0	4.93069e-06	1.48608e-05	up	2732330	1.4104
chrX	2947621	2947740	120	11	11	0	2.15683e-10	1.07531e-09	up	2947720	2.07957
chrX	2949481	2949510	30	2	2	0	9.57936e-06	2.77593e-05	up	2949500	1.36453
[truncated: 290 more rows]
