# Supplementary material for: Essential role of Cp190 in physical and regulatory boundary formation
Source: Sci Adv. 2022 May 13;8(19):eabl8834. doi: 10.1126/sciadv.abl8834 (PMC9106302; doi:10.1126/sciadv.abl8834)
Supplement: Supplementary file 2 — Data S1 to S15 [file sciadv.abl8834_data_files_s1_to_s15.zip › sciadv.abl8834_data_file_s7.xlsx]

## Sheet: Sheet1
chr	start	end	width	nWindows	logFC.up	logFC.down	PValue	FDR	direction	best.pos	best.logFC
chr2L	72211	72460	250	24	0	24	4.32141e-06	0.000102502	down	72360	-2.45578
chr2L	72961	73020	60	5	0	5	0.000586698	0.00874567	down	73010	-1.37759
chr2L	73091	73450	360	33	0	33	1.05505e-05	0.00022653	down	73270	-2.69561
chr2L	122401	122530	130	12	0	12	4.4088e-05	0.000820079	down	122460	-1.989
chr2L	414661	415080	420	41	0	38	2.03704e-05	0.000410171	down	414730	-2.28879
chr2L	492431	492550	120	11	0	11	0.00058301	0.00870918	down	492440	-1.44852
chr2L	602201	602850	650	63	0	63	2.64657e-13	3.95353e-11	down	602490	-5.36057
chr2L	739931	740600	670	65	0	65	7.77066e-10	4.39982e-08	down	740240	-4.28341
chr2L	1362331	1362710	380	36	0	36	0.000121748	0.00206472	down	1362340	-1.69273
chr2L	1491821	1492360	540	53	0	53	1.44231e-10	9.62915e-09	down	1491970	-4.4562
chr2L	1883931	1884790	860	84	0	68	4.60892e-05	0.000850027	down	1884300	-2.2007
chr2L	2130211	2130280	70	6	0	6	2.21863e-05	0.000440028	down	2130230	-1.69713
chr2L	2585411	2585770	360	33	0	33	0.000180659	0.00293836	down	2585620	-2.08973
chr2L	3472091	3472690	600	59	0	59	3.55464e-11	2.65501e-09	down	3472470	-4.77583
chr2L	3480411	3480430	20	1	0	1	0.000118899	0.00202618	down	3480420	-1.38804
chr2L	3480501	3480820	320	31	0	31	3.92486e-07	1.16765e-05	down	3480610	-2.89954
chr2L	3530481	3530620	140	13	0	13	1.82137e-09	9.47247e-08	down	3530610	-2.46075
chr2L	3530671	3530690	20	1	0	1	1.81228e-05	0.000373138	down	3530680	-1.52634
chr2L	3618801	3618910	110	10	0	10	5.64222e-07	1.62353e-05	down	3618810	-2.2121
chr2L	3657261	3657620	360	35	0	35	1.29032e-06	3.46167e-05	down	3657480	-3.12267
chr2L	3785271	3785600	330	30	0	30	2.85716e-05	0.00055262	down	3785590	-1.8727
chr2L	3785891	3786010	120	11	0	11	0.000102129	0.00175746	down	3786000	-1.59248
chr2L	3786061	3786680	620	61	0	61	1.25152e-10	8.53098e-09	down	3786430	-4.61024
chr2L	4418121	4418270	150	14	0	14	4.75178e-06	0.000111207	down	4418180	-2.16926
chr2L	4661001	4661210	210	20	0	20	5.29023e-07	1.54119e-05	down	4661020	-2.17302
chr2L	5278421	5278960	540	53	0	53	4.00794e-06	9.57135e-05	down	5278440	-2.03443
chr2L	5365531	5366610	1080	107	0	107	1.41213e-11	1.23932e-09	down	5366090	-4.91725
chr2L	5771061	5771080	20	1	0	1	8.11243e-05	0.0014275	down	5771070	-1.42849
chr2L	5771111	5771510	400	39	0	39	9.32919e-10	5.07754e-08	down	5771370	-4.21525
chr2L	5947621	5949450	1830	178	0	120	9.49911e-06	0.00020521	down	5949010	-3.05657
chr2L	6323311	6323970	660	65	0	63	1.51114e-06	3.98863e-05	down	6323640	-3.34536
chr2L	6338421	6338920	500	48	0	48	7.76705e-06	0.000172571	down	6338800	-2.33489
chr2L	6436091	6436240	150	14	0	14	4.92448e-05	0.0009051	down	6436230	-1.96937
chr2L	6526781	6527710	930	92	0	81	7.51114e-08	2.61068e-06	down	6527180	-3.77976
chr2L	6557261	6557870	610	60	0	60	5.98178e-05	0.00108242	down	6557510	-2.68108
chr2L	6684461	6684640	180	17	0	17	0.000323302	0.00507808	down	6684630	-1.54846
chr2L	6684761	6685080	320	31	0	31	3.29417e-07	9.92635e-06	down	6684930	-3.11946
chr2L	6797331	6797940	610	60	0	60	3.26368e-11	2.46391e-09	down	6797660	-4.77259
chr2L	7258011	7258460	450	44	0	44	1.54037e-11	1.31889e-09	down	7258450	-2.904
chr2L	7281211	7282160	950	94	0	75	9.31048e-06	0.00020238	down	7281610	-3.11695
chr2L	7534841	7535490	650	64	0	64	3.23121e-09	1.53286e-07	down	7535140	-4.15941
chr2L	7641761	7641890	130	12	0	12	2.58596e-09	1.26083e-07	down	7641770	-2.71629
chr2L	7642031	7642170	140	13	0	13	1.94527e-06	4.98457e-05	down	7642080	-2.21554
chr2L	7856551	7856650	100	9	0	9	1.77326e-06	4.57722e-05	down	7856590	-2.21678
chr2L	7890571	7891150	580	55	0	55	1.09808e-06	2.98822e-05	down	7890900	-3.00934
chr2L	9540001	9540660	660	64	0	64	0.00051866	0.00784809	down	9540020	-1.6979
chr2L	9567361	9567580	220	21	0	21	1.23129e-05	0.000259606	down	9567500	-2.36045
chr2L	9576621	9576640	20	1	0	1	3.48429e-05	0.000657614	down	9576630	-1.52276
chr2L	9576701	9577110	410	39	0	39	1.86712e-11	1.52431e-09	down	9576850	-3.93291
chr2L	9612461	9612880	420	41	0	41	1.79247e-16	6.99161e-14	down	9612870	-4.91133
chr2L	10986091	10986330	240	23	0	23	2.34406e-06	5.92001e-05	down	10986160	-2.39914
chr2L	11171861	11172300	440	43	0	43	9.60465e-05	0.00166094	down	11172030	-2.15903
chr2L	12424601	12424860	260	25	0	25	3.70771e-08	1.36292e-06	down	12424740	-3.42429
chr2L	13500481	13500840	360	35	0	35	3.9063e-09	1.8163e-07	down	13500520	-3.16566
chr2L	14094691	14094890	200	19	0	19	4.06052e-13	5.93936e-11	down	14094700	-3.12559
chr2L	14160761	14161220	460	44	0	44	2.79229e-08	1.04838e-06	down	14161100	-3.65084
chr2L	14161251	14161370	120	11	0	11	0.000198223	0.00319202	down	14161270	-1.57145
chr2L	14705951	14706840	890	87	0	86	5.68318e-09	2.62511e-07	down	14706470	-4.04492
chr2L	15643721	15644230	510	50	0	50	1.7687e-08	7.13683e-07	down	15643990	-3.83881
chr2L	16816131	16816430	300	29	0	29	6.67164e-09	3.02204e-07	down	16816140	-2.58656
chr2L	17589761	17590160	400	39	0	39	3.64878e-09	1.70787e-07	down	17590020	-3.91213
chr2L	17734571	17734960	390	38	0	37	5.85268e-05	0.00106455	down	17734800	-2.4847
chr2L	17784671	17784920	250	24	0	24	3.40883e-18	1.77872e-15	down	17784910	-5.49796
chr2L	18441261	18441680	420	41	0	41	1.92322e-06	4.94613e-05	down	18441460	-3.05494
chr2L	18665891	18666300	410	40	0	40	1.75476e-08	7.12147e-07	down	18666130	-3.74807
chr2L	18839631	18840150	520	51	0	51	2.05025e-09	1.0356e-07	down	18839670	-3.66575
chr2L	20106691	20106890	200	19	0	19	1.87862e-07	6.02274e-06	down	20106760	-2.80729
chr2L	20120571	20121290	720	71	0	71	1.53951e-15	4.00331e-13	down	20121080	-6.0104
chr2L	20293951	20294570	620	61	0	61	0.000345389	0.00538883	down	20294180	-2.47909
chr2L	20415011	20415110	100	9	0	9	2.52329e-10	1.59604e-08	down	20415020	-2.9212
chr2L	20922871	20923330	460	45	0	45	2.71148e-05	0.000528815	down	20923000	-2.20146
chr2R	1150911	1151160	250	24	0	24	1.37756e-06	3.66358e-05	down	1150980	-2.74452
chr2R	3234221	3234500	280	27	27	0	2.66422e-10	1.67013e-08	up	3234230	2.9198
chr2R	6037701	6037900	200	18	0	18	3.03044e-05	0.000579601	down	6037750	-1.99231
chr2R	6151011	6151600	590	58	0	58	3.9681e-15	9.60691e-13	down	6151350	-5.95664
chr2R	6923021	6923480	460	44	0	44	1.14475e-09	6.08888e-08	down	6923270	-4.17623
chr2R	6923521	6923540	20	1	0	1	0.000314446	0.00496118	down	6923530	-1.30214
chr2R	7940351	7940850	500	45	0	45	0.000190877	0.00308789	down	7940490	-1.63663
chr2R	8251551	8251940	390	38	0	38	1.69799e-14	3.61261e-12	down	8251760	-5.60902
chr2R	8992011	8992940	930	87	0	77	0.000196911	0.00317819	down	8992490	-2.60381
chr2R	9308661	9309070	410	40	0	40	1.17001e-05	0.000248929	down	9308700	-2.21898
chr2R	9810361	9811130	770	76	0	76	1.36962e-07	4.47262e-06	down	9810580	-2.7632
chr2R	9820121	9820360	240	23	0	23	4.82039e-07	1.41016e-05	down	9820290	-2.47742
chr2R	9942791	9943200	410	40	0	40	6.24144e-11	4.51764e-09	down	9943000	-4.69066
chr2R	11452271	11452720	450	42	0	40	0.000145706	0.0023958	down	11452480	-1.70468
chr2R	11628161	11628240	80	7	0	7	7.68233e-07	2.1749e-05	down	11628230	-2.03039
chr2R	11825111	11825340	230	22	0	22	6.39329e-09	2.91476e-07	down	11825300	-3.01006
chr2R	12274281	12274520	240	23	0	23	9.13156e-07	2.5341e-05	down	12274510	-2.01827
chr2R	12521111	12521550	440	41	0	39	5.7193e-08	2.01785e-06	down	12521340	-3.37834
chr2R	13453341	13453930	590	53	0	53	5.83744e-06	0.000134376	down	13453700	-2.36085
chr2R	13967991	13968300	310	30	0	30	8.94029e-07	2.49086e-05	down	13968110	-2.50868
chr2R	14434241	14434490	250	24	0	24	1.78216e-10	1.15857e-08	down	14434420	-4.01818
chr2R	14624451	14625080	630	62	0	62	1.88935e-09	9.75377e-08	down	14624650	-4.21033
chr2R	14935181	14935690	510	50	0	50	1.89227e-08	7.46384e-07	down	14935440	-3.77511
chr2R	15227741	15227820	80	7	7	0	6.02821e-06	0.000138314	up	15227810	1.90718
chr2R	15244691	15245360	670	66	0	60	2.50283e-07	7.80995e-06	down	15245090	-3.43363
chr2R	15339471	15339970	500	49	0	46	1.64945e-09	8.6424e-08	down	15339640	-4.17202
chr2R	15371481	15371610	130	12	0	12	1.74044e-06	4.50909e-05	down	15371600	-1.97647
chr2R	15485371	15485400	30	2	0	2	0.000369067	0.00573279	down	15485390	-1.36583
chr2R	15485591	15485660	70	6	0	6	8.91506e-09	3.96156e-07	down	15485630	-2.50881
chr2R	15818351	15819040	690	62	0	62	2.18162e-09	1.07867e-07	down	15818730	-4.1251
chr2R	15821111	15821710	600	59	0	59	2.74782e-06	6.74562e-05	down	15821450	-3.1326
chr2R	16551711	16552280	570	56	0	56	1.31916e-07	4.34826e-06	down	16551980	-3.64126
chr2R	16594621	16595260	640	60	0	60	1.02137e-10	7.10007e-09	down	16594870	-4.57135
chr2R	16672631	16672890	260	25	0	25	6.82909e-05	0.00122627	down	16672870	-1.78179
chr2R	16672921	16673150	230	21	0	21	9.59745e-11	6.73837e-09	down	16673140	-3.19885
chr2R	16673451	16673470	20	1	0	1	0.000612315	0.00905067	down	16673460	-1.21079
chr2R	16800001	16800540	540	51	0	51	1.07379e-15	3.27786e-13	down	16800270	-6.11161
chr2R	18446271	18446300	30	2	0	2	2.65129e-06	6.59992e-05	down	18446290	-1.85206
chr2R	18446371	18446610	240	23	0	23	2.47936e-08	9.56459e-07	down	18446470	-3.42839
chr2R	18446641	18446660	20	1	0	1	0.000552031	0.00829938	down	18446650	-1.21967
chr2R	18513771	18514500	730	71	0	59	0.000420579	0.00646145	down	18514100	-2.47728
chr2R	19826381	19826530	150	14	0	14	2.56063e-07	7.91989e-06	down	19826510	-2.45674
chr2R	19997551	19997720	170	16	0	16	8.69807e-06	0.000191439	down	19997560	-1.96432
chr2R	20330761	20330840	80	7	0	7	0.000679794	0.00996416	down	20330810	-1.44723
chr2R	20330871	20330890	20	1	0	1	6.65877e-06	0.00015081	down	20330880	-1.6418
chr2R	20884161	20884850	690	67	0	67	5.18465e-12	4.98649e-10	down	20884670	-5.03514
chr2R	20906391	20907030	640	63	0	63	1.24534e-12	1.48196e-10	down	20906710	-5.16819
chr2R	20938051	20938670	620	61	0	61	2.5693e-08	9.75084e-07	down	20938310	-3.85478
chr2R	20976671	20977100	430	42	0	42	4.64173e-07	1.36358e-05	down	20976960	-2.972
chr2R	20977161	20977210	50	3	0	3	4.41518e-05	0.000820079	down	20977170	-1.57457
chr2R	20994611	20995130	520	51	0	34	0.000289665	0.00458049	down	20994710	-1.87529
chr2R	21534931	21536000	1070	106	0	76	1.22825e-06	3.31675e-05	down	21535640	-3.39403
chr2R	21972851	21973340	490	48	0	37	1.99054e-11	1.60639e-09	down	21973020	-3.30493
chr2R	22133921	22134170	250	24	0	24	2.34488e-20	1.64634e-17	down	22134160	-5.28495
chr2R	22297711	22298410	700	69	0	62	4.0068e-06	9.57135e-05	down	22297930	-3.01234
chr2R	23002041	23002210	170	16	0	16	1.48347e-13	2.36715e-11	down	23002060	-3.96084
chr2R	23097111	23097260	150	14	0	14	5.35364e-07	1.55138e-05	down	23097210	-2.48082
chr2R	23652101	23652630	530	51	0	51	1.30037e-08	5.49994e-07	down	23652350	-3.869
chr2R	23709611	23710160	550	54	0	54	3.02172e-06	7.341e-05	down	23709880	-3.04229
chr2R	24313261	24313390	130	12	0	12	5.25633e-06	0.000122607	down	24313290	-1.93869
chr2R	25085421	25086160	740	73	0	73	2.51222e-11	1.96039e-09	down	25085640	-4.81178
chr3L	25911	26170	260	23	23	0	1.16706e-11	1.06414e-09	up	26050	3.12333
chr3L	229361	229430	70	5	5	0	0.000133409	0.00223015	up	229370	1.55153
chr3L	229721	229800	80	7	7	0	0.000280692	0.0044688	up	229780	1.5704
chr3L	246841	248130	1290	121	0	83	2.0728e-05	0.000415803	down	247050	-2.8028
chr3L	505641	506480	840	83	0	83	9.57275e-13	1.17913e-10	down	506170	-5.29137
chr3L	606721	607500	780	77	0	77	2.11908e-07	6.67179e-06	down	607140	-3.74368
chr3L	711871	712540	670	62	0	62	2.69729e-14	5.26047e-12	down	712230	-5.75636
chr3L	857381	857840	460	45	0	45	0.000289174	0.00458049	down	857680	-2.20364
chr3L	967841	968760	920	91	0	54	4.08803e-08	1.4719e-06	down	967850	-2.63285
chr3L	1047621	1047710	90	8	0	8	1.98447e-05	0.000401527	down	1047700	-1.78321
chr3L	1329681	1329870	190	18	0	18	3.03793e-05	0.000579601	down	1329770	-1.97543
chr3L	1352121	1352750	630	62	0	62	9.43968e-06	0.000204556	down	1352400	-3.10215
chr3L	1558581	1558730	150	14	0	9	3.01293e-05	0.000579556	down	1558590	-1.78203
chr3L	1568721	1569080	360	35	0	35	2.51296e-11	1.96039e-09	down	1569070	-2.91471
chr3L	1569111	1569360	250	24	0	13	8.76741e-06	0.000191763	down	1569120	-1.95717
chr3L	1795431	1795610	180	17	0	17	1.54314e-13	2.40764e-11	down	1795490	-3.55879
chr3L	2122401	2122650	250	24	0	24	1.44406e-08	6.02602e-07	down	2122640	-2.3755
chr3L	2237041	2237640	600	59	0	58	1.29178e-06	3.46167e-05	down	2237310	-3.185
chr3L	2408991	2409870	880	87	0	81	0.000142692	0.00235487	down	2409510	-2.66316
chr3L	2466331	2467020	690	68	0	53	0.000522143	0.0078838	down	2466630	-2.47505
chr3L	2485771	2486290	520	51	0	49	5.20801e-19	3.32413e-16	down	2485930	-7.83201
chr3L	2554021	2554750	730	72	36	0	2.37531e-14	4.76487e-12	up	2554530	6.0538
chr3L	2851511	2852600	1090	105	0	81	9.60883e-09	4.24299e-07	down	2852000	-4.06107
chr3L	3239421	3239920	500	49	0	13	6.85593e-05	0.00122795	down	3239430	-1.84847
chr3L	3276981	3277450	470	43	31	0	1.25452e-11	1.12923e-09	up	3277000	3.38789
chr3L	3288441	3288800	360	35	0	35	5.87918e-09	2.69789e-07	down	3288610	-3.93448
chr3L	3616241	3616870	630	62	0	62	5.38044e-13	7.26463e-11	down	3616480	-5.32745
chr3L	3767911	3768250	340	31	0	31	2.46733e-29	1.73231e-25	down	3767920	-8.7185
chr3L	4061661	4062090	430	42	0	16	5.69003e-05	0.00104036	down	4062020	-1.84036
chr3L	4072851	4073060	210	20	0	20	4.61274e-05	0.000850027	down	4072980	-2.05821
chr3L	4169891	4170120	230	22	7	5	1.18679e-17	5.55495e-15	up	4170110	4.61513
chr3L	4170301	4170460	160	15	7	0	2.72226e-06	6.70632e-05	up	4170310	2.02361
chr3L	4532211	4532380	170	16	0	16	2.20531e-05	0.000438626	down	4532370	-1.74002
chr3L	4626111	4626990	880	87	0	55	0.000434295	0.00665761	down	4626590	-2.4637
chr3L	4690551	4691050	500	49	0	49	2.39565e-05	0.000471144	down	4690770	-2.74498
chr3L	4691081	4691130	50	2	0	2	0.000632883	0.00929596	down	4691120	-1.27125
chr3L	4805781	4806410	630	62	0	62	1.10234e-07	3.66802e-06	down	4805890	-3.44077
chr3L	5083411	5083550	140	13	0	13	4.23406e-11	3.12919e-09	down	5083540	-2.97398
chr3L	5368081	5368110	30	2	2	0	3.07625e-10	1.89459e-08	up	5368100	2.65507
chr3L	5749641	5750010	370	36	0	36	1.90295e-08	7.46405e-07	down	5749830	-3.62202
chr3L	5869581	5870320	740	72	0	72	3.85085e-23	1.35184e-19	down	5869780	-8.52101
chr3L	6059221	6059380	160	15	0	15	3.47685e-09	1.63832e-07	down	6059370	-2.43629
chr3L	6082741	6082800	60	5	0	5	0.000119532	0.00203204	down	6082750	-1.52548
chr3L	6094811	6094830	20	1	0	1	5.50113e-06	0.000127892	down	6094820	-1.6772
chr3L	6103671	6103920	250	19	0	19	5.36941e-07	1.55138e-05	down	6103910	-2.13105
chr3L	6124511	6125490	980	97	0	88	0.000370184	0.00573744	down	6124760	-2.50212
chr3L	6264391	6264870	480	47	0	47	2.04784e-09	1.0356e-07	down	6264700	-4.06515
chr3L	6689031	6689410	380	37	0	37	8.24501e-07	2.31553e-05	down	6689240	-2.80363
chr3L	6747271	6747330	60	5	0	5	1.16985e-07	3.8743e-06	down	6747300	-2.04369
chr3L	6752391	6752420	30	2	0	2	1.57336e-05	0.000325858	down	6752410	-1.66747
chr3L	6904091	6904310	220	21	0	21	3.18411e-06	7.68234e-05	down	6904120	-2.079
chr3L	6906831	6907000	170	16	0	16	0.00014213	0.00235352	down	6906870	-1.74675
chr3L	6942261	6942310	50	4	0	4	1.07421e-07	3.60864e-06	down	6942270	-2.09891
chr3L	6994501	6994910	410	40	0	40	9.9792e-09	4.379e-07	down	6994900	-2.56155
chr3L	6995171	6995260	90	8	0	8	3.03937e-10	1.88844e-08	down	6995250	-3.0944
chr3L	6995571	6995600	30	2	0	2	1.03505e-07	3.49378e-06	down	6995580	-2.07749
chr3L	6995671	6995710	40	3	0	3	8.75549e-06	0.000191763	down	6995680	-1.77979
chr3L	7013801	7013860	60	5	0	5	2.54541e-06	6.38262e-05	down	7013810	-1.91006
chr3L	7837201	7837540	340	33	0	33	1.87992e-08	7.46384e-07	down	7837440	-2.57827
chr3L	7868801	7868860	60	4	0	4	8.07285e-23	1.41699e-19	down	7868810	-5.07193
chr3L	7978571	7978930	360	33	0	33	3.35618e-14	6.20099e-12	down	7978920	-3.61879
chr3L	8395071	8395250	180	17	0	17	1.8197e-14	3.75768e-12	down	8395240	-3.44342
chr3L	8651861	8652480	620	58	0	57	6.77065e-06	0.000152361	down	8652220	-2.97804
chr3L	8718651	8719060	410	36	0	36	4.53802e-07	1.33872e-05	down	8718760	-2.66596
chr3L	8748631	8749460	830	82	0	82	2.14565e-13	3.27492e-11	down	8748980	-5.51429
chr3L	9333811	9334040	230	22	0	22	1.01641e-08	4.43242e-07	down	9334030	-2.49904
chr3L	9614031	9614320	290	28	0	28	6.91943e-07	1.97485e-05	down	9614310	-2.15345
chr3L	9751641	9752380	740	73	0	73	1.43241e-06	3.79508e-05	down	9751850	-3.22767
chr3L	9864271	9864700	430	42	31	0	6.84538e-10	3.90743e-08	up	9864330	3.00583
chr3L	10246531	10246710	180	17	0	17	1.29895e-08	5.49994e-07	down	10246540	-2.44341
chr3L	10285001	10285180	180	17	0	17	1.01741e-07	3.45084e-06	down	10285030	-2.73117
chr3L	10320881	10321120	240	23	0	23	2.54759e-08	9.72101e-07	down	10321110	-2.59987
chr3L	10427371	10427630	260	25	0	25	5.87301e-05	0.00106549	down	10427490	-2.33775
chr3L	10462921	10463650	730	70	0	64	1.26467e-13	2.11411e-11	down	10463470	-5.39218
chr3L	10508111	10508210	100	9	0	9	4.24463e-05	0.000792595	down	10508160	-1.75871
chr3L	10661001	10661390	390	38	16	0	3.83276e-08	1.39429e-06	up	10661300	2.63931
chr3L	10898841	10899690	850	84	0	78	9.37573e-07	2.59161e-05	down	10899480	-3.41279
chr3L	11041211	11041410	200	19	0	19	3.10342e-05	0.000588895	down	11041350	-1.89165
chr3L	11047711	11048390	680	67	0	67	3.03891e-09	1.46138e-07	down	11048090	-4.14417
chr3L	11074601	11074640	40	3	0	3	0.000122652	0.00207503	down	11074630	-1.51016
chr3L	11951001	11951120	120	11	0	11	4.56767e-06	0.000107616	down	11951010	-1.91339
chr3L	12002891	12003180	290	28	0	28	5.78549e-05	0.00105506	down	12003050	-2.23313
chr3L	12471491	12471740	250	24	0	24	1.55752e-06	4.09563e-05	down	12471540	-2.22107
chr3L	12526571	12527190	620	61	0	61	0.000206942	0.0033248	down	12527030	-2.4034
chr3L	12861471	12861910	440	43	0	43	1.48906e-07	4.84014e-06	down	12861660	-3.51381
chr3L	13411061	13411440	380	37	0	37	2.97529e-12	3.04824e-10	down	13411250	-4.96437
chr3L	13411501	13411520	20	1	0	1	0.000126927	0.00214219	down	13411510	-1.37275
chr3L	13450421	13450600	180	17	0	17	1.02267e-20	7.978e-18	down	13450590	-5.00499
chr3L	13845261	13845780	520	51	0	51	2.97591e-09	1.44096e-07	down	13845270	-2.50612
chr3L	14111351	14111940	590	58	0	58	3.71847e-12	3.6771e-10	down	14111610	-4.96038
chr3L	14189471	14191230	1760	170	0	113	2.92604e-05	0.000564388	down	14189920	-3.10178
chr3L	14211971	14212900	930	90	0	47	1.26179e-21	1.18559e-18	down	14212890	-5.19214
chr3L	14607381	14608030	650	64	0	60	1.18959e-05	0.00025157	down	14607900	-2.79676
chr3L	14671601	14672060	460	45	0	45	1.25618e-08	5.37781e-07	down	14671620	-2.83203
chr3L	14727751	14727770	20	1	1	0	0.000109817	0.00188056	up	14727760	1.44937
chr3L	14942921	14943010	90	8	0	8	0.000234758	0.00376309	down	14942960	-1.57453
chr3L	15048051	15048740	690	68	0	67	1.78605e-05	0.00036882	down	15048300	-2.87091
chr3L	15142501	15143120	620	56	0	56	1.20963e-08	5.24246e-07	down	15142750	-3.72444
chr3L	15158691	15159090	400	39	39	0	1.97001e-16	7.27972e-14	up	15158700	4.2657
chr3L	15267721	15268370	650	64	0	47	4.39367e-06	0.000103865	down	15267790	-2.17083
chr3L	15554291	15554510	220	21	0	21	0.000508812	0.0077157	down	15554500	-1.46179
chr3L	15588521	15589080	560	54	0	23	2.03888e-05	0.000410171	down	15588550	-1.94126
chr3L	15655231	15655310	80	7	7	0	6.70904e-06	0.00015146	up	15655260	1.93062
chr3L	15966691	15968850	2160	215	215	0	2.04256e-06	5.21484e-05	up	15968780	2.44444
chr3L	16412021	16412800	780	75	0	70	2.52841e-08	9.70054e-07	down	16412610	-3.33911
chr3L	16563251	16563770	520	49	0	49	3.62325e-08	1.33889e-06	down	16563550	-3.6568
chr3L	16711441	16712420	980	95	0	77	6.14745e-05	0.00110954	down	16711740	-2.67753
chr3L	16884121	16884420	300	28	0	28	2.04842e-09	1.0356e-07	down	16884410	-2.50244
chr3L	16884451	16884550	100	7	0	7	8.18856e-05	0.0014373	down	16884460	-1.6268
chr3L	16955251	16955650	400	39	0	39	9.18082e-05	0.00159551	down	16955370	-2.48168
chr3L	17898751	17898900	150	14	0	11	6.85611e-08	2.39486e-06	down	17898760	-2.29107
chr3L	18019541	18020040	500	49	0	49	1.41293e-10	9.53866e-09	down	18020030	-3.01787
chr3L	18235531	18235620	90	8	0	8	7.64537e-08	2.64424e-06	down	18235610	-2.15827
chr3L	18667091	18667420	330	32	0	32	2.6032e-07	8.01626e-06	down	18667340	-2.71593
chr3L	18667461	18667530	70	6	0	6	8.57457e-05	0.00149756	down	18667470	-1.59407
chr3L	18848331	18849010	680	67	0	67	5.35501e-10	3.13313e-08	down	18848340	-2.80123
chr3L	18865761	18866050	290	28	0	28	1.10588e-18	6.47031e-16	down	18865790	-5.47402
chr3L	18968601	18968980	380	35	0	33	0.000483504	0.00737975	down	18968730	-2.10207
chr3L	19516391	19516890	500	49	0	49	1.65211e-07	5.34537e-06	down	19516730	-3.60035
chr3L	20004571	20004900	330	32	0	32	1.35615e-05	0.000285075	down	20004780	-2.60552
chr3L	20711281	20711730	450	42	0	42	6.83665e-10	3.90743e-08	down	20711720	-2.74224
chr3L	21049511	21050130	620	61	0	61	9.22052e-06	0.000201047	down	21049880	-3.10593
chr3L	21285501	21286080	580	57	0	57	7.00514e-07	1.99122e-05	down	21285720	-3.19381
chr3L	21604341	21604860	520	50	0	50	6.66832e-13	8.51241e-11	down	21604500	-5.27026
chr3L	21640491	21641140	650	64	12	0	7.25735e-05	0.00129103	up	21641120	1.92258
chr3L	21652691	21653250	560	55	0	55	4.60314e-13	6.46373e-11	down	21653020	-5.28076
chr3L	21953141	21953280	140	12	0	12	0.000335359	0.005244	down	21953190	-1.5064
chr3L	22267521	22267550	30	2	0	2	7.34877e-05	0.00130292	down	22267530	-1.58122
chr3L	22940201	22940560	360	34	0	34	1.93192e-07	6.16546e-06	down	22940340	-2.90451
chr3L	22958311	22958500	190	18	0	18	3.06579e-08	1.14494e-06	down	22958490	-2.28419
chr3L	23466891	23467050	160	15	0	15	4.69986e-06	0.00011036	down	23467000	-1.91217
chr3L	24141701	24141740	40	2	0	2	4.48174e-05	0.000830246	down	24141710	-1.50438
chr3L	24464141	24464370	230	22	22	0	1.85816e-10	1.18602e-08	up	24464150	3.1221
chr3L	24695281	24695360	80	7	0	7	0.000411829	0.00635484	down	24695330	-1.44888
chr3L	25083701	25083900	200	19	19	0	1.82725e-05	0.000375121	up	25083710	1.89849
chr3L	25562621	25562640	20	1	1	0	0.000582825	0.00870918	up	25562630	1.24506
chr3L	25574281	25574380	100	9	9	0	6.89775e-23	1.41699e-19	up	25574290	8.64336
chr3L	25902881	25903140	260	25	25	0	5.4492e-22	7.65176e-19	up	25902890	8.6778
chr3L	25903181	25903300	120	11	9	0	0.000253112	0.00404806	up	25903190	1.68378
chr3L	26140521	26140540	20	1	1	0	5.96315e-10	3.46011e-08	up	26140530	2.48227
chr3L	26674621	26674660	40	2	2	0	5.67273e-06	0.000131014	up	26674650	1.78358
chr3L	27225121	27225410	290	28	28	0	3.04765e-06	7.37847e-05	up	27225130	2.06653
chr3L	27228951	27229160	210	20	20	0	3.29991e-05	0.000624492	up	27229140	1.86448
chr3L	27229601	27229650	50	4	4	0	5.97401e-11	4.36912e-09	up	27229610	2.83407
chr3L	27944371	27944570	200	19	19	0	0.00036248	0.00564295	up	27944480	1.72183
chr3L	27952151	27952180	30	2	0	2	5.26565e-05	0.000965277	down	27952160	-1.64713
chr3R	2072001	2072050	50	3	3	0	0.000317483	0.00499786	up	2072040	1.423
chr3R	2079151	2079180	30	2	0	2	6.27922e-05	0.00113042	down	2079160	-1.49039
chr3R	2079221	2079330	110	5	0	5	2.32115e-05	0.000457774	down	2079290	-1.69179
chr3R	2818531	2818550	20	1	0	1	1.46304e-05	0.000306586	down	2818540	-1.59664
chr3R	2819311	2819460	150	9	0	9	2.506e-06	6.30633e-05	down	2819420	-1.90817
chr3R	2819951	2819980	30	2	0	2	1.08494e-07	3.62731e-06	down	2819960	-1.98724
chr3R	2959051	2959160	110	10	0	10	0.000135703	0.00226311	down	2959080	-1.63636
chr3R	2960521	2960630	110	9	9	0	8.61956e-05	0.00150169	up	2960610	1.64731
chr3R	2960671	2960700	30	2	2	0	7.15484e-06	0.000160492	up	2960690	1.749
chr3R	3219471	3219490	20	1	0	1	0.000615406	0.00907723	down	3219480	-1.21812
chr3R	3333991	3334060	70	3	0	3	0.000618408	0.00910239	down	3334000	-1.32236
chr3R	3541431	3541510	80	7	0	7	1.75699e-11	1.45128e-09	down	3541440	-2.84338
chr3R	3543321	3543400	80	7	0	7	9.37135e-08	3.20957e-06	down	3543350	-2.10759
chr3R	4969281	4969560	280	27	0	27	7.58195e-05	0.00134088	down	4969380	-2.21984
chr3R	4970111	4971170	1060	104	0	95	1.24861e-08	5.37781e-07	down	4970830	-4.05007
chr3R	5126911	5127490	580	57	0	52	2.69097e-06	6.65256e-05	down	5127040	-3.20562
chr3R	5299131	5299620	490	48	0	48	9.46082e-14	1.66061e-11	down	5299180	-5.00146
chr3R	5300691	5300850	160	15	0	15	2.57891e-06	6.4436e-05	down	5300840	-1.96808
chr3R	6254521	6254640	120	11	0	11	0.000180796	0.00293836	down	6254610	-1.67087
chr3R	6759401	6760090	690	68	0	68	1.74454e-10	1.14471e-08	down	6759740	-4.54127
chr3R	6911911	6913090	1180	116	0	104	3.83506e-05	0.000719944	down	6912380	-2.97468
chr3R	6970691	6970750	60	4	0	4	0.000179174	0.00292554	down	6970710	-1.46258
chr3R	6973271	6973670	400	38	0	38	0.000157637	0.00258591	down	6973400	-2.39481
chr3R	7346321	7347060	740	69	0	69	2.99571e-12	3.04824e-10	down	7346650	-5.09117
chr3R	7808801	7809250	450	44	0	44	0.000128599	0.0021645	down	7808890	-2.13042
chr3R	7810001	7810620	620	60	0	60	1.49867e-15	4.00331e-13	down	7810380	-6.02378
chr3R	7885401	7885590	190	18	0	15	4.03743e-07	1.19607e-05	down	7885580	-2.27567
chr3R	7885781	7886820	1040	103	0	44	3.03631e-05	0.000579601	down	7885790	-1.95867
chr3R	8090811	8090880	70	6	0	6	1.30721e-21	1.18559e-18	down	8090820	-4.80324
chr3R	8316831	8316880	50	4	4	0	2.84302e-06	6.93084e-05	up	8316860	1.92742
chr3R	8928001	8928070	70	6	0	6	0.000503702	0.00765475	down	8928020	-1.34478
chr3R	8979801	8980450	650	61	0	61	1.08444e-06	2.96258e-05	down	8980040	-3.34126
chr3R	9003881	9004050	170	16	0	14	2.84834e-05	0.000552436	down	9003890	-1.74687
chr3R	9496681	9497310	630	62	0	60	7.05592e-11	5.05506e-09	down	9496700	-2.91322
chr3R	9574051	9574650	600	59	0	59	2.03608e-07	6.46847e-06	down	9574350	-3.46145
chr3R	10076801	10076920	120	11	0	11	7.90291e-05	0.00139413	down	10076840	-1.66387
chr3R	10100421	10101120	700	69	0	69	1.57368e-08	6.42373e-07	down	10100820	-3.78923
chr3R	10203441	10204130	690	68	0	67	7.93532e-07	2.2375e-05	down	10203720	-3.31024
chr3R	10311461	10311480	20	1	0	1	0.000165776	0.00271309	down	10311470	-1.34426
chr3R	10415881	10416490	610	60	0	60	5.56561e-12	5.28056e-10	down	10416140	-5.06171
chr3R	10436841	10437480	640	63	0	63	1.12969e-05	0.00024108	down	10437200	-2.94665
chr3R	11243941	11244410	470	46	0	46	0.000114787	0.00196087	down	11244190	-2.37539
chr3R	11269121	11269310	190	18	0	18	4.09321e-06	9.74183e-05	down	11269230	-2.44151
chr3R	11612871	11613640	770	74	0	74	7.52059e-12	7.04027e-10	down	11613320	-4.88197
chr3R	11665341	11666080	740	73	0	70	0.000130464	0.00218612	down	11665890	-2.20033
chr3R	12221941	12222510	570	54	0	54	2.79458e-07	8.56801e-06	down	12222250	-3.31466
chr3R	12402711	12402780	70	6	0	6	0.000282355	0.00448509	down	12402730	-1.58985
chr3R	12723761	12724060	300	29	0	29	2.97566e-14	5.64651e-12	down	12724050	-3.68915
chr3R	13088321	13088720	400	39	11	0	0.000611863	0.00905067	up	13088710	1.62269
chr3R	13299481	13299640	160	15	0	15	1.94769e-05	0.00039637	down	13299630	-1.8091
chr3R	13471411	13471670	260	25	0	25	7.99978e-08	2.75326e-06	down	13471450	-2.51343
chr3R	14088701	14089240	540	45	0	45	3.32449e-07	9.97489e-06	down	14088850	-2.23006
chr3R	14391221	14391690	470	46	0	46	4.38371e-15	1.02594e-12	down	14391430	-5.78022
chr3R	15493191	15493720	530	52	0	52	3.21787e-08	1.19538e-06	down	15493400	-3.60337
chr3R	15803531	15804380	850	83	0	72	0.000494849	0.00753652	down	15804180	-2.3621
chr3R	16205041	16205860	820	81	0	81	1.09517e-13	1.8754e-11	down	16205520	-5.5634
chr3R	16260251	16261340	1090	108	0	68	2.05047e-07	6.48483e-06	down	16261070	-3.71627
chr3R	16431361	16432040	680	64	0	46	0.000142882	0.00235487	down	16431770	-2.66946
chr3R	16497211	16497820	610	59	0	59	9.20047e-11	6.5249e-09	down	16497490	-4.53716
chr3R	16573581	16574320	740	72	0	72	1.53878e-08	6.35369e-07	down	16573900	-3.88288
chr3R	16748621	16748870	250	24	0	24	1.4505e-08	6.02602e-07	down	16748760	-3.56055
chr3R	16782511	16782600	90	8	0	8	0.000577795	0.00866815	down	16782540	-1.48141
chr3R	16798051	16799320	1270	126	5	72	5.50203e-08	1.951e-06	down	16798980	-3.96325
chr3R	16834761	16834920	160	15	0	15	0.000440469	0.00673755	down	16834830	-1.70809
chr3R	16857101	16857360	260	25	0	25	3.45535e-10	2.09138e-08	down	16857110	-2.91564
chr3R	16868951	16869570	620	59	0	59	5.80532e-14	1.04511e-11	down	16869350	-5.65032
chr3R	16919111	16919440	330	32	0	32	8.31965e-10	4.6359e-08	down	16919290	-4.12071
chr3R	16934851	16934970	120	11	0	11	3.05913e-05	0.000582063	down	16934930	-1.89418
chr3R	16957661	16958140	480	46	0	46	3.43981e-10	2.09138e-08	down	16957930	-4.46819
chr3R	16958261	16958280	20	1	0	1	0.00013644	0.00227001	down	16958270	-1.38702
chr3R	17108871	17109140	270	26	0	26	6.38137e-06	0.000145466	down	17109130	-1.87879
chr3R	17151851	17151870	20	1	0	1	0.000610979	0.00905067	down	17151860	-1.21971
chr3R	17402441	17402810	370	36	0	36	8.78795e-09	3.92995e-07	down	17402660	-3.88196
chr3R	17449451	17449720	270	26	0	26	2.53165e-07	7.86493e-06	down	17449600	-3.27572
chr3R	17509541	17509630	90	8	0	8	4.9145e-12	4.79232e-10	down	17509620	-3.08745
chr3R	17616681	17617630	950	94	0	93	2.78884e-12	2.92246e-10	down	17617400	-5.15844
chr3R	17733501	17733590	90	8	0	8	1.21673e-09	6.42305e-08	down	17733580	-2.68666
chr3R	18021161	18021790	630	62	0	62	1.33058e-15	3.88778e-13	down	18021420	-6.12856
chr3R	19187781	19187860	80	7	0	7	1.81514e-12	2.0892e-10	down	19187790	-3.09883
chr3R	19491051	19491360	310	30	0	30	4.0177e-10	2.41096e-08	down	19491180	-4.28473
chr3R	20058851	20059270	420	41	0	41	6.53822e-06	0.000148559	down	20059080	-2.2895
chr3R	20464261	20464500	240	23	0	5	0.000598978	0.0089098	down	20464490	-1.60025
chr3R	20908741	20909080	340	33	0	33	3.92043e-08	1.41883e-06	down	20908940	-3.66986
chr3R	20947921	20948970	1050	104	0	104	9.26465e-10	5.07754e-08	down	20948170	-4.33862
chr3R	21015341	21015380	40	3	0	3	7.72032e-06	0.000172077	down	21015360	-1.72555
chr3R	21179731	21180140	410	40	0	40	9.87245e-07	2.71821e-05	down	21179880	-2.87401
chr3R	21184571	21185330	760	72	0	72	3.78759e-08	1.38503e-06	down	21184800	-3.64847
chr3R	21481781	21482290	510	47	0	47	1.07781e-05	0.00023071	down	21482100	-2.8436
chr3R	21487861	21488100	240	23	0	23	1.34573e-17	5.90523e-15	down	21487870	-4.07548
chr3R	21519991	21521000	1010	100	0	100	2.79536e-11	2.15673e-09	down	21520290	-4.7195
chr3R	22580361	22580810	450	41	0	40	2.26328e-05	0.00044762	down	22580700	-2.44741
chr3R	23157591	23158420	830	82	0	68	4.05e-05	0.000758267	down	23157890	-2.55242
chr3R	23159321	23159340	20	1	0	1	1.00758e-06	2.76336e-05	down	23159330	-1.80765
chr3R	23159401	23159690	290	28	0	28	8.81246e-10	4.87183e-08	down	23159470	-3.89951
chr3R	23331051	23331960	910	90	0	76	0.000255495	0.00407689	down	23331510	-2.71509
chr3R	23538881	23539210	330	32	0	32	1.41932e-08	5.96709e-07	down	23539040	-3.74266
chr3R	23601771	23602240	470	46	5	0	2.22905e-08	8.69452e-07	up	23601780	2.60398
chr3R	23679761	23680250	490	48	0	48	6.09531e-07	1.74674e-05	down	23679980	-3.34269
chr3R	23721781	23721800	20	1	0	1	3.60449e-05	0.000678476	down	23721790	-1.49411
chr3R	23721841	23722280	440	42	0	42	1.34734e-11	1.19742e-09	down	23722140	-4.81316
chr3R	25851081	25851620	540	53	0	53	7.2633e-05	0.00129103	down	25851340	-2.64569
chr3R	26725131	26725560	430	40	0	37	0.000404051	0.00624855	down	26725550	-1.64152
chr3R	26866621	26867250	630	60	0	52	1.46721e-05	0.000306586	down	26866840	-2.72672
chr3R	27547381	27547870	490	47	0	47	2.39796e-07	7.5161e-06	down	27547660	-2.66847
chr3R	28544641	28545710	1070	106	0	106	1.33332e-07	4.37441e-06	down	28545000	-3.34893
chr3R	28672081	28672620	540	53	0	53	1.24056e-12	1.48196e-10	down	28672420	-5.05162
chr3R	29251651	29251870	220	21	0	21	8.45991e-12	7.8154e-10	down	29251660	-2.92803
chr3R	29717041	29717240	200	19	0	19	2.66027e-06	6.59992e-05	down	29717100	-2.18413
chr3R	29858421	29859390	970	93	2	45	3.04184e-11	2.32138e-09	down	29859180	-3.48978
chr3R	29861551	29861850	300	29	0	25	7.28948e-06	0.000162992	down	29861570	-2.01159
chr3R	30208821	30209570	750	74	0	69	4.83752e-13	6.65965e-11	down	30209360	-4.63295
chr3R	30425031	30425340	310	30	0	30	5.80092e-16	1.85128e-13	down	30425330	-3.97988
chr3R	30464371	30464430	60	5	5	0	0.00054705	0.00824214	up	30464380	1.40794
chr3R	30789261	30789710	450	44	0	44	1.35091e-21	1.18559e-18	down	30789340	-9.7784
chr3R	30844501	30845210	710	70	0	24	2.60877e-08	9.84741e-07	down	30845070	-2.86077
chr3R	30870531	30871080	550	53	0	53	2.22047e-15	5.56783e-13	down	30870910	-4.33384
chr3R	31061001	31061760	760	75	0	75	5.93911e-13	7.86764e-11	down	31061540	-5.32721
chr3R	31463041	31463420	380	36	0	36	7.2106e-09	3.24523e-07	down	31463220	-3.48801
chr4	89731	90060	330	32	0	32	2.33202e-09	1.14497e-07	down	90050	-2.56546
chr4	406761	407530	770	72	0	67	1.17948e-05	0.000250186	down	407000	-2.95626
chr4	415511	416880	1370	136	0	107	7.97297e-10	4.47826e-08	down	416580	-4.43477
chr4	424481	424600	120	11	0	11	2.09948e-05	0.000419955	down	424570	-1.76971
chr4	424641	425050	410	40	0	40	5.09519e-10	3.00616e-08	down	424810	-4.23503
chr4	486251	487200	950	94	0	91	9.74935e-08	3.32282e-06	down	486800	-3.69687
chr4	561451	561560	110	10	0	10	6.19752e-17	2.55958e-14	down	561550	-3.71304
chrX	296011	296220	210	20	0	20	2.81747e-07	8.60062e-06	down	296210	-2.11918
chrX	843231	844050	820	80	0	67	2.74946e-05	0.000534736	down	843540	-2.96898
chrX	1009851	1010190	340	33	0	33	0.00041512	0.00639157	down	1010100	-1.88495
chrX	1952931	1953540	610	60	0	60	2.13901e-09	1.07031e-07	down	1953110	-4.33425
chrX	2339881	2340390	510	48	0	40	1.89639e-05	0.000388178	down	2340000	-2.66956
chrX	3480951	3481270	320	31	0	31	4.55886e-08	1.63305e-06	down	3481110	-3.50406
chrX	3741211	3741370	160	15	0	15	0.000326282	0.00511345	down	3741320	-1.64628
chrX	4530061	4530210	150	14	0	14	2.36812e-12	2.55793e-10	down	4530070	-3.00296
chrX	4530301	4530370	70	6	0	6	1.91714e-05	0.000391287	down	4530310	-1.7169
chrX	4554141	4554320	180	17	0	17	5.04143e-10	2.99965e-08	down	4554300	-3.13079
chrX	4765851	4766030	180	17	17	0	8.42888e-05	0.00147579	up	4765860	1.80101
chrX	5289781	5290010	230	22	0	22	2.1179e-16	7.43488e-14	down	5289790	-4.22871
chrX	5521861	5522020	160	15	15	0	1.59824e-06	4.18702e-05	up	5521990	2.55421
chrX	5524491	5524830	340	33	0	33	7.91208e-06	0.000175239	down	5524730	-3.01614
chrX	5580471	5580500	30	2	2	0	1.30104e-13	2.12432e-11	up	5580480	3.26296
chrX	5612921	5613620	700	69	0	47	7.09035e-05	0.0012667	down	5613260	-2.75909
chrX	5883371	5883730	360	35	0	35	1.50099e-12	1.75641e-10	down	5883610	-5.138
chrX	5907921	5908210	290	28	0	28	5.11303e-08	1.82226e-06	down	5908060	-3.51557
chrX	6109751	6110300	550	54	0	54	1.74848e-07	5.63123e-06	down	6110090	-3.58271
chrX	7015041	7015330	290	28	0	28	2.96449e-07	8.9714e-06	down	7015130	-2.34308
chrX	7110611	7110630	20	1	0	1	9.37496e-05	0.00162522	down	7110620	-1.40678
chrX	7162021	7162910	890	87	0	71	2.14946e-09	1.07031e-07	down	7162700	-4.27545
chrX	7241931	7242320	390	38	0	38	3.64875e-07	1.09012e-05	down	7242110	-3.3957
chrX	7710711	7710730	20	1	0	1	1.69343e-06	4.40355e-05	down	7710720	-1.7349
chrX	7710761	7711190	430	41	0	41	2.34228e-12	2.55793e-10	down	7710960	-5.04471
chrX	8251721	8251910	190	18	0	18	1.97496e-05	0.000400758	down	8251900	-1.70656
chrX	9029521	9029720	200	19	0	19	2.28485e-06	5.79132e-05	down	9029530	-2.00339
chrX	9658881	9659130	250	24	0	24	1.54747e-08	6.35369e-07	down	9659010	-3.66119
chrX	9687461	9688200	740	73	0	64	1.1146e-06	3.02147e-05	down	9687960	-3.36138
chrX	9778431	9778850	420	41	0	41	6.81625e-13	8.54588e-11	down	9778680	-5.20226
chrX	10009771	10010480	710	70	0	70	2.26451e-12	2.52367e-10	down	10010220	-5.10064
chrX	10832421	10832750	330	32	0	32	6.5949e-13	8.51241e-11	down	10832430	-3.59795
chrX	11195961	11199740	3780	377	377	0	0.000138373	0.00229672	up	11199350	1.97632
chrX	11200041	11200860	820	81	81	0	9.80477e-05	0.00169138	up	11200140	2.0886
chrX	12035301	12035610	310	30	0	30	1.01468e-09	5.43824e-08	down	12035600	-2.60267
chrX	12437211	12437360	150	14	0	14	6.46438e-08	2.26932e-06	down	12437270	-2.56061
chrX	12568641	12568760	120	11	0	11	1.68733e-06	4.40355e-05	down	12568720	-2.1765
chrX	13401231	13401460	230	22	0	22	3.1906e-12	3.20017e-10	down	13401450	-3.27535
chrX	13563261	13564020	760	75	0	66	0.000104824	0.00179944	down	13563580	-2.73222
chrX	14247191	14247530	340	33	0	33	1.89145e-08	7.46384e-07	down	14247280	-3.11101
chrX	14918541	14918960	420	41	0	40	0.000181325	0.00294014	down	14918940	-1.6547
chrX	14953891	14954360	470	43	0	43	1.89556e-12	2.14657e-10	down	14954080	-5.00512
chrX	14955151	14955490	340	33	0	33	8.31702e-07	2.32645e-05	down	14955180	-2.28164
chrX	15081021	15081370	350	34	0	34	1.2017e-10	8.27172e-09	down	15081180	-4.295
chrX	15137101	15137500	400	39	0	35	2.50314e-05	0.000489541	down	15137490	-1.9967
chrX	15139241	15140030	790	77	0	43	6.1748e-06	0.000141216	down	15139910	-2.74112
chrX	15380351	15380420	70	6	0	6	2.76039e-06	6.75285e-05	down	15380360	-1.85782
chrX	15594601	15594700	100	8	0	8	3.5468e-18	1.77872e-15	down	15594680	-4.38899
chrX	15653531	15653890	360	35	0	35	1.68005e-11	1.40424e-09	down	15653790	-4.58401
chrX	16105221	16105380	160	15	0	15	0.000128865	0.0021645	down	16105310	-1.71651
chrX	16105881	16106080	200	19	0	19	3.23308e-16	1.08093e-13	down	16105890	-4.47389
chrX	16244781	16245040	260	25	0	25	1.45377e-10	9.62915e-09	down	16245020	-2.86014
chrX	16683891	16684120	230	22	20	0	9.96462e-06	0.000214606	up	16684080	2.01499
chrX	16751791	16752490	700	69	46	0	3.39154e-06	8.15481e-05	up	16752270	2.15563
chrX	16846451	16846960	510	50	0	42	2.20658e-06	5.61319e-05	down	16846800	-3.03609
chrX	16967581	16967650	70	6	0	6	5.60516e-06	0.000129881	down	16967640	-1.80655
chrX	17077841	17078730	890	88	0	74	2.45083e-05	0.000480651	down	17077930	-2.6469
chrX	17175811	17176140	330	32	0	32	4.50311e-13	6.45232e-11	down	17176120	-3.18965
chrX	17176171	17176190	20	1	0	1	2.84681e-07	8.65256e-06	down	17176180	-1.87085
chrX	17229831	17230130	300	29	0	29	1.87638e-08	7.46384e-07	down	17229910	-2.64664
chrX	17531831	17532590	760	74	0	74	1.38434e-15	3.88778e-13	down	17532080	-6.10794
chrX	17751571	17752280	710	69	0	69	6.69972e-15	1.51738e-12	down	17751930	-5.90861
chrX	17820151	17820610	460	45	0	45	2.70493e-12	2.87748e-10	down	17820370	-4.99308
chrX	18621621	18622130	510	50	0	50	1.65932e-11	1.40362e-09	down	18621720	-3.84372
chrX	18635031	18635660	630	62	0	53	2.24351e-08	8.70259e-07	down	18635480	-3.93434
chrX	18843371	18843820	450	43	0	43	1.46462e-11	1.26952e-09	down	18843570	-4.77259
chrX	20524931	20525350	420	41	0	41	1.84629e-10	1.18602e-08	down	20525160	-4.47713
chrX	20631981	20632550	570	56	0	56	3.19137e-09	1.52426e-07	down	20632260	-4.03855
chrX	20760271	20760930	660	65	0	65	1.50615e-14	3.30459e-12	down	20760560	-5.85136
chrX	21362901	21363030	130	12	0	12	8.39163e-06	0.000185276	down	21363020	-1.85484
chrX	21715171	21715700	530	52	32	0	1.3342e-06	3.56176e-05	up	21715180	2.22849
chrX	22824691	22825060	370	36	0	36	2.18599e-05	0.000436019	down	22824850	-2.66961
chrX	23290171	23290190	20	1	1	0	1.52966e-05	0.000317743	up	23290180	1.61386
