# Supplementary material for: Essential role of Cp190 in physical and regulatory boundary formation
Source: Sci Adv. 2022 May 13;8(19):eabl8834. doi: 10.1126/sciadv.abl8834 (PMC9106302; doi:10.1126/sciadv.abl8834)
Supplement: Supplementary file 2 — Data S1 to S15 [file sciadv.abl8834_data_files_s1_to_s15.zip › sciadv.abl8834_data_file_s8.xlsx]

## Sheet: Sheet1
chr	start	end	width	nWindows	logFC.up	logFC.down	PValue	FDR	direction	best.pos	best.logFC
chr2L	73131	73580	450	44	44	0	6.74247e-05	0.00024121	up	73180	2.66071
chr2L	121551	121630	80	5	5	0	0.000809973	0.0024927	up	121600	1.43408
chr2L	122111	122930	820	81	81	0	7.95973e-08	4.9663e-07	up	122610	4.54376
chr2L	395121	396040	920	91	91	0	1.18018e-06	5.52748e-06	up	395220	2.66682
chr2L	403631	403960	330	32	32	0	0.000133242	0.000456121	up	403660	2.14787
chr2L	413651	413690	40	3	3	0	0.00111887	0.00338372	up	413670	1.40926
chr2L	413801	415290	1490	148	148	0	3.90619e-11	8.25499e-10	up	414710	5.91587
chr2L	419731	419830	100	9	9	0	0.000335522	0.00109358	up	419740	1.70813
chr2L	421091	421140	50	4	4	0	0.00215525	0.00626145	up	421120	1.49306
chr2L	421201	422020	820	81	81	0	2.56943e-08	1.88078e-07	up	421440	3.72357
chr2L	489561	490620	1060	103	103	0	1.77659e-11	4.13826e-10	up	490270	5.77296
chr2L	492071	492830	760	75	75	0	2.86673e-09	2.93448e-08	up	492450	5.17144
chr2L	496021	496110	90	8	8	0	0.00271343	0.00778384	up	496100	1.36447
chr2L	574291	574530	240	23	23	0	6.85617e-05	0.000244943	up	574450	2.1838
chr2L	601351	601420	70	5	5	0	0.000332111	0.00108381	up	601360	1.49092
chr2L	601501	603230	1730	164	164	0	1.35068e-13	6.67821e-12	up	602450	6.4796
chr2L	603271	603290	20	1	1	0	0.00058153	0.00182831	up	603280	1.33752
chr2L	739841	740960	1120	108	108	0	1.99636e-07	1.11783e-06	up	740350	4.41717
chr2L	819051	819780	730	69	69	0	3.58442e-08	2.49481e-07	up	819500	2.55566
chr2L	826021	826130	110	9	9	0	3.81533e-05	0.000140719	up	826120	1.86346
chr2L	870631	870720	90	7	7	0	0.00052045	0.00164914	up	870640	1.54467
chr2L	871171	872360	1190	118	118	0	3.23236e-11	7.05867e-10	up	871790	5.86667
chr2L	872401	872440	40	3	3	0	0.0021883	0.0063434	up	872420	1.33012
chr2L	872491	872560	70	5	5	0	0.00217842	0.00632527	up	872550	1.36471
chr2L	872621	872640	20	1	1	0	0.00112842	0.00341064	up	872630	1.28135
chr2L	887871	887970	100	9	9	0	1.03322e-08	8.56834e-08	up	887960	2.7542
chr2L	1006551	1007140	590	58	58	0	5.87789e-09	5.38567e-08	up	1007030	3.23919
chr2L	1007221	1007470	250	20	20	0	3.98744e-05	0.000146448	up	1007230	1.90417
chr2L	1183681	1184040	360	35	35	0	1.64538e-08	1.27755e-07	up	1184000	3.45068
chr2L	1254091	1254310	220	21	21	0	1.69851e-09	1.87804e-08	up	1254100	2.77816
chr2L	1346081	1346250	170	16	16	0	8.18183e-12	2.22181e-10	up	1346240	3.66253
chr2L	1361991	1362170	180	15	15	0	1.46342e-06	6.722e-06	up	1362150	2.20031
chr2L	1362251	1362780	530	52	52	0	7.87845e-11	1.46422e-09	up	1362260	3.04045
chr2L	1491231	1492530	1300	129	129	0	6.42645e-09	5.85757e-08	up	1491800	5.12224
chr2L	1492571	1492650	80	6	6	0	1.09417e-06	5.16625e-06	up	1492590	2.10683
chr2L	1715751	1715940	190	18	18	0	8.03004e-05	0.000283213	up	1715930	2.04853
chr2L	1883661	1884860	1200	118	118	0	1.34463e-06	6.23648e-06	up	1884340	4.2744
chr2L	1902161	1902830	670	65	65	0	1.03413e-08	8.56834e-08	up	1902630	2.93081
chr2L	2130101	2130510	410	40	40	0	3.31186e-06	1.43286e-05	up	2130290	3.64995
chr2L	2420641	2420720	80	7	7	0	6.02834e-06	2.48385e-05	up	2420710	2.14308
chr2L	2420861	2420950	90	8	8	0	0.00090914	0.00278644	up	2420940	1.51628
chr2L	2585261	2586020	760	72	72	0	1.17829e-09	1.38773e-08	up	2586010	2.96733
chr2L	2586051	2586410	360	29	29	0	1.61556e-08	1.25999e-07	up	2586250	2.72021
chr2L	2855521	2857210	1690	168	168	0	8.19566e-08	5.07724e-07	up	2856220	4.55463
chr2L	2857261	2857390	130	10	10	0	0.000139181	0.000474899	up	2857270	1.81467
chr2L	2967001	2967180	180	17	17	0	0.000334026	0.00108938	up	2967090	1.99763
chr2L	3035031	3035270	240	23	23	0	1.24726e-05	4.87826e-05	up	3035260	2.12605
chr2L	3179591	3180070	480	46	46	0	3.53215e-07	1.88322e-06	up	3179640	2.65673
chr2L	3182751	3182770	20	1	1	0	5.38631e-06	2.24045e-05	up	3182760	1.90375
chr2L	3182991	3184090	1100	108	108	0	9.06746e-12	2.41231e-10	up	3183070	3.26917
chr2L	3470081	3470400	320	30	30	0	0.000445593	0.0014266	up	3470280	1.90975
chr2L	3471771	3471850	80	5	5	0	9.61329e-07	4.61385e-06	up	3471840	2.0364
chr2L	3471881	3473200	1320	131	131	0	5.11618e-12	1.47329e-10	up	3472420	6.01014
chr2L	3480171	3481530	1360	131	131	0	2.74409e-06	1.20349e-05	up	3480900	4.09857
chr2L	3481741	3481780	40	3	3	0	9.29153e-05	0.00032573	up	3481750	1.67224
chr2L	3530041	3530990	950	94	94	0	6.91685e-11	1.31823e-09	up	3530550	5.71281
chr2L	3531051	3531150	100	9	9	0	6.02044e-07	3.03687e-06	up	3531070	2.16067
chr2L	3563791	3564030	240	23	23	0	1.30489e-08	1.04411e-07	up	3563950	3.69123
chr2L	3564391	3564560	170	16	16	0	2.81251e-10	4.1876e-09	up	3564400	2.96566
chr2L	3618191	3618610	420	38	38	0	4.58029e-11	9.37707e-10	up	3618600	3.50591
chr2L	3618701	3618720	20	1	1	0	4.17433e-19	1.56269e-16	up	3618710	4.3404
chr2L	3618801	3618910	110	10	10	0	6.98742e-14	4.15894e-12	up	3618900	4.35705
chr2L	3631931	3632220	290	28	28	0	3.1107e-06	1.35072e-05	up	3632040	2.85808
chr2L	3656171	3656190	20	1	1	0	0.000619592	0.00193868	up	3656180	1.48252
chr2L	3656251	3656570	320	26	26	0	0.000632376	0.00197279	up	3656430	1.62346
chr2L	3657191	3657650	460	45	45	0	1.61444e-14	1.34306e-12	up	3657200	4.01425
chr2L	3784941	3785030	90	8	8	0	8.67085e-05	0.000304993	up	3784960	2.20235
chr2L	3785111	3785710	600	59	59	0	6.43003e-07	3.22486e-06	up	3785620	3.30245
chr2L	3785741	3787400	1660	165	165	0	1.31666e-11	3.25501e-10	up	3786380	5.89356
chr2L	3893271	3893800	530	52	52	0	9.6433e-08	5.83609e-07	up	3893440	4.58181
chr2L	3986491	3986960	470	46	46	0	1.30278e-12	4.61342e-11	up	3986950	3.56171
chr2L	4195951	4196760	810	80	80	0	6.02822e-07	3.03788e-06	up	4196750	2.36208
chr2L	4196801	4196840	40	3	3	0	0.000104682	0.000363338	up	4196810	1.63167
chr2L	4345251	4345320	70	6	6	0	6.89339e-05	0.000245938	up	4345310	1.73895
chr2L	4345381	4346160	780	77	77	0	1.66391e-09	1.84758e-08	up	4345860	5.31179
chr2L	4417751	4418510	760	75	75	0	3.20935e-07	1.7287e-06	up	4418260	4.4474
chr2L	4660671	4661470	800	78	78	0	7.17027e-06	2.91087e-05	up	4660910	3.1139
chr2L	4726241	4726580	340	33	33	0	4.52966e-09	4.32616e-08	up	4726320	3.31908
chr2L	5035991	5036710	720	69	69	0	1.22739e-08	1.00043e-07	up	5036310	5.04966
chr2L	5277751	5279540	1790	171	171	0	2.58372e-10	3.92258e-09	up	5278210	4.64365
chr2L	5300501	5301160	660	64	64	0	1.26448e-06	5.9013e-06	up	5300800	4.08917
chr2L	5328571	5328620	50	4	4	0	2.98918e-06	1.30444e-05	up	5328580	2.11864
chr2L	5328771	5329910	1140	112	112	0	4.63687e-11	9.41931e-10	up	5329150	5.58464
chr2L	5365201	5365230	30	2	2	0	0.00286054	0.00818794	up	5365220	1.25325
chr2L	5365501	5366750	1250	124	124	0	8.09543e-06	3.2512e-05	up	5365830	3.82682
chr2L	5366841	5366880	40	2	2	0	0.000848577	0.00260538	up	5366870	1.33929
chr2L	5771001	5771560	560	55	55	0	2.92733e-09	2.99067e-08	up	5771550	2.74457
chr2L	5771651	5771740	90	8	8	0	4.55005e-09	4.33578e-08	up	5771730	2.59339
chr2L	5947631	5949450	1820	181	181	0	8.38676e-10	1.02699e-08	up	5949000	5.34863
chr2L	6172811	6173540	730	72	72	0	2.32455e-08	1.7135e-07	up	6172830	2.71632
chr2L	6221241	6221340	100	9	9	0	4.08004e-11	8.45198e-10	up	6221250	2.93748
chr2L	6259681	6259850	170	16	16	0	0.000446538	0.00142876	up	6259770	1.69773
chr2L	6280101	6280220	120	11	11	0	9.8698e-12	2.56077e-10	up	6280210	3.47879
chr2L	6280301	6280730	430	42	42	0	1.18498e-10	2.03858e-09	up	6280310	3.5578
chr2L	6301641	6302200	560	51	51	0	1.50432e-08	1.18737e-07	up	6301760	2.56504
chr2L	6322431	6322490	60	5	5	0	0.000520198	0.00164914	up	6322440	1.58676
chr2L	6322561	6324360	1800	175	175	0	3.80593e-11	8.10849e-10	up	6323610	5.64951
chr2L	6338061	6338150	90	8	8	0	0.000652398	0.00202801	up	6338110	1.75567
chr2L	6338221	6339130	910	90	90	0	1.30017e-08	1.04352e-07	up	6338730	4.86675
chr2L	6391591	6391880	290	28	28	0	1.45002e-05	5.61682e-05	up	6391780	2.49178
chr2L	6455791	6456630	840	83	83	0	2.18075e-05	8.30618e-05	up	6456380	3.26436
chr2L	6480491	6480930	440	43	29	0	4.16821e-06	1.76744e-05	up	6480500	2.17711
chr2L	6526861	6526880	20	1	1	0	6.88812e-05	0.000245917	up	6526870	1.56371
chr2L	6527041	6527260	220	18	18	0	0.000110846	0.000383714	up	6527060	1.77536
chr2L	6527291	6527340	50	4	4	0	2.59446e-08	1.89645e-07	up	6527330	2.7543
chr2L	6527421	6527620	200	17	17	0	7.08828e-05	0.000252547	up	6527610	1.81044
chr2L	6556691	6558100	1410	139	139	0	4.98374e-10	6.76678e-09	up	6557560	5.34123
chr2L	6561791	6561820	30	2	2	0	0.00135248	0.00402746	up	6561810	1.32104
chr2L	6584351	6584790	440	43	43	0	3.7507e-10	5.31282e-09	up	6584780	2.97458
chr2L	6593611	6593700	90	8	8	0	5.92164e-06	2.44565e-05	up	6593630	2.11026
chr2L	6684161	6684250	90	8	8	0	7.43866e-05	0.000264133	up	6684240	1.74698
chr2L	6684381	6685380	1000	98	98	0	1.25181e-09	1.4451e-08	up	6684870	5.19114
chr2L	6795181	6795200	20	1	1	0	0.00228206	0.00659332	up	6795190	1.20839
chr2L	6795911	6796080	170	16	16	0	0.00015525	0.000526985	up	6796020	1.79633
chr2L	6796551	6796630	80	6	6	0	7.10327e-08	4.5016e-07	up	6796560	2.30685
chr2L	6796711	6796780	70	6	6	0	5.76854e-07	2.93239e-06	up	6796750	2.3322
chr2L	6796811	6796830	20	1	1	0	3.74999e-06	1.60177e-05	up	6796820	1.82788
chr2L	6796891	6798650	1760	173	173	0	5.37644e-11	1.07961e-09	up	6797570	5.64214
chr2L	6851061	6851110	50	3	3	0	0.00032937	0.0010762	up	6851070	1.48304
chr2L	6851141	6851290	150	11	11	0	4.10221e-07	2.14997e-06	up	6851190	2.28302
chr2L	6921241	6921460	220	20	20	0	7.20974e-09	6.41532e-08	up	6921280	2.59633
chr2L	6968501	6968570	70	6	6	0	0.00199697	0.0058307	up	6968510	1.43644
chr2L	7097281	7097900	620	61	61	0	4.48163e-08	3.01905e-07	up	7097870	3.09239
chr2L	7254871	7254980	110	10	10	0	0.00247216	0.0071112	up	7254910	1.55478
chr2L	7256091	7256190	100	8	8	0	7.01079e-05	0.000249956	up	7256180	1.80399
chr2L	7256481	7256560	80	7	7	0	0.00120212	0.00360636	up	7256490	1.48492
chr2L	7257871	7258840	970	96	96	0	2.35092e-12	7.70074e-11	up	7258290	6.24127
chr2L	7280911	7282270	1360	133	133	0	3.80601e-09	3.72846e-08	up	7281570	5.02523
chr2L	7352861	7353330	470	45	45	0	1.82328e-06	8.22359e-06	up	7352910	2.25976
chr2L	7387861	7388370	510	50	50	0	3.83547e-06	1.63695e-05	up	7387980	3.69754
chr2L	7419971	7420720	750	74	74	0	9.10258e-08	5.54084e-07	up	7420310	4.59098
chr2L	7423441	7423940	500	47	47	0	9.65031e-07	4.62432e-06	up	7423890	2.81026
chr2L	7534341	7535580	1240	123	123	0	7.94165e-09	6.94862e-08	up	7535000	5.03282
chr2L	7535911	7535930	20	1	1	0	0.000408877	0.00131629	up	7535920	1.37437
chr2L	7641391	7641450	60	4	4	0	2.93941e-06	1.28593e-05	up	7641420	1.96853
chr2L	7641741	7642290	550	51	51	0	2.81116e-06	1.23085e-05	up	7641750	2.70122
chr2L	7808791	7809220	430	41	41	0	6.92734e-06	2.8188e-05	up	7809110	2.50072
chr2L	7855971	7855990	20	1	1	0	1.59651e-06	7.28859e-06	up	7855980	1.90608
chr2L	7856051	7857100	1050	104	104	0	8.23619e-10	1.01806e-08	up	7856580	5.48511
chr2L	7886321	7886360	40	3	3	0	0.000632348	0.00197279	up	7886330	1.49424
chr2L	7890231	7890330	100	8	8	0	0.000126101	0.000433089	up	7890300	1.89756
chr2L	7890371	7891210	840	83	83	0	1.60405e-08	1.25663e-07	up	7891200	3.09419
chr2L	7891241	7891270	30	2	2	0	1.36026e-08	1.0851e-07	up	7891260	2.43923
chr2L	7891341	7891360	20	1	1	0	2.23749e-06	9.95474e-06	up	7891350	1.87402
chr2L	7891421	7891520	100	9	9	0	0.00179917	0.0052915	up	7891430	1.55364
chr2L	7953221	7953780	560	55	55	0	6.21237e-08	4.00973e-07	up	7953770	2.92353
chr2L	8024241	8024850	610	59	59	0	8.51367e-08	5.23711e-07	up	8024750	3.28498
chr2L	8184851	8185430	580	57	57	0	1.6519e-06	7.51528e-06	up	8184900	2.5841
chr2L	8210381	8210820	440	43	43	0	1.22457e-05	4.7931e-05	up	8210390	2.02474
chr2L	8485311	8485840	530	52	52	0	4.26064e-09	4.09725e-08	up	8485820	3.42815
chr2L	8997471	8997490	20	1	1	0	0.00119302	0.00358316	up	8997480	1.24906
chr2L	9067121	9067440	320	31	31	0	4.4911e-07	2.33975e-06	up	9067410	2.8219
chr2L	9512431	9512990	560	55	55	0	2.36025e-06	1.04654e-05	up	9512770	3.26446
chr2L	9539151	9539270	120	10	10	0	0.000170258	0.000576436	up	9539260	1.69384
chr2L	9539311	9540970	1660	159	159	0	2.72119e-10	4.07478e-09	up	9540130	5.47619
chr2L	9566861	9567770	910	90	90	0	3.50988e-08	2.44618e-07	up	9567370	4.65583
chr2L	9568641	9568660	20	1	1	0	0.000926354	0.00283753	up	9568650	1.31188
chr2L	9576381	9577760	1380	135	135	0	1.64667e-09	1.8356e-08	up	9576820	5.45919
chr2L	9577911	9578000	90	8	8	0	0.000282058	0.000928559	up	9577920	1.60336
chr2L	9612001	9612060	60	5	5	0	0.000297453	0.000976786	up	9612050	1.62975
chr2L	9612241	9612900	660	65	65	0	2.76564e-14	2.02665e-12	up	9612890	5.22009
chr2L	9613371	9613820	450	42	42	0	5.76907e-09	5.29996e-08	up	9613520	2.69532
chr2L	9616621	9616660	40	3	3	0	6.08162e-11	1.20734e-09	up	9616640	2.851
chr2L	9887351	9888530	1180	113	113	0	8.3337e-09	7.24327e-08	up	9888030	4.83783
chr2L	10033271	10033970	700	67	67	0	4.70053e-06	1.98194e-05	up	10033480	2.87613
chr2L	10053801	10054010	210	20	20	0	4.01796e-11	8.41578e-10	up	10053810	3.3609
chr2L	10108701	10109110	410	40	40	0	1.19775e-09	1.40434e-08	up	10109100	2.87718
chr2L	10109301	10109350	50	4	4	0	9.22158e-05	0.000323496	up	10109320	1.75228
chr2L	10112061	10112290	230	22	22	0	7.98955e-07	3.91099e-06	up	10112260	2.61431
chr2L	10121771	10122000	230	22	22	0	9.68968e-06	3.84142e-05	up	10121980	2.08065
chr2L	10124111	10124310	200	19	19	0	2.72792e-08	1.96929e-07	up	10124300	2.74133
chr2L	10458951	10459350	400	39	39	0	2.0342e-06	9.11999e-06	up	10459330	2.55365
chr2L	10603351	10604020	670	66	66	0	1.53282e-06	7.01006e-06	up	10603750	3.96946
chr2L	10614881	10615830	950	94	94	0	2.02469e-08	1.51159e-07	up	10615340	4.87401
chr2L	10625701	10626450	750	74	74	0	3.62718e-07	1.928e-06	up	10626110	4.29492
chr2L	10940371	10940450	80	7	7	0	2.1566e-09	2.3114e-08	up	10940420	3.19148
chr2L	10985711	10986670	960	94	94	0	4.68417e-08	3.12736e-07	up	10986580	2.70222
chr2L	10987571	10987610	40	3	3	0	0.00328396	0.00935393	up	10987600	1.22991
chr2L	11171401	11171560	160	14	14	0	2.55891e-06	1.12985e-05	up	11171410	2.15239
chr2L	11171601	11172530	930	92	92	0	1.54392e-09	1.72899e-08	up	11172070	5.30212
chr2L	11318381	11318930	550	54	54	0	1.43163e-07	8.32759e-07	up	11318540	2.93091
chr2L	11358711	11359400	690	67	67	0	9.38159e-09	7.95613e-08	up	11359000	4.86764
chr2L	11494131	11494150	20	1	1	0	4.74131e-12	1.37288e-10	up	11494140	2.93377
chr2L	11623941	11624690	750	74	74	0	5.78677e-07	2.93596e-06	up	11623950	2.25635
chr2L	11807231	11807560	330	32	32	0	1.32485e-07	7.79296e-07	up	11807250	2.70684
chr2L	11816051	11817110	1060	102	102	0	1.10276e-10	1.92012e-09	up	11816600	5.61014
chr2L	11817191	11817210	20	1	1	0	0.000229851	0.000764855	up	11817200	1.43404
chr2L	11878591	11879140	550	54	54	0	8.91284e-07	4.30527e-06	up	11878990	4.10308
chr2L	11904231	11904560	330	32	32	0	5.82879e-08	3.7873e-07	up	11904550	2.76618
chr2L	11940681	11941230	550	54	54	0	1.93123e-08	1.45216e-07	up	11940690	2.80725
chr2L	12078001	12078020	20	1	1	0	2.14725e-06	9.57763e-06	up	12078010	1.915
chr2L	12078191	12078400	210	20	20	0	1.12892e-12	4.1088e-11	up	12078200	3.76738
chr2L	12078441	12078700	260	25	25	0	1.86233e-12	6.25671e-11	up	12078450	3.41358
chr2L	12085681	12086550	870	86	86	0	7.70399e-09	6.7746e-08	up	12085750	2.91834
chr2L	12131091	12131110	20	1	1	0	0.000113533	0.000392239	up	12131100	1.50609
chr2L	12332751	12332960	210	14	14	0	1.75276e-05	6.73475e-05	up	12332830	1.88105
chr2L	12373141	12373190	50	4	4	0	3.62742e-06	1.55576e-05	up	12373160	1.97107
chr2L	12373221	12374120	900	88	88	0	5.46737e-08	3.57288e-07	up	12373750	4.62957
chr2L	12374441	12374950	510	50	50	0	3.04926e-10	4.45158e-09	up	12374900	4.25524
chr2L	12423951	12425260	1310	125	125	0	7.07627e-12	1.96226e-10	up	12424760	6.11673
chr2L	12519921	12520750	830	82	78	0	0.000764576	0.00235576	up	12520370	2.93206
chr2L	12540001	12540040	40	2	2	0	1.5201e-05	5.88392e-05	up	12540030	1.77046
chr2L	12540071	12540630	560	53	53	0	5.02187e-06	2.09885e-05	up	12540200	2.8403
chr2L	12578801	12579320	520	51	51	0	2.12616e-12	7.09757e-11	up	12579310	3.74177
chr2L	12602681	12603080	400	39	39	0	2.46175e-09	2.57526e-08	up	12603070	3.46953
chr2L	12603461	12603970	510	50	50	0	4.67434e-12	1.36862e-10	up	12603470	3.25845
chr2L	12803491	12803860	370	36	36	0	6.30863e-06	2.58511e-05	up	12803720	3.32919
chr2L	12880321	12880860	540	52	52	0	4.20589e-09	4.0595e-08	up	12880370	3.05628
chr2L	12994091	12994110	20	1	1	0	0.00249557	0.00717067	up	12994100	1.1929
chr2L	13003191	13004410	1220	120	120	0	1.96517e-09	2.12799e-08	up	13003760	5.28862
chr2L	13325671	13326450	780	75	75	0	3.47575e-09	3.46491e-08	up	13326010	5.29121
chr2L	13475291	13475530	240	21	21	0	7.64584e-07	3.75908e-06	up	13475390	2.25014
chr2L	13500151	13500400	250	22	22	0	0.000178759	0.000602492	up	13500350	2.03952
chr2L	13500481	13501030	550	54	54	0	6.26503e-08	4.03875e-07	up	13500490	2.90637
chr2L	13540741	13541120	380	37	37	0	3.109e-07	1.67809e-06	up	13540750	2.58566
chr2L	13763341	13763410	70	5	5	0	7.99419e-07	3.91099e-06	up	13763400	2.11717
chr2L	14094161	14094180	20	1	1	0	0.00104644	0.00317384	up	14094170	1.37329
chr2L	14094271	14094330	60	4	4	0	3.04404e-05	0.000114037	up	14094290	1.75385
chr2L	14094681	14094920	240	23	23	0	1.76527e-14	1.42335e-12	up	14094690	4.84118
chr2L	14094991	14095040	50	4	4	0	2.8814e-20	1.88768e-17	up	14095000	5.60576
chr2L	14095141	14095710	570	51	51	0	8.80796e-06	3.51828e-05	up	14095200	2.52905
chr2L	14112081	14112400	320	28	28	0	7.17707e-10	9.12986e-09	up	14112390	3.14317
chr2L	14160711	14161460	750	72	72	0	4.78698e-07	2.47421e-06	up	14161040	4.07819
chr2L	14211161	14211800	640	62	62	0	9.21482e-07	4.43886e-06	up	14211230	2.68313
chr2L	14354561	14355370	810	80	80	0	1.70646e-07	9.67918e-07	up	14354880	3.75762
chr2L	14410131	14410250	120	11	11	0	6.94087e-09	6.23964e-08	up	14410240	2.58691
chr2L	14581021	14581950	930	92	92	0	6.5376e-08	4.1887e-07	up	14581400	4.69725
chr2L	14587311	14587350	40	3	3	0	0.00196242	0.00573941	up	14587320	1.33244
chr2L	14588001	14588650	650	62	62	0	4.05705e-14	2.68959e-12	up	14588560	4.01776
chr2L	14589021	14589150	130	12	12	0	2.68869e-08	1.95208e-07	up	14589030	3.03396
chr2L	14589581	14589780	200	18	18	0	0.000531451	0.00167994	up	14589770	1.6485
chr2L	14589831	14590040	210	20	20	0	0.00114139	0.00344586	up	14589850	1.81398
chr2L	14705651	14707050	1400	139	139	0	1.54972e-08	1.22004e-07	up	14706450	4.70735
chr2L	14914051	14914360	310	30	30	0	2.90669e-07	1.57701e-06	up	14914210	3.10385
chr2L	15112331	15112380	50	3	3	0	0.000428503	0.00137525	up	15112370	1.48178
chr2L	15112451	15112530	80	7	7	0	0.000217991	0.00072724	up	15112520	1.79389
chr2L	15112571	15113840	1270	126	126	0	7.15727e-10	9.12683e-09	up	15113340	5.43575
chr2L	15114111	15114180	70	5	5	0	0.000146021	0.000497593	up	15114140	1.85088
chr2L	15422121	15422740	620	61	61	0	2.66652e-13	1.1646e-11	up	15422730	4.33665
chr2L	15438491	15438950	460	44	44	0	2.58961e-10	3.92258e-09	up	15438940	3.10302
chr2L	15438991	15439350	360	35	35	0	1.24462e-13	6.39518e-12	up	15439340	3.52039
chr2L	15439411	15439560	150	14	14	0	1.18635e-10	2.03858e-09	up	15439420	3.0942
chr2L	15497911	15498050	140	12	12	0	0.000554991	0.00175013	up	15498040	1.82464
chr2L	15498121	15499440	1320	131	131	0	4.65416e-06	1.96555e-05	up	15498650	3.87238
chr2L	15504641	15504820	180	16	16	0	5.92774e-10	7.82551e-09	up	15504740	3.49875
chr2L	15643461	15644540	1080	106	106	0	8.82027e-12	2.37062e-10	up	15644310	4.28761
chr2L	15782771	15783590	820	81	81	0	1.98897e-09	2.14931e-08	up	15783130	5.40033
chr2L	15903551	15904220	670	64	64	0	3.37615e-07	1.8074e-06	up	15903810	4.30008
chr2L	15912941	15912970	30	2	2	0	0.00294071	0.00839905	up	15912960	1.16999
chr2L	15913591	15913750	160	14	14	0	0.000401232	0.00129327	up	15913630	1.7403
chr2L	15949391	15950010	620	61	61	0	2.28269e-08	1.68739e-07	up	15949730	4.41711
chr2L	16026711	16027250	540	53	53	0	1.64963e-09	1.8356e-08	up	16026720	3.35702
chr2L	16223701	16223920	220	21	21	0	3.48265e-06	1.49734e-05	up	16223790	2.34044
chr2L	16275691	16276290	600	59	59	0	4.08762e-09	3.97463e-08	up	16276280	2.74417
chr2L	16350041	16350270	230	22	22	0	2.75763e-05	0.000104126	up	16350210	1.95088
chr2L	16455741	16455760	20	1	1	0	3.81305e-05	0.000140719	up	16455750	1.65948
chr2L	16598771	16598960	190	18	18	0	6.35869e-07	3.19213e-06	up	16598790	2.4077
chr2L	16647891	16648230	340	33	33	0	1.43001e-06	6.58006e-06	up	16647930	2.21402
chr2L	16742681	16743920	1240	115	115	0	7.74121e-11	1.44759e-09	up	16743130	5.67558
chr2L	16744751	16744820	70	6	6	0	0.000213449	0.000712993	up	16744760	1.61263
chr2L	16815751	16816550	800	79	79	0	4.88498e-09	4.58834e-08	up	16816160	5.02916
chr2L	16876341	16876900	560	55	55	0	2.33825e-10	3.60419e-09	up	16876840	3.37975
chr2L	17092601	17093260	660	60	60	0	1.08609e-06	5.13271e-06	up	17093160	2.25422
chr2L	17130791	17131350	560	54	54	0	1.65533e-07	9.46086e-07	up	17131020	4.5024
chr2L	17163041	17163090	50	4	4	0	0.00110299	0.00333956	up	17163080	1.42192
chr2L	17163251	17163840	590	52	52	0	9.57715e-09	8.08274e-08	up	17163660	3.11539
chr2L	17195071	17195700	630	62	62	0	1.85874e-08	1.41594e-07	up	17195080	2.58523
chr2L	17201761	17202150	390	38	38	0	1.24054e-07	7.31347e-07	up	17201910	3.74917
chr2L	17260161	17260220	60	5	5	0	0.00272225	0.00780488	up	17260190	1.36907
chr2L	17260421	17261350	930	90	90	0	6.00105e-10	7.90239e-09	up	17260830	5.43186
chr2L	17465831	17466340	510	49	49	0	5.77426e-07	2.93245e-06	up	17466140	3.97947
chr2L	17550681	17550970	290	28	28	0	2.85442e-07	1.55026e-06	up	17550730	3.32242
chr2L	17589581	17590450	870	86	86	0	5.48496e-10	7.29611e-09	up	17589960	5.279
chr2L	17590541	17590560	20	1	1	0	0.000113627	0.000392305	up	17590550	1.52088
chr2L	17650821	17651350	530	51	51	0	1.97697e-06	8.87859e-06	up	17651060	3.96136
chr2L	17784351	17784960	610	60	60	0	1.20232e-19	5.25113e-17	up	17784950	5.58395
chr2L	17785111	17785230	120	11	11	0	4.06312e-07	2.13375e-06	up	17785200	2.30613
chr2L	17951781	17951850	70	6	6	0	1.20287e-10	2.05893e-09	up	17951790	2.85621
chr2L	17953481	17953960	480	47	47	0	2.53184e-09	2.62979e-08	up	17953490	3.43298
chr2L	17958011	17958960	950	91	91	0	4.59977e-07	2.3916e-06	up	17958500	4.25467
chr2L	17959091	17959210	120	7	7	0	0.00051509	0.00163413	up	17959110	1.45289
chr2L	17959631	17959650	20	1	1	0	8.2343e-08	5.09516e-07	up	17959640	2.19703
chr2L	17959721	17959770	50	4	4	0	5.96136e-07	3.01287e-06	up	17959760	2.09632
chr2L	17959851	17960930	1080	107	107	0	2.21632e-10	3.45706e-09	up	17960410	5.76513
chr2L	17960991	17961140	150	12	12	0	9.41463e-09	7.97125e-08	up	17961030	2.72052
chr2L	17961241	17961320	80	7	7	0	7.00858e-07	3.46855e-06	up	17961310	2.153
chr2L	17961391	17961490	100	6	6	0	0.000379981	0.00122855	up	17961440	1.52463
chr2L	17963751	17964090	340	33	33	0	1.47081e-06	6.74411e-06	up	17964080	2.1668
chr2L	18032611	18033000	390	38	38	0	3.90093e-06	1.66218e-05	up	18032990	2.25171
chr2L	18063121	18063440	320	26	26	0	2.85899e-10	4.23275e-09	up	18063290	2.97651
chr2L	18067091	18067830	740	73	73	0	1.11885e-07	6.65592e-07	up	18067380	4.4057
chr2L	18116841	18117260	420	37	37	0	3.82595e-05	0.000141011	up	18116910	1.82892
chr2L	18195401	18195510	110	7	7	0	5.86477e-07	2.96979e-06	up	18195410	2.13784
chr2L	18284151	18284650	500	49	49	0	3.38095e-06	1.4572e-05	up	18284340	3.41345
chr2L	18294271	18294780	510	50	50	0	2.34214e-09	2.46985e-08	up	18294770	3.04499
chr2L	18295071	18295100	30	2	2	0	0.000132029	0.000452264	up	18295080	1.5064
chr2L	18347791	18348460	670	66	66	0	3.82948e-07	2.02487e-06	up	18348080	4.19353
chr2L	18440471	18440510	40	3	3	0	0.000209993	0.000701895	up	18440480	1.57324
chr2L	18440751	18440850	100	8	8	0	0.000279578	0.000920972	up	18440840	1.58293
chr2L	18440881	18440910	30	2	2	0	7.6789e-08	4.83135e-07	up	18440900	2.40674
chr2L	18440941	18441890	950	94	94	0	8.47754e-09	7.31973e-08	up	18440950	2.90112
chr2L	18516151	18516920	770	75	75	0	3.10441e-06	1.34928e-05	up	18516470	3.92079
chr2L	18665331	18666580	1250	122	122	0	1.47508e-09	1.67182e-08	up	18666070	5.20767
chr2L	18714091	18714140	50	4	4	0	0.000496866	0.00158206	up	18714120	1.52027
chr2L	18728091	18728170	80	6	6	0	0.00018489	0.000622357	up	18728100	1.6502
chr2L	18765551	18765760	210	17	17	0	1.36111e-05	5.30772e-05	up	18765720	2.3975
chr2L	18775781	18775960	180	16	16	0	8.49032e-06	3.39678e-05	up	18775900	2.06055
chr2L	18776081	18777240	1160	113	113	0	1.22678e-09	1.42879e-08	up	18776660	5.23873
chr2L	18838871	18840560	1690	164	164	0	2.20687e-11	5.05338e-10	up	18839840	5.65718
chr2L	18930101	18930730	630	59	59	0	9.7251e-07	4.65145e-06	up	18930550	3.95965
chr2L	19245661	19246250	590	58	58	0	6.44188e-07	3.22771e-06	up	19245830	3.44433
chr2L	19270561	19271190	630	62	62	0	4.67888e-08	3.12736e-07	up	19270740	4.11604
chr2L	19281851	19282260	410	37	37	0	4.33777e-07	2.26437e-06	up	19282210	2.46163
chr2L	19319211	19319920	710	70	70	0	2.03312e-07	1.1372e-06	up	19319830	2.69171
chr2L	19363001	19363160	160	14	14	0	3.25719e-07	1.75086e-06	up	19363150	2.38394
chr2L	19363351	19363950	600	59	59	0	3.59443e-12	1.08267e-10	up	19363940	3.76502
chr2L	19382261	19382900	640	62	62	0	1.73008e-08	1.33148e-07	up	19382410	3.15893
chr2L	19414171	19414220	50	3	3	0	0.000657468	0.00204014	up	19414190	1.40975
chr2L	19414301	19414530	230	22	22	0	1.72398e-05	6.62905e-05	up	19414350	2.28744
chr2L	19414891	19415800	910	90	90	0	1.03187e-08	8.56834e-08	up	19415270	5.01222
chr2L	19415851	19415990	140	13	13	0	0.000124484	0.000427817	up	19415900	2.013
chr2L	19416601	19416680	80	6	6	0	0.000262649	0.000867387	up	19416670	1.5998
chr2L	19423801	19423830	30	2	2	0	0.000305866	0.00100378	up	19423810	1.47366
chr2L	19424641	19424720	80	5	5	0	0.00010444	0.000362738	up	19424650	1.66867
chr2L	19424991	19425010	20	1	1	0	0.00171382	0.00504897	up	19425000	1.22821
chr2L	19425041	19425080	40	3	3	0	0.000340743	0.00110853	up	19425070	1.63753
chr2L	19425241	19426490	1250	123	123	0	6.71821e-10	8.65114e-09	up	19426070	5.39436
chr2L	19633761	19634910	1150	111	111	0	2.07726e-09	2.2355e-08	up	19634320	5.27567
chr2L	19682331	19683230	900	87	87	0	3.4794e-07	1.85887e-06	up	19682860	4.35047
chr2L	19816741	19817690	950	94	94	0	4.14862e-09	4.01279e-08	up	19817280	5.04844
chr2L	19887021	19888100	1080	106	106	0	5.66244e-07	2.88453e-06	up	19887410	3.94745
chr2L	19989331	19989350	20	1	1	0	0.00126302	0.00377177	up	19989340	1.24244
chr2L	19989451	19989470	20	1	1	0	6.65668e-05	0.000238557	up	19989460	1.5609
chr2L	19989501	19990120	620	61	61	0	1.06718e-08	8.80945e-08	up	19990110	2.66694
chr2L	20106511	20106940	430	42	42	0	1.44382e-07	8.37993e-07	up	20106730	4.47696
chr2L	20120481	20121560	1080	107	107	0	4.80672e-10	6.54667e-09	up	20121130	5.28802
chr2L	20260461	20260670	210	20	20	0	3.6263e-07	1.928e-06	up	20260640	2.54334
chr2L	20292411	20292640	230	21	21	0	4.89336e-05	0.000177974	up	20292610	2.22997
chr2L	20292701	20292870	170	16	16	0	1.01085e-06	4.82064e-06	up	20292710	2.44479
chr2L	20292921	20293010	90	7	7	0	4.15837e-08	2.81941e-07	up	20292980	2.4206
chr2L	20293201	20293270	70	6	6	0	1.2073e-06	5.63945e-06	up	20293210	2.16808
chr2L	20293301	20294760	1460	145	145	0	7.25945e-11	1.37851e-09	up	20293770	5.05345
chr2L	20314681	20315050	370	36	36	0	1.68127e-07	9.58816e-07	up	20314690	2.40842
chr2L	20378931	20378990	60	4	4	0	0.000395057	0.00127415	up	20378960	1.53777
chr2L	20413931	20414010	80	7	7	0	3.83527e-05	0.000141256	up	20413970	1.81094
chr2L	20414151	20414200	50	3	3	0	6.17393e-07	3.10578e-06	up	20414180	2.09937
chr2L	20414241	20415690	1450	141	141	0	1.94285e-13	9.09149e-12	up	20415040	6.85026
chr2L	20415751	20415770	20	1	1	0	0.000129339	0.000443631	up	20415760	1.51632
chr2L	20415861	20415940	80	7	7	0	1.53757e-05	5.94716e-05	up	20415930	1.92066
chr2L	20416291	20416600	310	29	29	0	0.00050973	0.00162105	up	20416300	1.69098
chr2L	20416641	20416710	70	6	6	0	0.00125577	0.0037587	up	20416660	1.49867
chr2L	20416961	20417060	100	9	9	0	0.00194603	0.00569466	up	20416970	1.5497
chr2L	20425661	20426220	560	55	55	0	4.69616e-07	2.43448e-06	up	20425930	4.0332
chr2L	20464141	20464930	790	78	78	0	3.61185e-08	2.50062e-07	up	20464680	3.44657
chr2L	20465071	20465130	60	5	5	0	4.17899e-05	0.000153055	up	20465080	1.78996
chr2L	20481361	20482030	670	66	66	0	1.72601e-07	9.77947e-07	up	20482010	2.53461
chr2L	20487741	20488730	990	98	98	0	5.10534e-10	6.90875e-09	up	20488290	5.39909
chr2L	20552211	20552360	150	10	10	0	7.37793e-06	2.99054e-05	up	20552350	1.97101
chr2L	20575811	20576180	370	36	36	0	4.14984e-09	4.01279e-08	up	20575980	3.60829
chr2L	20826331	20826950	620	59	59	0	1.04163e-06	4.94491e-06	up	20826440	3.69149
chr2L	20922601	20922620	20	1	1	0	0.00014402	0.000491091	up	20922610	1.48281
chr2L	20922651	20923560	910	90	90	0	1.81094e-07	1.02165e-06	up	20923080	4.40075
chr2L	21108551	21109160	610	60	60	0	3.96533e-08	2.71664e-07	up	21108880	4.82099
chr2L	21404181	21404460	280	27	27	0	0.000244817	0.000811053	up	21404450	1.75122
chr2L	21683371	21683760	390	36	36	0	1.36896e-05	5.33438e-05	up	21683750	2.02806
chr2L	21903861	21904720	860	84	84	0	2.71382e-08	1.96724e-07	up	21904360	4.69721
chr2L	22119941	22119990	50	4	4	0	1.66375e-05	6.40213e-05	up	22119960	1.91404
chr2L	22120031	22120160	130	12	12	0	0.00125721	0.00376085	up	22120040	1.56872
chr2L	22576421	22576630	210	20	20	0	1.91937e-08	1.44909e-07	up	22576620	2.63457
chr2L	22576791	22577120	330	32	32	0	3.14724e-09	3.19046e-08	up	22576800	3.0621
chr2R	1150941	1151160	220	21	21	0	7.97542e-06	3.21038e-05	up	1150990	2.8842
chr2R	2955141	2955380	240	23	23	0	1.74231e-08	1.33892e-07	up	2955150	2.58143
chr2R	5062031	5062050	20	1	1	0	2.14659e-06	9.57763e-06	up	5062040	1.90094
chr2R	5290611	5290660	50	4	4	0	3.1048e-06	1.34928e-05	up	5290650	2.01691
chr2R	5356091	5356310	220	21	21	0	0.000309069	0.00101366	up	5356250	1.99722
chr2R	6037771	6037810	40	2	2	0	0.00253896	0.00729134	up	6037780	1.24093
chr2R	6054091	6054390	300	29	29	0	8.74856e-08	5.3502e-07	up	6054190	3.1858
chr2R	6149791	6149860	70	4	4	0	3.967e-06	1.68896e-05	up	6149810	1.89274
chr2R	6149931	6150190	260	20	20	0	0.000457977	0.00146446	up	6150180	1.81971
chr2R	6150231	6152530	2300	229	229	0	1.72526e-14	1.41282e-12	up	6151290	6.8252
chr2R	6152821	6152990	170	16	16	0	0.000558725	0.00176084	up	6152830	1.70111
chr2R	6514121	6514300	180	17	17	0	2.10362e-05	8.02405e-05	up	6514290	1.90947
chr2R	6525371	6525820	450	44	44	0	3.78003e-07	2.00315e-06	up	6525450	4.2989
chr2R	6571331	6571360	30	2	2	0	1.61066e-05	6.21609e-05	up	6571340	1.80349
chr2R	6590111	6590640	530	51	51	0	4.54365e-08	3.04908e-07	up	6590630	2.7382
chr2R	6636611	6636980	370	36	36	0	3.14506e-05	0.000117438	up	6636810	2.85306
chr2R	6656781	6656800	20	1	1	0	0.00205875	0.00598811	up	6656790	1.19917
chr2R	6661491	6662510	1020	95	95	0	4.24232e-10	5.88201e-09	up	6662030	5.22817
chr2R	6663001	6663150	150	14	14	0	0.00064254	0.00199973	up	6663140	1.62532
chr2R	6718031	6718670	640	60	60	0	7.93778e-07	3.89531e-06	up	6718580	2.47421
chr2R	6921981	6922030	50	4	4	0	0.0002566	0.00084848	up	6921990	1.55832
chr2R	6922431	6922510	80	7	7	0	0.000239753	0.000796291	up	6922490	1.71832
chr2R	6922541	6923730	1190	116	116	0	6.70829e-14	4.08816e-12	up	6923290	6.61579
chr2R	7048681	7049090	410	40	40	0	2.96294e-11	6.5247e-10	up	7049080	3.31901
chr2R	7104531	7104800	270	26	26	0	5.33656e-05	0.000193289	up	7104690	2.09141
chr2R	7123141	7123910	770	75	75	0	1.65299e-07	9.4578e-07	up	7123150	2.64051
chr2R	7186171	7186250	80	6	6	0	2.1278e-05	8.1104e-05	up	7186240	1.81887
chr2R	7186281	7186830	550	54	54	0	6.31693e-06	2.58649e-05	up	7186580	3.82288
chr2R	7287621	7288520	900	89	89	0	1.5393e-07	8.86533e-07	up	7288080	4.52717
chr2R	7373541	7373570	30	2	2	0	7.61218e-07	3.74605e-06	up	7373560	2.18791
chr2R	7373611	7374290	680	67	67	0	1.12341e-07	6.66796e-07	up	7373620	2.49244
chr2R	7812121	7812290	170	14	14	0	2.38431e-05	9.03555e-05	up	7812140	1.89657
chr2R	7940101	7940970	870	85	85	0	2.0109e-06	9.02322e-06	up	7940650	3.99953
chr2R	7941021	7941080	60	5	5	0	0.00290589	0.00830866	up	7941050	1.42345
chr2R	8013571	8013590	20	1	1	0	5.58177e-05	0.000201474	up	8013580	1.57298
chr2R	8013731	8014850	1120	111	109	0	5.75759e-07	2.92966e-06	up	8014220	4.2568
chr2R	8052661	8052880	220	21	21	0	5.04305e-05	0.000183165	up	8052670	1.89496
chr2R	8250901	8250920	20	1	1	0	0.00247117	0.0071112	up	8250910	1.19236
chr2R	8251011	8251240	230	22	22	0	4.02741e-08	2.74633e-07	up	8251210	2.63913
chr2R	8251491	8252330	840	83	83	0	1.47546e-13	7.22701e-12	up	8251500	4.2635
chr2R	8324591	8324690	100	9	9	0	5.1291e-06	2.14026e-05	up	8324600	2.08319
chr2R	8340041	8340720	680	67	67	0	3.6494e-06	1.5639e-05	up	8340260	3.91025
chr2R	8411281	8411800	520	51	51	0	1.8091e-06	8.17369e-06	up	8411290	2.40655
chr2R	8543421	8543500	80	7	7	0	1.83783e-07	1.03429e-06	up	8543490	2.23842
chr2R	8543551	8544260	710	68	68	0	2.30043e-09	2.43566e-08	up	8544180	3.01211
chr2R	8623111	8623830	720	71	71	0	2.0718e-07	1.15637e-06	up	8623390	4.52141
chr2R	8808411	8809160	750	73	73	0	1.30287e-08	1.04409e-07	up	8808620	4.84983
chr2R	8992041	8992930	890	87	87	0	5.83162e-08	3.7873e-07	up	8992450	4.64163
chr2R	9067361	9067650	290	27	27	0	4.75214e-08	3.16467e-07	up	9067370	2.50722
chr2R	9308201	9308220	20	1	1	0	0.000200958	0.000673847	up	9308210	1.4662
chr2R	9308321	9309620	1300	127	127	0	1.33817e-08	1.06911e-07	up	9308810	4.95966
chr2R	9309661	9309680	20	1	1	0	0.000508294	0.00161747	up	9309670	1.38521
chr2R	9363281	9363710	430	42	42	0	1.81076e-07	1.02165e-06	up	9363680	3.07151
chr2R	9414371	9414410	40	3	3	0	1.84052e-05	7.051e-05	up	9414400	1.88948
chr2R	9414451	9414590	140	13	13	0	3.32396e-05	0.00012364	up	9414520	2.18824
chr2R	9462951	9463960	1010	100	100	0	9.94387e-09	8.33854e-08	up	9463530	5.02737
chr2R	9470971	9471290	320	31	31	0	1.88357e-08	1.43069e-07	up	9470980	3.34061
chr2R	9611481	9611760	280	27	27	0	6.11998e-06	2.51962e-05	up	9611510	2.22709
chr2R	9677201	9677630	430	42	42	0	9.50608e-06	3.77721e-05	up	9677210	2.19039
chr2R	9677691	9678530	840	80	80	0	1.46861e-07	8.4956e-07	up	9678360	2.78097
chr2R	9809931	9809960	30	2	2	0	3.81524e-05	0.000140719	up	9809950	1.68378
chr2R	9810061	9811320	1260	125	125	0	2.14103e-09	2.29942e-08	up	9810830	5.08512
chr2R	9811521	9811570	50	3	3	0	0.00164001	0.00484241	up	9811530	1.40798
chr2R	9819641	9819680	40	3	3	0	9.86646e-05	0.000344046	up	9819650	1.65742
chr2R	9819791	9819810	20	1	1	0	2.18285e-05	8.30815e-05	up	9819800	1.74459
chr2R	9819841	9820810	970	92	92	0	1.53782e-10	2.52645e-09	up	9820230	5.81538
chr2R	9868031	9869110	1080	105	105	0	2.09152e-07	1.16613e-06	up	9868260	2.63039
chr2R	9869141	9869170	30	2	2	0	1.37034e-05	5.33576e-05	up	9869160	1.85837
chr2R	9910811	9911100	290	28	28	0	3.24781e-07	1.74762e-06	up	9910960	2.5997
chr2R	9942131	9942280	150	14	14	0	1.74794e-11	4.10806e-10	up	9942270	3.18372
chr2R	9942311	9942330	20	1	1	0	5.92332e-16	6.8987e-14	up	9942320	3.64224
chr2R	9942371	9943490	1120	111	111	0	7.33528e-13	2.76577e-11	up	9942980	6.21907
chr2R	9943541	9943600	60	5	5	0	0.000146463	0.000498775	up	9943590	1.64126
chr2R	9943741	9943840	100	9	9	0	9.54495e-05	0.000333946	up	9943780	1.85813
chr2R	10159441	10159580	140	10	10	0	0.000609257	0.00191204	up	10159560	1.64799
chr2R	10162461	10162720	260	25	25	0	2.29703e-06	1.02023e-05	up	10162710	2.20482
chr2R	10207711	10208300	590	58	58	0	4.8931e-07	2.52657e-06	up	10208160	3.02615
chr2R	10326351	10326520	170	16	16	0	3.08819e-05	0.000115609	up	10326360	1.88162
chr2R	10395641	10396460	820	78	78	0	4.87795e-08	3.22795e-07	up	10396340	3.00329
chr2R	10437191	10437250	60	5	5	0	0.000531435	0.00167994	up	10437240	1.53278
chr2R	10441151	10441760	610	60	60	0	1.84688e-08	1.40895e-07	up	10441380	4.89537
chr2R	10554261	10554350	90	8	8	0	3.31074e-05	0.000123236	up	10554340	1.85642
chr2R	10554531	10555620	1090	108	108	0	3.4445e-10	4.93242e-09	up	10555230	5.32245
chr2R	10555751	10555780	30	2	2	0	0.000513104	0.0016298	up	10555770	1.43357
chr2R	10923511	10923550	40	3	3	0	0.000940609	0.00287783	up	10923520	1.37375
chr2R	10923711	10924050	340	33	33	0	2.52546e-08	1.85118e-07	up	10923980	3.39824
chr2R	11039091	11039370	280	27	27	0	4.67516e-11	9.46042e-10	up	11039100	3.0594
chr2R	11053801	11054050	250	24	24	0	1.51152e-07	8.73415e-07	up	11053810	2.44552
chr2R	11131491	11131870	380	37	37	0	3.25688e-08	2.30667e-07	up	11131700	3.20969
chr2R	11133391	11133430	40	3	3	0	5.22802e-06	2.17672e-05	up	11133420	1.93652
chr2R	11135391	11135410	20	1	1	0	4.16966e-05	0.00015282	up	11135400	1.70164
chr2R	11407721	11408080	360	33	33	0	2.77486e-08	2.00042e-07	up	11408070	2.88442
chr2R	11408211	11409130	920	87	87	0	1.82972e-09	2.002e-08	up	11408220	3.1204
chr2R	11409261	11409340	80	7	7	0	0.000739133	0.00228005	up	11409330	1.51775
chr2R	11409381	11409440	60	5	5	0	0.000344087	0.00111871	up	11409390	1.55023
chr2R	11409511	11411200	1690	166	166	0	6.34715e-13	2.46411e-11	up	11411080	4.06943
chr2R	11411341	11411560	220	19	19	0	1.80328e-05	6.91368e-05	up	11411400	1.97595
chr2R	11435511	11435800	290	28	28	0	1.34819e-06	6.24744e-06	up	11435790	2.28783
chr2R	11451541	11452940	1400	139	139	0	1.33089e-10	2.23564e-09	up	11452560	5.56709
chr2R	11613031	11613960	930	92	92	0	8.51303e-08	5.23711e-07	up	11613280	4.57339
chr2R	11626991	11627020	30	2	2	0	0.000209684	0.000701311	up	11627000	1.57275
chr2R	11627531	11627720	190	18	18	0	3.72901e-09	3.67363e-08	up	11627700	2.7061
chr2R	11627791	11628840	1050	104	104	0	3.23504e-10	4.67075e-09	up	11627810	3.69171
chr2R	11629371	11629420	50	2	2	0	0.0001275	0.00043761	up	11629380	1.56162
chr2R	11629541	11629560	20	1	1	0	0.000115339	0.000397691	up	11629550	1.55115
chr2R	11634741	11635230	490	48	48	0	1.01453e-09	1.2112e-08	up	11635010	3.63431
chr2R	11824571	11825630	1060	105	105	0	3.69373e-10	5.2463e-09	up	11825200	5.29885
chr2R	12097451	12097910	460	45	45	0	1.38982e-07	8.1386e-07	up	12097820	3.16162
chr2R	12140171	12140780	610	58	58	0	3.84682e-07	2.03033e-06	up	12140250	2.72059
chr2R	12141331	12141880	550	52	52	0	2.7345e-06	1.2003e-05	up	12141580	3.6979
chr2R	12180201	12180220	20	1	1	0	0.00351259	0.0099296	up	12180210	1.12722
chr2R	12200631	12202230	1600	154	154	0	1.01559e-07	6.11805e-07	up	12202030	2.47468
chr2R	12202271	12202340	70	5	5	0	3.11987e-05	0.000116711	up	12202280	1.93273
chr2R	12234201	12234710	510	50	50	0	8.30827e-07	4.0393e-06	up	12234680	2.60409
chr2R	12237671	12237910	240	21	21	0	1.03355e-11	2.6487e-10	up	12237880	3.14594
chr2R	12274081	12274790	710	70	70	0	1.51067e-11	3.64858e-10	up	12274400	5.89098
chr2R	12335171	12335360	190	18	18	0	8.33985e-08	5.14831e-07	up	12335180	2.68634
chr2R	12380531	12380850	320	31	31	0	6.62434e-08	4.22877e-07	up	12380840	2.5133
chr2R	12520811	12522210	1400	132	132	0	1.45005e-10	2.39738e-09	up	12521400	5.51372
chr2R	12598511	12598860	350	34	34	0	1.65199e-10	2.69722e-09	up	12598540	3.61263
chr2R	12730681	12731130	450	44	44	0	2.55372e-07	1.39854e-06	up	12730870	3.0462
chr2R	12742091	12742820	730	71	71	0	1.35716e-09	1.55984e-08	up	12742120	2.8354
chr2R	12746761	12747350	590	58	58	0	3.02622e-09	3.07969e-08	up	12747320	3.20879
chr2R	12843631	12844150	520	51	51	0	5.10411e-06	2.13152e-05	up	12844000	3.34822
chr2R	12847051	12847730	680	67	67	0	3.31637e-06	1.4329e-05	up	12847370	3.66824
chr2R	12904201	12904380	180	11	11	0	0.001065	0.00322827	up	12904320	1.53638
chr2R	13076001	13076300	300	29	29	0	1.19828e-08	9.81277e-08	up	13076010	2.96993
chr2R	13096891	13097400	510	50	50	0	1.23389e-08	1.00344e-07	up	13097020	4.69997
chr2R	13340081	13340710	630	62	62	0	1.22607e-09	1.42879e-08	up	13340090	3.11494
chr2R	13355891	13356320	430	42	42	0	1.10746e-06	5.22432e-06	up	13356050	3.72484
chr2R	13362351	13362890	540	53	53	0	1.03603e-11	2.6487e-10	up	13362360	3.43006
chr2R	13453071	13454250	1180	117	117	0	2.6243e-07	1.4327e-06	up	13453610	4.48022
chr2R	13577441	13577900	460	45	45	0	7.17524e-09	6.39548e-08	up	13577730	4.95212
chr2R	13746541	13746640	100	9	9	0	5.87476e-06	2.4282e-05	up	13746560	2.23937
chr2R	13762621	13763070	450	44	44	0	9.16238e-06	3.64617e-05	up	13762820	3.50071
chr2R	13805011	13805080	70	3	3	0	0.00192001	0.0056248	up	13805070	1.35719
chr2R	13805491	13806040	550	54	54	0	5.09205e-08	3.34848e-07	up	13805730	4.7372
chr2R	13829041	13829480	440	43	43	0	4.5317e-09	4.32616e-08	up	13829470	2.78471
chr2R	13941561	13942970	1410	137	137	0	3.4409e-08	2.41093e-07	up	13942260	4.55318
chr2R	13943231	13943250	20	1	1	0	9.12374e-06	3.63355e-05	up	13943240	1.75126
chr2R	13960471	13960510	40	3	3	0	4.71982e-05	0.00017214	up	13960480	1.72426
chr2R	13967331	13968700	1370	133	133	0	4.54075e-10	6.22986e-09	up	13968090	5.45053
chr2R	13968781	13968840	60	2	2	0	0.000272786	0.00089973	up	13968790	1.48572
chr2R	14002211	14002230	20	1	1	0	7.79084e-05	0.000275704	up	14002220	1.54673
chr2R	14004611	14004980	370	36	36	0	5.03449e-08	3.31479e-07	up	14004620	2.94939
chr2R	14256161	14256430	270	24	24	0	0.00159866	0.00473098	up	14256330	1.84509
chr2R	14303061	14303110	50	3	3	0	2.37014e-05	8.98834e-05	up	14303070	1.74323
chr2R	14433681	14434600	920	91	91	0	1.88758e-16	2.67373e-14	up	14434590	4.36376
chr2R	14435241	14435360	120	10	10	0	0.0020407	0.00594513	up	14435270	1.34592
chr2R	14435431	14435490	60	2	2	0	6.11223e-05	0.000220015	up	14435480	1.66938
chr2R	14446661	14448220	1560	155	155	0	5.12983e-08	3.36068e-07	up	14447910	4.63146
chr2R	14492401	14492420	20	1	1	0	0.00337264	0.00957011	up	14492410	1.12628
chr2R	14492451	14493100	650	64	64	0	2.96496e-06	1.29495e-05	up	14492810	4.0228
chr2R	14546801	14547390	590	58	58	0	1.34777e-11	3.31627e-10	up	14547360	3.82697
chr2R	14588261	14588280	20	1	1	0	0.00118339	0.00355831	up	14588270	1.25906
chr2R	14588501	14588750	250	23	23	0	1.35157e-07	7.94121e-07	up	14588510	2.43835
chr2R	14623951	14625110	1160	112	112	0	1.13699e-11	2.86488e-10	up	14624620	5.8698
chr2R	14653611	14653630	20	1	1	0	0.000822733	0.002529	up	14653620	1.2974
chr2R	14653671	14654420	750	74	74	0	6.97911e-07	3.45723e-06	up	14654250	3.12723
chr2R	14860461	14860710	250	23	23	0	1.2137e-07	7.17135e-07	up	14860700	2.41219
chr2R	14860771	14860820	50	4	4	0	7.71973e-06	3.11704e-05	up	14860780	1.8932
chr2R	14870901	14871830	930	87	87	0	6.34568e-08	4.08517e-07	up	14871240	4.64024
chr2R	14915441	14915490	50	4	4	0	1.70556e-12	5.80445e-11	up	14915480	3.16222
chr2R	14915541	14915560	20	1	1	0	4.03774e-12	1.18886e-10	up	14915550	2.94804
chr2R	14934731	14935860	1130	112	112	0	3.83908e-10	5.40877e-09	up	14935520	5.39321
chr2R	15010921	15010970	50	3	3	0	0.00115825	0.00349073	up	15010930	1.4795
chr2R	15038831	15039140	310	30	30	0	1.77017e-08	1.35834e-07	up	15038840	2.56473
chr2R	15244301	15244400	100	6	6	0	6.64126e-06	2.7114e-05	up	15244370	1.9705
chr2R	15244471	15245530	1060	105	105	0	6.91789e-09	6.22966e-08	up	15245500	3.20521
chr2R	15338971	15340140	1170	116	116	0	9.22718e-09	7.83787e-08	up	15339530	4.61863
chr2R	15340331	15340580	250	24	24	0	3.43202e-05	0.000127388	up	15340570	2.03865
chr2R	15349421	15349440	20	1	1	0	4.60505e-07	2.39198e-06	up	15349430	2.00932
chr2R	15371101	15372610	1510	150	150	0	3.61395e-09	3.59406e-08	up	15372600	3.00333
chr2R	15372851	15372900	50	4	4	0	2.94192e-07	1.59448e-06	up	15372880	2.23659
chr2R	15373291	15373370	80	7	7	0	0.000224858	0.000749192	up	15373300	1.67558
chr2R	15375251	15375810	560	55	55	0	2.309e-15	2.3272e-13	up	15375260	3.97719
chr2R	15375981	15376560	580	54	54	0	4.10545e-14	2.68959e-12	up	15375990	4.22637
chr2R	15484851	15484940	90	8	8	0	9.65275e-07	4.62432e-06	up	15484930	2.23221
chr2R	15485231	15485710	480	47	47	0	2.68919e-08	1.95208e-07	up	15485540	4.76329
chr2R	15698201	15698290	90	8	8	0	7.93601e-05	0.000280274	up	15698210	1.84646
chr2R	15698391	15698560	170	16	16	0	0.000513583	0.00163034	up	15698400	1.64915
chr2R	15732861	15733410	550	50	50	0	7.7747e-06	3.13681e-05	up	15733100	3.36461
chr2R	15782991	15783590	600	59	59	0	2.447e-07	1.3415e-06	up	15783550	2.56349
chr2R	15818101	15819110	1010	100	100	0	1.02686e-07	6.17177e-07	up	15818600	4.55057
chr2R	15819261	15819420	160	15	15	0	5.73671e-06	2.38242e-05	up	15819270	2.03161
chr2R	15820151	15820330	180	10	10	0	0.00248453	0.00714286	up	15820200	1.42666
chr2R	15820851	15821750	900	89	89	0	1.12087e-07	6.66043e-07	up	15821740	2.48273
chr2R	15851171	15851200	30	2	2	0	2.04796e-13	9.41521e-12	up	15851190	3.27626
chr2R	15851341	15851830	490	48	48	0	1.99537e-13	9.25462e-12	up	15851350	3.50959
chr2R	15890791	15890920	130	12	12	0	3.389e-08	2.37774e-07	up	15890910	2.54141
chr2R	16070621	16070690	70	6	6	0	2.95227e-05	0.000110917	up	16070630	1.93586
chr2R	16135351	16136180	830	79	79	0	7.8871e-08	4.93475e-07	up	16135610	4.51481
chr2R	16336171	16336990	820	80	80	0	1.57901e-07	9.06415e-07	up	16336520	4.18025
chr2R	16462341	16462530	190	17	17	0	1.39239e-07	8.14453e-07	up	16462510	2.80863
chr2R	16551581	16552190	610	60	60	0	4.3109e-07	2.25259e-06	up	16551860	3.89021
chr2R	16583651	16584600	950	94	94	0	3.31683e-09	3.34943e-08	up	16584070	5.32406
chr2R	16585371	16585450	80	7	7	0	0.00318129	0.00907629	up	16585380	1.43876
chr2R	16594111	16594130	20	1	1	0	0.000670266	0.00207616	up	16594120	1.33691
chr2R	16594171	16594190	20	1	1	0	0.00181198	0.00532619	up	16594180	1.22164
chr2R	16594291	16595720	1430	140	140	0	9.12453e-10	1.10301e-08	up	16594870	5.22389
chr2R	16638091	16638650	560	50	50	0	4.76545e-07	2.46796e-06	up	16638320	4.18508
chr2R	16672591	16673810	1220	120	120	0	1.2872e-10	2.17619e-09	up	16673210	4.92079
chr2R	16800061	16800630	570	56	56	0	1.94252e-08	1.45856e-07	up	16800460	3.51192
chr2R	16836631	16837370	740	73	73	0	1.16331e-06	5.4583e-06	up	16836860	3.55815
chr2R	17141081	17143070	1990	194	194	0	2.67522e-07	1.45747e-06	up	17141430	4.4801
chr2R	17143191	17143300	110	7	7	0	0.00350123	0.00990818	up	17143200	1.39433
chr2R	17143591	17143750	160	15	15	0	0.000882465	0.00270626	up	17143740	1.63426
chr2R	17214161	17214810	650	62	62	0	1.05844e-07	6.32528e-07	up	17214230	3.35324
chr2R	17338581	17339190	610	60	60	0	7.95383e-07	3.89953e-06	up	17338700	3.41397
chr2R	17649961	17650230	270	26	26	0	5.55708e-09	5.15558e-08	up	17649970	2.94379
chr2R	17672391	17672510	120	11	10	0	0.000361203	0.00117	up	17672470	1.67527
chr2R	17691981	17692870	890	88	88	0	1.04706e-07	6.28593e-07	up	17692380	4.69926
chr2R	18400631	18400700	70	4	4	0	0.00202968	0.00591632	up	18400680	1.42679
chr2R	18445661	18445720	60	5	5	0	0.00318562	0.0090837	up	18445710	1.42927
chr2R	18445781	18445870	90	8	8	0	0.000171122	0.000578986	up	18445790	1.7474
chr2R	18445931	18446940	1010	100	100	0	2.4919e-12	8.05814e-11	up	18446490	6.18971
chr2R	18473171	18473680	510	50	50	0	1.86972e-08	1.42224e-07	up	18473400	4.81007
chr2R	18513471	18514590	1120	109	109	0	5.11466e-10	6.90875e-09	up	18514050	5.34682
chr2R	18574501	18574900	400	37	37	0	9.4439e-06	3.75535e-05	up	18574580	2.04692
chr2R	18937641	18938330	690	68	68	0	1.90063e-06	8.55773e-06	up	18937960	4.00457
chr2R	19148051	19148350	300	29	29	0	5.34968e-16	6.52039e-14	up	19148060	4.66789
chr2R	19271111	19271140	30	2	2	0	7.20449e-05	0.000256339	up	19271130	1.65543
chr2R	19468671	19469450	780	77	77	0	1.82672e-09	2.002e-08	up	19469060	5.26491
chr2R	19528591	19528930	340	33	33	0	4.14557e-07	2.16836e-06	up	19528910	2.35741
chr2R	19543421	19544070	650	64	64	0	8.67772e-07	4.19944e-06	up	19543980	2.49444
chr2R	19632711	19633130	420	41	41	0	0.000171553	0.000579697	up	19632930	2.94939
chr2R	19691661	19692420	760	74	74	0	1.00485e-07	6.06034e-07	up	19692030	4.54978
chr2R	19825781	19825920	140	10	10	0	4.34058e-06	1.83608e-05	up	19825910	2.1957
chr2R	19825961	19826830	870	86	86	0	8.63745e-09	7.42113e-08	up	19826480	4.75152
chr2R	19881881	19882180	300	29	29	0	6.45925e-08	4.14356e-07	up	19882160	2.50367
chr2R	19997041	19998140	1100	108	108	0	2.70659e-12	8.54532e-11	up	19997620	6.18251
chr2R	19998351	19998560	210	20	20	0	4.408e-05	0.000161104	up	19998360	1.89223
chr2R	20029031	20029830	800	79	79	0	5.10676e-08	3.34975e-07	up	20029500	4.79163
chr2R	20029931	20030040	110	10	10	0	5.38124e-05	0.000194638	up	20029940	1.90439
chr2R	20128881	20129350	470	46	46	0	2.64659e-06	1.16659e-05	up	20128890	2.11444
chr2R	20305061	20305500	440	41	41	0	1.28041e-13	6.44719e-12	up	20305490	4.30499
chr2R	20305961	20305980	20	1	1	0	0.00104109	0.00315943	up	20305970	1.28417
chr2R	20330561	20331170	610	55	55	0	2.13357e-06	9.54098e-06	up	20331030	2.54592
chr2R	20424251	20424350	100	8	8	0	0.000392024	0.00126515	up	20424310	1.63198
chr2R	20602931	20603720	790	75	75	0	9.69823e-06	3.84191e-05	up	20603180	3.51505
chr2R	20670121	20670280	160	12	12	0	7.40332e-07	3.65012e-06	up	20670270	2.18541
chr2R	20670321	20670950	630	60	60	0	1.43312e-11	3.47731e-10	up	20670360	3.14331
chr2R	20883821	20885380	1560	155	155	0	8.89213e-11	1.61081e-09	up	20884440	5.67211
chr2R	20906231	20906250	20	1	1	0	6.76673e-05	0.000241913	up	20906240	1.55401
chr2R	20906281	20907230	950	94	94	0	1.0288e-08	8.56834e-08	up	20906680	4.93682
chr2R	20937451	20937470	20	1	1	0	0.000101631	0.000354154	up	20937460	1.54811
chr2R	20937531	20938990	1460	141	141	0	8.74083e-11	1.59065e-09	up	20938330	5.7305
chr2R	20939111	20939180	70	6	6	0	6.94269e-07	3.4457e-06	up	20939130	2.22048
chr2R	20943481	20943500	20	1	1	0	2.19348e-05	8.34255e-05	up	20943490	1.69945
chr2R	20976201	20977360	1160	115	115	0	7.82189e-10	9.8073e-09	up	20976910	5.36349
chr2R	21108611	21108850	240	23	23	0	1.73472e-06	7.86478e-06	up	21108770	2.41525
chr2R	21237801	21239320	1520	150	150	0	4.77056e-08	3.17291e-07	up	21238400	4.92961
chr2R	21251431	21252170	740	70	70	0	1.03487e-08	8.56834e-08	up	21251550	3.31082
chr2R	21292001	21292020	20	1	1	0	0.000623052	0.00194834	up	21292010	1.34023
chr2R	21312611	21313360	750	73	73	0	1.17085e-08	9.60317e-08	up	21312970	4.87775
chr2R	21313391	21313490	100	9	9	0	0.0011495	0.00346834	up	21313410	1.50853
chr2R	21417541	21418070	530	52	52	0	9.98999e-06	3.95151e-05	up	21417550	2.13997
chr2R	21507531	21507610	80	7	7	0	7.693e-06	3.10864e-05	up	21507540	1.98392
chr2R	21534731	21534810	80	7	7	0	0.000521545	0.00165161	up	21534770	1.57966
chr2R	21534861	21536450	1590	158	158	0	2.87456e-08	2.06378e-07	up	21535680	4.67775
chr2R	21536531	21536600	70	6	6	0	0.00122	0.0036558	up	21536540	1.49017
chr2R	21700681	21701240	560	55	55	0	3.784e-08	2.60449e-07	up	21701000	4.2197
chr2R	21711161	21711370	210	20	20	0	7.25638e-05	0.00025801	up	21711190	2.00786
chr2R	21711411	21711460	50	3	3	0	7.09648e-05	0.000252667	up	21711450	1.75714
chr2R	21888731	21888930	200	19	19	0	2.07324e-05	7.91393e-05	up	21888870	2.32131
chr2R	21969031	21969130	100	9	9	0	6.05519e-10	7.93381e-09	up	21969120	2.77912
chr2R	21969191	21970100	910	90	90	0	1.71597e-10	2.75513e-09	up	21969720	5.78702
chr2R	22060401	22061130	730	72	72	0	6.68389e-09	6.0606e-08	up	22060790	5.04077
chr2R	22133781	22134160	380	32	32	0	4.84941e-20	2.82397e-17	up	22134150	7.06097
chr2R	22161661	22161780	120	11	11	0	0.000426706	0.00137032	up	22161730	1.59753
chr2R	22161841	22161910	70	5	5	0	3.73367e-06	1.5961e-05	up	22161850	1.99741
chr2R	22243981	22244400	420	41	41	0	1.04418e-05	4.11469e-05	up	22243990	2.09001
chr2R	22297461	22298710	1250	124	124	0	1.61313e-08	1.25999e-07	up	22298010	4.81109
chr2R	22316781	22317910	1130	112	112	0	7.27246e-08	4.59216e-07	up	22317510	4.70643
chr2R	22364131	22364680	550	53	53	0	1.22215e-08	9.9771e-08	up	22364650	2.94753
chr2R	22462721	22463150	430	40	40	0	2.03995e-10	3.20101e-09	up	22462740	2.94293
chr2R	22768611	22768880	270	26	26	0	1.07034e-07	6.38911e-07	up	22768810	2.92711
chr2R	22798781	22798900	120	10	10	0	0.000566301	0.00178257	up	22798840	1.5576
chr2R	22806331	22806490	160	14	14	0	3.13032e-05	0.000117019	up	22806440	1.89547
chr2R	22806571	22807480	910	90	90	0	3.87604e-12	1.16082e-10	up	22806990	6.03394
chr2R	23001721	23001840	120	11	11	0	1.63109e-11	3.86812e-10	up	23001830	3.51199
chr2R	23002011	23002810	800	79	79	0	4.0996e-11	8.45906e-10	up	23002020	3.65414
chr2R	23002941	23002980	40	3	3	0	2.60592e-06	1.14963e-05	up	23002950	1.96736
chr2R	23096881	23097490	610	60	60	0	2.60844e-13	1.14881e-11	up	23096890	3.51522
chr2R	23108071	23108480	410	40	40	0	1.28561e-08	1.0382e-07	up	23108080	2.96656
chr2R	23108531	23108560	30	2	2	0	3.27944e-05	0.000122244	up	23108540	1.72122
chr2R	23114681	23114790	110	10	10	0	4.91935e-08	3.24714e-07	up	23114690	2.46408
chr2R	23220261	23220750	490	47	47	0	1.07842e-06	5.11029e-06	up	23220460	3.86512
chr2R	23234701	23235400	700	69	69	0	5.56516e-10	7.38406e-09	up	23235380	2.94934
chr2R	23257691	23259000	1310	130	130	0	8.30658e-11	1.5222e-09	up	23258420	5.73279
chr2R	23339691	23340160	470	46	46	0	9.61458e-09	8.10129e-08	up	23339700	2.67975
chr2R	23377051	23377590	540	53	53	0	1.5091e-06	6.91365e-06	up	23377300	3.88205
chr2R	23601401	23601490	90	8	8	0	0.000596261	0.00187238	up	23601480	1.57524
chr2R	23601551	23602570	1020	101	101	0	4.84131e-06	2.02986e-05	up	23602400	2.70067
chr2R	23606281	23606800	520	49	49	0	7.49493e-05	0.000265951	up	23606720	2.27258
chr2R	23617741	23618380	640	63	63	0	0.000256975	0.000849186	up	23618280	2.2344
chr2R	23651761	23651830	70	5	5	0	0.000485247	0.00154695	up	23651810	1.48586
chr2R	23651911	23652630	720	71	71	0	1.09443e-08	9.00456e-08	up	23652610	2.97662
chr2R	23686131	23686690	560	55	55	0	8.96835e-07	4.3281e-06	up	23686210	3.37794
chr2R	23709481	23710350	870	86	86	0	6.65315e-12	1.86466e-10	up	23709960	6.05343
chr2R	23960821	23961040	220	21	21	0	1.03947e-05	4.09923e-05	up	23960920	2.5725
chr2R	24114331	24114390	60	5	5	0	0.00153099	0.00454098	up	24114340	1.47441
chr2R	24337181	24338230	1050	104	104	0	6.42972e-05	0.000230968	up	24337730	3.3155
chr2R	24526251	24526450	200	19	19	0	5.22657e-05	0.000189436	up	24526440	1.86441
chr2R	24526511	24526540	30	2	2	0	0.00347202	0.00983082	up	24526520	1.21665
chr2R	24766201	24766770	570	56	56	0	9.59648e-06	3.81024e-05	up	24766520	3.22522
chr2R	24813481	24813520	40	3	3	0	0.000103306	0.000359753	up	24813490	1.68366
chr2R	24813561	24814550	990	98	98	0	2.42081e-10	3.70979e-09	up	24814080	5.54491
chr2R	24814671	24814870	200	11	11	0	7.10276e-06	2.88794e-05	up	24814780	2.12569
chr2R	24814921	24814990	70	6	6	0	0.000612593	0.00192136	up	24814980	1.49687
chr2R	24840581	24840860	280	27	27	0	9.79833e-07	4.67696e-06	up	24840610	2.61436
chr2R	25011141	25012460	1320	130	130	0	1.066e-09	1.26688e-08	up	25011530	5.24179
chr2R	25085421	25085890	470	46	46	0	1.68371e-07	9.59164e-07	up	25085620	4.42504
chr2R	25085931	25086050	120	11	11	0	0.00242937	0.00699963	up	25085940	1.58186
chr2R	25182981	25183450	470	45	45	0	0.000634393	0.00197673	up	25183000	1.78172
chr2R	25190691	25190780	90	5	5	0	0.00243974	0.00702565	up	25190700	1.33879
chr3L	245961	246370	410	40	40	0	0.000613894	0.00192314	up	246320	1.74698
chr3L	246401	247850	1450	144	144	0	4.57034e-09	4.34722e-08	up	247010	4.92829
chr3L	247951	248090	140	13	13	0	0.000336962	0.00109759	up	247960	1.79569
chr3L	441901	441920	20	1	1	0	6.4924e-05	0.000233059	up	441910	1.54864
chr3L	505321	507540	2220	221	221	0	2.39874e-09	2.5194e-08	up	505590	3.50912
chr3L	508051	508520	470	46	46	0	6.30512e-06	2.58511e-05	up	508360	2.85889
chr3L	520961	521350	390	38	38	0	2.49403e-10	3.81085e-09	up	520970	2.95801
chr3L	521451	521500	50	2	2	0	0.00117834	0.00354515	up	521490	1.35187
chr3L	542301	542320	20	1	1	0	0.000339045	0.00110369	up	542310	1.43329
chr3L	593281	593360	80	7	7	0	0.00153771	0.00455835	up	593350	1.56344
chr3L	593441	593620	180	16	16	0	1.05035e-05	4.13588e-05	up	593580	2.22444
chr3L	593751	593790	40	2	2	0	0.0013764	0.00409636	up	593760	1.31628
chr3L	603801	603900	100	9	9	0	0.000174836	0.000589649	up	603880	1.6138
chr3L	604481	605760	1280	126	126	0	8.87556e-09	7.60079e-08	up	604670	4.4094
chr3L	605831	605940	110	7	7	0	0.000136145	0.000465146	up	605880	1.66991
chr3L	605981	607700	1720	169	169	0	4.16106e-10	5.78464e-09	up	607070	5.32858
chr3L	607771	607950	180	17	17	0	3.4585e-13	1.43857e-11	up	607940	3.3809
chr3L	608091	608360	270	26	26	0	3.44182e-12	1.05352e-10	up	608100	3.28353
chr3L	710511	711300	790	72	72	0	1.35695e-06	6.28246e-06	up	710840	3.12413
chr3L	711431	711490	60	5	5	0	4.20058e-05	0.000153738	up	711440	1.76872
chr3L	711581	711630	50	2	2	0	1.85457e-07	1.04178e-06	up	711620	2.17596
chr3L	711721	712690	970	95	95	0	1.42171e-10	2.35797e-09	up	712170	5.40806
chr3L	712781	712850	70	6	6	0	6.70268e-06	2.73375e-05	up	712800	2.02664
chr3L	774851	775070	220	21	21	0	4.18257e-06	1.7721e-05	up	774860	2.13787
chr3L	857691	857940	250	24	24	0	2.7454e-09	2.838e-08	up	857930	3.27317
chr3L	868841	869020	180	16	16	0	5.63536e-07	2.87585e-06	up	869010	2.61231
chr3L	882661	883660	1000	96	96	0	8.38065e-08	5.16741e-07	up	883180	4.6748
chr3L	883791	883810	20	1	1	0	0.000351473	0.00114202	up	883800	1.41296
chr3L	1041271	1041340	70	5	5	0	3.5188e-07	1.87801e-06	up	1041330	2.32622
chr3L	1041411	1041980	570	52	52	0	8.72526e-08	5.3461e-07	up	1041810	3.41402
chr3L	1351811	1353000	1190	117	117	0	3.31163e-07	1.77467e-06	up	1352310	4.2961
chr3L	1405261	1405280	20	1	1	0	3.60354e-08	2.49817e-07	up	1405270	2.28598
chr3L	1795051	1795980	930	92	92	0	1.61498e-12	5.60388e-11	up	1795520	5.96303
chr3L	2122411	2122750	340	33	33	0	5.4538e-09	5.07697e-08	up	2122420	2.81724
chr3L	2228641	2229360	720	71	71	0	7.99959e-07	3.91099e-06	up	2229040	4.22558
chr3L	2236761	2238190	1430	142	142	0	8.0496e-10	1.00209e-08	up	2237410	5.35848
chr3L	2238491	2238550	60	5	5	0	0.00116936	0.00352016	up	2238500	1.40477
chr3L	2265831	2265990	160	15	15	0	1.18185e-10	2.03858e-09	up	2265970	3.23078
chr3L	2299631	2300010	380	37	37	0	7.6785e-08	4.83135e-07	up	2299640	2.52899
chr3L	2322131	2322350	220	17	17	0	5.94017e-09	5.43323e-08	up	2322190	2.83157
chr3L	2408731	2408780	50	4	4	0	0.000240693	0.000798399	up	2408770	1.61694
chr3L	2408911	2410080	1170	116	116	0	2.56959e-07	1.40576e-06	up	2409620	4.45562
chr3L	2410171	2410230	60	2	2	0	1.73197e-07	9.80267e-07	up	2410180	2.18361
chr3L	2458481	2458500	20	1	1	0	0.00125812	0.00376145	up	2458490	1.24152
chr3L	2458531	2458550	20	1	1	0	0.00115449	0.0034814	up	2458540	1.27188
chr3L	2466321	2467320	1000	99	99	0	4.72414e-08	3.15003e-07	up	2466760	4.5975
chr3L	2530221	2530270	50	4	4	0	1.96734e-05	7.51517e-05	up	2530260	1.805
chr3L	2530531	2532080	1550	148	148	0	8.70271e-16	9.91541e-14	up	2530790	4.38054
chr3L	2743831	2743870	40	2	2	0	1.96471e-10	3.10152e-09	up	2743860	2.81192
chr3L	2743931	2743970	40	3	3	0	4.17437e-16	5.46947e-14	up	2743940	3.80191
chr3L	2851491	2853160	1670	163	163	0	6.15334e-08	3.98144e-07	up	2852190	4.7213
chr3L	2885411	2886160	750	73	73	0	1.93525e-06	8.70611e-06	up	2885510	2.52973
chr3L	3157691	3157930	240	22	22	0	1.63861e-08	1.27418e-07	up	3157920	3.0571
chr3L	3159781	3159850	70	6	6	0	0.00120975	0.00362718	up	3159840	1.38191
chr3L	3288061	3289230	1170	116	116	0	1.00347e-07	6.06034e-07	up	3288910	3.92195
chr3L	3304181	3304200	20	1	1	0	0.000479128	0.00153023	up	3304190	1.39865
chr3L	3492371	3492580	210	20	20	0	1.20605e-10	2.05893e-09	up	3492570	2.94745
chr3L	3517801	3518320	520	51	51	0	9.73449e-10	1.17284e-08	up	3518140	4.3038
chr3L	3596381	3596740	360	35	35	0	3.88665e-18	9.69998e-16	up	3596720	4.86682
chr3L	3615771	3615850	80	7	7	0	0.00152058	0.00451776	up	3615820	1.48995
chr3L	3615921	3617010	1090	108	108	0	1.719e-10	2.75513e-09	up	3616600	5.36084
chr3L	3678171	3678910	740	73	73	0	8.74707e-15	7.90403e-13	up	3678890	4.20219
chr3L	3702561	3702780	220	19	19	0	3.84773e-06	1.64084e-05	up	3702640	2.46947
chr3L	3767101	3768530	1430	142	142	0	3.07937e-17	5.56516e-15	up	3767940	11.0198
chr3L	3768561	3768750	190	17	17	0	3.66944e-05	0.00013572	up	3768740	1.83636
chr3L	3769201	3769690	490	48	48	0	7.9296e-08	4.9534e-07	up	3769210	2.51766
chr3L	3885981	3886280	300	29	29	0	6.22278e-10	8.13306e-09	up	3885990	2.98974
chr3L	3927291	3927570	280	27	27	0	1.56167e-08	1.22709e-07	up	3927560	2.57915
chr3L	4072621	4073280	660	63	63	0	1.81591e-06	8.19741e-06	up	4072630	2.29793
chr3L	4138611	4138630	20	1	1	0	0.00217995	0.0063262	up	4138620	1.20307
chr3L	4239561	4239660	100	9	9	0	0.00131609	0.00392357	up	4239570	1.56745
chr3L	4532041	4532770	730	72	72	0	1.43146e-08	1.13671e-07	up	4532060	3.22787
chr3L	4626481	4626500	20	1	1	0	0.0012288	0.00368009	up	4626490	1.2501
chr3L	4690591	4691320	730	72	72	0	1.28893e-05	5.03376e-05	up	4690600	2.1091
chr3L	4691471	4691490	20	1	1	0	8.45189e-06	3.38657e-05	up	4691480	1.77295
chr3L	4776331	4776880	550	51	51	0	1.89848e-06	8.55539e-06	up	4776550	3.54568
chr3L	4805451	4806770	1320	131	131	0	3.40334e-09	3.41703e-08	up	4805980	5.09418
chr3L	4807221	4807240	20	1	1	0	0.000960908	0.00293309	up	4807230	1.30684
chr3L	4913701	4913980	280	26	26	0	5.44549e-05	0.000196826	up	4913970	1.83111
chr3L	4978171	4978340	170	16	16	0	2.44693e-11	5.50401e-10	up	4978330	3.02794
chr3L	5125271	5125760	490	48	48	0	3.40186e-12	1.04877e-10	up	5125280	3.25007
chr3L	5125841	5125880	40	3	3	0	0.000653919	0.00203153	up	5125870	1.43702
chr3L	5201911	5202250	340	33	33	0	8.39017e-07	4.07534e-06	up	5201980	3.61593
chr3L	5275331	5276060	730	72	72	0	7.56119e-09	6.67142e-08	up	5275730	5.06475
chr3L	5329151	5329420	270	25	25	0	4.67424e-08	3.12736e-07	up	5329200	2.64818
chr3L	5607841	5609140	1300	125	125	0	1.18614e-09	1.39385e-08	up	5608370	5.22537
chr3L	5749241	5749320	80	7	7	0	0.000401944	0.00129477	up	5749310	1.59208
chr3L	5749561	5750460	900	87	87	0	9.89505e-10	1.18673e-08	up	5749570	3.28348
chr3L	5764901	5765320	420	41	41	0	7.97534e-05	0.000281473	up	5765110	2.4686
chr3L	5820771	5821310	540	53	53	0	1.01198e-08	8.45899e-08	up	5820780	2.67801
chr3L	5869601	5870300	700	69	69	0	2.29848e-14	1.74584e-12	up	5869610	3.82372
chr3L	5905851	5905910	60	5	5	0	4.78341e-05	0.000174217	up	5905900	1.95333
chr3L	5906991	5907620	630	62	62	0	8.93398e-08	5.45722e-07	up	5907290	4.5175
chr3L	5907731	5907820	90	8	8	0	0.000263442	0.000869457	up	5907740	1.63167
chr3L	5957181	5957610	430	42	42	0	4.58704e-08	3.07425e-07	up	5957600	2.6258
chr3L	6082221	6083080	860	82	82	0	1.29788e-08	1.04328e-07	up	6082800	4.9485
chr3L	6103611	6103980	370	36	36	0	4.93898e-13	1.99117e-11	up	6103970	4.11033
chr3L	6124691	6125590	900	89	89	0	1.12465e-06	5.28161e-06	up	6124780	3.60327
chr3L	6125801	6125920	120	6	6	0	0.000173179	0.000584814	up	6125870	1.64052
chr3L	6264141	6265200	1060	105	105	0	1.59314e-08	1.24995e-07	up	6264660	4.82263
chr3L	6549931	6550700	770	76	72	0	0.00031429	0.0010295	up	6550120	1.87378
chr3L	6688821	6689620	800	79	79	0	1.65431e-06	7.51972e-06	up	6689270	4.16911
chr3L	6709161	6709240	80	7	7	0	8.72419e-15	7.90403e-13	up	6709230	4.033
chr3L	6743491	6743570	80	7	7	0	0.000199019	0.00066777	up	6743550	1.76117
chr3L	6743611	6744080	470	43	43	0	6.33773e-09	5.78676e-08	up	6743880	3.35744
chr3L	6744211	6744340	130	7	7	0	1.83927e-07	1.03429e-06	up	6744240	2.25509
chr3L	6744411	6744790	380	33	33	0	1.54149e-06	7.04354e-06	up	6744500	2.41222
chr3L	6746061	6746120	60	2	2	0	0.000949737	0.00290238	up	6746070	1.35528
chr3L	6746251	6747710	1460	138	138	0	1.51481e-09	1.70368e-08	up	6747290	5.3822
chr3L	6747741	6747940	200	19	19	0	1.57477e-07	9.04975e-07	up	6747780	2.47243
chr3L	6748041	6748110	70	6	6	0	1.74919e-06	7.92351e-06	up	6748100	2.16753
chr3L	6748291	6748310	20	1	1	0	0.000550071	0.00173565	up	6748300	1.42259
chr3L	6751321	6751400	80	6	6	0	1.01736e-06	4.84724e-06	up	6751390	2.10215
chr3L	6751661	6752730	1070	106	106	0	4.47252e-09	4.29313e-08	up	6752280	5.15709
chr3L	6752911	6753040	130	12	12	0	4.74356e-06	1.99661e-05	up	6752920	2.19998
chr3L	6753171	6753250	80	7	7	0	0.00163192	0.0048267	up	6753180	1.4289
chr3L	6789581	6789730	150	14	14	0	0.000710834	0.00219404	up	6789720	1.51492
chr3L	6790001	6790090	90	5	5	0	0.000293408	0.000964712	up	6790030	1.59524
chr3L	6790251	6790290	40	3	3	0	1.41947e-06	6.54305e-06	up	6790280	2.07028
chr3L	6845731	6846160	430	42	42	0	1.11421e-06	5.242e-06	up	6846020	3.94596
chr3L	6903101	6903220	120	6	6	0	5.79101e-05	0.000208596	up	6903210	1.74048
chr3L	6903291	6903350	60	5	5	0	5.32869e-07	2.72731e-06	up	6903300	2.22724
chr3L	6903381	6904460	1080	106	106	0	1.07823e-11	2.74321e-10	up	6903580	3.4296
chr3L	6904791	6904920	130	12	12	0	5.68866e-05	0.00020505	up	6904910	1.84544
chr3L	6905071	6905100	30	2	2	0	0.000325845	0.00106535	up	6905090	1.4645
chr3L	6905611	6905630	20	1	1	0	0.000948931	0.0029016	up	6905620	1.37194
chr3L	6905661	6905700	40	3	3	0	2.33038e-05	8.84398e-05	up	6905670	1.92365
chr3L	6906231	6907730	1500	146	146	0	6.31281e-10	8.21186e-09	up	6906840	5.46987
chr3L	6942091	6942360	270	26	26	0	3.89727e-11	8.25499e-10	up	6942160	3.19423
chr3L	6979941	6980380	440	42	34	0	0.000742529	0.00228917	up	6980350	1.71483
chr3L	6993971	6994930	960	95	95	0	7.30739e-14	4.20857e-12	up	6994920	4.51943
chr3L	6995161	6995280	120	11	11	0	1.66709e-18	5.13955e-16	up	6995270	7.28222
chr3L	6995511	6996160	650	63	63	0	1.40488e-20	1.41438e-17	up	6995520	6.11102
chr3L	7012861	7012910	50	3	3	0	0.000236655	0.000786499	up	7012870	1.55058
chr3L	7013111	7013140	30	2	2	0	0.000818692	0.00251805	up	7013130	1.40014
chr3L	7013351	7013380	30	2	2	0	5.05558e-09	4.73995e-08	up	7013370	2.5196
chr3L	7013411	7014040	630	62	62	0	9.4408e-17	1.54623e-14	up	7013550	6.45697
chr3L	7014081	7014170	90	8	8	0	2.36815e-07	1.30373e-06	up	7014090	2.24781
chr3L	7356481	7356780	300	29	29	0	1.71109e-22	4.4839e-19	up	7356490	6.07631
chr3L	7560491	7561020	530	52	52	0	1.00819e-08	8.44081e-08	up	7560950	3.38444
chr3L	7601531	7601780	250	24	24	0	4.62633e-07	2.40065e-06	up	7601540	2.72417
chr3L	7837021	7838210	1190	118	118	0	1.11592e-10	1.9366e-09	up	7837770	4.82531
chr3L	7941681	7941880	200	19	19	0	3.83261e-07	2.02487e-06	up	7941770	3.0674
chr3L	8323731	8324380	650	64	64	0	1.02097e-15	1.07018e-13	up	8323740	3.95784
chr3L	8449211	8450080	870	86	86	0	2.82345e-13	1.20361e-11	up	8449220	4.05925
chr3L	8454671	8454740	70	6	6	0	9.21483e-05	0.000323476	up	8454730	1.72997
chr3L	8454791	8455120	330	32	32	0	1.40196e-16	2.09933e-14	up	8454800	4.14271
chr3L	8651261	8651770	510	50	50	0	0.00042897	0.00137591	up	8651390	2.0364
chr3L	8651841	8652480	640	63	56	2	6.20264e-05	0.000223116	up	8651850	1.96021
chr3L	8669891	8670210	320	26	26	0	1.71181e-08	1.32023e-07	up	8669900	2.58559
chr3L	8717791	8719600	1810	178	178	0	2.83656e-09	2.90928e-08	up	8718700	5.25403
chr3L	8719681	8719720	40	3	3	0	2.68207e-05	0.000101419	up	8719710	1.75343
chr3L	8720061	8720080	20	1	1	0	0.000675298	0.00208928	up	8720070	1.31984
chr3L	8721241	8721260	20	1	1	0	4.71339e-06	1.98576e-05	up	8721250	1.8318
chr3L	8748591	8749520	930	91	91	0	7.29271e-09	6.46719e-08	up	8749080	4.81339
chr3L	9047141	9047260	120	11	11	0	0.000205788	0.00068916	up	9047240	1.69677
chr3L	9333581	9334250	670	66	66	0	2.55122e-10	3.88691e-09	up	9334210	3.58008
chr3L	9355711	9356780	1070	104	104	0	8.16939e-08	5.07296e-07	up	9356700	2.47799
chr3L	9471871	9472110	240	23	23	0	8.30162e-07	4.0393e-06	up	9471880	2.24548
chr3L	9613461	9615020	1560	150	150	0	5.41088e-10	7.22279e-09	up	9614810	3.09416
chr3L	9693101	9693320	220	21	21	0	3.743e-05	0.000138343	up	9693120	1.89472
chr3L	9751041	9752510	1470	142	142	0	6.83081e-09	6.16184e-08	up	9751900	5.01329
chr3L	9752701	9752750	50	3	3	0	0.000287154	0.000944743	up	9752710	1.49039
chr3L	9898731	9899440	710	70	70	0	1.70514e-07	9.67918e-07	up	9899220	4.52152
chr3L	9974071	9974680	610	60	60	0	1.98252e-21	3.46346e-18	up	9974080	5.54573
chr3L	10078281	10079330	1050	104	104	0	3.54956e-14	2.44779e-12	up	10078550	4.23773
chr3L	10079451	10079490	40	3	3	0	0.00109335	0.00331227	up	10079460	1.53
chr3L	10199401	10199430	30	2	2	0	9.47947e-05	0.000331876	up	10199410	1.82907
chr3L	10199461	10200150	690	68	68	0	5.69179e-10	7.533e-09	up	10199600	3.76965
chr3L	10224971	10225550	580	57	57	0	3.26154e-08	2.30685e-07	up	10225540	2.72848
chr3L	10246381	10246800	420	41	41	0	2.50616e-12	8.05814e-11	up	10246790	4.55265
chr3L	10247061	10247120	60	5	5	0	0.0023301	0.00672839	up	10247070	1.3233
chr3L	10254431	10254570	140	12	12	0	4.32357e-10	5.97885e-09	up	10254560	3.00732
chr3L	10271091	10271940	850	81	81	0	4.12885e-08	2.80665e-07	up	10271650	4.62166
chr3L	10281651	10282360	710	70	70	0	2.72541e-08	1.96929e-07	up	10282350	2.70286
chr3L	10284781	10285220	440	43	43	0	3.87582e-21	5.07829e-18	up	10284850	6.96247
chr3L	10320811	10321170	360	35	35	0	1.3872e-11	3.38154e-10	up	10321160	3.88561
chr3L	10321311	10322010	700	69	69	0	4.80913e-10	6.54667e-09	up	10321320	3.39636
chr3L	10427121	10427730	610	60	60	0	1.10962e-06	5.22979e-06	up	10427240	3.29002
chr3L	10508021	10508330	310	30	30	0	3.58155e-07	1.90761e-06	up	10508320	2.35263
chr3L	10705091	10705370	280	26	26	0	4.85084e-08	3.21407e-07	up	10705210	3.34185
chr3L	10862801	10863610	810	80	80	0	3.98002e-09	3.89166e-08	up	10863310	5.13619
chr3L	10863731	10863750	20	1	1	0	1.78849e-07	1.01116e-06	up	10863740	2.13241
chr3L	10885521	10886620	1100	107	107	0	2.81531e-20	1.88768e-17	up	10886530	6.99355
chr3L	10886681	10886730	50	4	4	0	2.84091e-18	7.4446e-16	up	10886690	4.61481
chr3L	10886791	10886850	60	4	4	0	5.59415e-09	5.17089e-08	up	10886800	2.62877
chr3L	10886891	10886920	30	2	2	0	4.27901e-08	2.89371e-07	up	10886910	2.25115
chr3L	10898651	10900340	1690	164	164	0	2.27805e-09	2.41685e-08	up	10899560	4.97336
chr3L	10900401	10900530	130	11	11	0	8.26552e-07	4.02973e-06	up	10900500	2.19993
chr3L	10900611	10900690	80	5	5	0	9.68811e-06	3.84142e-05	up	10900650	1.88319
chr3L	10917251	10917760	510	50	50	0	1.42159e-07	8.28759e-07	up	10917270	2.79954
chr3L	11040361	11041490	1130	112	112	0	9.70183e-11	1.70629e-09	up	11041480	3.96317
chr3L	11047551	11048580	1030	101	101	0	9.45211e-08	5.72699e-07	up	11048110	4.41683
chr3L	11121011	11121050	40	3	3	0	0.00035218	0.0011436	up	11121020	1.50431
chr3L	11122461	11122480	20	1	1	0	7.64827e-05	0.000270842	up	11122470	1.53716
chr3L	11122601	11123680	1080	107	107	0	7.8788e-08	4.93475e-07	up	11123100	4.62549
chr3L	11123791	11123870	80	7	7	0	0.0001986	0.000666792	up	11123860	1.70568
chr3L	11248151	11249250	1100	109	109	0	7.76133e-11	1.44759e-09	up	11248790	5.10375
chr3L	11251571	11251800	230	21	21	0	3.47899e-05	0.00012904	up	11251730	2.02427
chr3L	11314901	11315690	790	77	77	0	1.31402e-06	6.11615e-06	up	11315050	2.62751
chr3L	11351301	11351870	570	56	56	0	2.82473e-13	1.20361e-11	up	11351310	3.86622
chr3L	11358651	11359290	640	63	63	0	1.12498e-13	5.95557e-12	up	11358660	4.56729
chr3L	11487711	11488010	300	29	29	0	1.59872e-06	7.29233e-06	up	11487850	2.90803
chr3L	11601451	11601530	80	5	5	0	4.41901e-05	0.000161394	up	11601520	1.827
chr3L	11721351	11721370	20	1	1	0	0.00022557	0.000751089	up	11721360	1.48885
chr3L	11722531	11722610	80	5	5	0	1.40228e-05	5.45205e-05	up	11722540	1.87852
chr3L	11852981	11853360	380	37	37	0	3.94557e-12	1.17493e-10	up	11853290	4.30275
chr3L	11875781	11876660	880	87	87	0	9.76422e-12	2.54598e-10	up	11876500	3.28017
chr3L	11892671	11893280	610	60	60	0	4.10977e-09	3.98876e-08	up	11892680	2.77193
chr3L	12002661	12003440	780	77	77	0	5.61334e-09	5.17949e-08	up	12003060	5.06658
chr3L	12021651	12022300	650	64	64	0	7.80855e-07	3.83548e-06	up	12022150	4.02277
chr3L	12049461	12050190	730	72	72	0	1.70953e-08	1.32023e-07	up	12049860	4.98526
chr3L	12066151	12066940	790	77	77	0	1.25922e-14	1.06444e-12	up	12066930	5.12478
chr3L	12067011	12067030	20	1	1	0	4.59264e-16	5.73096e-14	up	12067020	4.23402
chr3L	12067191	12067220	30	2	2	0	1.01849e-06	4.84825e-06	up	12067200	1.9984
chr3L	12380491	12381070	580	57	57	0	8.18836e-08	5.07724e-07	up	12380530	3.27823
chr3L	12423881	12423900	20	1	1	0	0.000629442	0.00196597	up	12423890	1.33682
chr3L	12526281	12526300	20	1	1	0	0.000670731	0.00207637	up	12526290	1.32576
chr3L	12526481	12527480	1000	99	99	0	5.41606e-10	7.22279e-09	up	12526490	2.94904
chr3L	12527511	12527530	20	1	1	0	1.58999e-05	6.14084e-05	up	12527520	1.74352
chr3L	12527611	12527710	100	8	8	0	0.000987389	0.00300517	up	12527620	1.5597
chr3L	12652921	12653040	120	11	11	0	0.00279375	0.00800549	up	12653030	1.42537
chr3L	12668051	12668570	520	51	51	0	4.25701e-09	4.09725e-08	up	12668070	3.26161
chr3L	12902631	12903200	570	55	55	0	2.75834e-09	2.84576e-08	up	12902930	4.84531
chr3L	12949501	12949710	210	20	20	0	1.14844e-05	4.50187e-05	up	12949650	2.10399
chr3L	13146421	13146960	540	52	52	0	1.2733e-06	5.93716e-06	up	13146680	3.99734
chr3L	13204211	13204290	80	7	7	0	6.79275e-06	2.76618e-05	up	13204220	1.96456
chr3L	13226941	13228250	1310	127	127	0	7.69452e-20	4.0327e-17	up	13227130	6.12748
chr3L	13228781	13228910	130	10	10	0	0.000985544	0.0030013	up	13228790	1.64747
chr3L	13271131	13271740	610	60	60	0	1.56267e-07	8.99005e-07	up	13271510	4.56562
chr3L	13322751	13322880	130	12	12	0	0.000480893	0.001534	up	13322800	1.88565
chr3L	13387691	13387800	110	9	9	0	0.00220086	0.00637277	up	13387700	1.42181
chr3L	13388131	13388170	40	3	3	0	0.000807046	0.00248515	up	13388140	1.40205
chr3L	13389521	13390560	1040	103	103	0	3.8033e-09	3.72846e-08	up	13390080	5.04053
chr3L	13410861	13410930	70	6	6	0	5.66339e-07	2.88453e-06	up	13410890	2.23173
chr3L	13410981	13411680	700	66	66	0	4.04072e-09	3.93633e-08	up	13411070	3.56691
chr3L	13738461	13738870	410	40	40	0	3.02097e-07	1.63563e-06	up	13738830	2.8653
chr3L	13844711	13845920	1210	116	116	0	4.91998e-07	2.53795e-06	up	13845420	4.20466
chr3L	14110991	14112210	1220	121	121	0	6.71616e-09	6.06886e-08	up	14111480	5.0796
chr3L	14236031	14236250	220	21	21	0	1.21608e-10	2.06932e-09	up	14236240	2.95364
chr3L	14356201	14356270	70	6	6	0	0.000633066	0.00197376	up	14356260	1.54171
chr3L	14356301	14356830	530	52	52	0	7.2543e-08	4.58622e-07	up	14356430	3.04559
chr3L	14360051	14360630	580	57	57	0	2.6629e-06	1.17279e-05	up	14360330	3.87482
chr3L	14365261	14366020	760	71	71	0	5.62494e-09	5.18107e-08	up	14365890	2.90452
chr3L	14396661	14396780	120	11	11	0	9.76478e-05	0.000340865	up	14396750	1.82477
chr3L	14397041	14397420	380	37	37	0	5.42823e-18	1.29315e-15	up	14397070	7.27768
chr3L	14419911	14420320	410	40	40	0	8.19719e-11	1.5135e-09	up	14420310	3.06849
chr3L	14460811	14461530	720	70	70	0	1.5123e-10	2.49244e-09	up	14461520	3.20048
chr3L	14513071	14513460	390	38	37	0	0.00266202	0.00764055	up	14513450	1.56129
chr3L	14551491	14551560	70	3	3	0	1.63511e-05	6.30583e-05	up	14551500	1.80044
chr3L	14561791	14561890	100	8	8	0	8.94557e-06	3.5653e-05	up	14561800	1.90678
chr3L	14562031	14563540	1510	148	148	0	8.72872e-09	7.48727e-08	up	14562770	5.11352
chr3L	14607601	14608440	840	78	78	0	7.07889e-08	4.49703e-07	up	14607770	2.73848
chr3L	14621881	14621950	70	3	3	0	0.00215252	0.00625699	up	14621930	1.3271
chr3L	14632211	14632320	110	10	10	0	0.00159241	0.00471514	up	14632310	1.45396
chr3L	14671291	14672350	1060	102	102	0	2.17088e-07	1.20398e-06	up	14671940	4.47421
chr3L	14893281	14893800	520	51	51	0	3.50097e-06	1.50275e-05	up	14893370	2.48099
chr3L	14925471	14926080	610	60	60	0	2.13005e-07	1.18384e-06	up	14925830	4.48254
chr3L	14942621	14943520	900	88	88	0	1.08847e-13	5.82111e-12	up	14943400	4.03662
chr3L	15011111	15011670	560	53	53	0	1.4651e-06	6.72383e-06	up	15011250	3.69591
chr3L	15047711	15048970	1260	124	124	0	0.000118156	0.000407136	up	15048020	2.45774
chr3L	15142221	15143580	1360	135	135	0	4.65464e-09	4.41937e-08	up	15142760	5.11816
chr3L	15143751	15144360	610	60	60	0	1.39792e-06	6.4494e-06	up	15144250	2.67211
chr3L	15144411	15144570	160	12	12	0	4.53088e-07	2.35813e-06	up	15144420	2.28195
chr3L	15158681	15159060	380	37	36	0	0.00130191	0.0038857	up	15158700	1.65799
chr3L	15160961	15162200	1240	120	120	0	7.29112e-10	9.2079e-09	up	15161610	5.55671
chr3L	15178391	15179100	710	70	70	0	1.86366e-10	2.96882e-09	up	15179090	3.36523
chr3L	15264391	15264490	100	6	6	0	4.92046e-05	0.000178836	up	15264400	1.78449
chr3L	15267631	15268380	750	74	74	0	5.2452e-19	1.83267e-16	up	15267650	4.84028
chr3L	15286891	15287230	340	33	33	0	2.7933e-08	2.01095e-07	up	15287220	2.596
chr3L	15366271	15366710	440	40	40	0	4.8357e-06	2.02913e-05	up	15366290	2.22813
chr3L	15494581	15495060	480	47	47	0	4.05147e-07	2.12977e-06	up	15494590	2.35742
chr3L	15893401	15893990	590	56	56	0	4.06603e-10	5.69788e-09	up	15893410	2.98727
chr3L	15954541	15955120	580	57	57	0	2.12848e-07	1.18384e-06	up	15955060	3.13413
chr3L	16011331	16011480	150	14	14	0	2.96549e-05	0.000111333	up	16011470	2.09
chr3L	16051301	16052180	880	87	87	0	5.10623e-08	3.34975e-07	up	16051920	4.76134
chr3L	16164431	16164810	380	37	37	0	2.38377e-07	1.30958e-06	up	16164800	2.73319
chr3L	16407181	16407260	80	7	7	0	0.0009941	0.00302384	up	16407250	1.41465
chr3L	16407291	16408370	1080	104	104	0	3.3099e-11	7.19801e-10	up	16407860	5.95662
chr3L	16408531	16408550	20	1	1	0	0.00188222	0.00551719	up	16408540	1.22666
chr3L	16409181	16409260	80	5	5	0	0.000159043	0.000539511	up	16409250	1.62884
chr3L	16411761	16412990	1230	121	121	0	2.82134e-10	4.18884e-09	up	16412530	5.47913
chr3L	16563041	16563190	150	14	14	0	1.18477e-07	7.02416e-07	up	16563170	2.59679
chr3L	16563331	16563870	540	51	51	0	1.15815e-05	4.53654e-05	up	16563780	2.37859
chr3L	16647571	16647610	40	2	2	0	1.80606e-06	8.167e-06	up	16647580	1.98006
chr3L	16705541	16706090	550	54	54	0	4.77328e-06	2.00616e-05	up	16705680	3.28495
chr3L	16710941	16711080	140	13	13	0	3.29381e-05	0.000122693	up	16711040	1.98799
chr3L	16711141	16712690	1550	154	154	0	8.44299e-09	7.30194e-08	up	16711760	4.81656
chr3L	16712781	16712950	170	15	15	0	0.000354572	0.00114924	up	16712850	1.66114
chr3L	16769781	16770260	480	47	47	0	2.72757e-08	1.96929e-07	up	16769990	4.62039
chr3L	16786801	16787380	580	57	57	0	3.42316e-07	1.83069e-06	up	16787370	2.37826
chr3L	16787531	16787560	30	2	2	0	0.00119652	0.00359161	up	16787540	1.31284
chr3L	16884001	16884980	980	89	89	0	2.66648e-08	1.94098e-07	up	16884330	4.86421
chr3L	16896181	16896210	30	2	2	0	0.000699624	0.00216326	up	16896200	1.4827
chr3L	16896241	16896300	60	2	2	0	7.89033e-08	4.93475e-07	up	16896290	2.28085
chr3L	16896331	16897180	850	82	82	0	1.62524e-12	5.60388e-11	up	16896400	3.37287
chr3L	16945211	16945320	110	10	10	0	8.19043e-05	0.000288676	up	16945300	1.75276
chr3L	16945481	16945520	40	2	2	0	2.28473e-05	8.68329e-05	up	16945490	1.73443
chr3L	16945581	16945600	20	1	1	0	2.89616e-05	0.000108964	up	16945590	1.65278
chr3L	16954981	16955970	990	98	98	0	5.27834e-08	3.45366e-07	up	16955400	4.63603
chr3L	17125471	17125630	160	15	15	0	2.68734e-10	4.04723e-09	up	17125480	2.82434
chr3L	17153311	17153910	600	59	59	0	1.79002e-06	8.10145e-06	up	17153820	3.00244
chr3L	17208611	17209010	400	39	39	0	1.93719e-06	8.70739e-06	up	17208690	3.38891
chr3L	17211251	17211870	620	61	61	0	9.66373e-09	8.12964e-08	up	17211620	4.98332
chr3L	17237011	17237540	530	52	52	0	6.19486e-06	2.54246e-05	up	17237520	2.14555
chr3L	17292061	17292770	710	69	69	0	1.6324e-08	1.27124e-07	up	17292740	2.67101
chr3L	17383771	17383950	180	17	17	0	4.34082e-05	0.000158759	up	17383800	1.89783
chr3L	17451961	17452060	100	9	9	0	0.000613599	0.00192314	up	17451980	1.60871
chr3L	17470351	17470420	70	6	6	0	2.36012e-07	1.30204e-06	up	17470360	2.19706
chr3L	17557611	17557670	60	4	4	0	0.000492627	0.00156952	up	17557660	1.49726
chr3L	17557701	17557840	140	10	10	0	0.000971204	0.00296279	up	17557740	1.50237
chr3L	17558071	17558090	20	1	1	0	3.13224e-08	2.23045e-07	up	17558080	2.2354
chr3L	17558121	17558140	20	1	1	0	1.03908e-06	4.93728e-06	up	17558130	1.94715
chr3L	17579121	17579570	450	43	43	0	8.59255e-08	5.27943e-07	up	17579310	2.98491
chr3L	17596501	17597750	1250	121	121	0	1.1306e-05	4.43856e-05	up	17596880	3.30404
chr3L	17846241	17846470	230	20	20	0	0.000659898	0.00204647	up	17846280	1.78091
chr3L	17860501	17860970	470	45	45	0	8.67049e-07	4.19944e-06	up	17860510	2.67913
chr3L	17987671	17989000	1330	130	130	0	2.59885e-07	1.42029e-06	up	17988480	4.53221
chr3L	17989161	17989220	60	5	5	0	0.000510917	0.00162384	up	17989170	1.50305
chr3L	18015811	18015830	20	1	1	0	0.000700703	0.00216532	up	18015820	1.33805
chr3L	18015881	18016580	700	69	69	0	8.52478e-12	2.30301e-10	up	18016530	4.04548
chr3L	18018391	18018430	40	3	3	0	7.82957e-05	0.000276701	up	18018400	1.62855
chr3L	18019161	18020690	1530	152	152	0	1.04183e-10	1.82008e-09	up	18020630	3.66801
chr3L	18020791	18020820	30	2	2	0	1.27092e-17	2.66436e-15	up	18020800	4.16463
chr3L	18021391	18021450	60	2	2	0	3.73024e-06	1.59593e-05	up	18021400	1.94362
chr3L	18032711	18032970	260	24	24	0	1.50309e-13	7.29414e-12	up	18032730	4.1112
chr3L	18079431	18079750	320	31	31	0	2.9997e-06	1.30794e-05	up	18079660	3.05851
chr3L	18083091	18084040	950	93	93	0	1.8056e-08	1.38148e-07	up	18083640	4.87692
chr3L	18114211	18114280	70	4	4	0	0.00025501	0.000843755	up	18114250	1.61421
chr3L	18114311	18114960	650	64	64	0	3.25867e-06	1.41263e-05	up	18114630	3.9547
chr3L	18161171	18161710	540	53	53	0	1.34229e-10	2.24759e-09	up	18161470	5.77141
chr3L	18234541	18234750	210	20	20	0	1.39091e-10	2.32158e-09	up	18234660	3.12554
chr3L	18235351	18236190	840	83	83	0	1.84614e-14	1.466e-12	up	18235440	5.17603
chr3L	18405571	18405900	330	32	32	0	7.51235e-06	3.04268e-05	up	18405740	3.1311
chr3L	18665971	18666290	320	31	31	0	7.35355e-06	2.98297e-05	up	18666180	2.1895
chr3L	18666351	18666530	180	17	17	0	0.000151697	0.00051526	up	18666420	1.99977
chr3L	18666561	18668020	1460	143	143	0	6.19998e-11	1.21247e-09	up	18667250	5.74195
chr3L	18668071	18668330	260	24	24	0	1.44958e-06	6.66426e-06	up	18668090	2.23792
chr3L	18733991	18734210	220	21	21	0	4.0512e-06	1.722e-05	up	18734200	2.12722
chr3L	18801441	18801810	370	36	36	0	1.05559e-07	6.32417e-07	up	18801580	4.54299
chr3L	18846751	18846870	120	8	8	0	1.69308e-06	7.6893e-06	up	18846860	2.26249
chr3L	18848371	18849240	870	86	86	0	7.89482e-10	9.85161e-09	up	18848380	2.97624
chr3L	18914171	18914200	30	2	2	0	0.00100232	0.00304532	up	18914190	1.37003
chr3L	18914341	18914840	500	49	49	0	9.07973e-09	7.75031e-08	up	18914350	2.66743
chr3L	18916271	18917030	760	75	75	0	1.46572e-07	8.48825e-07	up	18916650	4.6197
chr3L	18917131	18917170	40	2	2	0	0.000703666	0.0021732	up	18917140	1.40727
chr3L	18968491	18968930	440	43	43	0	4.21767e-06	1.78553e-05	up	18968550	2.56578
chr3L	19054321	19054600	280	27	27	0	1.40154e-10	2.33189e-09	up	19054590	2.95691
chr3L	19132271	19133190	920	91	91	0	1.00468e-07	6.06034e-07	up	19132830	4.58516
chr3L	19168451	19168500	50	4	4	0	0.00242553	0.00699242	up	19168480	1.37678
chr3L	19177661	19178560	900	89	89	0	1.55784e-09	1.74086e-08	up	19178100	5.21066
chr3L	19293791	19293830	40	3	3	0	0.00056173	0.00176925	up	19293820	1.39364
chr3L	19293881	19294940	1060	105	105	0	1.09404e-09	1.29432e-08	up	19294570	5.21368
chr3L	19328151	19328410	260	21	21	0	2.42043e-05	9.16579e-05	up	19328330	1.88681
chr3L	19422711	19422800	90	8	8	0	7.12022e-06	2.89279e-05	up	19422740	2.33127
chr3L	19467721	19468140	420	41	41	0	2.27827e-06	1.01276e-05	up	19467960	3.50549
chr3L	19474381	19474500	120	11	11	0	8.66394e-05	0.000304955	up	19474490	1.81321
chr3L	19516411	19517140	730	70	70	0	3.08568e-08	2.20628e-07	up	19516920	3.2359
chr3L	19714091	19714400	310	30	30	0	3.47992e-06	1.49734e-05	up	19714260	2.79623
chr3L	20004541	20005200	660	65	65	0	1.8969e-08	1.43458e-07	up	20004920	4.39072
chr3L	20097051	20097690	640	62	62	0	6.33128e-07	3.18142e-06	up	20097680	2.31449
chr3L	20113191	20113490	300	28	28	0	2.23087e-07	1.23463e-06	up	20113270	2.96056
chr3L	20138341	20138940	600	59	59	0	2.17128e-06	9.6766e-06	up	20138830	2.74698
chr3L	20319901	20320460	560	55	55	0	6.53319e-07	3.2641e-06	up	20320350	2.30473
chr3L	20464781	20464960	180	15	15	0	3.63383e-08	2.50921e-07	up	20464950	2.50079
chr3L	20498061	20498660	600	59	59	0	6.17483e-07	3.10578e-06	up	20498650	2.37336
chr3L	20580411	20581250	840	81	81	0	9.89149e-09	8.3079e-08	up	20580770	5.10901
chr3L	20622241	20622600	360	35	35	0	4.44995e-07	2.32061e-06	up	20622260	2.75659
chr3L	20710471	20710510	40	2	2	0	0.00100105	0.00304321	up	20710500	1.40129
chr3L	20710841	20711970	1130	108	108	0	6.56783e-09	5.96569e-08	up	20711790	3.76693
chr3L	20798271	20798950	680	67	67	0	1.01191e-05	3.99355e-05	up	20798930	2.07021
chr3L	20841531	20841900	370	36	36	0	6.45239e-07	3.22989e-06	up	20841630	3.81715
chr3L	20999741	21000020	280	26	26	0	6.41139e-06	2.62312e-05	up	20999820	2.03798
chr3L	21049621	21050440	820	80	80	0	4.09321e-06	1.73705e-05	up	21049960	3.91385
chr3L	21090241	21090740	500	49	49	0	3.36844e-06	1.453e-05	up	21090330	3.53627
chr3L	21275911	21276040	130	9	9	0	3.99295e-08	2.73199e-07	up	21275980	2.38706
chr3L	21285081	21285150	70	6	6	0	9.38797e-08	5.69472e-07	up	21285120	2.25195
chr3L	21285181	21286110	930	92	92	0	1.2049e-09	1.40958e-08	up	21285650	5.37199
chr3L	21286251	21286300	50	3	3	0	4.76028e-05	0.000173495	up	21286290	1.68793
chr3L	21286371	21286390	20	1	1	0	0.00135078	0.00402469	up	21286380	1.24621
chr3L	21304361	21304640	280	27	27	0	4.77028e-10	6.52769e-09	up	21304630	2.87184
chr3L	21444641	21444890	250	24	24	0	8.82859e-05	0.000310125	up	21444810	2.04448
chr3L	21483151	21483210	60	5	5	0	0.000589692	0.00185286	up	21483200	1.62305
chr3L	21483301	21483450	150	14	14	0	6.42285e-08	4.12526e-07	up	21483440	2.42752
chr3L	21483501	21484590	1090	107	107	0	4.11779e-10	5.75502e-09	up	21483910	5.68352
chr3L	21604111	21604990	880	87	87	0	4.85783e-14	3.06746e-12	up	21604320	4.50939
chr3L	21640721	21641020	300	27	27	0	5.46137e-06	2.26987e-05	up	21640950	2.13849
chr3L	21652241	21653680	1440	143	143	0	2.87644e-11	6.41507e-10	up	21653000	5.61434
chr3L	21653711	21653780	70	6	6	0	0.000626032	0.00195649	up	21653720	1.51958
chr3L	21952661	21953810	1150	114	114	0	3.46633e-08	2.42227e-07	up	21953280	4.81664
chr3L	21954601	21954750	150	7	7	0	0.00142757	0.00424625	up	21954640	1.46263
chr3L	21956701	21956740	40	3	3	0	5.13278e-05	0.000186294	up	21956710	1.73081
chr3L	21957061	21959540	2480	247	247	0	9.13383e-10	1.10301e-08	up	21958040	5.31303
chr3L	22214701	22215150	450	44	44	0	8.06191e-06	3.24022e-05	up	22215130	2.5278
chr3L	22222941	22223770	830	82	82	0	1.8906e-08	1.43396e-07	up	22223390	4.91862
chr3L	22223801	22223940	140	8	8	0	1.64917e-05	6.35538e-05	up	22223810	1.88059
chr3L	22266801	22266820	20	1	1	0	0.000420882	0.00135245	up	22266810	1.37268
chr3L	22267101	22267160	60	5	5	0	2.88985e-10	4.26639e-09	up	22267110	2.73014
chr3L	22267241	22267900	660	64	64	0	1.39328e-09	1.59785e-08	up	22267520	5.25886
chr3L	22634121	22634590	470	46	46	0	4.01009e-08	2.74014e-07	up	22634560	2.59838
chr3L	22671471	22672110	640	62	62	0	7.35137e-07	3.62792e-06	up	22671840	4.11006
chr3L	22713281	22714300	1020	97	97	0	4.14582e-08	2.81454e-07	up	22713740	4.77613
chr3L	22897681	22897730	50	2	2	0	0.000244259	0.000809715	up	22897720	1.47882
chr3L	22940091	22940710	620	61	61	0	2.34635e-06	1.04126e-05	up	22940390	4.00399
chr3L	23191861	23192630	770	76	75	0	0.000168565	0.000571072	up	23192170	3.13305
chr3L	23207051	23207440	390	38	38	0	3.45635e-08	2.41852e-07	up	23207360	3.63907
chr3L	23251861	23252100	240	22	22	0	4.77588e-07	2.47091e-06	up	23252010	2.37939
chr3L	23569201	23569840	640	62	62	0	8.34641e-13	3.10238e-11	up	23569790	3.70822
chr3L	24054481	24054880	400	39	39	0	8.30423e-06	3.3325e-05	up	24054700	2.99391
chr3L	24764691	24764890	200	19	19	0	8.45186e-07	4.1015e-06	up	24764830	2.29439
chr3L	25149011	25149190	180	17	17	0	7.43113e-07	3.66039e-06	up	25149020	2.30579
chr3L	25215921	25217260	1340	121	49	2	3.62438e-08	2.50599e-07	up	25217240	2.6758
chr3R	106721	106830	110	9	5	0	0.00202169	0.00589632	up	106820	1.44702
chr3R	709631	709890	260	25	25	0	2.40375e-08	1.76691e-07	up	709880	2.88558
chr3R	4221081	4221100	20	1	1	0	1.11726e-06	5.25163e-06	up	4221090	1.95664
chr3R	4221151	4221200	50	3	3	0	0.000190009	0.000638573	up	4221180	1.49565
chr3R	4359471	4359490	20	1	1	0	0.000133622	0.000457124	up	4359480	1.48241
chr3R	4359541	4359890	350	34	34	0	8.94158e-10	1.0873e-08	up	4359550	2.85583
chr3R	4387341	4387710	370	36	36	0	6.44962e-06	2.6367e-05	up	4387630	2.63803
chr3R	4397531	4397660	130	12	12	0	7.31076e-05	0.000259767	up	4397550	1.85338
chr3R	4397691	4397730	40	3	3	0	0.000322857	0.00105624	up	4397700	1.55345
chr3R	4632691	4632980	290	28	28	0	8.35874e-05	0.00029441	up	4632700	1.95342
chr3R	4684871	4685270	400	39	39	0	9.41245e-07	4.52575e-06	up	4684930	3.43727
chr3R	4830711	4830730	20	1	1	0	0.000112635	0.000389651	up	4830720	1.60029
chr3R	4969201	4969540	340	33	33	0	2.03613e-07	1.13767e-06	up	4969530	2.69904
chr3R	4969581	4969640	60	5	5	0	4.15408e-05	0.000152355	up	4969590	1.83563
chr3R	4970411	4971160	750	74	74	0	1.48584e-08	1.17455e-07	up	4971140	2.92703
chr3R	4971211	4971260	50	3	3	0	0.00344462	0.00976379	up	4971250	1.20509
chr3R	4971331	4971350	20	1	1	0	0.00200262	0.00584395	up	4971340	1.20512
chr3R	5126361	5127530	1170	116	116	0	7.99563e-09	6.97256e-08	up	5126590	2.72949
chr3R	5216161	5216490	330	32	32	0	3.18471e-06	1.38171e-05	up	5216480	2.11932
chr3R	5283201	5283800	600	57	57	0	2.39924e-07	1.31669e-06	up	5283250	2.58348
chr3R	5297691	5297810	120	11	11	0	1.16573e-06	5.46477e-06	up	5297700	2.21683
chr3R	5298131	5299980	1850	184	184	0	3.4275e-15	3.38935e-13	up	5298910	3.94048
chr3R	5300171	5300390	220	21	21	0	5.35182e-05	0.000193708	up	5300180	1.95909
chr3R	5300501	5301290	790	77	77	0	7.58665e-17	1.32539e-14	up	5300510	4.34945
chr3R	5301321	5301340	20	1	1	0	8.01686e-06	3.22459e-05	up	5301330	1.76631
chr3R	5422941	5423030	90	8	8	0	8.49394e-07	4.11811e-06	up	5423020	2.12208
chr3R	5527481	5528000	520	51	51	0	2.56359e-05	9.70092e-05	up	5527780	3.21563
chr3R	5606571	5607180	610	60	60	0	1.52085e-07	8.7784e-07	up	5607060	2.81377
chr3R	5927681	5927740	60	5	5	0	0.001966	0.0057467	up	5927730	1.38955
chr3R	5927901	5928340	440	43	43	0	1.29e-06	6.00968e-06	up	5927910	2.42975
chr3R	5998821	5999290	470	43	43	0	3.60331e-08	2.49817e-07	up	5999180	3.68767
chr3R	6254191	6254760	570	56	56	0	3.36808e-08	2.36941e-07	up	6254230	2.70556
chr3R	6254821	6254840	20	1	1	0	0.000354216	0.00114879	up	6254830	1.40978
chr3R	6423081	6423630	550	54	54	0	1.29413e-08	1.04328e-07	up	6423090	2.70091
chr3R	6429691	6429720	30	2	2	0	0.00010404	0.000361826	up	6429700	1.56271
chr3R	6430031	6430090	60	4	4	0	3.98773e-09	3.89194e-08	up	6430050	2.52043
chr3R	6450001	6450060	60	5	5	0	1.00881e-05	3.9843e-05	up	6450050	1.91978
chr3R	6604781	6605550	770	73	73	0	7.80978e-12	2.15427e-10	up	6605540	3.7768
chr3R	6605601	6605850	250	24	24	0	9.06145e-11	1.62641e-09	up	6605610	3.20526
chr3R	6708941	6709110	170	16	16	0	6.29968e-05	0.000226451	up	6709000	2.04671
chr3R	6709241	6709270	30	2	2	0	1.84179e-05	7.051e-05	up	6709250	1.74913
chr3R	6709311	6709350	40	3	3	0	0.000977986	0.00298001	up	6709330	1.41046
chr3R	6759171	6760170	1000	99	99	0	7.97482e-09	6.96601e-08	up	6759720	4.80356
chr3R	6911821	6912680	860	83	83	0	2.20844e-06	9.83383e-06	up	6912670	2.51228
chr3R	6912771	6912890	120	10	10	0	1.78798e-05	6.86507e-05	up	6912820	1.92403
chr3R	6970181	6971370	1190	118	118	0	3.39859e-09	3.41703e-08	up	6970800	5.21577
chr3R	6971481	6971730	250	21	21	0	0.000150628	0.000511959	up	6971720	1.90327
chr3R	6972721	6972760	40	3	3	0	5.47895e-05	0.000197899	up	6972740	1.63356
chr3R	6972831	6973950	1120	110	110	0	5.51009e-08	3.59631e-07	up	6972910	2.8478
chr3R	7029291	7029780	490	47	47	0	4.08567e-08	2.78091e-07	up	7029770	3.11715
chr3R	7139191	7139460	270	26	26	0	3.31353e-06	1.43286e-05	up	7139440	2.241
chr3R	7304391	7304820	430	42	42	0	8.97187e-08	5.47399e-07	up	7304400	2.52827
chr3R	7345961	7347150	1190	118	118	0	1.94583e-09	2.11141e-08	up	7346570	5.1809
chr3R	7394171	7394280	110	8	8	0	1.37823e-05	5.3625e-05	up	7394190	1.89925
chr3R	7639311	7639710	400	39	39	0	1.72501e-06	7.82751e-06	up	7639330	2.21078
chr3R	7644861	7644890	30	2	2	0	0.000432077	0.00138503	up	7644880	1.44781
chr3R	7810021	7810640	620	61	61	0	5.22587e-07	2.68518e-06	up	7810070	2.33995
chr3R	7981231	7982270	1040	99	99	0	1.92143e-05	7.34517e-05	up	7981800	3.76716
chr3R	8065581	8065830	250	19	19	0	3.90012e-10	5.48004e-09	up	8065680	2.83497
chr3R	8303341	8303460	120	9	9	0	0.000186218	0.000626425	up	8303430	1.67712
chr3R	8389621	8390160	540	53	53	0	2.64272e-17	4.94661e-15	up	8389680	9.43678
chr3R	8456191	8456980	790	75	75	0	1.35879e-07	7.97472e-07	up	8456710	4.38216
chr3R	8484451	8484920	470	46	46	0	3.11544e-08	2.2215e-07	up	8484910	2.57922
chr3R	8747441	8747460	20	1	1	0	0.000123391	0.000424339	up	8747450	1.49272
chr3R	8747491	8747650	160	12	12	0	0.00292859	0.00836899	up	8747500	1.57226
chr3R	8859451	8859590	140	13	13	0	6.01232e-06	2.47919e-05	up	8859460	2.0771
chr3R	8930651	8931190	540	53	53	0	6.85368e-07	3.40475e-06	up	8930670	2.34097
chr3R	8979501	8980510	1010	99	99	0	4.07552e-06	1.73094e-05	up	8980010	3.9256
chr3R	9090461	9090750	290	28	28	0	3.18443e-10	4.62251e-09	up	9090470	2.97584
chr3R	9106611	9106830	220	21	21	0	9.74384e-06	3.85706e-05	up	9106820	2.23243
chr3R	9195711	9196310	600	59	59	0	1.05643e-07	6.32417e-07	up	9195720	2.4902
chr3R	9235581	9235620	40	3	3	0	4.56441e-05	0.000166588	up	9235600	1.67627
chr3R	9386301	9386420	120	11	11	0	0.000234179	0.000778764	up	9386350	1.99171
chr3R	9573391	9573430	40	2	2	0	0.000171433	0.000579664	up	9573420	1.53272
chr3R	9573771	9575430	1660	165	165	0	6.96377e-10	8.94537e-09	up	9574350	5.5421
chr3R	9956681	9957360	680	66	66	0	8.84015e-06	3.52597e-05	up	9956770	3.19644
chr3R	10070161	10070440	280	27	27	0	8.08552e-07	3.94564e-06	up	10070240	2.80486
chr3R	10076501	10076520	20	1	1	0	0.00218674	0.0063424	up	10076510	1.18287
chr3R	10076711	10077000	290	28	28	0	5.25951e-07	2.69717e-06	up	10076990	2.49883
chr3R	10077141	10077160	20	1	1	0	0.000121765	0.00041902	up	10077150	1.49486
chr3R	10100591	10101160	570	56	56	0	8.74325e-05	0.000307333	up	10100680	2.95572
chr3R	10124591	10125290	700	64	64	0	3.44001e-14	2.40388e-12	up	10124780	3.82241
chr3R	10148381	10148930	550	54	54	0	2.69929e-09	2.79585e-08	up	10148390	2.73675
chr3R	10203381	10204320	940	92	92	0	1.11298e-06	5.2409e-06	up	10203850	4.13347
chr3R	10267711	10268790	1080	103	103	0	1.28461e-08	1.0382e-07	up	10268300	5.02562
chr3R	10415451	10416990	1540	149	149	0	2.13578e-13	9.73358e-12	up	10416170	6.41638
chr3R	10417081	10417120	40	3	3	0	5.83669e-06	2.4201e-05	up	10417090	1.90053
chr3R	10417181	10417230	50	4	4	0	0.00165152	0.00487365	up	10417190	1.37514
chr3R	10436841	10437620	780	77	77	0	2.10679e-07	1.1734e-06	up	10436850	2.65718
chr3R	10501001	10501520	520	51	49	0	8.28942e-08	5.12321e-07	up	10501360	3.81682
chr3R	10538941	10539420	480	46	46	0	1.20969e-11	3.00473e-10	up	10538950	3.29625
chr3R	10664031	10664060	30	2	2	0	6.6592e-05	0.000238557	up	10664040	1.59238
chr3R	10664341	10665650	1310	128	128	0	3.45746e-12	1.05352e-10	up	10664700	3.38593
chr3R	10696581	10696600	20	1	1	0	0.00331553	0.00943872	up	10696590	1.13937
chr3R	10973041	10973320	280	25	25	0	1.41011e-07	8.23534e-07	up	10973140	2.45536
chr3R	11023291	11023620	330	32	32	0	8.01063e-07	3.91274e-06	up	11023370	2.80016
chr3R	11211011	11211430	420	41	41	0	1.41361e-05	5.48797e-05	up	11211050	2.35313
chr3R	11243551	11244850	1300	127	127	0	1.54273e-09	1.72899e-08	up	11244220	5.1691
chr3R	11268621	11269430	810	80	80	0	1.91892e-14	1.50105e-12	up	11269420	3.79785
chr3R	11269531	11269780	250	22	22	0	6.03981e-10	7.9335e-09	up	11269540	2.89008
chr3R	11286961	11287590	630	62	62	0	1.29651e-08	1.04328e-07	up	11286970	2.93498
chr3R	11312201	11312970	770	76	76	0	7.80521e-08	4.90493e-07	up	11312550	4.54889
chr3R	11393921	11394180	260	24	24	0	4.07482e-07	2.13775e-06	up	11394070	2.76696
chr3R	11395641	11395780	140	13	13	0	2.46637e-06	1.09105e-05	up	11395740	2.41275
chr3R	11544011	11544580	570	56	56	0	6.67045e-07	3.32634e-06	up	11544570	2.33376
chr3R	11544621	11544670	50	3	3	0	8.11653e-08	5.05211e-07	up	11544630	2.24899
chr3R	11612541	11612600	60	2	2	0	4.59539e-06	1.94229e-05	up	11612590	1.8645
chr3R	11612711	11614100	1390	138	138	0	2.89328e-12	9.026e-11	up	11613390	6.21726
chr3R	11665191	11665940	750	74	74	0	7.82377e-05	0.000276683	up	11665590	3.40125
chr3R	11727881	11728070	190	18	18	0	9.15502e-08	5.56629e-07	up	11728060	2.38988
chr3R	11819101	11819290	190	18	18	0	7.13958e-07	3.53005e-06	up	11819280	2.42259
chr3R	11934021	11934210	190	18	18	0	3.16306e-05	0.00011799	up	11934030	2.06551
chr3R	12221731	12222630	900	89	89	0	2.30474e-07	1.27417e-06	up	12222200	4.51002
chr3R	12265601	12265900	300	29	29	0	7.22515e-07	3.56899e-06	up	12265780	2.75807
chr3R	12278961	12278990	30	2	2	0	1.66181e-05	6.39938e-05	up	12278980	1.75268
chr3R	12279221	12279640	420	41	41	0	5.81598e-07	2.94792e-06	up	12279320	4.01221
chr3R	12350261	12351030	770	76	76	0	2.16699e-08	1.6064e-07	up	12350790	3.85459
chr3R	12401481	12401510	30	2	2	0	0.00227612	0.00657979	up	12401500	1.28878
chr3R	12431451	12431770	320	31	31	0	1.89447e-08	1.43458e-07	up	12431460	2.61
chr3R	12630141	12630650	510	50	50	0	4.90739e-06	2.05264e-05	up	12630630	2.44335
chr3R	12646091	12646110	20	1	1	0	1.79526e-05	6.88797e-05	up	12646100	1.69436
chr3R	12723641	12724770	1130	112	112	0	1.57358e-11	3.74869e-10	up	12724170	5.82706
chr3R	12724841	12724910	70	6	6	0	3.4914e-06	1.49987e-05	up	12724880	2.22794
chr3R	12803071	12803760	690	67	67	0	5.23172e-07	2.68555e-06	up	12803350	3.98664
chr3R	13077261	13077730	470	46	46	0	2.30038e-05	8.73644e-05	up	13077570	2.59849
chr3R	13077881	13077990	110	10	10	0	0.000480494	0.00153366	up	13077960	1.82456
chr3R	13078101	13078660	560	55	55	0	3.32768e-08	2.34414e-07	up	13078650	3.02654
chr3R	13471171	13471990	820	81	81	0	1.02602e-10	1.79845e-09	up	13471560	5.58687
chr3R	13645891	13645970	80	5	5	0	9.78206e-07	4.67345e-06	up	13645960	2.10631
chr3R	13872321	13872560	240	23	23	0	2.92875e-11	6.47663e-10	up	13872330	3.21144
chr3R	13948111	13948610	500	46	46	0	1.44002e-07	8.36711e-07	up	13948190	2.79691
chr3R	14087841	14087900	60	5	5	0	0.0018764	0.00550319	up	14087890	1.39622
chr3R	14088241	14089470	1230	122	122	0	8.54703e-09	7.35549e-08	up	14088940	4.93379
chr3R	14098361	14098980	620	61	61	0	2.52892e-06	1.11754e-05	up	14098780	3.8781
chr3R	14390061	14390210	150	11	11	0	0.000109636	0.000379778	up	14390130	1.76964
chr3R	14390281	14391930	1650	158	158	0	3.31142e-13	1.39961e-11	up	14391400	6.39244
chr3R	14392391	14392410	20	1	1	0	3.81323e-07	2.0187e-06	up	14392400	2.03779
chr3R	14565141	14565480	340	33	33	0	5.84234e-06	2.42053e-05	up	14565150	2.10824
chr3R	14576351	14576500	150	14	14	0	3.14602e-05	0.000117438	up	14576370	1.90076
chr3R	14576671	14577930	1260	122	122	0	4.37146e-15	4.24274e-13	up	14577480	5.4798
chr3R	14832331	14832410	80	7	7	0	8.37349e-06	3.35772e-05	up	14832340	1.94611
chr3R	14877091	14877280	190	18	18	0	0.00163285	0.00482672	up	14877160	1.75514
chr3R	14959481	14959560	80	7	7	0	0.000522166	0.00165258	up	14959490	1.63566
chr3R	14984501	14984690	190	18	18	0	1.00048e-05	3.95439e-05	up	14984680	2.06912
chr3R	15146201	15146800	600	59	59	0	1.65128e-07	9.4578e-07	up	15146320	3.09752
chr3R	15147371	15147390	20	1	1	0	0.00182459	0.00535423	up	15147380	1.21325
chr3R	15148371	15149150	780	77	77	0	7.5879e-10	9.53674e-09	up	15148760	3.43553
chr3R	15430991	15431420	430	42	42	0	2.42607e-08	1.78082e-07	up	15431410	3.32966
chr3R	15437401	15437430	30	2	2	0	0.00298953	0.00853384	up	15437410	1.19111
chr3R	15437641	15438740	1100	102	102	0	2.10762e-08	1.56681e-07	up	15438160	4.7833
chr3R	15467941	15468330	390	38	38	0	1.05705e-07	6.32417e-07	up	15467950	2.53437
chr3R	15493151	15493630	480	47	47	0	3.69672e-09	3.64869e-08	up	15493580	3.0289
chr3R	15493701	15493730	30	2	2	0	7.55892e-06	3.05917e-05	up	15493710	1.85396
chr3R	15630091	15630400	310	29	29	0	5.89432e-07	2.98187e-06	up	15630300	2.27785
chr3R	15632511	15633060	550	54	54	0	1.66585e-10	2.70301e-09	up	15632520	3.57708
chr3R	15641571	15642090	520	51	51	0	5.20016e-06	2.16818e-05	up	15641990	2.95846
chr3R	15730311	15730330	20	1	1	0	0.000570768	0.00179555	up	15730320	1.37567
chr3R	15730361	15731000	640	59	59	0	1.92232e-07	1.07868e-06	up	15730990	2.84992
chr3R	15743641	15743840	200	19	19	0	1.02684e-06	4.88352e-06	up	15743740	2.40392
chr3R	15744061	15744160	100	9	9	0	1.2793e-08	1.03629e-07	up	15744100	2.7507
chr3R	15744251	15744290	40	3	3	0	0.00158264	0.00468886	up	15744280	1.36965
chr3R	15803361	15804590	1230	122	122	0	1.63737e-12	5.60881e-11	up	15804140	6.30021
chr3R	16204681	16204730	50	2	2	0	0.00181475	0.00533133	up	16204720	1.25347
chr3R	16204781	16204840	60	2	2	0	0.000543122	0.00171476	up	16204830	1.43458
chr3R	16204921	16206930	2010	197	197	0	8.74306e-14	4.82341e-12	up	16205550	6.5555
chr3R	16244101	16244910	810	80	80	0	1.47692e-09	1.67182e-08	up	16244310	2.84126
chr3R	16260371	16261940	1570	156	156	0	5.3561e-10	7.17937e-09	up	16261250	5.47504
chr3R	16262011	16262130	120	11	11	0	0.000104149	0.000361966	up	16262120	1.74786
chr3R	16305431	16305460	30	2	2	0	8.46192e-06	3.388e-05	up	16305440	1.84695
chr3R	16403861	16404030	170	13	13	0	1.42575e-06	6.56624e-06	up	16403880	2.1559
chr3R	16408711	16408780	70	6	6	0	1.70557e-10	2.75042e-09	up	16408720	3.02069
chr3R	16431331	16432280	950	94	91	0	1.52145e-06	6.96412e-06	up	16431770	4.13656
chr3R	16496751	16498430	1680	161	161	0	3.51103e-11	7.57256e-10	up	16497600	5.74057
chr3R	16573541	16574530	990	98	98	0	1.33119e-06	6.17959e-06	up	16574190	4.14033
chr3R	16574681	16574740	60	5	5	0	0.000380311	0.00122886	up	16574690	1.55589
chr3R	16704181	16704360	180	17	17	0	2.44767e-13	1.08982e-11	up	16704340	3.72998
chr3R	16748361	16748440	80	7	7	0	1.64387e-06	7.49176e-06	up	16748430	2.31211
chr3R	16748491	16749100	610	60	60	0	8.47285e-11	1.54725e-09	up	16748740	5.63063
chr3R	16782081	16782790	710	69	69	0	2.06877e-08	1.54011e-07	up	16782550	4.82046
chr3R	16784021	16784240	220	19	19	0	3.8502e-05	0.000141706	up	16784050	1.87951
chr3R	16798801	16799360	560	55	55	0	1.95542e-08	1.46405e-07	up	16798910	4.63128
chr3R	16834311	16835110	800	79	79	0	3.58978e-08	2.49523e-07	up	16834830	4.79189
chr3R	16847691	16847710	20	1	1	0	0.000645661	0.00200825	up	16847700	1.33107
chr3R	16856231	16856280	50	4	4	0	4.87055e-05	0.000177268	up	16856240	1.75267
chr3R	16856501	16856520	20	1	1	0	0.000377711	0.00122196	up	16856510	1.37052
chr3R	16856661	16857450	790	78	78	0	9.68458e-12	2.53784e-10	up	16857170	5.94692
chr3R	16858221	16858290	70	4	4	0	1.65069e-06	7.51528e-06	up	16858280	2.04333
chr3R	16868301	16869800	1500	149	149	0	5.72764e-11	1.14575e-09	up	16869420	5.64599
chr3R	16881901	16881940	40	3	3	0	2.6944e-06	1.18567e-05	up	16881920	1.95687
chr3R	16882251	16883350	1100	108	108	0	3.27164e-12	1.0146e-10	up	16883340	3.40409
chr3R	16883411	16883490	80	7	7	0	1.41354e-05	5.48797e-05	up	16883420	1.93267
chr3R	16883941	16883990	50	4	4	0	0.00013884	0.000474046	up	16883950	1.64235
chr3R	16884861	16884960	100	9	9	0	0.000875722	0.00268715	up	16884920	1.62958
chr3R	16899411	16899880	470	46	46	0	5.49633e-12	1.57411e-10	up	16899420	3.27838
chr3R	16918981	16919850	870	86	86	0	6.18596e-11	1.21247e-09	up	16919300	5.67764
chr3R	16920021	16920090	70	6	6	0	6.78144e-06	2.76373e-05	up	16920050	2.01674
chr3R	16934201	16934220	20	1	1	0	0.000640392	0.00199423	up	16934210	1.33984
chr3R	16934611	16935480	870	86	86	0	7.07128e-09	6.32433e-08	up	16934900	5.00007
chr3R	16956501	16956520	20	1	1	0	0.000416553	0.00133936	up	16956510	1.40127
chr3R	16956761	16956830	70	5	5	0	0.000312492	0.00102425	up	16956810	1.55515
chr3R	16956981	16958920	1940	192	192	0	5.69446e-12	1.62199e-10	up	16957960	6.14507
chr3R	16969211	16970750	1540	153	152	0	8.73166e-08	5.3461e-07	up	16969590	4.59769
chr3R	16978331	16978390	60	5	5	0	0.00167325	0.00493223	up	16978340	1.3991
chr3R	17108601	17109190	590	58	58	0	9.49316e-09	8.02478e-08	up	17109180	2.66521
chr3R	17151681	17152280	600	59	59	0	7.27029e-09	6.45823e-08	up	17151700	3.06361
chr3R	17152351	17152420	70	4	4	0	0.00335316	0.00952515	up	17152410	1.2708
chr3R	17402111	17403150	1040	100	100	0	3.15823e-10	4.59785e-09	up	17402640	5.39142
chr3R	17449341	17450030	690	67	67	0	1.88257e-09	2.05125e-08	up	17449390	3.16417
chr3R	17616381	17617760	1380	137	137	0	2.22618e-07	1.23334e-06	up	17617500	4.35254
chr3R	17733451	17733740	290	28	28	0	1.51998e-13	7.30846e-12	up	17733710	3.88049
chr3R	17734181	17734200	20	1	1	0	0.000443315	0.00142018	up	17734190	1.3722
chr3R	17742551	17743030	480	47	47	0	3.09849e-06	1.34877e-05	up	17743020	2.35149
chr3R	17918501	17919630	1130	112	112	0	7.23192e-08	4.5776e-07	up	17919060	4.6642
chr3R	17970701	17971510	810	80	80	0	6.96133e-08	4.42771e-07	up	17971190	4.60752
chr3R	18020551	18021870	1320	130	130	0	7.88267e-12	2.16299e-10	up	18021370	6.06633
chr3R	18122001	18122110	110	7	7	0	1.70114e-10	2.75042e-09	up	18122020	2.86136
chr3R	18381231	18381630	400	39	39	0	7.03087e-09	6.29894e-08	up	18381600	3.07421
chr3R	18381681	18381820	140	13	13	0	1.36781e-06	6.31605e-06	up	18381790	2.36698
chr3R	18918271	18918860	590	58	58	0	1.77776e-08	1.36217e-07	up	18918590	4.78752
chr3R	19094251	19094280	30	2	2	0	0.000669814	0.00207599	up	19094270	1.43093
chr3R	19094351	19094810	460	45	42	0	0.00318986	0.00909084	up	19094790	1.56506
chr3R	19095301	19095740	440	40	40	0	8.29308e-07	4.0393e-06	up	19095440	2.6692
chr3R	19095771	19096970	1200	119	119	0	1.06735e-08	8.80945e-08	up	19096360	4.79996
chr3R	19103001	19103710	710	70	70	0	6.55805e-08	4.19667e-07	up	19103140	3.18614
chr3R	19245511	19245840	330	29	29	0	1.42361e-07	8.29013e-07	up	19245790	2.33274
chr3R	19271131	19271400	270	26	26	0	4.78297e-08	3.17622e-07	up	19271390	2.51221
chr3R	19491041	19491560	520	51	51	0	8.34941e-10	1.02481e-08	up	19491050	3.51716
chr3R	19504151	19504200	50	4	4	0	4.0241e-06	1.71187e-05	up	19504190	1.94847
chr3R	19648401	19649270	870	86	86	0	2.65971e-07	1.45052e-06	up	19648690	4.38031
chr3R	19656961	19656980	20	1	1	0	0.000204334	0.000684728	up	19656970	1.51488
chr3R	19657041	19657750	710	70	70	0	6.95142e-07	3.44677e-06	up	19657510	4.26316
chr3R	19680111	19680200	90	8	8	0	0.000466724	0.00149153	up	19680120	1.59823
chr3R	19778181	19778870	690	64	64	0	7.93364e-09	6.94862e-08	up	19778430	5.10126
chr3R	20057701	20057980	280	26	26	0	6.5128e-07	3.25702e-06	up	20057780	2.64161
chr3R	20058051	20058100	50	4	4	0	0.000275838	0.000909224	up	20058060	1.5681
chr3R	20058761	20059610	850	83	83	0	3.93353e-08	2.70192e-07	up	20059330	4.65469
chr3R	20346951	20347270	320	31	31	0	6.77747e-07	3.37329e-06	up	20346960	2.39234
chr3R	20416461	20416530	70	6	6	0	1.41641e-05	5.49474e-05	up	20416470	1.91817
chr3R	20830311	20830440	130	12	11	0	0.00351085	0.0099296	up	20830430	1.50001
chr3R	20830581	20830730	150	14	12	0	0.000952021	0.00290766	up	20830590	1.66294
chr3R	20947211	20947240	30	2	2	0	3.98403e-05	0.000146426	up	20947230	1.76614
chr3R	20947341	20949040	1700	166	166	0	7.60619e-11	1.43396e-09	up	20948040	5.51139
chr3R	20949081	20949140	60	2	2	0	0.00152771	0.00453382	up	20949130	1.30207
chr3R	20949711	20949990	280	27	27	0	2.70597e-05	0.000102249	up	20949840	2.7274
chr3R	21017581	21018090	510	50	50	0	2.75205e-13	1.19202e-11	up	21017590	4.35027
chr3R	21126711	21126870	160	15	15	0	0.000217856	0.00072724	up	21126860	1.76303
chr3R	21179211	21179230	20	1	1	0	3.34207e-05	0.000124225	up	21179220	1.65317
chr3R	21179381	21179470	90	8	8	0	4.52252e-16	5.73096e-14	up	21179460	4.41767
chr3R	21179531	21180310	780	77	77	0	9.86096e-18	2.15339e-15	up	21179540	4.86876
chr3R	21183481	21183590	110	8	8	0	3.38111e-05	0.000125587	up	21183500	1.8099
chr3R	21183661	21185390	1730	172	172	0	1.11541e-08	9.16277e-08	up	21184790	4.7577
chr3R	21185471	21185720	250	24	24	0	9.76543e-05	0.000340865	up	21185480	1.95542
chr3R	21185781	21185840	60	4	4	0	0.00145809	0.00433458	up	21185790	1.50974
chr3R	21223111	21224080	970	92	92	0	3.80038e-09	3.72846e-08	up	21223610	5.17462
chr3R	21252571	21252810	240	23	23	0	4.78766e-08	3.17622e-07	up	21252730	3.66806
chr3R	21295111	21295640	530	50	50	0	3.32749e-10	4.79104e-09	up	21295630	3.41411
chr3R	21481621	21482730	1110	110	110	0	3.80332e-10	5.37283e-09	up	21482060	5.3388
chr3R	21487271	21487340	70	5	5	0	0.00179253	0.0052779	up	21487320	1.39621
chr3R	21487461	21488620	1160	114	114	0	2.28231e-12	7.52301e-11	up	21487850	5.95664
chr3R	21488651	21488720	70	3	3	0	5.65323e-05	0.000203913	up	21488670	1.68131
chr3R	21488841	21489020	180	13	13	0	0.000108207	0.000375075	up	21488910	1.70384
chr3R	21519431	21519450	20	1	1	0	0.000616083	0.00192885	up	21519440	1.35307
chr3R	21519571	21520870	1300	129	129	0	1.471e-08	1.16634e-07	up	21520280	4.99119
chr3R	21520921	21520970	50	4	4	0	3.24686e-08	2.30268e-07	up	21520950	2.31846
chr3R	21540241	21540310	70	6	6	0	0.000412721	0.00132785	up	21540300	1.57963
chr3R	21821991	21822910	920	90	90	0	1.92162e-08	1.44909e-07	up	21822320	5.02153
chr3R	22508771	22508880	110	10	10	0	1.05823e-05	4.15757e-05	up	22508870	2.004
chr3R	22564521	22564980	460	45	45	0	1.19065e-07	7.05108e-07	up	22564600	2.79105
chr3R	22810291	22810740	450	44	44	0	1.98925e-08	1.48726e-07	up	22810730	2.71861
chr3R	22965251	22965570	320	31	31	0	2.14093e-11	4.94301e-10	up	22965260	3.18908
chr3R	22998811	22999290	480	47	47	0	3.43181e-09	3.43903e-08	up	22999280	2.748
chr3R	23010441	23010840	400	39	39	0	3.18998e-07	1.72003e-06	up	23010450	2.76569
chr3R	23127621	23127980	360	29	29	0	4.82407e-06	2.02588e-05	up	23127900	2.18424
chr3R	23158091	23158400	310	30	30	0	6.16697e-06	2.53499e-05	up	23158390	2.03235
chr3R	23158561	23158630	70	5	5	0	0.00333306	0.00947318	up	23158620	1.21896
chr3R	23158671	23158870	200	19	19	0	2.90736e-05	0.000109308	up	23158690	1.96103
chr3R	23158901	23159900	1000	99	99	0	9.6139e-11	1.69651e-09	up	23159520	5.60356
chr3R	23167521	23168070	550	53	53	0	9.02752e-08	5.50154e-07	up	23167710	3.47131
chr3R	23330931	23330990	60	5	5	0	9.2977e-05	0.00032573	up	23330950	1.70778
chr3R	23331031	23332550	1520	151	151	0	1.18122e-06	5.52748e-06	up	23331660	4.29007
chr3R	23332691	23332820	130	12	12	0	0.00165745	0.00488841	up	23332700	1.48361
chr3R	23396871	23397060	190	18	18	0	2.14719e-08	1.59397e-07	up	23396910	2.7845
chr3R	23397151	23397270	120	11	11	0	3.06214e-09	3.11021e-08	up	23397160	2.8064
chr3R	23509391	23509970	580	57	57	0	5.19583e-07	2.67236e-06	up	23509720	4.15343
chr3R	23539011	23539140	130	12	12	0	0.000247915	0.000820799	up	23539080	1.89753
chr3R	23541091	23541510	420	41	41	0	9.72713e-07	4.65145e-06	up	23541120	2.56822
chr3R	23622831	23623430	600	58	58	0	1.36568e-06	6.31177e-06	up	23623340	2.80829
chr3R	23634871	23635130	260	25	25	0	8.59351e-06	3.43544e-05	up	23635090	2.15541
chr3R	23657721	23658330	610	60	60	0	4.02963e-08	2.74633e-07	up	23658010	4.70935
chr3R	23664501	23664730	230	21	21	0	9.15006e-07	4.41173e-06	up	23664720	2.39073
chr3R	23664771	23664810	40	3	3	0	6.00671e-06	2.47883e-05	up	23664780	1.92755
chr3R	23669411	23669900	490	48	48	0	2.3161e-08	1.70967e-07	up	23669560	4.78128
chr3R	23678971	23679030	60	4	4	0	6.82725e-07	3.39484e-06	up	23679010	2.10476
chr3R	23679431	23680750	1320	126	126	0	3.43576e-10	4.93242e-09	up	23679910	5.38001
chr3R	23721851	23722370	520	46	46	0	3.45049e-09	3.45115e-08	up	23722360	3.22003
chr3R	23891681	23891840	160	12	12	0	5.18867e-09	4.84738e-08	up	23891760	2.98932
chr3R	23891981	23892120	140	11	11	0	3.03885e-05	0.000113924	up	23891990	1.95003
chr3R	23892221	23892240	20	1	1	0	0.00219002	0.00634487	up	23892230	1.19078
chr3R	23892371	23892390	20	1	1	0	0.000240537	0.000798388	up	23892380	1.42715
chr3R	23900221	23900460	240	23	23	0	1.69251e-07	9.63133e-07	up	23900230	2.71647
chr3R	24047661	24047980	320	31	31	0	2.05005e-06	9.17535e-06	up	24047870	3.10862
chr3R	24350031	24350120	90	8	8	0	0.000294615	0.000968074	up	24350110	1.63933
chr3R	24386511	24386820	310	30	30	0	6.77489e-07	3.37329e-06	up	24386600	3.52133
chr3R	24477281	24477720	440	42	42	0	7.67893e-06	3.10535e-05	up	24477380	2.14133
chr3R	24503611	24504000	390	38	38	0	1.50975e-09	1.70163e-08	up	24503620	3.01487
chr3R	25112421	25112940	520	51	51	0	1.84826e-09	2.01807e-08	up	25112930	2.87546
chr3R	25312401	25313180	780	77	77	0	1.23683e-08	1.00344e-07	up	25312880	4.90146
chr3R	25427101	25427570	470	46	46	0	7.82508e-08	4.91152e-07	up	25427110	2.47205
chr3R	25593991	25594060	70	6	6	0	0.000103655	0.000360727	up	25594040	1.72316
chr3R	25594101	25594330	230	22	22	0	1.36475e-06	6.31177e-06	up	25594110	2.09232
chr3R	25849941	25850020	80	7	7	0	0.000179338	0.000604055	up	25850010	1.85547
chr3R	25850101	25850120	20	1	1	0	0.000938918	0.00287434	up	25850110	1.27572
chr3R	25850161	25850330	170	13	13	0	3.45716e-06	1.48882e-05	up	25850210	2.08084
chr3R	25850531	25851800	1270	126	126	0	3.04675e-10	4.45158e-09	up	25851330	5.5321
chr3R	25876661	25877000	340	32	32	0	1.84223e-08	1.40745e-07	up	25876680	2.57084
chr3R	26137361	26137620	260	25	25	0	7.60497e-05	0.000269491	up	26137380	2.17955
chr3R	26356481	26356880	400	39	39	0	5.64682e-08	3.68097e-07	up	26356660	4.23032
chr3R	26419891	26420170	280	27	27	0	8.60786e-08	5.28265e-07	up	26420140	2.80655
chr3R	26432371	26432900	530	52	52	0	8.9837e-17	1.51882e-14	up	26432440	5.297
chr3R	26529481	26530150	670	63	63	0	2.78706e-09	2.86411e-08	up	26530140	2.90176
chr3R	26866381	26867430	1050	104	104	0	1.08614e-11	2.74997e-10	up	26866830	5.91988
chr3R	26956391	26956760	370	36	36	0	6.64269e-06	2.7114e-05	up	26956410	2.10946
chr3R	26990071	26990710	640	63	63	0	1.22304e-07	7.2184e-07	up	26990090	2.52111
chr3R	27006991	27007030	40	2	2	0	0.000148795	0.000506385	up	27007020	1.54461
chr3R	27098631	27098980	350	34	34	0	6.44355e-13	2.46501e-11	up	27098960	3.73706
chr3R	27117431	27117450	20	1	1	0	0.00225538	0.00652342	up	27117440	1.18985
chr3R	27273111	27273180	70	6	6	0	1.0515e-05	4.13732e-05	up	27273170	1.91547
chr3R	27273271	27274510	1240	122	122	0	3.47241e-08	2.42329e-07	up	27273710	4.88048
chr3R	27281131	27281290	160	15	15	0	4.22176e-11	8.67695e-10	up	27281280	3.37324
chr3R	27281371	27281480	110	10	10	0	1.77376e-16	2.58229e-14	up	27281380	4.39486
chr3R	27414061	27414140	80	6	6	0	1.13627e-05	4.45749e-05	up	27414100	1.85783
chr3R	27477411	27478010	600	59	59	0	2.7999e-08	2.01293e-07	up	27477850	3.85646
chr3R	27547191	27547830	640	63	63	0	6.45695e-09	5.87515e-08	up	27547740	2.89771
chr3R	27843781	27844200	420	41	41	0	4.62486e-11	9.41931e-10	up	27844190	3.32742
chr3R	28092561	28092580	20	1	1	0	0.000542032	0.00171235	up	28092570	1.38109
chr3R	28317031	28317580	550	54	54	0	2.3698e-06	1.04988e-05	up	28317280	4.02912
chr3R	28345341	28346130	790	78	78	0	1.93801e-07	1.08632e-06	up	28345350	2.70057
chr3R	28412481	28412680	200	19	19	0	1.06527e-14	9.30511e-13	up	28412670	4.50904
chr3R	28544371	28545930	1560	154	154	0	2.73891e-10	4.08964e-09	up	28545030	5.69018
chr3R	28546341	28546360	20	1	1	0	0.00239936	0.00692078	up	28546350	1.22176
chr3R	28547041	28547100	60	5	5	0	0.000173305	0.000584864	up	28547050	1.65128
chr3R	28635051	28636010	960	95	92	0	0.000374442	0.00121214	up	28635820	2.71002
chr3R	28671841	28672910	1070	103	103	0	6.86022e-12	1.91247e-10	up	28672410	6.0242
chr3R	28779691	28780010	320	31	31	0	5.28899e-07	2.70964e-06	up	28779980	2.75762
chr3R	28870241	28870760	520	51	51	0	1.18755e-06	5.55213e-06	up	28870410	2.62065
chr3R	28985861	28986490	630	62	62	0	5.96964e-07	3.01415e-06	up	28986040	3.77885
chr3R	29087021	29088150	1130	112	112	0	1.90507e-11	4.4179e-10	up	29087700	5.79103
chr3R	29131271	29131400	130	10	10	0	2.13877e-06	9.55611e-06	up	29131280	2.12799
chr3R	29251241	29251380	140	13	13	0	2.77248e-05	0.000104537	up	29251350	2.04233
chr3R	29251611	29252020	410	40	40	0	4.25e-14	2.74991e-12	up	29251620	5.67335
chr3R	29312741	29313030	290	28	28	0	4.49754e-08	3.02512e-07	up	29313020	2.75201
chr3R	29313281	29313330	50	4	4	0	1.04367e-25	5.46986e-22	up	29313320	6.85807
chr3R	29553201	29553610	410	39	39	0	1.43988e-05	5.58167e-05	up	29553340	2.77614
chr3R	29560271	29560690	420	41	41	0	2.94559e-06	1.28756e-05	up	29560680	2.21235
chr3R	29714171	29714430	260	22	22	0	0.000119404	0.000411168	up	29714300	1.74244
chr3R	29714491	29714530	40	3	3	0	5.85604e-06	2.42237e-05	up	29714520	1.94154
chr3R	29715441	29715530	90	8	8	0	0.000320614	0.00104955	up	29715520	1.75154
chr3R	29715691	29717840	2150	205	205	0	6.52001e-11	1.26561e-09	up	29717150	5.70361
chr3R	29717921	29717940	20	1	1	0	2.76832e-05	0.000104455	up	29717930	1.63098
chr3R	29903681	29904320	640	63	63	0	3.08382e-07	1.66621e-06	up	29904310	2.53984
chr3R	30022081	30023270	1190	117	117	0	1.41105e-07	8.23534e-07	up	30022640	4.37118
chr3R	30208741	30210130	1390	135	135	0	2.78418e-14	2.02665e-12	up	30209420	7.25934
chr3R	30277911	30278200	290	28	28	0	1.09396e-09	1.29432e-08	up	30277920	2.8995
chr3R	30294571	30294940	370	36	36	0	4.87624e-06	2.04124e-05	up	30294900	2.60124
chr3R	30423751	30423780	30	2	2	0	0.000133806	0.000457455	up	30423770	1.6072
chr3R	30424131	30424440	310	26	26	0	0.000353251	0.00114637	up	30424260	1.69081
chr3R	30424611	30426190	1580	157	157	0	1.21149e-14	1.04089e-12	up	30425320	7.54168
chr3R	30456211	30456510	300	29	29	0	6.195e-11	1.21247e-09	up	30456220	3.51901
chr3R	30770701	30771130	430	42	42	0	2.41385e-11	5.453e-10	up	30770710	3.17746
chr3R	30789221	30789270	50	4	4	0	3.05851e-14	2.19584e-12	up	30789260	3.54296
chr3R	30789431	30789520	90	8	8	0	6.03412e-18	1.37499e-15	up	30789440	5.26929
chr3R	30789581	30789920	340	33	33	0	6.27343e-14	3.86812e-12	up	30789590	4.5612
chr3R	30814261	30815240	980	91	91	0	1.55036e-08	1.22004e-07	up	30814780	4.94809
chr3R	30870181	30871590	1410	139	139	0	5.59023e-14	3.48791e-12	up	30870790	7.09393
chr3R	30871801	30871870	70	6	6	0	0.000657306	0.00204014	up	30871810	1.53851
chr3R	30950861	30951070	210	20	20	0	9.76872e-05	0.000340865	up	30950870	1.89262
chr3R	30989751	30990340	590	58	58	0	4.33995e-10	5.98571e-09	up	30990330	2.95418
chr3R	31059921	31060120	200	19	19	0	0.0034274	0.00972023	up	31060040	1.67566
chr3R	31060181	31060320	140	13	13	0	0.00193806	0.00567451	up	31060190	1.395
chr3R	31060371	31060410	40	3	3	0	1.3256e-05	5.17312e-05	up	31060390	1.83754
chr3R	31060451	31060510	60	4	4	0	3.93556e-07	2.07508e-06	up	31060460	2.14332
chr3R	31060611	31062050	1440	143	143	0	2.65361e-12	8.42881e-11	up	31061510	5.88273
chr3R	31062111	31062390	280	26	26	0	4.68854e-09	4.44352e-08	up	31062120	2.83499
chr3R	31133451	31134510	1060	105	105	0	8.16226e-10	1.01131e-08	up	31134180	5.34012
chr3R	31181811	31182120	310	30	30	0	3.17655e-08	2.25587e-07	up	31181990	2.90477
chr3R	31462631	31462650	20	1	1	0	2.81723e-05	0.000106071	up	31462640	1.6347
chr3R	31462721	31464000	1280	127	127	0	7.86254e-09	6.90244e-08	up	31463390	4.92333
chr3R	31464111	31464130	20	1	1	0	0.00013054	0.000447454	up	31464120	1.56695
chr3R	31514591	31514830	240	20	20	0	2.62628e-08	1.91704e-07	up	31514810	2.4827
chr3R	31514861	31514880	20	1	1	0	2.80642e-05	0.00010574	up	31514870	1.68789
chr3R	31812061	31812770	710	69	69	0	5.19306e-07	2.67236e-06	up	31812260	3.40797
chr4	89571	90030	460	45	45	0	8.12004e-12	2.21652e-10	up	89650	3.43727
chr4	281381	281410	30	2	2	0	2.0427e-06	9.15023e-06	up	281400	1.93981
chr4	281441	281460	20	1	1	0	1.07995e-06	5.11293e-06	up	281450	2.03351
chr4	368411	368580	170	16	16	0	6.31695e-10	8.21186e-09	up	368560	2.88761
chr4	377501	377670	170	16	16	0	2.80499e-06	1.22918e-05	up	377570	2.04326
chr4	403661	405420	1760	171	171	0	3.01298e-09	3.07218e-08	up	404510	5.18954
chr4	406221	406260	40	2	2	0	0.000223547	0.000745299	up	406250	1.51587
chr4	406441	407440	1000	99	99	0	1.45266e-07	8.4219e-07	up	407010	4.46327
chr4	416401	416700	300	29	29	0	3.29929e-06	1.42906e-05	up	416540	3.37107
chr4	424011	425510	1500	148	148	0	3.38816e-13	1.42059e-11	up	424820	6.49855
chr4	486211	487350	1140	113	113	0	1.30104e-07	7.66153e-07	up	486770	4.42149
chr4	718531	719230	700	69	69	0	2.14884e-07	1.19302e-06	up	718850	4.38865
chr4	796701	796720	20	1	1	0	2.46689e-06	1.09105e-05	up	796710	1.95186
chr4	835701	836310	610	60	60	0	2.71546e-06	1.19294e-05	up	836070	3.86309
chr4	1135361	1135380	20	1	1	0	3.53781e-05	0.000131129	up	1135370	1.6573
chr4	1135411	1135720	310	30	30	0	1.05248e-06	4.99191e-06	up	1135430	2.42369
chr4	1186901	1187000	100	7	7	0	0.00113653	0.00343318	up	1186910	1.53075
chr4	1187141	1187210	70	6	6	0	9.71383e-05	0.000339628	up	1187200	1.68061
chrX	407521	407780	260	25	25	0	5.82613e-08	3.7873e-07	up	407530	2.67304
chrX	529801	530410	610	59	59	0	1.68247e-08	1.30441e-07	up	530180	4.92236
chrX	693861	694050	190	15	15	0	6.19456e-06	2.54246e-05	up	694020	2.03362
chrX	769611	770250	640	63	63	0	3.16511e-11	6.94073e-10	up	770030	6.06621
chrX	843101	843880	780	74	74	0	5.39408e-07	2.75809e-06	up	843800	3.13606
chrX	868471	868780	310	30	30	0	5.33061e-10	7.16352e-09	up	868690	3.01441
chrX	1009801	1010190	390	38	38	0	9.35239e-08	5.67971e-07	up	1010160	2.43734
chrX	1236691	1236940	250	22	22	0	3.49434e-10	4.99015e-09	up	1236930	2.97091
chrX	1237111	1237150	40	2	2	0	0.00111224	0.00336562	up	1237140	1.33678
chrX	1299891	1300320	430	42	42	0	4.95278e-08	3.26509e-07	up	1300310	2.61119
chrX	1357481	1357590	110	8	8	0	3.15468e-08	2.24338e-07	up	1357540	2.68327
chrX	1405031	1405530	500	49	49	0	2.70388e-07	1.47155e-06	up	1405520	2.33637
chrX	1517831	1518050	220	21	21	0	4.1333e-10	5.76134e-09	up	1518040	3.55271
chrX	1523481	1523780	300	29	29	0	7.46443e-11	1.41231e-09	up	1523490	3.84018
chrX	1660241	1660480	240	23	23	0	6.35263e-08	4.08517e-07	up	1660250	2.53215
chrX	1772201	1773380	1180	117	117	0	4.39717e-08	2.96596e-07	up	1772240	2.70834
chrX	1922891	1922970	80	7	7	0	0.00283832	0.00812875	up	1922900	1.36634
chrX	1952741	1953580	840	80	80	0	2.0816e-10	3.25662e-09	up	1953110	5.25803
chrX	1953621	1953660	40	2	2	0	3.66078e-06	1.5675e-05	up	1953650	1.97978
chrX	2005601	2006210	610	60	60	0	3.57918e-12	1.08267e-10	up	2006200	3.97916
chrX	2258501	2258970	470	46	46	0	4.50219e-08	3.02512e-07	up	2258740	4.65413
chrX	2339581	2340440	860	84	84	0	2.99663e-10	4.39925e-09	up	2340060	5.4048
chrX	2387891	2388500	610	59	59	0	1.9327e-10	3.06821e-09	up	2387900	3.08165
chrX	2419691	2419740	50	4	4	0	6.53254e-05	0.00023434	up	2419710	1.73711
chrX	2646311	2646610	300	29	29	0	1.65972e-07	9.47558e-07	up	2646600	2.77103
chrX	2655971	2656430	460	45	45	0	4.75637e-09	4.49156e-08	up	2656390	3.26266
chrX	2659251	2660010	760	75	75	0	1.92493e-08	1.44951e-07	up	2659630	4.87093
chrX	2684341	2684930	590	58	58	0	8.21816e-11	1.5135e-09	up	2684350	3.05063
chrX	2803841	2804200	360	35	35	0	3.67466e-11	7.86076e-10	up	2803850	3.97534
chrX	2811021	2811440	420	41	41	0	1.28039e-13	6.44719e-12	up	2811030	3.69334
chrX	2814301	2814660	360	35	35	0	2.27501e-13	1.02787e-11	up	2814650	4.08197
chrX	2814701	2814960	260	25	25	0	2.55078e-16	3.51806e-14	up	2814710	4.16427
chrX	2869471	2869650	180	17	17	0	1.66283e-10	2.70301e-09	up	2869580	3.44989
chrX	2915071	2915560	490	48	48	0	5.50104e-07	2.81003e-06	up	2915270	4.12109
chrX	2949051	2949450	400	39	39	0	5.17293e-10	6.96949e-09	up	2949430	2.99116
chrX	2974211	2974250	40	3	3	0	1.32903e-10	2.23564e-09	up	2974220	3.02684
chrX	3123411	3124030	620	61	61	0	1.16522e-12	4.21168e-11	up	3124010	3.38929
chrX	3124091	3124110	20	1	1	0	0.000387827	0.00125237	up	3124100	1.41099
chrX	3132101	3132310	210	20	20	0	9.03821e-10	1.09651e-08	up	3132130	2.75742
chrX	3134301	3134930	630	62	62	0	3.47748e-09	3.46491e-08	up	3134310	3.01636
chrX	3192301	3192650	350	33	33	0	3.78572e-14	2.55563e-12	up	3192640	3.67544
chrX	3311501	3311750	250	24	24	0	1.48727e-09	1.67991e-08	up	3311540	4.07312
chrX	3311841	3311880	40	3	3	0	6.57415e-07	3.28144e-06	up	3311850	2.14042
chrX	3343801	3344230	430	42	42	0	8.20788e-09	7.14576e-08	up	3343810	3.13792
chrX	3480511	3481350	840	77	77	0	9.13842e-09	7.78772e-08	up	3480760	3.11412
chrX	3674541	3675490	950	94	94	0	7.36105e-10	9.27386e-09	up	3675230	5.29772
chrX	3719601	3720050	450	44	32	0	1.89934e-05	7.26601e-05	up	3720040	2.19949
chrX	3725871	3726500	630	62	62	0	1.53111e-11	3.68099e-10	up	3726270	4.96998
chrX	3741011	3741890	880	87	87	0	4.88513e-09	4.58834e-08	up	3741390	5.25648
chrX	3779751	3779850	100	9	9	0	1.36856e-11	3.35168e-10	up	3779760	3.57116
chrX	3811281	3811610	330	31	31	0	4.67876e-06	1.97435e-05	up	3811370	2.40001
chrX	3815821	3815910	90	8	8	0	1.41246e-08	1.12332e-07	up	3815870	2.78521
chrX	3861331	3861500	170	15	15	0	1.71295e-08	1.32023e-07	up	3861490	2.49645
chrX	4293411	4294060	650	63	63	0	4.03045e-11	8.41578e-10	up	4293960	3.49533
chrX	4321491	4321590	100	9	9	0	2.37502e-07	1.30614e-06	up	4321500	2.43883
chrX	4506821	4507570	750	74	74	0	1.01063e-13	5.51742e-12	up	4507330	7.08195
chrX	4511531	4511890	360	35	35	0	2.17802e-09	2.32484e-08	up	4511560	3.01195
chrX	4529641	4530470	830	80	80	0	5.55791e-09	5.15558e-08	up	4529930	4.5813
chrX	4554061	4554410	350	34	34	0	2.68526e-18	7.40708e-16	up	4554400	4.58262
chrX	4560571	4560600	30	2	2	0	1.67254e-09	1.85323e-08	up	4560590	2.75125
chrX	4815381	4815560	180	17	17	0	3.56407e-10	5.07589e-09	up	4815550	2.86841
chrX	4918471	4918520	50	4	4	0	7.14185e-14	4.15894e-12	up	4918510	3.38438
chrX	4918571	4918700	130	12	12	0	9.5113e-11	1.68979e-09	up	4918690	3.24041
chrX	4918801	4919610	810	77	77	0	1.82682e-10	2.91902e-09	up	4918870	3.22339
chrX	5063481	5064320	840	83	83	0	4.73408e-12	1.37288e-10	up	5063900	6.36659
chrX	5090961	5091110	150	14	14	0	3.98159e-12	1.17896e-10	up	5091080	3.45102
chrX	5091241	5091600	360	35	35	0	6.96472e-14	4.15894e-12	up	5091250	4.28596
chrX	5153071	5153140	70	6	6	0	1.08109e-13	5.82111e-12	up	5153130	4.13534
chrX	5153181	5153250	70	6	6	0	5.76219e-16	6.86356e-14	up	5153190	3.78949
chrX	5187131	5187460	330	32	32	0	1.2036e-07	7.11973e-07	up	5187410	3.50213
chrX	5289711	5290030	320	31	31	0	3.26595e-14	2.31308e-12	up	5290020	3.65293
chrX	5524531	5524820	290	28	17	0	5.22895e-06	2.17672e-05	up	5524810	2.13904
chrX	5560511	5560640	130	8	8	0	2.70709e-06	1.19025e-05	up	5560580	2.02609
chrX	5563271	5563840	570	56	56	0	4.80386e-09	4.52824e-08	up	5563830	2.77022
chrX	5588491	5588700	210	20	20	0	3.59295e-11	7.71749e-10	up	5588510	3.03156
chrX	5607731	5607920	190	18	18	0	5.31668e-13	2.11096e-11	up	5607910	3.56084
chrX	5622391	5622460	70	4	4	0	3.60705e-05	0.000133507	up	5622450	1.74035
chrX	5661851	5662480	630	60	60	0	4.99689e-11	1.00726e-09	up	5661930	3.17234
chrX	5755181	5755650	470	45	45	0	8.30816e-10	1.02343e-08	up	5755640	2.85006
chrX	5883171	5883930	760	73	73	0	1.61921e-20	1.41438e-17	up	5883890	5.13463
chrX	5907351	5907410	60	2	2	0	1.53274e-07	8.83731e-07	up	5907360	2.21977
chrX	5907441	5908370	930	92	92	0	3.80316e-13	1.56948e-11	up	5908360	3.68748
chrX	5956911	5956970	60	3	3	0	1.0896e-07	6.4967e-07	up	5956960	2.27902
chrX	5957001	5957390	390	37	37	0	1.61324e-08	1.25999e-07	up	5957010	2.96485
chrX	6109681	6110680	1000	99	99	0	1.3629e-07	7.98988e-07	up	6110080	4.29667
chrX	6128711	6128930	220	21	21	0	3.30082e-08	2.33035e-07	up	6128920	2.49459
chrX	6169641	6169740	100	8	8	0	8.23024e-11	1.5135e-09	up	6169730	2.98533
chrX	6253501	6254230	730	72	72	0	8.36893e-09	7.25331e-08	up	6253970	5.00956
chrX	6276961	6277270	310	30	30	0	2.32594e-09	2.45772e-08	up	6277000	3.04827
chrX	6541241	6541580	340	33	33	0	4.0652e-13	1.66451e-11	up	6541570	4.12172
chrX	6550131	6550400	270	26	26	0	1.71111e-09	1.88798e-08	up	6550140	2.76834
chrX	6683841	6684110	270	26	26	0	3.29015e-07	1.76677e-06	up	6684030	3.03619
chrX	7005301	7005320	20	1	1	0	7.97213e-06	3.21038e-05	up	7005310	1.75533
chrX	7005361	7005770	410	40	40	0	2.48735e-09	2.59685e-08	up	7005760	3.43098
chrX	7014941	7015450	510	47	47	0	8.93629e-16	9.96492e-14	up	7014950	4.39793
chrX	7110071	7110790	720	71	71	0	6.64028e-11	1.28051e-09	up	7110710	4.04004
chrX	7110871	7110890	20	1	1	0	1.08175e-06	5.11684e-06	up	7110880	1.98462
chrX	7162271	7163080	810	80	80	0	6.22794e-11	1.21341e-09	up	7162700	5.54012
chrX	7241921	7242490	570	56	56	0	1.57539e-12	5.50443e-11	up	7241930	3.39409
chrX	7350081	7350350	270	26	26	0	2.34503e-10	3.60419e-09	up	7350330	3.42679
chrX	7466481	7466680	200	19	19	0	1.02438e-09	1.22018e-08	up	7466670	2.9107
chrX	7581341	7581760	420	41	41	0	3.25327e-09	3.29158e-08	up	7581370	2.7673
chrX	7593041	7593580	540	53	53	0	5.82145e-13	2.27688e-11	up	7593230	5.09624
chrX	7678931	7679100	170	16	16	0	8.16504e-08	5.07296e-07	up	7678950	2.4157
chrX	7704151	7704180	30	2	2	0	3.57913e-05	0.000132567	up	7704160	1.70969
chrX	7710631	7711310	680	67	67	0	2.32548e-11	5.29907e-10	up	7710970	5.77779
chrX	7743831	7744610	780	77	77	0	1.0348e-08	8.56834e-08	up	7744210	4.91435
chrX	8251581	8251600	20	1	1	0	2.23597e-10	3.47737e-09	up	8251590	2.68308
chrX	8251661	8252550	890	87	87	0	1.25464e-16	1.93399e-14	up	8252020	6.45408
chrX	8252611	8252660	50	4	4	0	7.13085e-09	6.36674e-08	up	8252650	2.48731
chrX	8390701	8390970	270	26	26	0	8.20276e-13	3.07076e-11	up	8390960	3.39704
chrX	8534261	8534750	490	48	48	0	6.50053e-10	8.41217e-09	up	8534380	4.93267
chrX	8676461	8677340	880	87	87	0	2.909e-08	2.08565e-07	up	8676880	4.65391
chrX	8682351	8682690	340	33	33	0	2.44688e-09	2.56482e-08	up	8682360	2.74127
chrX	8859561	8859890	330	32	32	0	9.21898e-11	1.64903e-09	up	8859570	3.04691
chrX	8867561	8867970	410	40	40	0	5.77423e-09	5.29996e-08	up	8867570	3.27978
chrX	9151731	9152470	740	73	73	0	8.91311e-11	1.61081e-09	up	9152460	3.51884
chrX	9286331	9286860	530	52	52	0	1.24435e-09	1.44284e-08	up	9286340	2.86121
chrX	9394501	9394550	50	4	4	0	2.91174e-10	4.28664e-09	up	9394510	2.74263
chrX	9394581	9394660	80	7	7	0	2.6541e-08	1.93465e-07	up	9394650	2.69083
chrX	9461011	9461280	270	26	26	0	1.68095e-13	8.00897e-12	up	9461040	3.53234
chrX	9532571	9532800	230	22	22	0	2.65814e-10	4.01478e-09	up	9532790	2.97161
chrX	9550781	9551090	310	30	30	0	5.70144e-15	5.43296e-13	up	9551080	4.46764
chrX	9583711	9583730	20	1	1	0	3.88636e-05	0.000142936	up	9583720	1.60825
chrX	9583761	9583940	180	17	17	0	7.09702e-08	4.5016e-07	up	9583920	2.60103
chrX	9595391	9595910	520	51	51	0	3.07365e-08	2.20068e-07	up	9595790	3.45144
chrX	9658671	9659470	800	79	79	0	5.8059e-12	1.6448e-10	up	9659030	6.09755
chrX	9686051	9686220	170	16	16	0	0.000114504	0.000395072	up	9686200	1.94368
chrX	9687211	9688260	1050	104	104	0	9.71172e-15	8.62697e-13	up	9688250	3.97985
chrX	9749381	9749640	260	25	25	0	6.41444e-13	2.46501e-11	up	9749390	3.55937
chrX	9777981	9779090	1110	106	106	0	6.57548e-13	2.49725e-11	up	9778690	6.12581
chrX	9843521	9843740	220	20	20	0	7.28131e-10	9.2079e-09	up	9843580	3.36759
chrX	9890951	9891150	200	17	17	0	7.84919e-14	4.4234e-12	up	9891030	3.50541
chrX	10009221	10010670	1450	144	144	0	1.54258e-10	2.52645e-09	up	10010080	5.51387
chrX	10010751	10010840	90	5	5	0	1.05656e-05	4.15411e-05	up	10010830	1.93059
chrX	10205971	10206440	470	46	46	0	2.39725e-11	5.43895e-10	up	10206430	3.49059
chrX	10252821	10253000	180	17	17	0	4.04681e-07	2.12945e-06	up	10252830	2.53617
chrX	10316401	10316750	350	33	33	0	8.87758e-12	2.37385e-10	up	10316410	3.30773
chrX	10329621	10330480	860	84	84	0	4.31119e-08	2.91172e-07	up	10330470	2.60219
chrX	10330511	10330620	110	10	10	0	9.4254e-07	4.52782e-06	up	10330520	2.20163
chrX	10627331	10627590	260	23	23	0	4.4526e-13	1.809e-11	up	10627430	3.38282
chrX	10642281	10642620	340	33	33	0	2.4537e-13	1.08982e-11	up	10642290	4.06784
chrX	10656191	10656450	260	25	25	0	7.43573e-09	6.57178e-08	up	10656250	3.17954
chrX	10656511	10656560	50	4	4	0	5.33418e-09	4.97446e-08	up	10656520	2.60116
chrX	10737791	10738330	540	53	53	0	2.70388e-10	4.06047e-09	up	10738150	4.8326
chrX	10832031	10832950	920	89	89	0	1.07791e-19	5.13576e-17	up	10832360	5.15818
chrX	11048121	11048240	120	11	11	0	5.80867e-06	2.41039e-05	up	11048210	1.98721
chrX	11081801	11082320	520	51	51	0	8.6167e-10	1.05268e-08	up	11082310	2.8607
chrX	11153661	11154470	810	80	80	0	6.70117e-08	4.27261e-07	up	11154130	4.58993
chrX	11164931	11165240	310	30	30	0	2.22704e-08	1.64858e-07	up	11164950	2.94578
chrX	11454781	11454940	160	11	11	0	7.01221e-10	8.98557e-09	up	11454880	2.76565
chrX	11643361	11643530	170	13	13	0	3.2939e-07	1.76697e-06	up	11643400	2.41356
chrX	11651431	11651460	30	2	2	0	4.01557e-11	8.41578e-10	up	11651450	2.85611
chrX	11651611	11651650	40	3	3	0	2.23215e-15	2.29386e-13	up	11651620	3.63567
chrX	11682141	11682700	560	55	55	0	8.67476e-10	1.05731e-08	up	11682150	3.00014
chrX	11714571	11715010	440	43	43	0	2.73967e-07	1.48948e-06	up	11714830	4.22729
chrX	12016041	12016130	90	8	8	0	7.80442e-06	3.14638e-05	up	12016050	2.02951
chrX	12035311	12035800	490	46	46	0	1.20055e-12	4.30964e-11	up	12035640	3.5647
chrX	12104251	12104610	360	35	35	0	9.18567e-12	2.43142e-10	up	12104260	3.29637
chrX	12292491	12292630	140	13	13	0	1.28942e-18	4.22364e-16	up	12292500	4.58186
chrX	12292681	12292790	110	10	10	0	6.7488e-11	1.29089e-09	up	12292690	2.94029
chrX	12306591	12307010	420	41	41	0	8.31867e-10	1.02343e-08	up	12306620	3.69364
chrX	12353431	12353830	400	39	39	0	2.24782e-14	1.73247e-12	up	12353810	4.24208
chrX	12386301	12386540	240	23	23	0	9.92169e-10	1.1872e-08	up	12386530	3.37525
chrX	12540801	12541070	270	26	26	0	1.78288e-12	6.02843e-11	up	12541060	3.2603
chrX	12568581	12568890	310	30	30	0	1.69643e-07	9.64315e-07	up	12568640	2.95609
chrX	12721601	12722030	430	42	42	0	1.29165e-13	6.44719e-12	up	12721610	3.67659
chrX	12959871	12959930	60	5	5	0	1.91472e-13	9.04059e-12	up	12959900	3.55509
chrX	13204641	13205310	670	66	66	0	8.13883e-10	1.0108e-08	up	13204980	5.35462
chrX	13205341	13205360	20	1	1	0	8.78798e-07	4.24888e-06	up	13205350	1.97262
chrX	13224881	13225260	380	37	37	0	6.95239e-08	4.4274e-07	up	13225250	2.53074
chrX	13225301	13225360	60	5	5	0	8.37293e-09	7.25331e-08	up	13225310	2.64168
chrX	13329501	13329950	450	44	44	0	6.60775e-08	4.22332e-07	up	13329510	2.67115
chrX	13401121	13401460	340	33	33	0	2.53395e-09	2.62979e-08	up	13401450	3.49601
chrX	13563041	13564120	1080	105	105	0	2.0689e-09	2.2311e-08	up	13563050	2.86646
chrX	13586901	13587110	210	20	20	0	1.976e-10	3.10997e-09	up	13587080	3.58764
chrX	13587141	13587210	70	6	6	0	2.60649e-12	8.32965e-11	up	13587200	3.29406
chrX	13908871	13909490	620	58	58	0	4.69728e-09	4.44376e-08	up	13909370	4.01735
chrX	14122551	14123120	570	56	56	0	1.07099e-08	8.82559e-08	up	14122560	2.81356
chrX	14210761	14211090	330	31	31	0	4.26878e-08	2.89053e-07	up	14211080	2.63333
chrX	14246951	14247610	660	65	65	0	1.77323e-11	4.13826e-10	up	14247300	5.94251
chrX	14585301	14585600	300	29	29	0	1.00305e-15	1.07018e-13	up	14585310	3.96167
chrX	14609951	14610130	180	17	17	0	6.19806e-11	1.21247e-09	up	14610120	3.22396
chrX	14676351	14676670	320	30	30	0	1.47166e-09	1.67182e-08	up	14676500	3.94847
chrX	14712591	14712740	150	14	14	0	9.36495e-16	1.02254e-13	up	14712600	3.99062
chrX	14715361	14715570	210	18	18	0	2.0292e-08	1.5128e-07	up	14715520	2.8706
chrX	14878951	14879410	460	42	42	0	6.66114e-11	1.28051e-09	up	14879360	3.07399
chrX	14909961	14910980	1020	101	101	0	1.03477e-16	1.6434e-14	up	14910040	6.43851
chrX	14918511	14919360	850	84	84	0	2.89816e-11	6.43613e-10	up	14919350	3.14499
chrX	14953841	14954390	550	54	54	0	2.32386e-10	3.59273e-09	up	14953850	3.45808
chrX	14954871	14955490	620	61	61	0	1.23654e-09	1.43697e-08	up	14954930	3.53676
chrX	15080961	15081640	680	67	67	0	1.45922e-09	1.66256e-08	up	15081010	3.53596
chrX	15139301	15140290	990	98	98	0	1.54679e-11	3.70171e-10	up	15139880	5.89957
chrX	15203601	15203780	180	17	17	0	1.20175e-13	6.29838e-12	up	15203770	3.53326
chrX	15203881	15203930	50	4	4	0	2.36364e-14	1.76969e-12	up	15203890	3.55109
chrX	15353691	15353810	120	11	11	0	5.38609e-13	2.12244e-11	up	15353710	3.42548
chrX	15353841	15354040	200	19	19	0	1.4692e-19	5.92313e-17	up	15353850	4.84138
chrX	15380221	15380490	270	26	26	0	7.73009e-14	4.40363e-12	up	15380250	3.69884
chrX	15385591	15386240	650	64	64	0	7.69544e-09	6.7746e-08	up	15385970	4.89392
chrX	15490261	15491000	740	72	72	0	6.47195e-12	1.82363e-10	up	15490990	3.24957
chrX	15491151	15491210	60	5	5	0	3.30367e-08	2.33035e-07	up	15491160	2.72196
chrX	15594301	15595130	830	82	82	0	2.14246e-12	7.10671e-11	up	15594670	4.78481
chrX	15653151	15653170	20	1	1	0	8.81417e-06	3.51828e-05	up	15653160	1.76713
chrX	15653251	15654120	870	86	86	0	4.07968e-11	8.45198e-10	up	15654110	3.16769
chrX	15654161	15654370	210	20	20	0	2.22207e-09	2.36705e-08	up	15654170	3.058
chrX	15857701	15857770	70	6	6	0	3.64018e-09	3.60646e-08	up	15857740	2.7428
chrX	15857801	15857880	80	7	7	0	3.78673e-08	2.60449e-07	up	15857820	2.45644
chrX	16105111	16105160	50	4	4	0	3.00871e-05	0.000112875	up	16105120	1.77554
chrX	16105201	16105430	230	22	22	0	1.32265e-06	6.15085e-06	up	16105210	2.1709
chrX	16105851	16106310	460	45	45	0	3.96145e-16	5.32358e-14	up	16105860	4.38059
chrX	16244391	16245140	750	74	74	0	4.65639e-14	2.97611e-12	up	16245130	4.23597
chrX	16245301	16245320	20	1	1	0	1.21763e-08	9.95572e-08	up	16245310	2.34607
chrX	16535421	16535530	110	10	10	0	2.21485e-18	6.44891e-16	up	16535520	4.5727
chrX	16624471	16625080	610	60	60	0	3.38124e-08	2.37548e-07	up	16624800	4.69132
chrX	16637231	16637870	640	63	63	0	6.20998e-08	4.00973e-07	up	16637450	4.54159
chrX	16746731	16747520	790	78	78	0	1.79412e-17	3.61653e-15	up	16746740	4.87478
chrX	16750231	16750480	250	24	24	0	2.8544e-11	6.39313e-10	up	16750240	3.20414
chrX	16753311	16753510	200	19	19	0	1.83911e-07	1.03429e-06	up	16753370	2.38227
chrX	16820561	16821030	470	46	46	0	5.07732e-09	4.75183e-08	up	16820990	3.67169
chrX	16824541	16824770	230	22	22	0	4.88725e-08	3.23002e-07	up	16824590	2.83877
chrX	16846491	16847250	760	75	75	0	4.86322e-06	2.03742e-05	up	16847130	3.02369
chrX	16967311	16967960	650	64	64	0	2.47841e-12	8.05814e-11	up	16967590	6.30772
chrX	17077651	17078710	1060	105	105	0	3.63773e-09	3.60646e-08	up	17078060	5.10819
chrX	17090621	17091420	800	78	78	0	2.2275e-09	2.36801e-08	up	17091160	5.31901
chrX	17175501	17176440	940	93	93	0	6.33007e-10	8.21186e-09	up	17175510	3.42912
chrX	17229581	17230140	560	55	55	0	3.72163e-07	1.9742e-06	up	17230130	2.713
chrX	17472491	17472820	330	32	32	0	7.75924e-11	1.44759e-09	up	17472500	3.06402
chrX	17481801	17482150	350	33	33	0	1.41669e-09	1.62115e-08	up	17482140	3.18296
chrX	17531771	17532740	970	95	95	0	1.19921e-11	2.99288e-10	up	17531780	4.01112
chrX	17585861	17586250	390	38	38	0	4.53843e-10	6.22986e-09	up	17585870	3.12129
chrX	17695451	17696440	990	97	97	0	8.53934e-09	7.35549e-08	up	17695670	3.62755
chrX	17697521	17697920	400	37	37	0	1.30264e-09	1.50047e-08	up	17697910	2.8707
chrX	17720121	17720970	850	81	81	0	3.35324e-06	1.44764e-05	up	17720280	3.05899
chrX	17751561	17752350	790	78	78	0	7.37773e-09	6.53154e-08	up	17752020	5.02349
chrX	17819891	17820830	940	91	91	0	7.00161e-09	6.28347e-08	up	17820360	4.9377
chrX	17870481	17870940	460	45	45	0	5.99658e-11	1.19498e-09	up	17870930	3.53482
chrX	17882741	17883340	600	58	58	0	1.25052e-09	1.4451e-08	up	17882750	2.87624
chrX	17884571	17885200	630	62	62	0	1.01678e-07	6.11819e-07	up	17884580	2.41018
chrX	17968351	17968370	20	1	1	0	8.91659e-09	7.62347e-08	up	17968360	2.48161
chrX	18051921	18052570	650	64	64	0	1.69761e-08	1.31421e-07	up	18052160	4.56309
chrX	18129131	18129880	750	71	71	0	3.19281e-10	4.62251e-09	up	18129200	2.93525
chrX	18238551	18238580	30	2	2	0	7.58073e-08	4.78106e-07	up	18238570	2.26455
chrX	18238721	18238840	120	11	11	0	7.86116e-10	9.83302e-09	up	18238760	3.22924
chrX	18239331	18239930	600	59	57	0	0.00011326	0.000391555	up	18239910	1.89315
chrX	18241191	18241750	560	55	55	0	3.64772e-07	1.93695e-06	up	18241630	3.88398
chrX	18254621	18254710	90	7	7	0	6.14943e-06	2.52976e-05	up	18254700	2.01558
chrX	18358071	18358140	70	6	6	0	1.93776e-10	3.06821e-09	up	18358120	2.89783
chrX	18358461	18358800	340	33	33	0	9.80168e-10	1.17822e-08	up	18358610	4.11413
chrX	18516401	18516440	40	2	2	0	0.000206587	0.000691392	up	18516410	1.5734
chrX	18517111	18518090	980	97	97	0	9.94097e-12	2.56653e-10	up	18517620	6.20246
chrX	18621341	18622180	840	79	79	0	1.7647e-09	1.93895e-08	up	18621730	5.37132
chrX	18635091	18635820	730	72	72	0	3.66071e-09	3.61995e-08	up	18635810	3.18124
chrX	18703861	18704300	440	43	43	0	2.80085e-12	8.78997e-11	up	18704140	5.65386
chrX	18780261	18780790	530	50	50	0	6.56613e-10	8.47614e-09	up	18780270	2.98846
chrX	18838371	18838410	40	3	3	0	1.2223e-13	6.34266e-12	up	18838400	3.26536
chrX	18838451	18838870	420	41	41	0	7.20669e-10	9.14534e-09	up	18838460	2.82929
chrX	18843291	18844040	750	73	73	0	5.0109e-13	2.00474e-11	up	18843300	4.16138
chrX	18936661	18936840	180	17	17	0	1.75735e-09	1.93493e-08	up	18936710	2.94589
chrX	18980201	18980920	720	71	71	0	1.44037e-09	1.64465e-08	up	18980210	2.83604
chrX	18980991	18981050	60	3	3	0	0.00115923	0.00349169	up	18981000	1.3947
chrX	19041271	19041490	220	21	21	0	2.78572e-09	2.86411e-08	up	19041280	2.91858
chrX	19050141	19050270	130	12	12	0	9.47543e-11	1.68914e-09	up	19050240	2.97252
chrX	19207991	19208090	100	8	8	0	2.16254e-09	2.31304e-08	up	19208010	2.67681
chrX	19325611	19326180	570	56	56	0	8.70373e-14	4.82341e-12	up	19325620	3.83831
chrX	19521531	19522020	490	48	48	0	1.32398e-06	6.15158e-06	up	19521770	3.70886
chrX	19545861	19546110	250	24	24	0	3.0391e-07	1.64375e-06	up	19546100	2.33151
chrX	19585041	19585600	560	53	53	0	6.11741e-08	3.96308e-07	up	19585330	4.72121
chrX	19679271	19679530	260	25	25	0	9.03854e-11	1.62641e-09	up	19679520	3.23488
chrX	19717771	19717830	60	5	5	0	4.93753e-07	2.5445e-06	up	19717790	2.14913
chrX	19717861	19718390	530	52	52	0	2.36552e-07	1.30365e-06	up	19718300	3.83365
chrX	19811091	19811270	180	17	17	0	1.11617e-07	6.64755e-07	up	19811140	2.70837
chrX	19865761	19866150	390	34	33	0	1.55602e-05	6.01409e-05	up	19865920	2.08349
chrX	19897431	19897940	510	50	50	0	9.60854e-11	1.69651e-09	up	19897930	3.75166
chrX	20104941	20105330	390	37	37	0	2.34687e-07	1.2961e-06	up	20105180	3.84882
chrX	20108511	20108630	120	11	11	0	2.38551e-09	2.51053e-08	up	20108520	2.70336
chrX	20239091	20239500	410	37	37	0	1.17513e-11	2.94683e-10	up	20239400	3.16239
chrX	20287491	20287660	170	15	15	0	1.28047e-05	5.00445e-05	up	20287600	2.00993
chrX	20348311	20348510	200	17	17	0	1.4813e-08	1.17273e-07	up	20348500	2.47347
chrX	20385961	20386250	290	28	28	0	9.62286e-12	2.53434e-10	up	20385980	3.43967
chrX	20524601	20524630	30	2	2	0	9.27695e-07	4.46469e-06	up	20524610	2.02884
chrX	20524741	20524760	20	1	1	0	7.05699e-10	9.0209e-09	up	20524750	2.58322
chrX	20524831	20526020	1190	110	110	0	9.84761e-13	3.60918e-11	up	20524840	4.11462
chrX	20583131	20583350	220	21	21	0	3.35021e-11	7.25556e-10	up	20583320	3.03575
chrX	20629231	20629660	430	42	42	0	2.0313e-17	3.94298e-15	up	20629650	4.59544
chrX	20631921	20632430	510	50	50	0	3.03188e-06	1.32087e-05	up	20632070	3.35562
chrX	20636731	20637170	440	40	40	0	9.29581e-13	3.43094e-11	up	20636740	3.55699
chrX	20760001	20760030	30	2	2	0	4.08645e-05	0.00014998	up	20760020	1.72634
chrX	20760181	20760210	30	2	2	0	3.80346e-14	2.55563e-12	up	20760190	3.41288
chrX	20760241	20761030	790	78	78	0	7.14133e-14	4.15894e-12	up	20760270	4.52756
chrX	20761111	20761160	50	4	4	0	1.90123e-09	2.06729e-08	up	20761130	2.7075
chrX	20856321	20856420	100	4	4	0	1.68571e-11	3.97965e-10	up	20856370	2.93799
chrX	20856491	20856540	50	4	4	0	3.96132e-08	2.71664e-07	up	20856500	2.34465
chrX	20878101	20878410	310	30	30	0	6.71041e-09	6.06886e-08	up	20878400	2.69387
chrX	20974151	20974280	130	11	11	0	2.20802e-11	5.05338e-10	up	20974270	3.35427
chrX	20974321	20974390	70	6	6	0	1.26006e-12	4.4925e-11	up	20974330	3.29353
chrX	21017531	21018010	480	47	47	0	3.09943e-08	2.2131e-07	up	21017880	3.97898
chrX	21024081	21024460	380	33	33	0	1.48192e-12	5.21256e-11	up	21024320	4.31078
chrX	21058381	21059120	740	72	72	0	5.59285e-09	5.17089e-08	up	21058630	5.04667
chrX	21201591	21201940	350	33	33	0	6.79797e-15	6.36217e-13	up	21201600	3.81774
chrX	21349981	21350200	220	21	21	0	0.000150056	0.000510346	up	21350030	2.11286
chrX	21357501	21358300	800	78	78	0	6.67008e-11	1.28051e-09	up	21358290	3.67969
chrX	21362291	21362360	70	6	6	0	3.95079e-07	2.08102e-06	up	21362330	2.31915
chrX	21362411	21363500	1090	108	108	0	2.52305e-09	2.62889e-08	up	21363060	5.19981
chrX	21562901	21563370	470	46	46	0	9.22248e-09	7.83787e-08	up	21562920	2.80674
chrX	21565221	21566020	800	79	79	0	4.51399e-09	4.32501e-08	up	21565640	5.02342
chrX	21604781	21605010	230	22	22	0	1.63793e-07	9.39212e-07	up	21604800	2.75797
chrX	21605371	21606080	710	70	70	0	2.34341e-08	1.72497e-07	up	21606070	2.86408
chrX	22020241	22020620	380	37	37	0	5.22324e-05	0.000189436	up	22020530	2.46627
chrX	22056841	22057240	400	39	36	0	4.13883e-07	2.16699e-06	up	22056850	2.82978
chrX	22544641	22545080	440	43	43	0	3.38656e-09	3.41326e-08	up	22545070	2.91178
chrX	22582991	22583330	340	33	33	0	1.1748e-09	1.38674e-08	up	22583160	3.3586
chrX	22824681	22825440	760	74	74	0	1.24671e-10	2.11456e-09	up	22825320	3.05959
chrX	22898351	22898630	280	27	27	0	2.272e-10	3.52294e-09	up	22898370	2.97535
chrX	23067461	23068080	620	61	61	0	1.39622e-08	1.11209e-07	up	23067780	4.97518
chrX	23089161	23089750	590	58	58	0	1.95439e-08	1.46405e-07	up	23089460	4.82724
chrX	23105811	23105850	40	3	3	0	0.000330832	0.00108031	up	23105830	1.67448
