# Supplementary material for: Essential role of Cp190 in physical and regulatory boundary formation
Source: Sci Adv. 2022 May 13;8(19):eabl8834. doi: 10.1126/sciadv.abl8834 (PMC9106302; doi:10.1126/sciadv.abl8834)
Supplement: Supplementary file 2 — Data S1 to S15 [file sciadv.abl8834_data_files_s1_to_s15.zip › sciadv.abl8834_data_file_s9.xlsx]

## Sheet: Sheet1
chr	start	end	width	nWindows	logFC.up	logFC.down	PValue	FDR	direction	best.pos	best.logFC
chr2L	9616591	9616660	70	6	6	0	1.95667e-06	0.000458162	up	9616650	2.30268
chr2L	19915411	19915480	70	5	5	0	1.04921e-05	0.00177433	up	19915470	1.97721
chr2R	3234251	3234490	240	23	23	0	4.14346e-07	0.000140141	up	3234260	3.02723
chr3L	539551	539570	20	1	1	0	7.76223e-05	0.00829061	up	539560	1.65623
chr3L	608081	608460	380	37	37	0	1.87371e-05	0.00308301	up	608090	2.33318
chr3L	1488191	1488810	620	61	0	61	5.40947e-05	0.00645743	down	1488800	-2.40216
chr3L	2530491	2532170	1680	166	139	0	6.94214e-09	4.69597e-06	up	2530770	3.36404
chr3L	3678011	3679100	1090	102	102	0	5.21703e-05	0.00640075	up	3678730	3.20571
chr3L	8669921	8670250	330	32	28	0	6.05068e-08	3.06971e-05	up	8669930	3.04529
chr3L	10284791	10285360	570	56	32	18	2.73265e-19	8.3182e-16	up	10284860	7.18096
chr3L	10885401	10887050	1650	164	140	0	3.59011e-05	0.00496719	up	10886340	2.9786
chr3L	10917251	10917820	570	56	56	0	1.45918e-07	6.01145e-05	up	10917260	2.83355
chr3L	11852971	11853390	420	41	41	0	1.48114e-07	6.01145e-05	up	11853350	2.70066
chr3L	13226781	13228310	1530	149	138	0	1.1532e-13	1.17012e-10	up	13227020	5.27605
chr3L	14189941	14190330	390	37	0	37	3.14029e-05	0.00466294	down	14190160	-2.56052
chr3L	14561751	14563660	1910	190	173	0	3.38528e-07	0.000121233	up	14563330	3.22363
chr3L	14632181	14632260	80	5	5	0	2.7268e-06	0.000614842	up	14632240	2.12031
chr3L	15158761	15158950	190	18	18	0	1.96324e-18	3.98407e-15	up	15158940	5.82601
chr3L	15268471	15268530	60	2	2	0	1.20601e-06	0.00035054	up	15268520	2.1371
chr3L	16779841	16779930	90	8	8	0	6.10783e-06	0.00123948	up	16779920	2.2055
chr3L	16786791	16787390	600	59	59	0	8.37397e-05	0.00878978	up	16787260	3.35373
chr3L	16954961	16956030	1070	105	105	0	2.55867e-08	1.41611e-05	up	16955940	2.88686
chr3L	17558061	17558090	30	2	2	0	1.72221e-06	0.000436867	up	17558080	2.11726
chr3L	18019111	18020880	1770	172	158	0	5.22573e-07	0.000167443	up	18020770	2.85513
chr3L	18848081	18849310	1230	120	68	26	3.25709e-14	3.96583e-11	down	18848190	-8.15238
chr3L	21640711	21641000	290	28	28	0	5.71969e-05	0.00669643	up	21640990	2.00244
chr3L	21956351	21959410	3060	304	256	0	4.53816e-21	2.76283e-17	up	21959400	7.03851
chr3L	22263141	22263190	50	4	4	0	7.08393e-05	0.00796928	up	22263150	1.81996
chr3L	23466761	23466970	210	17	0	17	1.20916e-06	0.00035054	down	23466780	-2.86017
chr3L	24960841	24960890	50	4	4	0	6.57214e-06	0.00125035	up	24960860	2.08088
chr3L	26026111	26026330	220	13	0	13	3.7972e-05	0.00502551	down	26026120	-2.3286
chr3R	2819141	2819170	30	2	0	2	7.22792e-05	0.00796928	down	2819160	-1.98447
chr3R	2820201	2820500	300	20	0	20	3.67154e-05	0.00496719	down	2820420	-2.43034
chr3R	2820671	2820800	130	6	0	6	3.63245e-05	0.00496719	down	2820680	-2.24749
chr3R	2821301	2821380	80	7	0	7	2.36263e-05	0.00368813	down	2821340	-2.21962
chr3R	2822031	2822090	60	5	0	5	1.29612e-06	0.000358671	down	2822040	-2.63532
chr3R	3543221	3543430	210	20	0	20	3.04341e-05	0.00463207	down	3543420	-2.43259
chr3R	8090791	8090940	150	14	0	14	9.83514e-06	0.00171075	down	8090880	-2.9336
chr3R	10070161	10070440	280	27	27	0	8.89189e-06	0.00159217	up	10070230	2.74112
chr3R	14959441	14959630	190	18	11	0	6.21724e-05	0.00714161	up	14959450	1.98755
chr3R	15743591	15743850	260	22	22	0	1.443e-06	0.000381957	up	15743830	2.34698
chr3R	15744071	15744160	90	8	8	0	1.83949e-06	0.000447953	up	15744090	2.32789
chr3R	16798511	16799690	1180	116	0	86	8.48641e-08	3.97425e-05	down	16798520	-3.63846
chr3R	16881881	16881930	50	4	4	0	7.33048e-05	0.00796928	up	16881920	1.84372
chr3R	17509531	17509720	190	18	0	18	6.3344e-06	0.00124399	down	17509700	-2.70047
chr3R	18399661	18399710	50	3	3	0	3.93633e-06	0.000826357	up	18399670	2.04063
chr3R	20947511	20949160	1650	164	147	0	1.51303e-17	2.30284e-14	up	20947630	6.37679
chr3R	21179331	21180310	980	93	93	0	2.85622e-11	2.4841e-08	up	21179540	3.8266
chr3R	25591381	25591870	490	48	11	32	3.31819e-05	0.0048098	up	25591810	2.25655
chr3R	26103611	26103700	90	8	8	0	3.76466e-06	0.000818545	up	26103620	2.31234
chr4	281371	281500	130	11	11	0	5.25685e-05	0.00640075	up	281420	1.93874
chr4	561441	561560	120	11	0	11	7.47388e-06	0.00137882	down	561460	-3.15474
chrX	336731	337150	420	41	0	41	5.03908e-05	0.00639123	down	337000	-3.71948
chrX	784411	784820	410	39	0	39	4.53715e-05	0.00587706	down	784460	-2.66115
chrX	5521941	5522010	70	6	6	0	2.07574e-05	0.00332555	up	5522000	1.99146
chrX	9686041	9686220	180	17	17	0	8.68805e-05	0.00896489	up	9686200	2.03046
chrX	21662731	21662810	80	7	0	7	2.42341e-07	9.22106e-05	down	21662750	-3.20352
