# Supplementary material for: Essential role of Cp190 in physical and regulatory boundary formation
Source: Sci Adv. 2022 May 13;8(19):eabl8834. doi: 10.1126/sciadv.abl8834 (PMC9106302; doi:10.1126/sciadv.abl8834)
Supplement: Supplementary file 2 — Data S1 to S15 [file sciadv.abl8834_data_files_s1_to_s15.zip › sciadv.abl8834_data_file_s10.xlsx]

## Sheet: Sheet1
chr	start	end	width	nWindows	logFC.up	logFC.down	PValue	FDR	direction	best.pos	best.logFC
chr2L	16371	16470	100	9	9	0	7.82636e-19	2.02773e-18	up	16420	4.38287
chr2L	16561	17190	630	61	61	0	1.12445e-34	1.32219e-33	up	16830	4.65436
chr2L	17961	19360	1400	139	138	0	1.68716e-40	4.32171e-39	up	19000	5.04172
chr2L	19411	19850	440	43	43	0	1.08311e-35	1.51383e-34	up	19620	5.13766
chr2L	20621	20800	180	17	17	0	7.73372e-17	1.88801e-16	up	20770	3.77782
chr2L	21301	22040	740	73	69	1	8.8367e-33	7.48485e-32	up	21680	4.36425
chr2L	64771	65020	250	24	24	0	2.62341e-38	5.37195e-37	up	64910	5.40959
chr2L	65341	65400	60	5	5	0	2.09263e-10	4.28571e-10	up	65350	2.80304
chr2L	65441	66060	620	59	59	0	6.92857e-41	1.87589e-39	up	65890	5.54778
chr2L	66681	67320	640	63	62	0	9.01572e-07	1.66348e-06	up	67150	2.22708
chr2L	71671	74600	2930	291	291	0	5.96571e-37	1.00505e-35	up	72250	5.65391
chr2L	80131	80390	260	25	25	0	9.45268e-12	2.00442e-11	up	80240	2.63317
chr2L	94581	94930	350	34	34	0	4.50222e-12	9.63583e-12	up	94730	2.28966
chr2L	102021	102680	660	65	65	0	3.06796e-37	5.44139e-36	up	102210	4.80788
chr2L	106521	107060	540	53	53	0	3.96235e-25	1.34994e-24	up	106800	3.43122
chr2L	107091	107200	110	9	9	0	3.19685e-09	6.35268e-09	up	107160	2.6411
chr2L	107461	107490	30	2	2	0	0.000286567	0.000468523	up	107470	1.58603
chr2L	107521	108370	850	83	83	0	2.06942e-25	7.1926e-25	up	107790	3.4752
chr2L	109051	109480	430	42	38	0	2.01493e-10	4.1278e-10	up	109290	2.4665
chr2L	114391	115000	610	60	60	0	1.21316e-35	1.68365e-34	up	114540	4.51423
chr2L	122171	122690	520	51	51	0	4.88239e-42	1.55391e-40	up	122420	5.17652
chr2L	128471	129440	970	96	78	0	0.000117499	0.000196821	up	128620	1.78408
chr2L	130511	130550	40	3	3	0	1.61611e-05	2.83066e-05	up	130530	1.88431
chr2L	130581	132340	1760	175	173	0	8.09654e-28	3.37707e-27	up	131400	4.08487
chr2L	138221	138440	220	21	21	0	2.72868e-32	2.11973e-31	up	138300	6.31812
chr2L	142981	143560	580	57	57	0	3.82288e-30	2.11375e-29	up	143170	3.92719
chr2L	153071	153570	500	49	49	0	3.13424e-36	4.77798e-35	up	153320	4.49642
chr2L	180971	181840	870	86	25	4	0.000259739	0.000426076	up	181300	1.65542
chr2L	182391	183270	880	87	85	0	2.34577e-28	1.03502e-27	up	182690	3.75712
chr2L	203441	204040	600	59	59	0	1.82514e-22	5.43715e-22	up	203870	3.19048
chr2L	206881	207830	950	94	92	0	7.27028e-06	1.29346e-05	up	207560	1.46225
chr2L	219371	219950	580	56	27	4	0.00475057	0.00703347	up	219800	1.20803
chr2L	245831	246260	430	42	37	0	7.79257e-09	1.53217e-08	up	246150	2.23348
chr2L	250401	251540	1140	111	106	0	2.60329e-36	4.03553e-35	up	251240	4.5719
chr2L	252081	252640	560	55	55	0	7.85097e-28	3.27861e-27	up	252450	3.97912
chr2L	267221	268130	910	90	89	0	1.37524e-10	2.82868e-10	up	267760	2.09265
chr2L	271571	272020	450	44	44	0	4.96023e-25	1.67912e-24	up	271710	3.41435
chr2L	273661	273900	240	23	23	0	4.87316e-05	8.34663e-05	up	273670	1.95152
chr2L	273991	274050	60	5	5	0	0.000154675	0.000257313	up	274000	1.7376
chr2L	276991	277780	790	78	78	0	2.59095e-29	1.26977e-28	up	277540	3.81543
chr2L	283021	283600	580	57	57	0	1.78548e-27	7.22635e-27	up	283210	3.64841
chr2L	285361	286140	780	77	77	0	4.17765e-28	1.79577e-27	up	285800	3.95384
chr2L	291751	292640	890	88	88	0	1.50116e-30	8.82569e-30	up	292400	4.00771
chr2L	294431	295460	1030	102	102	0	1.76645e-33	1.69557e-32	up	294820	4.48882
chr2L	297251	298620	1370	136	136	0	1.27086e-32	1.04559e-31	up	297460	4.19118
chr2L	305351	306160	810	80	79	0	4.81493e-30	2.61239e-29	up	305590	3.93271
chr2L	306281	306300	20	1	1	0	0.00100071	0.00157285	up	306290	1.36135
chr2L	309781	310420	640	63	53	0	0.00100693	0.00158183	up	309930	1.4838
chr2L	313521	313650	130	12	12	0	2.5523e-17	6.31023e-17	up	313580	3.6988
chr2L	395181	396130	950	94	94	0	3.37236e-25	1.15293e-24	up	395690	3.50981
chr2L	403551	404430	880	87	87	0	3.5326e-37	6.19373e-36	up	403970	4.65825
chr2L	414451	415350	900	89	89	0	2.85514e-28	1.24633e-27	up	414730	3.77556
chr2L	419291	419360	70	3	3	0	0.00133708	0.00207713	up	419350	1.43612
chr2L	419391	420270	880	87	87	0	2.55044e-35	3.31894e-34	up	419570	4.58761
chr2L	421131	421940	810	80	80	0	3.86335e-41	1.08434e-39	up	421700	5.23569
chr2L	452681	453370	690	68	68	0	5.81656e-30	3.1081e-29	up	452940	3.90024
chr2L	454381	454730	350	33	24	2	1.96613e-06	3.58213e-06	up	454640	1.6191
chr2L	455211	455780	570	56	56	0	1.00975e-33	1.01572e-32	up	455370	4.27187
chr2L	489851	491120	1270	124	122	0	2.52753e-14	5.72892e-14	up	490580	2.44909
chr2L	492361	492530	170	15	15	0	6.14628e-12	1.31077e-11	up	492510	3.34576
chr2L	542141	542920	780	77	73	0	2.99966e-20	8.1503e-20	up	542530	3.16496
chr2L	544401	545020	620	61	61	0	2.27617e-20	6.20532e-20	up	544610	2.97391
chr2L	559101	559800	700	65	64	0	6.93285e-10	1.39967e-09	up	559270	2.10924
chr2L	560081	560600	520	51	51	0	2.83165e-23	8.75347e-23	up	560460	3.27103
chr2L	563901	564370	470	46	46	0	1.38682e-27	5.66609e-27	up	564180	3.66349
chr2L	567901	568590	690	68	68	0	4.59612e-30	2.49859e-29	up	568340	4.00992
chr2L	574091	574690	600	59	59	0	2.23091e-28	9.85073e-28	up	574500	3.7357
chr2L	576701	577240	540	52	52	0	6.82347e-46	3.32276e-44	up	577020	6.04893
chr2L	602161	603000	840	83	83	0	1.24786e-20	3.43317e-20	up	602820	2.99908
chr2L	739861	740620	760	75	75	0	7.34383e-46	3.55107e-44	up	740080	5.74537
chr2L	741621	742060	440	43	43	0	7.80217e-13	1.7021e-12	up	741880	2.48633
chr2L	745551	746200	650	64	64	0	1.97644e-24	6.47736e-24	up	745990	3.46037
chr2L	750341	750720	380	37	37	0	1.79947e-11	3.78786e-11	up	750470	2.34174
chr2L	809501	809600	100	9	9	0	1.3511e-11	2.85751e-11	up	809510	3.15648
chr2L	809631	809720	90	7	7	0	9.85765e-14	2.195e-13	up	809680	3.61199
chr2L	810311	810670	360	35	35	0	1.07155e-17	2.6815e-17	up	810430	3.38783
chr2L	811391	811810	420	39	39	0	2.07673e-25	7.21618e-25	up	811600	3.92513
chr2L	815801	816190	390	38	38	0	3.56202e-22	1.04532e-21	up	815940	3.26065
chr2L	819221	820150	930	92	92	0	4.84394e-21	1.35404e-20	up	819920	3.10259
chr2L	820981	822140	1160	115	111	0	1.507e-21	4.30067e-21	up	821190	3.15263
chr2L	825641	827030	1390	138	138	0	6.03803e-29	2.838e-28	up	825810	3.82806
chr2L	833241	833410	170	15	15	0	1.69736e-16	4.09513e-16	up	833340	4.21398
chr2L	850681	851550	870	86	86	0	2.8177e-19	7.41185e-19	up	851330	2.88893
chr2L	852401	852420	20	1	1	0	0.000274135	0.000448676	up	852410	1.48043
chr2L	852501	853070	570	56	54	0	8.81332e-18	2.21232e-17	up	852700	2.71433
chr2L	869651	872120	2470	244	244	0	6.26829e-36	9.12179e-35	up	870330	4.68345
chr2L	873821	874040	220	19	17	0	7.54769e-06	1.34195e-05	up	873950	2.1386
chr2L	884831	885540	710	70	69	0	2.83383e-07	5.32419e-07	up	884980	1.69715
chr2L	901441	901830	390	38	38	0	4.19352e-21	1.17437e-20	up	901700	3.64442
chr2L	918781	919080	300	27	14	0	0.00550338	0.00808552	up	918940	1.18526
chr2L	922431	923050	620	61	47	0	1.2341e-06	2.26581e-06	up	922570	1.95226
chr2L	1006271	1008150	1880	186	105	8	3.74496e-17	9.21594e-17	up	1006480	2.76961
chr2L	1023811	1023880	70	4	4	0	2.85362e-07	5.36065e-07	up	1023820	2.29783
chr2L	1043071	1043660	590	58	57	0	2.99837e-10	6.10529e-10	up	1043450	2.00597
chr2L	1047121	1047370	250	22	17	0	0.000512132	0.000822767	up	1047260	1.566
chr2L	1047421	1049760	2340	232	232	0	1.14017e-33	1.13449e-32	up	1049610	4.48541
chr2L	1054881	1055150	270	23	22	0	0.00162111	0.00249643	up	1054930	1.58588
chr2L	1077391	1078240	850	82	80	0	3.70083e-25	1.26272e-24	up	1077780	3.53787
chr2L	1080681	1081130	450	44	44	0	1.68146e-23	5.24614e-23	up	1080920	3.4864
chr2L	1082801	1083000	200	19	19	0	0.000204715	0.000338351	up	1082820	1.72784
chr2L	1086661	1086980	320	31	31	0	3.64282e-24	1.17679e-23	up	1086820	3.78413
chr2L	1089661	1089800	140	13	13	0	6.9742e-06	1.24143e-05	up	1089730	1.90595
chr2L	1107961	1108840	880	86	86	0	2.86513e-29	1.39718e-28	up	1108200	3.85568
chr2L	1118081	1118130	50	3	3	0	2.96073e-05	5.12585e-05	up	1118090	1.85235
chr2L	1118171	1118420	250	24	24	0	5.84575e-28	2.47269e-27	up	1118310	4.63202
chr2L	1128561	1129500	940	92	92	0	2.80326e-30	1.58262e-29	up	1128980	3.9689
chr2L	1134361	1134640	280	26	26	0	2.30745e-09	4.60388e-09	up	1134410	2.51446
chr2L	1136561	1136620	60	4	4	0	2.51712e-09	5.01859e-09	up	1136570	2.73167
chr2L	1136701	1136720	20	1	1	0	0.0024323	0.00369668	up	1136710	1.25025
chr2L	1142451	1143210	760	75	75	0	2.94321e-22	8.6853e-22	up	1142690	3.30889
chr2L	1147641	1148000	360	35	35	0	3.54602e-22	1.04084e-21	up	1147750	3.37319
chr2L	1150491	1150960	470	46	46	0	1.27141e-25	4.48115e-25	up	1150770	3.471
chr2L	1156321	1156740	420	41	41	0	5.17857e-10	1.04826e-09	up	1156550	2.17433
chr2L	1157581	1158860	1280	127	127	0	9.46983e-24	2.99458e-23	up	1158590	3.58096
chr2L	1164061	1164770	710	68	68	0	1.33743e-06	2.45323e-06	up	1164260	1.65817
chr2L	1166171	1166800	630	62	62	0	1.13932e-24	3.78519e-24	up	1166380	3.43205
chr2L	1169721	1170390	670	65	65	0	6.03014e-22	1.7495e-21	up	1170240	3.23297
chr2L	1172541	1173260	720	66	65	0	2.88897e-12	6.21882e-12	up	1172740	2.28865
chr2L	1177381	1177960	580	57	57	0	3.36217e-25	1.14973e-24	up	1177730	3.47509
chr2L	1183741	1184270	530	52	52	0	7.612e-28	3.18364e-27	up	1184070	3.74174
chr2L	1185471	1185630	160	12	12	0	2.73979e-15	6.37249e-15	up	1185590	3.63517
chr2L	1185691	1185940	250	22	22	0	4.33053e-15	1.00049e-14	up	1185750	3.22904
chr2L	1255681	1256390	710	70	64	0	4.64593e-09	9.20569e-09	up	1255720	2.61589
chr2L	1345931	1346300	370	36	36	0	1.16279e-24	3.8613e-24	up	1346170	3.40775
chr2L	1361621	1362780	1160	114	114	0	4.59744e-34	4.93437e-33	up	1362300	4.36108
chr2L	1491601	1492740	1140	113	113	0	3.90926e-45	1.77801e-43	up	1492470	5.62914
chr2L	1502661	1503280	620	61	61	0	3.97874e-34	4.33446e-33	up	1502990	4.34805
chr2L	1504191	1504820	630	59	59	0	9.18929e-40	2.16845e-38	up	1504560	4.91856
chr2L	1610931	1611730	800	79	79	0	6.14548e-26	2.19976e-25	up	1611080	3.55005
chr2L	1613761	1614660	900	88	88	0	6.76071e-10	1.36552e-09	up	1614490	1.98197
chr2L	1617281	1618100	820	81	34	4	0.0036446	0.00544575	up	1617950	1.17066
chr2L	1639421	1639660	240	23	23	0	6.40274e-26	2.29125e-25	up	1639540	4.36174
chr2L	1649621	1650350	730	70	33	0	0.000120783	0.000202175	up	1649930	1.33029
chr2L	1650891	1651720	830	80	76	0	5.04894e-07	9.39248e-07	up	1651040	1.74752
chr2L	1669741	1670050	310	30	30	0	1.60631e-05	2.81457e-05	up	1669960	1.79523
chr2L	1704571	1705240	670	64	64	0	5.70918e-35	7.10093e-34	up	1704780	4.4802
chr2L	1710151	1710740	590	58	58	0	3.29489e-31	2.14893e-30	up	1710380	4.01613
chr2L	1715611	1716210	600	58	58	0	4.5528e-33	4.08743e-32	up	1715990	4.39434
chr2L	1724041	1724750	710	70	70	0	2.00644e-37	3.65268e-36	up	1724600	5.00731
chr2L	1727521	1729020	1500	149	147	0	3.09849e-32	2.38683e-31	up	1728570	4.18131
chr2L	1729671	1729960	290	28	22	0	0.00216636	0.00330653	up	1729950	1.55809
chr2L	1732061	1732720	660	65	65	0	3.79199e-30	2.09869e-29	up	1732310	3.92203
chr2L	1751931	1752430	500	49	49	0	1.78708e-23	5.56434e-23	up	1752090	3.24566
chr2L	1836121	1836740	620	58	58	0	3.71905e-12	7.97949e-12	up	1836290	2.29593
chr2L	1884131	1884960	830	82	82	0	3.25774e-34	3.60313e-33	up	1884360	4.34044
chr2L	1885411	1885530	120	11	11	0	0.000244937	0.000402994	up	1885510	1.54507
chr2L	1909201	1910300	1100	108	108	0	4.31472e-50	3.78733e-48	up	1909790	6.69619
chr2L	1973731	1974410	680	67	67	0	7.28184e-15	1.67307e-14	up	1973900	2.50551
chr2L	1979351	1979630	280	27	27	0	9.05675e-19	2.33948e-18	up	1979510	3.74596
chr2L	1980511	1981380	870	86	86	0	8.33076e-25	2.78588e-24	up	1980730	3.46576
chr2L	1981851	1982520	670	63	58	0	0.00262373	0.00397818	up	1982160	1.107
chr2L	1987371	1988400	1030	102	90	5	2.09297e-20	5.71154e-20	up	1987720	3.04495
chr2L	2004801	2004910	110	9	9	0	6.40326e-08	1.22543e-07	up	2004870	2.42925
chr2L	2006061	2007030	970	96	94	0	1.10381e-18	2.8449e-18	up	2006780	3.10861
chr2L	2009141	2009170	30	2	2	0	0.00347784	0.00521922	up	2009150	1.25664
chr2L	2009491	2010680	1190	116	116	0	2.7347e-28	1.19793e-27	up	2009670	3.74602
chr2L	2011411	2011720	310	30	30	0	2.60012e-05	4.51174e-05	up	2011510	1.66846
chr2L	2037211	2038200	990	97	97	0	5.14808e-14	1.15773e-13	up	2037430	2.43236
chr2L	2045221	2045680	460	45	45	0	4.15804e-32	3.13297e-31	up	2045400	4.11826
chr2L	2109761	2110880	1120	111	111	0	2.14232e-34	2.4319e-33	up	2110440	4.34787
chr2L	2129901	2131160	1260	122	122	0	3.65331e-17	8.99363e-17	up	2130090	2.75917
chr2L	2131911	2132220	310	28	28	0	9.89468e-05	0.000166372	up	2132010	1.68235
chr2L	2144971	2145470	500	49	49	0	1.96362e-29	9.77771e-29	up	2145220	3.88083
chr2L	2147011	2147700	690	65	65	0	1.30739e-24	4.33105e-24	up	2147280	3.47514
chr2L	2151461	2151530	70	6	6	0	2.08546e-09	4.16639e-09	up	2151510	2.69062
chr2L	2151591	2152100	510	50	50	0	5.6537e-37	9.58348e-36	up	2151670	4.99541
chr2L	2212491	2212760	270	26	26	0	2.22876e-11	4.6821e-11	up	2212560	2.83445
chr2L	2213751	2214510	760	75	75	0	1.47813e-31	1.01799e-30	up	2213990	4.06159
chr2L	2216071	2216420	350	31	31	0	1.05528e-16	2.56442e-16	up	2216280	3.31135
chr2L	2216991	2217520	530	52	52	0	1.81854e-28	8.09212e-28	up	2217200	3.78474
chr2L	2220351	2221500	1150	108	108	0	2.49399e-31	1.66037e-30	up	2220780	4.07689
chr2L	2221701	2222240	540	53	38	2	9.10616e-06	1.61529e-05	up	2222020	2.00272
chr2L	2225751	2225810	60	5	5	0	0.00015905	0.000264463	up	2225800	1.73475
chr2L	2226031	2226900	870	84	84	0	2.08441e-28	9.23343e-28	up	2226500	3.79192
chr2L	2236661	2237220	560	55	55	0	3.1304e-33	2.88369e-32	up	2237050	4.22612
chr2L	2357181	2357920	740	73	73	0	4.83545e-37	8.34009e-36	up	2357650	4.72851
chr2L	2364191	2365750	1560	155	154	0	4.88836e-25	1.6552e-24	up	2364960	3.67421
chr2L	2374371	2374930	560	55	50	0	3.40021e-05	5.87196e-05	up	2374480	1.47839
chr2L	2375491	2376600	1110	110	108	0	2.27896e-24	7.44757e-24	up	2375920	3.41097
chr2L	2380511	2381330	820	81	81	0	1.23499e-28	5.5893e-28	up	2380790	4.04086
chr2L	2382781	2383460	680	67	67	0	1.30082e-33	1.27774e-32	up	2383040	4.27937
chr2L	2399911	2400330	420	40	24	3	0.0052735	0.00776764	up	2400240	1.24955
chr2L	2420311	2420950	640	63	63	0	2.07975e-34	2.36672e-33	up	2420480	4.34445
chr2L	2492381	2493490	1110	109	109	0	1.32705e-26	4.9872e-26	up	2492960	3.60325
chr2L	2574701	2575410	710	70	70	0	1.40819e-39	3.23437e-38	up	2575200	4.91372
chr2L	2576721	2577120	400	39	33	0	0.000441354	0.000711629	up	2576920	1.47414
chr2L	2579841	2580500	660	65	65	0	8.31017e-30	4.33797e-29	up	2580110	3.90119
chr2L	2584991	2585870	880	84	84	0	5.50225e-13	1.20436e-12	up	2585670	2.32069
chr2L	2612151	2612320	170	16	16	0	1.77753e-11	3.74272e-11	up	2612240	2.55591
chr2L	2677501	2677910	410	39	38	0	1.35711e-15	3.18338e-15	up	2677690	2.66501
chr2L	2700241	2700600	360	35	35	0	9.66871e-34	9.78301e-33	up	2700400	4.98421
chr2L	2724221	2725060	840	83	83	0	4.72704e-40	1.16327e-38	up	2724680	5.35556
chr2L	2739601	2740330	730	72	72	0	8.44625e-21	2.33871e-20	up	2739770	3.00934
chr2L	2744711	2745330	620	61	61	0	1.34642e-30	7.94306e-30	up	2745010	3.98213
chr2L	2748341	2748940	600	59	59	0	1.54337e-26	5.76401e-26	up	2748550	3.64613
chr2L	2757461	2757910	450	42	34	0	1.0117e-05	1.79046e-05	up	2757570	1.69375
chr2L	2757951	2758740	790	77	74	0	1.22325e-22	3.67269e-22	up	2758390	4.06986
chr2L	2759491	2760150	660	65	65	0	5.55237e-26	1.99264e-25	up	2759690	3.51551
chr2L	2765531	2766430	900	89	89	0	2.26323e-21	6.41497e-21	up	2765950	3.32324
chr2L	2767571	2768080	510	50	47	0	1.15557e-18	2.97717e-18	up	2767930	2.92171
chr2L	2769721	2770390	670	66	66	0	3.78885e-31	2.44334e-30	up	2770150	4.06316
chr2L	2797331	2797730	400	39	36	0	0.000585847	0.000937696	up	2797500	1.37558
chr2L	2798931	2799180	250	24	16	0	0.00667414	0.00974016	up	2798950	1.47903
chr2L	2799781	2800790	1010	100	100	0	8.62043e-22	2.48896e-21	up	2800560	3.14502
chr2L	2815551	2816180	630	62	62	0	2.07344e-22	6.15688e-22	up	2815970	3.22844
chr2L	2834651	2834770	120	11	11	0	1.96613e-28	8.71792e-28	up	2834730	5.30368
chr2L	2855531	2856580	1050	102	102	0	1.81033e-33	1.73251e-32	up	2855710	4.40235
chr2L	2856671	2856700	30	2	2	0	0.000322803	0.000525895	up	2856690	1.54972
chr2L	2856771	2857520	750	74	74	0	1.11803e-29	5.74696e-29	up	2857010	3.88387
chr2L	2857701	2857740	40	3	3	0	1.83357e-05	3.20463e-05	up	2857720	1.88834
chr2L	2873981	2874000	20	1	1	0	9.16469e-05	0.000154456	up	2873990	1.62268
chr2L	2874181	2875110	930	91	91	0	7.51819e-35	9.18628e-34	up	2874870	4.39675
chr2L	2878011	2879340	1330	129	129	0	1.03291e-28	4.71497e-28	up	2879090	3.78316
chr2L	2882941	2883350	410	40	40	0	5.19397e-24	1.66306e-23	up	2883130	3.3071
chr2L	2884781	2884850	70	6	6	0	0.000357852	0.00058121	up	2884790	1.62251
chr2L	2884881	2886950	2070	204	185	0	1.72718e-35	2.33584e-34	up	2885690	4.51295
chr2L	2887021	2887090	70	5	5	0	0.00194629	0.00298087	up	2887030	1.47323
chr2L	2920221	2920430	210	19	19	0	1.65387e-10	3.39621e-10	up	2920400	2.8758
chr2L	2945961	2945980	20	1	1	0	0.00014556	0.000242612	up	2945970	1.58439
chr2L	2954581	2954670	90	8	8	0	4.26183e-09	8.45312e-09	up	2954610	2.53969
chr2L	2955561	2956280	720	71	63	0	6.88739e-25	2.315e-24	up	2955800	3.7912
chr2L	2957001	2957480	480	46	46	0	1.29573e-33	1.27365e-32	up	2957240	4.82277
chr2L	2957601	2958130	530	52	50	0	4.34737e-10	8.81305e-10	up	2958000	2.35513
chr2L	2967021	2967150	130	12	12	0	2.36272e-05	4.10653e-05	up	2967120	1.90823
chr2L	2969401	2969900	500	49	49	0	1.32579e-27	5.4248e-27	up	2969730	3.63536
chr2L	2972361	2973070	710	70	70	0	4.43335e-23	1.36011e-22	up	2972760	3.27879
chr2L	2976751	2977330	580	57	57	0	1.75066e-23	5.45586e-23	up	2977100	3.26166
chr2L	2979001	2979480	480	47	47	0	1.27566e-35	1.76151e-34	up	2979410	4.90673
chr2L	2987521	2988270	750	74	74	0	1.00931e-22	3.03961e-22	up	2987660	3.87372
chr2L	2992491	2993250	760	75	75	0	1.70195e-31	1.16342e-30	up	2992720	4.07101
chr2L	2998961	2999460	500	49	49	0	1.94313e-28	8.62147e-28	up	2999220	3.71998
chr2L	3022911	3023380	470	46	46	0	7.56988e-30	3.9817e-29	up	3023110	3.97166
chr2L	3028901	3029550	650	64	64	0	3.5065e-30	1.95245e-29	up	3029350	3.93163
chr2L	3029581	3029630	50	2	2	0	1.01443e-06	1.86797e-06	up	3029620	2.13028
chr2L	3030151	3030750	600	59	59	0	9.50002e-35	1.13646e-33	up	3030490	4.40666
chr2L	3037101	3037710	610	59	59	0	1.7308e-23	5.39643e-23	up	3037520	3.41223
chr2L	3039621	3040330	710	70	70	0	3.05254e-29	1.48175e-28	up	3039880	3.83102
chr2L	3055681	3057180	1500	149	149	0	4.14776e-30	2.27821e-29	up	3055990	3.97
chr2L	3058861	3059760	900	86	77	0	4.88374e-14	1.099e-13	up	3059360	2.55645
chr2L	3088201	3088670	470	46	46	0	4.50347e-07	8.39701e-07	up	3088450	1.79638
chr2L	3090241	3090640	400	38	37	0	9.23746e-12	1.95939e-11	up	3090430	2.53679
chr2L	3094491	3094570	80	7	7	0	7.13237e-15	1.63901e-14	up	3094520	3.4857
chr2L	3094971	3095290	320	31	31	0	2.73054e-19	7.18806e-19	up	3095120	3.17325
chr2L	3108151	3108800	650	61	61	0	1.17446e-30	6.99148e-30	up	3108550	3.99218
chr2L	3131631	3132110	480	47	47	0	1.31228e-38	2.74841e-37	up	3131860	4.951
chr2L	3144591	3146030	1440	143	143	0	7.74458e-29	3.58388e-28	up	3145870	3.8233
chr2L	3158411	3158950	540	53	44	0	1.41944e-14	3.23862e-14	up	3158770	2.76587
chr2L	3159251	3159900	650	64	43	20	5.2373e-21	1.46252e-20	up	3159560	3.24008
chr2L	3170911	3171400	490	48	48	0	3.5908e-31	2.3276e-30	up	3171220	4.36943
chr2L	3172651	3173360	710	70	70	0	1.30971e-28	5.91969e-28	up	3173170	3.82501
chr2L	3183291	3183500	210	20	20	0	4.11641e-17	1.01156e-16	up	3183400	3.27901
chr2L	3290941	3291550	610	57	57	0	4.84693e-43	1.69963e-41	up	3291260	5.54649
chr2L	3302991	3304200	1210	120	116	0	5.38043e-22	1.56463e-21	up	3303940	3.83213
chr2L	3319671	3320160	490	48	48	0	2.13097e-41	6.20866e-40	up	3319880	5.09724
chr2L	3323191	3323270	80	7	7	0	9.0131e-11	1.86165e-10	up	3323240	2.92637
chr2L	3357431	3357510	80	6	6	0	1.51683e-17	3.77865e-17	up	3357440	4.77382
chr2L	3357601	3357620	20	1	1	0	7.18745e-08	1.37417e-07	up	3357610	2.29616
chr2L	3372331	3373840	1510	147	147	0	1.55803e-25	5.45647e-25	up	3373630	3.50898
chr2L	3376561	3377160	600	59	59	0	9.16468e-23	2.76594e-22	up	3377000	3.36942
chr2L	3426911	3427220	310	30	30	0	8.65013e-12	1.8365e-11	up	3427110	2.641
chr2L	3449351	3450020	670	66	66	0	7.57574e-19	1.96317e-18	up	3449570	3.07289
chr2L	3452241	3452670	430	42	42	0	9.80909e-27	3.72394e-26	up	3452510	3.69585
chr2L	3457021	3457430	410	40	40	0	3.30162e-21	9.28184e-21	up	3457240	3.28614
chr2L	3465861	3466530	670	66	66	0	2.19558e-32	1.72308e-31	up	3465990	4.74341
chr2L	3469801	3470400	600	59	59	0	1.60386e-43	6.00621e-42	up	3470100	5.71596
chr2L	3472021	3472770	750	74	74	0	2.79571e-28	1.22194e-27	up	3472610	3.7219
chr2L	3476571	3476760	190	18	18	0	0.00376782	0.00562256	up	3476680	1.27587
chr2L	3480411	3480860	450	43	43	0	1.14677e-51	1.31698e-49	up	3480670	6.57143
chr2L	3491061	3491200	140	13	13	0	4.88233e-09	9.66438e-09	up	3491070	2.75895
chr2L	3504931	3505540	610	55	32	0	1.54846e-15	3.62543e-15	up	3505480	3.35121
chr2L	3506091	3506570	480	47	47	0	2.26707e-36	3.55432e-35	up	3506360	4.85957
chr2L	3514421	3515070	650	64	64	0	4.17649e-32	3.14515e-31	up	3514830	4.1295
chr2L	3530081	3530930	850	84	84	0	3.14528e-42	1.02471e-40	up	3530630	5.22667
chr2L	3618641	3619320	680	64	64	0	2.67509e-24	8.72141e-24	up	3618890	3.38466
chr2L	3632011	3632210	200	19	19	0	1.27239e-16	3.08493e-16	up	3632060	3.41357
chr2L	3633741	3634330	590	58	58	0	8.16498e-39	1.73644e-37	up	3634120	5.01841
chr2L	3647981	3648770	790	78	78	0	4.1181e-31	2.64329e-30	up	3648370	4.19948
chr2L	3657201	3658210	1010	98	93	0	3.24034e-37	5.72502e-36	up	3657290	4.83218
chr2L	3682161	3682470	310	30	30	0	4.25147e-25	1.44523e-24	up	3682280	4.54478
chr2L	3711411	3712210	800	76	76	0	4.79596e-34	5.13146e-33	up	3711620	4.32092
chr2L	3712271	3712300	30	2	2	0	7.23166e-06	1.28676e-05	up	3712290	1.92515
chr2L	3712621	3712640	20	1	1	0	0.00039399	0.000637799	up	3712630	1.47147
chr2L	3712701	3713920	1220	116	86	14	2.16573e-19	5.73188e-19	up	3713320	2.93288
chr2L	3717841	3718350	510	50	50	0	5.38606e-26	1.93648e-25	up	3718080	3.47714
chr2L	3730011	3730510	500	48	37	1	0.00169776	0.00261039	up	3730130	1.19724
chr2L	3740681	3740720	40	3	3	0	7.71723e-07	1.42811e-06	up	3740700	2.17226
chr2L	3748701	3749060	360	35	35	0	1.42916e-21	4.08616e-21	up	3748870	3.9683
chr2L	3756131	3756280	150	14	14	0	6.65288e-14	1.49127e-13	up	3756190	3.25427
chr2L	3756821	3757210	390	38	38	0	2.01005e-07	3.79199e-07	up	3757010	1.93341
chr2L	3762811	3762890	80	7	7	0	6.0234e-14	1.35171e-13	up	3762850	3.6081
chr2L	3762941	3762970	30	2	2	0	1.79014e-17	4.44905e-17	up	3762960	4.44461
chr2L	3785481	3785700	220	20	20	0	7.3709e-27	2.83106e-26	up	3785620	4.95997
chr2L	3785921	3786760	840	81	81	0	1.18368e-51	1.34813e-49	up	3786570	6.85793
chr2L	3786801	3787060	260	25	25	0	4.33829e-14	9.77375e-14	up	3786820	3.82175
chr2L	3802651	3804570	1920	190	189	0	1.23763e-28	5.59939e-28	up	3802710	5.17239
chr2L	3804611	3804850	240	22	16	0	0.00112844	0.00176275	up	3804840	1.69796
chr2L	3805531	3805710	180	17	17	0	0.00039589	0.000640649	up	3805570	1.57574
chr2L	3813091	3813820	730	72	72	0	4.15292e-16	9.90335e-16	up	3813320	2.63219
chr2L	3862441	3863120	680	67	67	0	9.93699e-25	3.31177e-24	up	3862810	3.39906
chr2L	3867421	3868280	860	83	83	0	7.37395e-30	3.8816e-29	up	3867730	3.9367
chr2L	3872141	3872940	800	79	79	0	1.16658e-35	1.62555e-34	up	3872690	4.57913
chr2L	3889611	3890420	810	80	80	0	1.06772e-50	1.02897e-48	up	3890150	8.43135
chr2L	3893471	3893570	100	9	9	0	4.67628e-06	8.38021e-06	up	3893490	2.05496
chr2L	3896021	3896220	200	19	17	0	0.0028111	0.00424871	up	3896080	1.25668
chr2L	3986711	3986820	110	10	10	0	6.8099e-10	1.37505e-09	up	3986750	2.66684
chr2L	4019721	4020130	410	40	40	0	2.18864e-60	1.77422e-57	up	4019900	9.45388
chr2L	4057031	4057170	140	12	12	0	5.91215e-14	1.32696e-13	up	4057110	3.79689
chr2L	4118811	4118980	170	16	16	0	9.35469e-10	1.88393e-09	up	4118860	2.62351
chr2L	4160981	4161220	240	23	23	0	4.89937e-20	1.32363e-19	up	4161190	4.30503
chr2L	4179381	4179900	520	51	51	0	1.48144e-32	1.20234e-31	up	4179660	4.8038
chr2L	4187441	4188110	670	66	66	0	2.03494e-08	3.95258e-08	up	4187690	1.8097
chr2L	4196341	4196650	310	28	28	0	8.33296e-19	2.15656e-18	up	4196420	3.51691
chr2L	4197181	4198400	1220	121	121	0	2.28331e-29	1.12904e-28	up	4198230	3.99601
chr2L	4224061	4224530	470	46	46	0	3.68269e-31	2.38156e-30	up	4224280	4.01567
chr2L	4226801	4228000	1200	118	118	0	2.37649e-40	6.00925e-39	up	4227100	6.55588
chr2L	4310411	4310600	190	18	18	0	2.09113e-11	4.39564e-11	up	4310530	2.45317
chr2L	4331651	4332410	760	75	75	0	9.06262e-20	2.42697e-19	up	4332110	2.97115
chr2L	4333011	4333740	730	69	45	0	0.00567401	0.0083282	up	4333330	1.16681
chr2L	4340231	4340590	360	34	31	0	6.45556e-05	0.000109764	up	4340370	1.60575
chr2L	4345471	4346170	700	69	69	0	2.17099e-31	1.46157e-30	up	4345690	4.0487
chr2L	4382521	4382970	450	44	44	0	1.65092e-31	1.12966e-30	up	4382800	4.11877
chr2L	4385771	4386410	640	61	61	0	7.55863e-35	9.21819e-34	up	4386030	4.3956
chr2L	4386901	4387280	380	37	37	0	2.71405e-23	8.39936e-23	up	4387090	3.64002
chr2L	4393661	4394400	740	73	73	0	2.53007e-33	2.35587e-32	up	4393900	4.25831
chr2L	4402961	4403450	490	48	48	0	1.72643e-32	1.38165e-31	up	4403290	4.21539
chr2L	4416051	4416070	20	1	1	0	0.00350924	0.00526348	up	4416060	1.19429
chr2L	4417941	4418410	470	46	45	0	7.26728e-34	7.50911e-33	up	4418210	4.32887
chr2L	4440631	4441440	810	77	75	0	2.52438e-06	4.57924e-06	up	4440940	1.69764
chr2L	4442011	4442720	710	70	70	0	9.23402e-34	9.3776e-33	up	4442470	4.27422
chr2L	4444441	4444970	530	52	52	0	1.41386e-24	4.67701e-24	up	4444710	3.35608
chr2L	4448691	4448770	80	7	7	0	3.09899e-21	8.72821e-21	up	4448710	6.21321
chr2L	4448841	4448950	110	10	10	0	1.42359e-20	3.90728e-20	up	4448870	3.94832
chr2L	4448981	4449050	70	6	6	0	6.88039e-16	1.63031e-15	up	4449000	3.79925
chr2L	4452831	4453270	440	43	43	0	3.44219e-18	8.74573e-18	up	4453000	2.80551
chr2L	4453341	4453360	20	1	1	0	0.000417915	0.000675101	up	4453350	1.46495
chr2L	4454131	4454920	790	78	78	0	1.67138e-24	5.50539e-24	up	4454700	3.42974
chr2L	4456471	4457070	600	59	59	0	5.54345e-43	1.93403e-41	up	4456930	5.47554
chr2L	4458061	4460040	1980	197	197	0	3.25154e-32	2.49496e-31	up	4458960	4.18965
chr2L	4462891	4462960	70	5	5	0	0.000609886	0.000974473	up	4462900	1.54855
chr2L	4463041	4463750	710	70	70	0	2.47993e-25	8.56752e-25	up	4463550	3.43423
chr2L	4465011	4465290	280	27	27	0	3.75345e-07	7.0204e-07	up	4465200	1.93703
chr2L	4660741	4661480	740	73	73	0	1.80204e-49	1.46946e-47	up	4661270	6.1984
chr2L	4725911	4726660	750	73	73	0	1.46285e-25	5.13489e-25	up	4726460	3.47089
chr2L	4793841	4794900	1060	105	105	0	3.85556e-25	1.31421e-24	up	4794680	3.5745
chr2L	4809901	4811020	1120	108	78	6	1.00263e-22	3.02017e-22	up	4810060	3.32101
chr2L	4811431	4812260	830	81	75	0	5.21089e-15	1.20106e-14	up	4812250	4.3635
chr2L	4812391	4812670	280	27	27	0	1.9415e-27	7.83707e-27	up	4812530	4.06896
chr2L	4817921	4818580	660	62	62	0	1.46343e-31	1.00888e-30	up	4818120	4.0878
chr2L	4818621	4818650	30	2	2	0	0.000131775	0.000220174	up	4818630	1.62323
chr2L	4820991	4822250	1260	125	110	0	5.76558e-23	1.75786e-22	up	4821940	3.30176
chr2L	4830471	4831020	550	54	54	0	1.02859e-50	9.98237e-49	up	4830760	6.51821
chr2L	4837641	4839160	1520	143	143	0	3.22302e-25	1.10324e-24	up	4838240	3.58424
chr2L	4846941	4847970	1030	102	102	0	3.26132e-29	1.57313e-28	up	4847260	3.91068
chr2L	4850211	4850830	620	61	61	0	5.96381e-28	2.52108e-27	up	4850550	3.71405
chr2L	4852311	4853550	1240	122	121	0	1.5455e-28	6.9196e-28	up	4852530	3.81439
chr2L	4868451	4868700	250	23	23	0	4.17251e-05	7.17153e-05	up	4868550	2.0076
chr2L	4882731	4883550	820	81	81	0	2.93362e-32	2.26743e-31	up	4883030	4.37604
chr2L	4891871	4892360	490	48	48	0	3.71328e-11	7.75815e-11	up	4892010	2.32572
chr2L	4904051	4904310	260	24	24	0	4.83135e-36	7.14387e-35	up	4904130	6.18068
chr2L	4908341	4908470	130	12	12	0	1.32183e-25	4.64934e-25	up	4908430	5.8473
chr2L	4928391	4928560	170	16	16	0	0.000557408	0.000892799	up	4928470	1.62835
chr2L	4936321	4936740	420	39	39	0	4.98647e-12	1.0659e-11	up	4936590	2.24963
chr2L	4936771	4936820	50	4	4	0	0.0011645	0.00181723	up	4936780	1.47368
chr2L	4941501	4941700	200	18	18	0	3.57518e-05	6.16563e-05	up	4941590	1.73572
chr2L	4949491	4950260	770	76	76	0	8.0508e-25	2.6975e-24	up	4950000	3.41205
chr2L	4955121	4955830	710	69	69	0	1.36652e-26	5.13273e-26	up	4955580	3.60196
chr2L	4965491	4965810	320	31	30	0	9.57982e-05	0.000161157	up	4965640	1.48835
chr2L	4967451	4968120	670	66	66	0	1.10493e-20	3.04601e-20	up	4967830	3.03895
chr2L	4968651	4969260	610	60	60	0	7.46195e-16	1.76628e-15	up	4969030	2.5353
chr2L	4971111	4972040	930	92	92	0	2.17506e-31	1.46288e-30	up	4971790	4.05126
chr2L	4973721	4974190	470	46	46	0	6.93016e-11	1.43594e-10	up	4974040	2.18246
chr2L	4976831	4977430	600	59	59	0	1.37082e-21	3.92178e-21	up	4977080	3.12394
chr2L	4979191	4979470	280	27	27	0	3.41877e-25	1.16764e-24	up	4979330	3.63956
chr2L	4981161	4981860	700	69	69	0	3.9092e-23	1.20144e-22	up	4981550	3.26683
chr2L	4981891	4981950	60	4	4	0	0.00103406	0.00162158	up	4981900	1.50847
chr2L	4997261	4998420	1160	115	115	0	8.59712e-27	3.27556e-26	up	4997530	3.61362
chr2L	5000781	5000800	20	1	1	0	0.000995815	0.00156587	up	5000790	1.36175
chr2L	5001021	5001900	880	86	86	0	2.537e-32	1.97751e-31	up	5001650	4.14617
chr2L	5002191	5002420	230	19	19	0	2.41502e-06	4.38375e-06	up	5002340	2.17168
chr2L	5003491	5005780	2290	224	224	0	3.68497e-35	4.71956e-34	up	5004300	4.4867
chr2L	5009241	5010380	1140	112	112	0	2.67871e-32	2.08326e-31	up	5009480	4.20822
chr2L	5010471	5010540	70	6	6	0	0.000231128	0.000380956	up	5010480	1.65745
chr2L	5010631	5011340	710	70	58	0	5.35331e-05	9.14628e-05	up	5010800	1.36074
chr2L	5036091	5036620	530	52	52	0	1.73016e-47	1.04576e-45	up	5036350	5.97011
chr2L	5037091	5037810	720	71	71	0	5.65482e-25	1.90722e-24	up	5037270	3.83839
chr2L	5042951	5044030	1080	105	98	0	6.5855e-31	4.09543e-30	up	5043380	4.01369
chr2L	5050751	5051290	540	52	52	0	2.17203e-21	6.16154e-21	up	5051110	3.13699
chr2L	5052411	5053090	680	67	67	0	6.54923e-36	9.47061e-35	up	5052890	4.5026
chr2L	5053131	5053150	20	1	1	0	0.000392947	0.000636334	up	5053140	1.47201
chr2L	5054751	5055510	760	75	75	0	6.01385e-29	2.82759e-28	up	5055200	3.79079
chr2L	5058101	5058410	310	30	30	0	3.00182e-17	7.40434e-17	up	5058270	3.06263
chr2L	5059571	5060400	830	82	82	0	1.32099e-33	1.2957e-32	up	5059830	4.28365
chr2L	5062701	5063210	510	50	49	0	1.92607e-21	5.47395e-21	up	5062910	3.20198
chr2L	5063991	5064270	280	27	27	0	4.25537e-11	8.87324e-11	up	5064230	2.64161
chr2L	5070601	5071290	690	68	68	0	9.45371e-34	9.59363e-33	up	5070880	4.70311
chr2L	5092801	5094240	1440	143	143	0	2.93677e-34	3.2744e-33	up	5093600	4.3806
chr2L	5096221	5097230	1010	100	100	0	4.36506e-31	2.78237e-30	up	5096310	4.06376
chr2L	5099951	5100410	460	45	45	0	3.43428e-35	4.41491e-34	up	5100340	4.64763
chr2L	5109061	5109330	270	26	25	0	0.000112771	0.000189041	up	5109300	1.68702
chr2L	5147651	5147790	140	13	10	0	0.00538719	0.00792495	up	5147720	1.35233
chr2L	5195571	5196020	450	44	44	0	6.22133e-35	7.69624e-34	up	5195790	4.69554
chr2L	5225491	5225920	430	42	42	0	1.65776e-36	2.64111e-35	up	5225710	5.09119
chr2L	5270091	5271580	1490	148	148	0	4.69944e-52	5.94156e-50	up	5270480	7.90034
chr2L	5278291	5279240	950	94	94	0	5.05207e-35	6.34663e-34	up	5278890	4.56704
chr2L	5283511	5283550	40	3	3	0	0.00320142	0.00481909	up	5283540	1.31638
chr2L	5283581	5283640	60	4	4	0	1.24625e-05	2.19624e-05	up	5283590	1.97035
chr2L	5314771	5315070	300	28	25	0	1.72012e-08	3.34626e-08	up	5315010	2.2525
chr2L	5324831	5325890	1060	104	104	0	9.0223e-25	3.01275e-24	up	5325230	3.43558
chr2L	5326361	5326400	40	3	3	0	0.00102343	0.001606	up	5326390	1.44216
chr2L	5326451	5327500	1050	101	101	0	4.40584e-33	3.97102e-32	up	5326920	4.25358
chr2L	5338951	5339030	80	7	7	0	2.94473e-17	7.26612e-17	up	5338990	3.75438
chr2L	5340931	5341460	530	52	52	0	1.9422e-56	6.69136e-54	up	5341190	7.77401
chr2L	5365581	5366690	1110	110	110	0	1.25639e-43	4.79621e-42	up	5365750	5.45196
chr2L	5517371	5517760	390	37	37	0	2.17376e-18	5.564e-18	up	5517670	3.51005
chr2L	5519721	5520550	830	80	80	0	1.02811e-25	3.64131e-25	up	5519880	3.66185
chr2L	5523751	5524490	740	73	73	0	1.66321e-22	4.96441e-22	up	5524270	3.25012
chr2L	5525671	5526120	450	44	44	0	2.33568e-22	6.91918e-22	up	5525880	3.31979
chr2L	5526661	5527230	570	56	56	0	8.92306e-30	4.63508e-29	up	5526910	3.90764
chr2L	5527261	5527290	30	2	2	0	9.41677e-07	1.73609e-06	up	5527280	2.13647
chr2L	5527781	5528310	530	51	51	0	3.98963e-27	1.56641e-26	up	5528090	3.63955
chr2L	5532041	5532520	480	47	47	0	1.27009e-37	2.37492e-36	up	5532240	4.68734
chr2L	5539061	5539410	350	34	34	0	1.29052e-17	3.21952e-17	up	5539220	2.94755
chr2L	5541961	5542870	910	89	89	0	2.75757e-30	1.55938e-29	up	5542590	3.94811
chr2L	5546701	5547410	710	70	67	0	7.52228e-19	1.94968e-18	up	5546940	3.01637
chr2L	5623891	5624630	740	73	73	0	2.17058e-58	1.15049e-55	up	5624150	9.26219
chr2L	5635281	5635400	120	8	8	0	3.11739e-10	6.34481e-10	up	5635390	2.87422
chr2L	5720901	5721250	350	34	34	0	1.47934e-27	6.03338e-27	up	5721080	4.04632
chr2L	5723641	5724950	1310	130	130	0	2.03752e-39	4.60312e-38	up	5724510	4.89888
chr2L	5756721	5756740	20	1	1	0	8.30539e-07	1.53509e-06	up	5756730	2.09953
chr2L	5756781	5756840	60	5	5	0	2.9876e-05	5.17107e-05	up	5756830	1.89075
chr2L	5770981	5771660	680	67	67	0	3.72258e-31	2.40398e-30	up	5771270	4.06289
chr2L	5799571	5800790	1220	120	120	0	1.00631e-17	2.52007e-17	up	5800160	2.82208
chr2L	5801661	5802400	740	73	73	0	6.83212e-42	2.135e-40	up	5802100	5.19103
chr2L	5804201	5804410	210	20	20	0	1.99362e-37	3.63415e-36	up	5804320	9.33702
chr2L	5823581	5823950	370	36	36	0	6.16821e-11	1.2798e-10	up	5823790	2.41242
chr2L	5906831	5907680	850	84	84	0	3.1896e-28	1.384e-27	up	5906970	3.73396
chr2L	5943311	5944220	910	87	83	0	1.33311e-31	9.22731e-31	up	5943510	4.06046
chr2L	5944581	5944880	300	29	29	0	2.00055e-10	4.09957e-10	up	5944830	2.88032
chr2L	5948481	5949740	1260	123	123	0	6.07684e-47	3.48937e-45	up	5948900	5.86829
chr2L	5956161	5956550	390	38	38	0	2.22605e-26	8.22446e-26	up	5956410	3.89544
chr2L	5997411	5998130	720	68	62	0	2.92097e-13	6.43753e-13	up	5997850	2.34472
chr2L	5999141	5999950	810	80	80	0	7.28314e-33	6.23797e-32	up	5999630	4.188
chr2L	6000011	6000450	440	43	43	0	1.18489e-25	4.17942e-25	up	6000080	4.09013
chr2L	6010981	6011450	470	46	46	0	3.61063e-25	1.23255e-24	up	6011400	4.56
chr2L	6012881	6013080	200	18	18	0	5.19253e-23	1.58666e-22	up	6013040	4.94111
chr2L	6013161	6013430	270	26	26	0	1.6735e-34	1.92992e-33	up	6013290	5.77634
chr2L	6024201	6024860	660	65	65	0	3.63582e-30	2.01793e-29	up	6024730	3.93169
chr2L	6034451	6034610	160	15	15	0	1.06569e-15	2.51005e-15	up	6034530	3.33104
chr2L	6036631	6037330	700	69	69	0	1.42928e-33	1.39695e-32	up	6036980	4.26948
chr2L	6037651	6038290	640	62	62	0	4.61331e-25	1.56437e-24	up	6037930	3.55075
chr2L	6045791	6046370	580	57	57	0	1.34965e-22	4.04601e-22	up	6046020	3.23321
chr2L	6047691	6048920	1230	122	122	0	5.4008e-31	3.39856e-30	up	6048060	4.05754
chr2L	6050551	6051530	980	97	70	19	8.2696e-25	2.76744e-24	up	6050930	3.50241
chr2L	6053901	6054530	630	62	49	0	0.000167629	0.000278224	up	6054290	1.35524
chr2L	6062461	6063180	720	70	70	0	8.10343e-24	2.57075e-23	up	6062750	3.41595
chr2L	6065831	6066250	420	41	41	0	1.91053e-18	4.89386e-18	up	6065950	3.13085
chr2L	6068831	6069300	470	46	46	0	4.39123e-32	3.29247e-31	up	6069120	4.08781
chr2L	6070511	6071400	890	88	88	0	8.40364e-33	7.14439e-32	up	6071080	4.50893
chr2L	6074011	6074270	260	25	25	0	1.97348e-20	5.39185e-20	up	6074120	3.7897
chr2L	6098661	6099400	740	73	73	0	1.23379e-24	4.09019e-24	up	6099190	3.42997
chr2L	6100081	6100650	570	56	56	0	2.95674e-24	9.60785e-24	up	6100180	3.7739
chr2L	6101081	6101140	60	5	5	0	4.40841e-14	9.93008e-14	up	6101100	3.60554
chr2L	6109081	6109870	790	78	78	0	1.90047e-12	4.10186e-12	up	6109770	2.80759
chr2L	6110251	6110310	60	5	5	0	0.000677377	0.00107781	up	6110280	1.54999
chr2L	6124511	6125390	880	87	87	0	2.3221e-29	1.14699e-28	up	6125150	3.85783
chr2L	6127401	6128010	610	60	60	0	4.0644e-30	2.2351e-29	up	6127750	3.92959
chr2L	6161601	6161640	40	3	3	0	1.76609e-05	3.08824e-05	up	6161630	1.83062
chr2L	6161701	6161900	200	19	19	0	4.52608e-22	1.32064e-21	up	6161830	3.67916
chr2L	6186621	6187000	380	37	37	0	2.35123e-16	5.64501e-16	up	6186780	3.32998
chr2L	6280361	6280530	170	16	16	0	9.31147e-10	1.87549e-09	up	6280490	2.42162
chr2L	6323401	6324570	1170	112	111	0	4.26048e-22	1.24525e-21	up	6323540	3.53626
chr2L	6337661	6338050	390	36	36	0	1.38684e-10	2.85212e-10	up	6337730	3.03652
chr2L	6338111	6339560	1450	144	144	0	3.30709e-35	4.25935e-34	up	6338520	4.5605
chr2L	6343361	6343870	510	50	50	0	3.27178e-34	3.61285e-33	up	6343770	4.31119
chr2L	6356431	6357520	1090	108	108	0	1.32668e-53	2.31429e-51	up	6356840	7.40683
chr2L	6367021	6367220	200	19	19	0	7.36908e-12	1.56815e-11	up	6367160	2.59976
chr2L	6411151	6412540	1390	138	138	0	1.52942e-13	3.39129e-13	up	6412350	2.40529
chr2L	6424171	6424540	370	36	36	0	4.1738e-28	1.79523e-27	up	6424220	4.76646
chr2L	6447901	6448740	840	82	82	0	5.53327e-29	2.60965e-28	up	6448480	3.84954
chr2L	6455091	6456610	1520	151	151	0	1.3909e-35	1.90589e-34	up	6456310	4.51164
chr2L	6465471	6465960	490	48	48	0	2.45082e-20	6.67486e-20	up	6465870	3.56509
chr2L	6467381	6467950	570	56	56	0	6.79931e-29	3.1688e-28	up	6467870	3.78237
chr2L	6473381	6474400	1020	100	100	0	4.47525e-52	5.71051e-50	up	6474070	6.82115
chr2L	6476691	6477220	530	52	52	0	1.05774e-29	5.44924e-29	up	6476920	3.82307
chr2L	6479291	6481850	2560	255	254	0	1.25445e-29	6.41231e-29	up	6480550	4.01192
chr2L	6488501	6489320	820	81	81	0	2.49349e-31	1.66037e-30	up	6488710	4.11819
chr2L	6490631	6491300	670	66	66	0	1.5928e-07	3.01269e-07	up	6490820	1.72556
chr2L	6498131	6498940	810	79	79	0	6.59547e-28	2.77618e-27	up	6498380	3.76686
chr2L	6526961	6527470	510	50	50	0	2.09246e-56	7.0332e-54	up	6527180	7.56563
chr2L	6557221	6558120	900	86	86	0	1.85942e-56	6.57042e-54	up	6557770	7.68936
chr2L	6561441	6562590	1150	113	113	0	1.2263e-32	1.01378e-31	up	6561800	4.33544
chr2L	6565961	6566650	690	68	68	0	3.21867e-54	6.73998e-52	up	6566280	8.08847
chr2L	6579211	6579290	80	7	7	0	2.75489e-10	5.61697e-10	up	6579250	2.69182
chr2L	6584311	6584640	330	32	32	0	1.11417e-10	2.29752e-10	up	6584540	2.5281
chr2L	6610531	6611410	880	87	87	0	1.31333e-14	3e-14	up	6611210	2.55044
chr2L	6611491	6611510	20	1	1	0	0.00529243	0.0077922	up	6611500	1.14792
chr2L	6611631	6611710	80	6	6	0	1.32472e-07	2.51079e-07	up	6611640	2.40585
chr2L	6612371	6613440	1070	106	66	0	1.7915e-14	4.07605e-14	up	6613380	2.84936
chr2L	6613511	6613550	40	2	2	0	1.17496e-07	2.23125e-07	up	6613520	2.26589
chr2L	6622361	6623230	870	86	86	0	2.61447e-26	9.60543e-26	up	6622930	3.75457
chr2L	6647471	6647730	260	25	24	0	0.000597009	0.000955007	up	6647720	1.72839
chr2L	6647821	6647870	50	4	4	0	0.00669118	0.00976399	up	6647840	1.28865
chr2L	6647951	6648700	750	74	74	0	1.36642e-14	3.11972e-14	up	6648190	2.69775
chr2L	6648931	6649620	690	68	68	0	3.22696e-31	2.10762e-30	up	6649360	4.17071
chr2L	6656101	6656670	570	56	56	0	2.96629e-18	7.55748e-18	up	6656370	2.78736
chr2L	6658301	6658740	440	42	42	0	5.81487e-24	1.85884e-23	up	6658570	3.45519
chr2L	6663751	6663940	190	18	18	0	2.21101e-15	5.15216e-15	up	6663870	3.46524
chr2L	6667851	6668280	430	41	41	0	4.5859e-14	1.03232e-13	up	6668140	2.76966
chr2L	6673321	6673360	40	3	3	0	0.00350559	0.00525869	up	6673340	1.29799
chr2L	6673701	6674230	530	52	34	16	2.43912e-20	6.6443e-20	up	6674020	3.08462
chr2L	6677461	6677860	400	39	39	0	6.10955e-27	2.3571e-26	up	6677640	3.5634
chr2L	6684121	6685150	1030	102	102	0	1.00962e-41	3.05121e-40	up	6684650	5.16728
chr2L	6716821	6717930	1110	110	110	0	1.60814e-38	3.3477e-37	up	6717110	4.80205
chr2L	6722931	6722960	30	2	2	0	0.00671137	0.00979242	up	6722940	1.21746
chr2L	6722991	6724390	1400	138	138	0	1.50282e-33	1.46259e-32	up	6723290	4.4222
chr2L	6741941	6742620	680	67	67	0	6.1426e-15	1.41368e-14	up	6742000	2.74452
chr2L	6773601	6774220	620	61	61	0	5.40932e-27	2.09752e-26	up	6773760	3.69133
chr2L	6783451	6783690	240	23	23	0	9.7864e-10	1.96914e-09	up	6783500	2.65718
chr2L	6797141	6798020	880	87	87	0	1.70169e-20	4.65666e-20	up	6797830	3.00108
chr2L	6805771	6805820	50	3	3	0	2.50802e-15	5.83638e-15	up	6805810	4.04135
chr2L	6805851	6806080	230	19	19	0	2.266e-21	6.42151e-21	up	6806040	4.80838
chr2L	6851831	6852690	860	85	85	0	1.34187e-33	1.31431e-32	up	6851910	4.35741
chr2L	6853721	6854430	710	70	70	0	1.69341e-21	4.82266e-21	up	6854180	3.52276
chr2L	6874991	6875230	240	22	20	0	4.30663e-07	8.0387e-07	up	6875090	2.05984
chr2L	6907561	6908260	700	69	69	0	3.30671e-29	1.59446e-28	up	6908070	3.83277
chr2L	6913841	6914590	750	71	71	0	4.89349e-27	1.90339e-26	up	6914340	3.65322
chr2L	6918511	6921570	3060	303	303	0	1.93832e-31	1.31327e-30	up	6920180	4.11968
chr2L	6921611	6922240	630	62	60	0	2.94691e-15	6.84384e-15	up	6921960	2.71617
chr2L	6945051	6945530	480	47	47	0	2.75954e-29	1.34808e-28	up	6945270	3.8172
chr2L	6948521	6948990	470	46	46	0	1.8418e-17	4.57579e-17	up	6948780	2.803
chr2L	6950021	6950620	600	59	59	0	4.19213e-45	1.90039e-43	up	6950370	5.63636
chr2L	6956641	6957220	580	57	57	0	7.71218e-25	2.58844e-24	up	6956920	3.40885
chr2L	6960171	6960500	330	32	32	0	4.47698e-11	9.32828e-11	up	6960430	2.67684
chr2L	6963881	6964510	630	62	62	0	3.04015e-31	1.99412e-30	up	6964140	4.04378
chr2L	6967431	6968490	1060	105	105	0	8.28222e-28	3.45138e-27	up	6967960	3.70103
chr2L	6971371	6972140	770	76	75	0	1.10596e-12	2.40322e-12	up	6972060	2.31172
chr2L	7013011	7013550	540	53	53	0	3.54233e-28	1.53079e-27	up	7013270	4.33845
chr2L	7024131	7024480	350	30	30	0	3.36851e-05	5.81942e-05	up	7024300	1.87149
chr2L	7026851	7027760	910	90	84	0	1.02878e-16	2.5009e-16	up	7027540	2.67876
chr2L	7028791	7029570	780	77	77	0	8.5501e-51	8.4769e-49	up	7029180	6.66581
chr2L	7032271	7032300	30	2	2	0	5.87021e-06	1.04885e-05	up	7032290	1.97578
chr2L	7032371	7033060	690	68	68	0	2.47189e-27	9.85967e-27	up	7032790	3.70002
chr2L	7037711	7038720	1010	98	96	0	4.173e-28	1.79523e-27	up	7037960	3.73661
chr2L	7041991	7042740	750	74	74	0	2.46285e-19	6.49953e-19	up	7042420	3.08566
chr2L	7048991	7049580	590	58	47	0	3.81243e-06	6.85889e-06	up	7049360	1.83742
chr2L	7049971	7050110	140	10	10	0	4.26243e-07	7.95733e-07	up	7050080	2.32684
chr2L	7050141	7050290	150	14	14	0	0.00146973	0.00227578	up	7050180	1.58491
chr2L	7050651	7051050	400	39	39	0	1.34233e-05	2.36104e-05	up	7051040	2.04722
chr2L	7051081	7051130	50	3	3	0	0.000246505	0.000405477	up	7051120	1.55498
chr2L	7056011	7056630	620	61	61	0	6.2973e-30	3.3494e-29	up	7056150	3.88677
chr2L	7056811	7056830	20	1	1	0	8.77879e-06	1.55742e-05	up	7056820	1.80282
chr2L	7063591	7064240	650	63	63	0	1.56002e-29	7.87303e-29	up	7063910	3.8643
chr2L	7065591	7066190	600	59	59	0	1.12282e-28	5.10343e-28	up	7065800	3.8638
chr2L	7181681	7182450	770	76	76	0	1.39474e-29	7.09781e-29	up	7182220	3.86881
chr2L	7188821	7188930	110	10	9	0	0.00204323	0.00312481	up	7188920	1.48385
chr2L	7194221	7194840	620	61	61	0	3.715e-33	3.39264e-32	up	7194690	4.21666
chr2L	7203571	7204690	1120	108	95	0	4.72714e-33	4.22468e-32	up	7204520	4.21368
chr2L	7219771	7220400	630	61	61	0	4.03042e-27	1.57928e-26	up	7220050	3.62336
chr2L	7222891	7223280	390	38	38	0	3.0862e-24	1.00096e-23	up	7223130	3.30891
chr2L	7226771	7226840	70	6	6	0	7.64308e-10	1.54148e-09	up	7226780	2.81357
chr2L	7249501	7249850	350	32	28	0	2.85813e-05	4.95072e-05	up	7249750	2.01927
chr2L	7254411	7255100	690	61	61	0	3.72606e-32	2.83226e-31	up	7254720	4.62919
chr2L	7256451	7256470	20	1	1	0	9.6673e-08	1.84165e-07	up	7256460	2.23539
chr2L	7257901	7258570	670	66	66	0	5.18208e-31	3.27138e-30	up	7258420	4.03882
chr2L	7277161	7277360	200	16	15	0	0.0010152	0.00159381	up	7277250	1.51857
chr2L	7281071	7282110	1040	101	99	0	2.56747e-19	6.76267e-19	up	7281490	3.14009
chr2L	7315551	7315870	320	31	31	0	9.79263e-31	5.90859e-30	up	7315700	4.11743
chr2L	7358651	7359260	610	60	59	0	4.65076e-25	1.57629e-24	up	7358780	3.42186
chr2L	7387831	7388640	810	80	80	0	2.4429e-22	7.22902e-22	up	7388450	3.18069
chr2L	7409571	7409990	420	41	41	0	1.56385e-31	1.07275e-30	up	7409830	4.54103
chr2L	7412051	7412610	560	55	55	0	6.70767e-23	2.03923e-22	up	7412460	3.33629
chr2L	7419751	7421540	1790	178	160	0	3.6928e-28	1.59381e-27	up	7420330	3.76225
chr2L	7423331	7423990	660	64	28	6	1.26834e-06	2.32773e-06	up	7423600	1.61922
chr2L	7426341	7427320	980	95	95	0	3.86603e-32	2.92896e-31	up	7426530	4.46532
chr2L	7436591	7437630	1040	103	103	0	9.80192e-42	2.9885e-40	up	7437210	5.28537
chr2L	7448011	7448080	70	6	6	0	3.08747e-14	6.98661e-14	up	7448040	3.6508
chr2L	7452031	7452530	500	49	49	0	4.26035e-43	1.50158e-41	up	7452370	5.30896
chr2L	7473201	7473580	380	37	37	0	9.31841e-35	1.1157e-33	up	7473380	4.82768
chr2L	7495431	7496890	1460	145	145	0	3.74416e-26	1.36071e-25	up	7496590	3.77803
chr2L	7497011	7497030	20	1	1	0	0.0015922	0.00245493	up	7497020	1.31424
chr2L	7530291	7531110	820	81	81	0	5.31887e-23	1.62346e-22	up	7530850	3.27022
chr2L	7534251	7534500	250	24	24	0	1.14097e-07	2.16999e-07	up	7534340	2.12974
chr2L	7534531	7534570	40	3	3	0	0.00302506	0.00456258	up	7534560	1.36039
chr2L	7534621	7535550	930	92	92	0	7.50456e-37	1.24904e-35	up	7535320	4.60278
chr2L	7576301	7577330	1030	102	100	0	8.14851e-10	1.64294e-09	up	7577290	2.88032
chr2L	7592971	7593110	140	12	12	0	1.35758e-12	2.93887e-12	up	7593030	3.18831
chr2L	7641681	7642190	510	48	48	0	2.55231e-41	7.35846e-40	up	7641760	5.26683
chr2L	7674831	7676020	1190	118	118	0	1.28238e-17	3.1998e-17	up	7675450	2.76994
chr2L	7702341	7703030	690	68	68	0	8.34238e-34	8.56679e-33	up	7702830	4.32803
chr2L	7729191	7729500	310	30	30	0	1.65176e-33	1.59516e-32	up	7729410	5.49363
chr2L	7756851	7757430	580	57	57	0	2.1959e-27	8.80213e-27	up	7756980	3.81789
chr2L	7767331	7767650	320	30	30	0	2.31766e-10	4.73954e-10	up	7767550	2.16902
chr2L	7782571	7783280	710	67	67	0	8.29173e-43	2.86387e-41	up	7782810	5.4278
chr2L	7799661	7800580	920	91	91	0	4.0208e-31	2.58445e-30	up	7800150	4.13592
chr2L	7809561	7810210	650	64	64	0	6.09522e-17	1.49224e-16	up	7809780	2.67197
chr2L	7810461	7811500	1040	103	103	0	2.45022e-36	3.80681e-35	up	7810930	4.69978
chr2L	7820751	7820780	30	2	2	0	9.31599e-05	0.000156872	up	7820770	1.62294
chr2L	7821171	7821910	740	70	67	0	2.84282e-22	8.39626e-22	up	7821520	3.17713
chr2L	7826901	7828650	1750	174	174	0	5.46584e-36	8.00475e-35	up	7827430	4.65977
chr2L	7855091	7855490	400	39	39	0	0.00015596	0.000259388	up	7855390	1.60533
chr2L	7856221	7856810	590	58	58	0	2.94016e-38	5.97616e-37	up	7856700	4.76949
chr2L	7871391	7871440	50	4	4	0	0.0049504	0.00731283	up	7871400	1.25461
chr2L	7871501	7871540	40	3	3	0	0.00318233	0.00479192	up	7871510	1.31679
chr2L	7872321	7872360	40	3	3	0	0.0052573	0.00774462	up	7872340	1.235
chr2L	7872531	7872950	420	41	41	0	1.01196e-14	2.31581e-14	up	7872710	2.80428
chr2L	7885071	7886580	1510	150	150	0	1.05872e-35	1.48576e-34	up	7885750	4.84814
chr2L	7890491	7891150	660	65	65	0	1.93868e-49	1.56239e-47	up	7891030	6.21294
chr2L	7984111	7984470	360	35	35	0	4.98959e-24	1.59891e-23	up	7984320	3.4219
chr2L	7984881	7985430	550	52	52	0	1.84071e-10	3.77371e-10	up	7985260	2.17611
chr2L	7998451	7999230	780	77	76	0	3.12092e-19	8.19538e-19	up	7998830	3.82174
chr2L	8000721	8000970	250	23	19	0	0.00268855	0.00407242	up	8000890	1.36404
chr2L	8003991	8004610	620	59	59	0	1.90965e-19	5.06386e-19	up	8004170	2.99982
chr2L	8010741	8010990	250	22	22	0	6.46119e-24	2.05972e-23	up	8010800	4.048
chr2L	8028921	8029860	940	92	92	0	3.80758e-41	1.07086e-39	up	8029390	6.00815
chr2L	8030101	8031320	1220	121	121	0	4.5198e-30	2.45903e-29	up	8030750	3.99521
chr2L	8031381	8031480	100	9	9	0	0.000840668	0.0013298	up	8031470	1.62051
chr2L	8031541	8031820	280	26	26	0	2.70969e-05	4.69951e-05	up	8031620	1.75421
chr2L	8040881	8041300	420	41	41	0	1.02995e-44	4.44946e-43	up	8040980	5.90935
chr2L	8042571	8043680	1110	110	110	0	4.29279e-33	3.87673e-32	up	8043470	4.22692
chr2L	8071201	8072080	880	87	87	0	1.49372e-38	3.11421e-37	up	8071700	4.78596
chr2L	8072541	8073200	660	63	63	0	4.95608e-28	2.11651e-27	up	8072800	3.73726
chr2L	8082641	8083910	1270	126	126	0	6.8779e-30	3.63716e-29	up	8083440	3.94278
chr2L	8083941	8084020	80	7	7	0	0.000817262	0.00129337	up	8083980	1.55324
chr2L	8084891	8085070	180	17	17	0	5.72646e-08	1.09774e-07	up	8085060	2.57775
chr2L	8100071	8100090	20	1	1	0	0.00547292	0.00804591	up	8100080	1.14314
chr2L	8123661	8124180	520	51	51	0	3.63926e-27	1.43211e-26	up	8123990	3.99723
chr2L	8126681	8127340	660	65	65	0	3.2472e-29	1.56687e-28	up	8127000	3.82319
chr2L	8133871	8134440	570	56	56	0	2.19472e-30	1.25656e-29	up	8134090	3.94991
chr2L	8156551	8157250	700	69	69	0	6.78422e-20	1.82533e-19	up	8156790	2.94791
chr2L	8159241	8160060	820	80	80	0	7.69595e-09	1.51338e-08	up	8159550	1.90763
chr2L	8162091	8162940	850	84	84	0	1.95745e-36	3.08998e-35	up	8162410	4.96882
chr2L	8163061	8163320	260	25	19	0	0.000134296	0.000224196	up	8163130	1.62827
chr2L	8196641	8197430	790	78	78	0	1.19471e-34	1.40002e-33	up	8197160	4.44982
chr2L	8198591	8199270	680	67	67	0	2.4233e-26	8.9269e-26	up	8199040	3.58691
chr2L	8204951	8205580	630	61	52	0	4.29144e-05	7.37318e-05	up	8205210	1.63301
chr2L	8210811	8211540	730	72	72	0	1.57977e-32	1.27166e-31	up	8211160	4.15385
chr2L	8212731	8213250	520	50	50	0	3.09906e-18	7.887e-18	up	8212940	2.80354
chr2L	8220541	8220900	360	35	35	0	9.16232e-17	2.23006e-16	up	8220640	2.86343
chr2L	8239571	8240440	870	86	86	0	2.81775e-25	9.68607e-25	up	8239820	3.48149
chr2L	8257461	8257630	170	16	15	0	0.00143953	0.00223052	up	8257530	1.55252
chr2L	8290681	8290730	50	3	3	0	0.000948902	0.00149483	up	8290690	1.44554
chr2L	8297011	8297600	590	54	53	0	4.33401e-11	9.03449e-11	up	8297270	2.2197
chr2L	8300281	8301290	1010	100	100	0	5.61937e-31	3.52483e-30	up	8300920	4.12098
chr2L	8302751	8303080	330	32	32	0	8.6544e-21	2.39539e-20	up	8303010	3.14768
chr2L	8303161	8303240	80	7	7	0	3.63209e-21	1.01901e-20	up	8303210	3.97559
chr2L	8304761	8304780	20	1	1	0	5.3981e-05	9.22053e-05	up	8304770	1.6928
chr2L	8304821	8304840	20	1	1	0	4.91395e-07	9.14628e-07	up	8304830	2.1329
chr2L	8304991	8305020	30	2	2	0	1.04935e-06	1.93149e-06	up	8305000	2.07596
chr2L	8305271	8305780	510	49	49	0	1.05412e-19	2.818e-19	up	8305590	2.89567
chr2L	8307871	8308630	760	73	62	0	3.69272e-09	7.33171e-09	up	8308460	1.94008
chr2L	8311021	8311480	460	45	45	0	2.05678e-25	7.15047e-25	up	8311150	3.92489
chr2L	8319981	8320590	610	60	60	0	3.04475e-30	1.70985e-29	up	8320340	4.04419
chr2L	8324551	8324570	20	1	1	0	2.95173e-06	5.33759e-06	up	8324560	1.97582
chr2L	8325191	8325690	500	49	48	0	5.41408e-13	1.18563e-12	up	8325550	2.28047
chr2L	8326821	8327220	400	39	39	0	5.45228e-26	1.95978e-25	up	8327140	4.23686
chr2L	8328641	8328860	220	20	20	0	9.58873e-13	2.08657e-12	up	8328750	2.74412
chr2L	8334751	8335100	350	34	34	0	1.42677e-35	1.95257e-34	up	8334920	4.88873
chr2L	8364191	8365280	1090	104	96	0	3.96377e-31	2.55017e-30	up	8364920	4.03051
chr2L	8365361	8366630	1270	126	126	0	1.28773e-32	1.05821e-31	up	8365680	4.26103
chr2L	8370321	8370570	250	24	24	0	4.91054e-18	1.24147e-17	up	8370430	3.09721
chr2L	8374211	8374630	420	41	41	0	3.47194e-18	8.81806e-18	up	8374420	2.74051
chr2L	8376691	8377110	420	40	40	0	9.79184e-16	2.30945e-15	up	8377020	2.68706
chr2L	8381591	8382080	490	48	48	0	6.32445e-22	1.83373e-21	up	8381760	3.31515
chr2L	8382411	8383090	680	67	67	0	7.66865e-30	4.0275e-29	up	8382920	3.94474
chr2L	8383881	8384660	780	73	73	0	2.11106e-20	5.75974e-20	up	8384400	3.25643
chr2L	8400231	8400670	440	41	41	0	8.37568e-30	4.37051e-29	up	8400360	3.8394
chr2L	8402981	8404000	1020	100	100	0	1.05029e-41	3.16719e-40	up	8403280	5.22502
chr2L	8414971	8417000	2030	202	169	13	3.61121e-35	4.6294e-34	up	8415200	4.44061
chr2L	8424471	8425190	720	71	69	0	1.47205e-25	5.16456e-25	up	8424810	3.5619
chr2L	8437121	8437740	620	61	61	0	5.83349e-30	3.11594e-29	up	8437360	3.91902
chr2L	8437801	8437830	30	2	2	0	9.62519e-07	1.7738e-06	up	8437810	2.13456
chr2L	8438021	8438460	440	43	43	0	5.24848e-21	1.46534e-20	up	8438260	3.11275
chr2L	8449391	8449750	360	35	35	0	4.64038e-22	1.35342e-21	up	8449540	3.46952
chr2L	8462161	8462280	120	11	11	0	2.64101e-10	5.39196e-10	up	8462230	2.82994
chr2L	8463241	8464700	1460	145	126	0	1.43373e-19	3.81432e-19	up	8464390	2.97865
chr2L	8477721	8478550	830	81	81	0	9.03026e-36	1.27899e-34	up	8478350	4.5019
chr2L	8482101	8482170	70	6	6	0	0.0010928	0.00170921	up	8482120	1.4567
chr2L	8485521	8485850	330	32	32	0	2.51996e-40	6.33716e-39	up	8485690	5.32584
chr2L	8488631	8489320	690	68	68	0	4.69427e-23	1.43727e-22	up	8489070	3.28033
chr2L	8506981	8507000	20	1	1	0	0.00158474	0.00244452	up	8506990	1.31465
chr2L	8511591	8512350	760	75	75	0	3.03445e-29	1.47349e-28	up	8512100	3.94013
chr2L	8514671	8515270	600	59	59	0	3.01725e-29	1.46773e-28	up	8515090	3.87721
chr2L	8517181	8517810	630	62	62	0	2.02411e-33	1.91845e-32	up	8517530	4.23324
chr2L	8521501	8522180	680	67	67	0	2.22983e-24	7.29045e-24	up	8521880	3.35095
chr2L	8528221	8528950	730	72	72	0	3.52902e-32	2.69437e-31	up	8528730	4.21509
chr2L	8534411	8534690	280	26	26	0	5.40698e-16	1.28627e-15	up	8534550	3.14843
chr2L	8541571	8541640	70	6	6	0	0.000668699	0.00106474	up	8541620	1.47908
chr2L	8542041	8542740	700	69	69	0	1.11445e-16	2.70773e-16	up	8542120	2.71375
chr2L	8543151	8544320	1170	112	105	0	8.93306e-20	2.3932e-19	up	8543330	3.02561
chr2L	8588431	8588690	260	24	24	0	4.48781e-13	9.84503e-13	up	8588500	2.90173
chr2L	8601881	8602060	180	17	17	0	2.39007e-13	5.27591e-13	up	8601920	3.06901
chr2L	8617841	8618100	260	25	25	0	1.24227e-14	2.83909e-14	up	8617990	2.99294
chr2L	8619841	8620100	260	24	24	0	3.96999e-05	6.83027e-05	up	8619900	1.83637
chr2L	8628351	8628390	40	3	3	0	1.93593e-05	3.37709e-05	up	8628360	1.88385
chr2L	8633801	8633940	140	13	13	0	0.000207655	0.00034317	up	8633900	1.54883
chr2L	8685741	8686430	690	68	68	0	2.88567e-36	4.43338e-35	up	8686140	4.54377
chr2L	8709181	8709890	710	70	70	0	7.25975e-42	2.25839e-40	up	8709770	5.18346
chr2L	8740061	8741250	1190	118	118	0	1.93028e-34	2.20391e-33	up	8740650	4.3707
chr2L	8808031	8808110	80	7	7	0	0.000138639	0.000231417	up	8808100	1.6925
chr2L	8943021	8943590	570	53	53	0	2.94855e-31	1.94142e-30	up	8943230	4.09564
chr2L	8951291	8951420	130	12	11	0	0.000847554	0.00134008	up	8951300	1.61645
chr2L	8951491	8951840	350	31	28	0	8.79039e-07	1.62213e-06	up	8951680	2.18059
chr2L	8952651	8953150	500	48	48	0	6.85996e-54	1.30081e-51	up	8952970	7.64506
chr2L	8957901	8958620	720	71	71	0	3.69393e-45	1.69123e-43	up	8958360	6.40001
chr2L	8997171	8997910	740	73	73	0	1.47087e-36	2.37077e-35	up	8997660	4.57979
chr2L	9082811	9083240	430	42	42	0	2.79678e-17	6.90353e-17	up	9083090	2.7106
chr2L	9089621	9089980	360	35	35	0	1.9618e-37	3.58087e-36	up	9089870	4.71701
chr2L	9090181	9090470	290	28	28	0	1.30141e-36	2.10501e-35	up	9090290	5.94048
chr2L	9090521	9090710	190	17	17	0	2.35307e-11	4.94023e-11	up	9090570	2.95785
chr2L	9120501	9120880	380	37	37	0	6.55502e-38	1.27053e-36	up	9120690	9.39721
chr2L	9158301	9158730	430	42	42	0	2.1311e-33	2.01155e-32	up	9158450	4.22795
chr2L	9163861	9164420	560	55	55	0	2.44808e-16	5.87445e-16	up	9163980	2.61071
chr2L	9166261	9167270	1010	100	71	0	6.8811e-17	1.68315e-16	up	9166920	2.69493
chr2L	9252781	9253440	660	64	64	0	8.95777e-29	4.11353e-28	up	9253000	3.76157
chr2L	9256491	9257150	660	59	59	0	4.73942e-07	8.83097e-07	up	9256780	2.28101
chr2L	9271171	9271570	400	39	39	0	5.29559e-26	1.90594e-25	up	9271390	3.62036
chr2L	9272191	9272450	260	25	25	0	2.12527e-05	3.70224e-05	up	9272250	1.5747
chr2L	9320111	9320700	590	55	48	0	1.39805e-21	3.99887e-21	up	9320580	3.30845
chr2L	9330401	9331140	740	71	71	0	1.62527e-24	5.35707e-24	up	9330560	3.39267
chr2L	9341961	9342340	380	37	37	0	5.47052e-43	1.91343e-41	up	9342190	6.41587
chr2L	9386201	9386650	450	44	44	0	8.457e-33	7.18532e-32	up	9386490	4.39078
chr2L	9396521	9396690	170	16	16	0	4.16387e-20	1.12581e-19	up	9396550	4.31253
chr2L	9415151	9415470	320	31	20	0	0.00394938	0.00588839	up	9415330	1.2138
chr2L	9430821	9431630	810	79	79	0	6.53077e-28	2.75063e-27	up	9431380	3.72592
chr2L	9435191	9435700	510	49	49	0	3.01507e-20	8.19056e-20	up	9435400	2.9431
chr2L	9436951	9437920	970	96	90	0	5.13351e-24	1.64408e-23	up	9437190	3.37404
chr2L	9437961	9438200	240	21	18	0	0.00100312	0.00157629	up	9438000	1.58429
chr2L	9446561	9446710	150	14	14	0	2.35148e-08	4.55649e-08	up	9446580	2.50853
chr2L	9460001	9460400	400	39	39	0	2.91565e-15	6.77238e-15	up	9460190	2.83082
chr2L	9464241	9465190	950	94	94	0	5.41031e-56	1.62086e-53	up	9464430	7.67676
chr2L	9486281	9486620	340	33	33	0	5.73295e-28	2.42721e-27	up	9486500	4.75395
chr2L	9490631	9491250	620	61	61	0	1.42766e-45	6.78432e-44	up	9491050	6.26323
chr2L	9493941	9494140	200	19	19	0	1.81756e-07	3.43074e-07	up	9493980	2.28586
chr2L	9494391	9495720	1330	130	130	0	7.20413e-31	4.44008e-30	up	9495220	4.01301
chr2L	9520671	9521790	1120	110	109	0	1.11444e-14	2.54865e-14	up	9521260	2.46266
chr2L	9539891	9540580	690	65	65	0	1.45223e-36	2.34346e-35	up	9540290	4.57717
chr2L	9566651	9568020	1370	134	133	0	2.59452e-20	7.06342e-20	up	9567680	3.05239
chr2L	9568071	9569280	1210	119	111	0	1.60623e-06	2.93768e-06	up	9568480	1.70202
chr2L	9576441	9577200	760	75	75	0	5.28033e-40	1.29251e-38	up	9576950	5.05247
chr2L	9612421	9613160	740	73	64	6	3.13178e-21	8.81877e-21	up	9612760	3.37332
chr2L	9613281	9613800	520	47	47	0	4.62083e-15	1.06648e-14	up	9613350	2.75337
chr2L	9613891	9614030	140	12	12	0	0.00157628	0.00243228	up	9613980	1.45105
chr2L	9614101	9614120	20	1	1	0	0.00348736	0.00523237	up	9614110	1.21232
chr2L	9616451	9617120	670	66	66	0	5.07297e-39	1.10793e-37	up	9616800	4.8455
chr2L	9657221	9657960	740	72	72	0	1.08521e-19	2.89998e-19	up	9657490	2.94868
chr2L	9673041	9673300	260	25	24	0	7.98849e-09	1.57046e-08	up	9673110	2.257
chr2L	9698801	9701010	2210	216	216	0	2.52181e-32	1.9679e-31	up	9699890	4.25619
chr2L	9710921	9711520	600	58	57	0	3.01154e-15	6.99158e-15	up	9711470	2.71203
chr2L	9731261	9731650	390	38	38	0	8.02818e-35	9.70494e-34	up	9731470	4.45038
chr2L	9746681	9746890	210	20	20	0	1.1004e-05	1.94467e-05	up	9746870	1.9868
chr2L	9751671	9751710	40	3	3	0	2.97611e-05	5.15184e-05	up	9751700	1.85425
chr2L	9757861	9759360	1500	149	149	0	1.19e-39	2.75157e-38	up	9757990	4.95159
chr2L	9763011	9763740	730	72	72	0	1.11586e-29	5.73792e-29	up	9763530	4.19183
chr2L	9775931	9775990	60	5	5	0	3.12321e-16	7.46721e-16	up	9775950	4.14568
chr2L	9776111	9776290	180	17	17	0	7.59438e-29	3.52029e-28	up	9776210	4.9406
chr2L	9790461	9791230	770	76	76	0	7.27455e-20	1.95611e-19	up	9790670	2.96885
chr2L	9792841	9793420	580	57	57	0	2.58298e-25	8.91015e-25	up	9793040	3.49435
chr2L	9882681	9882700	20	1	1	0	0.00524352	0.00772596	up	9882690	1.14899
chr2L	9887381	9888410	1030	101	97	0	3.12189e-13	6.87704e-13	up	9888150	2.42548
chr2L	9890531	9891050	520	51	51	0	2.8826e-20	7.83533e-20	up	9890750	3.00338
chr2L	9893211	9893570	360	32	32	0	5.33014e-17	1.30702e-16	up	9893360	2.95979
chr2L	9894301	9894440	140	11	11	0	0.000316123	0.000515378	up	9894400	1.6877
chr2L	9894661	9894690	30	2	2	0	0.00363552	0.00543336	up	9894680	1.23118
chr2L	9894751	9895490	740	73	73	0	3.03037e-29	1.47307e-28	up	9895030	3.85078
chr2L	9897191	9897720	530	52	52	0	1.26276e-34	1.47572e-33	up	9897660	4.42387
chr2L	9898021	9898150	130	11	11	0	1.97907e-05	3.45105e-05	up	9898030	2.00807
chr2L	9911931	9912030	100	9	9	0	2.1546e-05	3.75048e-05	up	9911940	1.95249
chr2L	9912151	9912180	30	2	2	0	6.81367e-09	1.3418e-08	up	9912160	2.57679
chr2L	9912231	9913160	930	92	92	0	2.97512e-32	2.29821e-31	up	9912640	4.16492
chr2L	9914971	9915550	580	57	57	0	4.02535e-14	9.08166e-14	up	9915160	2.35146
chr2L	9917951	9918740	790	78	78	0	7.74293e-20	2.07841e-19	up	9918420	2.93754
chr2L	9921451	9921790	340	33	33	0	1.64162e-23	5.12416e-23	up	9921700	3.73024
chr2L	9937921	9939120	1200	118	118	0	1.50337e-32	1.21655e-31	up	9938750	4.16472
chr2L	9953961	9954500	540	53	53	0	4.329e-26	1.56706e-25	up	9954170	3.48923
chr2L	9956961	9957580	620	60	60	0	4.52785e-22	1.32088e-21	up	9957350	3.21516
chr2L	9963591	9964010	420	41	41	0	9.19597e-30	4.77325e-29	up	9963810	3.97706
chr2L	9966861	9967560	700	69	69	0	6.42847e-30	3.41259e-29	up	9967090	3.8748
chr2L	9968391	9968650	260	25	25	0	8.24248e-20	2.21078e-19	up	9968560	3.45524
chr2L	9983941	9984850	910	86	74	0	3.56335e-05	6.14677e-05	up	9984590	1.85349
chr2L	9996591	9997140	550	54	54	0	3.27971e-20	8.89894e-20	up	9996900	3.33308
chr2L	10003061	10004090	1030	102	102	0	6.42781e-36	9.31458e-35	up	10003600	4.69153
chr2L	10009161	10010110	950	90	90	0	9.75669e-28	4.04017e-27	up	10009260	3.77417
chr2L	10056611	10057210	600	59	59	0	2.9468e-42	9.64603e-41	up	10056970	5.49993
chr2L	10143071	10143190	120	11	11	0	7.32882e-29	3.40635e-28	up	10143150	6.79143
chr2L	10143231	10143870	640	63	63	0	1.6755e-55	4.81044e-53	up	10143350	10.766
chr2L	10166151	10166260	110	10	10	0	8.09373e-17	1.97311e-16	up	10166200	3.46954
chr2L	10166351	10166410	60	5	5	0	2.77253e-05	4.80426e-05	up	10166380	1.84798
chr2L	10180161	10180650	490	48	30	2	1.08418e-06	1.99428e-06	up	10180290	1.90885
chr2L	10200741	10201400	660	65	65	0	6.55045e-25	2.20498e-24	up	10200920	3.59911
chr2L	10204021	10204540	520	51	51	0	6.07205e-31	3.79324e-30	up	10204390	4.03791
chr2L	10206641	10207330	690	68	68	0	1.89477e-33	1.80704e-32	up	10206960	4.24451
chr2L	10208941	10209080	140	13	13	0	5.90721e-11	1.22601e-10	up	10209040	2.9053
chr2L	10210481	10210810	330	32	32	0	1.06058e-17	2.65454e-17	up	10210600	3.42619
chr2L	10210851	10211310	460	45	45	0	6.84628e-26	2.44553e-25	up	10211050	5.16489
chr2L	10220751	10221570	820	81	81	0	1.39279e-26	5.22286e-26	up	10221050	3.58805
chr2L	10222351	10222880	530	51	51	0	3.39529e-23	1.0463e-22	up	10222730	3.62177
chr2L	10226501	10227270	770	76	76	0	8.04616e-20	2.15896e-19	up	10226760	3.10804
chr2L	10229681	10229960	280	27	27	0	0.000306492	0.000499972	up	10229910	1.57263
chr2L	10230351	10231040	690	68	68	0	1.64146e-19	4.36109e-19	up	10230610	2.96567
chr2L	10231441	10232700	1260	125	125	0	2.73114e-41	7.82491e-40	up	10232050	7.74978
chr2L	10238861	10239520	660	65	65	0	2.79366e-17	6.89708e-17	up	10239310	2.7668
chr2L	10246461	10246540	80	6	6	0	0.000159913	0.000265834	up	10246510	1.69419
chr2L	10246771	10247370	600	59	59	0	1.54288e-28	6.9101e-28	up	10247240	3.77733
chr2L	10249711	10251010	1300	122	116	0	2.28406e-41	6.62666e-40	up	10250770	5.14338
chr2L	10251671	10251990	320	31	31	0	1.96054e-20	5.35862e-20	up	10251770	3.27711
chr2L	10255651	10256150	500	49	49	0	3.67104e-40	9.13188e-39	up	10256000	5.1311
chr2L	10260791	10261400	610	60	60	0	1.45681e-28	6.55658e-28	up	10261140	3.74626
chr2L	10263341	10263880	540	53	53	0	3.54014e-20	9.59045e-20	up	10263590	3.3089
chr2L	10264071	10264310	240	23	23	0	2.90997e-12	6.26304e-12	up	10264090	3.5042
chr2L	10264981	10265520	540	53	53	0	1.23759e-18	3.18602e-18	up	10265380	3.25099
chr2L	10266381	10266880	500	48	48	0	4.64687e-18	1.17566e-17	up	10266750	2.9696
chr2L	10268691	10269080	390	36	36	0	1.84342e-37	3.38723e-36	up	10268840	6.01213
chr2L	10269781	10270240	460	44	44	0	5.01537e-22	1.46063e-21	up	10270010	3.40619
chr2L	10277431	10277840	410	40	40	0	3.27325e-24	1.06038e-23	up	10277650	3.33157
chr2L	10278611	10279090	480	47	47	0	1.7941e-44	7.51504e-43	up	10278900	5.47302
chr2L	10292201	10292560	360	35	35	0	6.78738e-16	1.60854e-15	up	10292480	2.78941
chr2L	10298361	10298840	480	47	47	0	7.70455e-35	9.38783e-34	up	10298590	4.36533
chr2L	10298951	10298970	20	1	1	0	0.0036384	0.00543709	up	10298960	1.2068
chr2L	10299481	10299950	470	45	42	0	8.78583e-18	2.20582e-17	up	10299650	3.40606
chr2L	10303731	10304290	560	55	55	0	2.02913e-34	2.31294e-33	up	10304100	4.52934
chr2L	10306521	10307090	570	56	56	0	3.16686e-29	1.53131e-28	up	10306860	3.8285
chr2L	10310571	10311590	1020	101	101	0	4.51961e-31	2.87689e-30	up	10311230	4.00275
chr2L	10311621	10312500	880	83	83	0	1.22825e-32	1.01478e-31	up	10312020	4.17233
chr2L	10314141	10315040	900	88	88	0	5.44086e-34	5.7633e-33	up	10314760	4.69103
chr2L	10327831	10328130	300	29	29	0	4.24318e-15	9.808e-15	up	10328080	2.81699
chr2L	10330981	10331340	360	35	35	0	5.79743e-34	6.11749e-33	up	10331260	4.34993
chr2L	10331461	10331680	220	19	19	0	2.61493e-21	7.38903e-21	up	10331530	4.25523
chr2L	10333171	10334110	940	93	93	0	3.78671e-31	2.4431e-30	up	10333570	4.14998
chr2L	10334871	10335240	370	36	36	0	6.51073e-07	1.2076e-06	up	10335040	1.87514
chr2L	10339241	10339690	450	44	44	0	2.80958e-16	6.7302e-16	up	10339500	2.69388
chr2L	10341391	10341850	460	43	43	0	2.35983e-14	5.35411e-14	up	10341680	2.49978
chr2L	10342521	10342900	380	37	37	0	6.14132e-21	1.70942e-20	up	10342670	3.08747
chr2L	10344091	10344630	540	53	53	0	2.81526e-20	7.65682e-20	up	10344270	3.23098
chr2L	10356481	10357030	550	54	54	0	4.74927e-22	1.38459e-21	up	10356830	3.13848
chr2L	10362491	10363240	750	74	74	0	7.05355e-40	1.69939e-38	up	10363020	4.94157
chr2L	10364371	10364500	130	12	12	0	2.68762e-08	5.19979e-08	up	10364470	2.28844
chr2L	10366421	10366940	520	51	51	0	2.16541e-29	1.07344e-28	up	10366780	3.82033
chr2L	10373811	10374190	380	37	37	0	9.39185e-18	2.35583e-17	up	10374060	2.87958
chr2L	10375621	10376660	1040	103	103	0	4.45667e-25	1.51274e-24	up	10375920	3.51508
chr2L	10379781	10380400	620	61	61	0	9.14974e-37	1.5119e-35	up	10380170	4.67918
chr2L	10385991	10386830	840	83	83	0	6.40871e-31	3.99089e-30	up	10386200	4.33185
chr2L	10387821	10388320	500	49	49	0	1.82024e-22	5.42371e-22	up	10388100	3.18385
chr2L	10388811	10388900	90	8	7	0	0.000712846	0.00113268	up	10388820	1.62581
chr2L	10393511	10393660	150	14	14	0	1.47306e-14	3.35985e-14	up	10393600	3.16412
chr2L	10396051	10397000	950	94	94	0	3.99496e-33	3.6244e-32	up	10396450	4.22565
chr2L	10403771	10404350	580	57	57	0	5.48374e-11	1.13984e-10	up	10404150	2.2451
chr2L	10405021	10405230	210	20	20	0	3.09204e-09	6.14794e-09	up	10405130	2.31575
chr2L	10407891	10408590	700	67	67	0	1.58849e-21	4.53043e-21	up	10408170	3.07916
chr2L	10413321	10414210	890	88	88	0	8.47116e-19	2.19191e-18	up	10414010	3.09684
chr2L	10418991	10419370	380	37	37	0	6.2526e-30	3.32948e-29	up	10419190	3.8648
chr2L	10422571	10423550	980	97	97	0	4.64512e-45	2.09198e-43	up	10423220	6.60934
chr2L	10423611	10423640	30	2	2	0	0.000391349	0.000634119	up	10423630	1.45193
chr2L	10426391	10427090	700	69	69	0	2.35873e-34	2.65136e-33	up	10426850	4.31365
chr2L	10428701	10428890	190	18	18	0	2.30502e-08	4.46898e-08	up	10428790	2.08093
chr2L	10428921	10428940	20	1	1	0	0.00155466	0.00240161	up	10428930	1.31694
chr2L	10430741	10431510	770	76	76	0	3.36822e-13	7.41255e-13	up	10430920	2.49886
chr2L	10435631	10436170	540	53	53	0	9.15718e-23	2.76441e-22	up	10435840	3.76742
chr2L	10437281	10437790	510	50	50	0	1.05011e-24	3.49469e-24	up	10437430	3.38477
chr2L	10439101	10439570	470	46	46	0	1.94735e-20	5.32362e-20	up	10439460	3.08096
chr2L	10459161	10459180	20	1	1	0	1.63255e-11	3.44325e-11	up	10459170	3.07458
chr2L	10476841	10477290	450	44	44	0	2.02906e-23	6.30779e-23	up	10477000	3.46196
chr2L	10479821	10480320	500	49	49	0	8.29144e-25	2.77408e-24	up	10480070	3.40459
chr2L	10483021	10483480	460	45	45	0	6.83697e-29	3.18527e-28	up	10483210	3.88208
chr2L	10488451	10488980	530	52	52	0	4.56458e-33	4.09534e-32	up	10488700	4.30026
chr2L	10506561	10507390	830	82	82	0	5.94522e-24	1.89963e-23	up	10507130	3.34779
chr2L	10516471	10517590	1120	111	111	0	4.30811e-30	2.35595e-29	up	10516950	4.09627
chr2L	10603631	10603730	100	9	9	0	3.03063e-17	7.47408e-17	up	10603680	3.91318
chr2L	10615241	10615340	100	9	9	0	9.93536e-06	1.76011e-05	up	10615250	1.96105
chr2L	10654581	10654760	180	17	17	0	4.89452e-21	1.36763e-20	up	10654700	3.73983
chr2L	10665891	10665950	60	3	3	0	2.08018e-09	4.15644e-09	up	10665910	2.72495
chr2L	10671721	10671930	210	20	20	0	2.19903e-25	7.62961e-25	up	10671820	5.10868
chr2L	10711331	10711420	90	4	4	0	7.28243e-09	1.43288e-08	up	10711410	2.61373
chr2L	10721681	10721790	110	10	10	0	1.76238e-05	3.08215e-05	up	10721700	1.75578
chr2L	10728631	10729240	610	60	60	0	6.85242e-29	3.19139e-28	up	10728820	3.93652
chr2L	10732251	10732870	620	61	61	0	1.3502e-30	7.9612e-30	up	10732640	3.9856
chr2L	10735841	10736490	650	60	60	0	3.29693e-25	1.12826e-24	up	10736040	3.51813
chr2L	10736981	10737590	610	60	60	0	5.275e-23	1.61079e-22	up	10737400	3.25764
chr2L	10743651	10744310	660	65	65	0	8.00639e-27	3.06404e-26	up	10744080	3.59198
chr2L	10759671	10761370	1700	168	139	0	1.43028e-18	3.67326e-18	up	10761030	2.92761
chr2L	10767581	10767640	60	5	5	0	0.00112372	0.00175578	up	10767620	1.44354
chr2L	10767681	10768330	650	64	64	0	1.73257e-31	1.18259e-30	up	10768120	4.05048
chr2L	10769701	10770320	620	61	61	0	2.27392e-29	1.1248e-28	up	10769870	3.81495
chr2L	10774011	10774540	530	51	51	0	4.46437e-23	1.36932e-22	up	10774280	3.26734
chr2L	10837311	10837910	600	59	59	0	2.77601e-18	7.08185e-18	up	10837710	3.05854
chr2L	10842331	10842880	550	54	54	0	4.5432e-28	1.94766e-27	up	10842720	3.7433
chr2L	10850151	10851300	1150	114	109	0	2.13217e-17	5.28764e-17	up	10851110	2.84659
chr2L	10856431	10856810	380	37	36	0	5.85313e-14	1.31414e-13	up	10856570	2.69436
chr2L	10857831	10858700	870	86	86	0	4.48085e-32	3.35419e-31	up	10858350	4.54914
chr2L	10858811	10858890	80	7	7	0	0.000227513	0.000375268	up	10858830	1.73317
chr2L	10858921	10858950	30	2	2	0	0.000200898	0.000332242	up	10858930	1.58949
chr2L	10859021	10859130	110	10	10	0	2.20786e-05	3.84027e-05	up	10859100	1.89874
chr2L	10866301	10866480	180	17	17	0	1.69061e-18	4.33375e-18	up	10866400	3.70257
chr2L	10866631	10866960	330	32	32	0	2.17851e-24	7.12775e-24	up	10866670	5.35497
chr2L	10867011	10867230	220	21	21	0	4.02388e-14	9.08024e-14	up	10867170	3.37218
chr2L	10963941	10965050	1110	110	110	0	9.08594e-28	3.77376e-27	up	10964860	3.85377
chr2L	10967211	10968570	1360	132	127	0	1.06654e-25	3.77356e-25	up	10968320	3.95131
chr2L	10970031	10970770	740	73	73	0	2.13894e-35	2.83158e-34	up	10970530	4.42208
chr2L	10976151	10977060	910	89	89	0	2.30109e-34	2.59715e-33	up	10976690	4.35106
chr2L	10986181	10986340	160	15	15	0	4.31014e-11	8.9861e-11	up	10986210	2.80421
chr2L	10987271	10988060	790	76	76	0	1.93224e-21	5.49036e-21	up	10987540	3.37438
chr2L	10988091	10988150	60	5	5	0	4.1527e-06	7.45257e-06	up	10988100	2.09953
chr2L	10989101	10989580	480	47	47	0	5.59033e-23	1.70519e-22	up	10989290	3.2252
chr2L	11003881	11004570	690	68	68	0	1.81766e-38	3.75549e-37	up	11004340	5.2797
chr2L	11004631	11005040	410	40	40	0	1.87984e-21	5.34698e-21	up	11004690	4.03685
chr2L	11010811	11011530	720	71	71	0	8.8695e-36	1.25881e-34	up	11011310	4.55472
chr2L	11082181	11082290	110	10	10	0	1.14144e-05	2.01591e-05	up	11082230	1.77403
chr2L	11086381	11086970	590	55	54	0	2.77711e-22	8.20392e-22	up	11086510	3.16731
chr2L	11091121	11091510	390	38	38	0	5.06725e-19	1.32332e-18	up	11091400	2.95023
chr2L	11100621	11101110	490	47	47	0	1.62537e-25	5.67933e-25	up	11100990	3.54465
chr2L	11106421	11107080	660	65	65	0	3.94629e-24	1.27124e-23	up	11106710	3.48763
chr2L	11120101	11120640	540	53	53	0	3.93563e-33	3.57763e-32	up	11120300	4.19611
chr2L	11123411	11123960	550	54	54	0	4.19208e-23	1.28666e-22	up	11123720	3.2138
chr2L	11130091	11131040	950	94	94	0	9.21647e-38	1.75431e-36	up	11130680	4.97442
chr2L	11168771	11169140	370	36	36	0	3.64457e-07	6.8186e-07	up	11168850	1.80838
chr2L	11171871	11172370	500	49	49	0	8.88028e-48	5.71865e-46	up	11172240	5.90023
chr2L	11172401	11172420	20	1	1	0	2.25624e-11	4.73838e-11	up	11172410	2.97093
chr2L	11178821	11179420	600	59	59	0	6.55342e-29	3.06289e-28	up	11178920	3.79112
chr2L	11203331	11204230	900	89	89	0	3.03802e-22	8.95934e-22	up	11204010	3.18209
chr2L	11268621	11268680	60	4	4	0	3.49077e-06	6.29582e-06	up	11268650	1.97559
chr2L	11268781	11270010	1230	122	122	0	3.21601e-32	2.47045e-31	up	11268970	4.17473
chr2L	11277781	11278390	610	60	60	0	5.97435e-33	5.22746e-32	up	11277900	4.18714
chr2L	11279991	11280590	600	59	57	0	1.41762e-05	2.49059e-05	up	11280410	1.46835
chr2L	11281981	11282300	320	31	31	0	1.73185e-26	6.44349e-26	up	11282140	3.71993
chr2L	11358461	11359180	720	71	52	0	8.28934e-15	1.90044e-14	up	11358920	2.46707
chr2L	11473891	11474670	780	77	68	0	2.69253e-14	6.09789e-14	up	11474060	2.86957
chr2L	11474751	11474820	70	3	3	0	3.65542e-05	6.30086e-05	up	11474810	1.80747
chr2L	11474861	11475240	380	37	37	0	1.79727e-33	1.72241e-32	up	11475070	4.85846
chr2L	11475301	11475320	20	1	1	0	3.62019e-20	9.80154e-20	up	11475310	5.36959
chr2L	11498721	11499310	590	58	58	0	1.86404e-28	8.28123e-28	up	11499220	3.74382
chr2L	11516571	11517660	1090	108	108	0	1.9413e-33	1.84574e-32	up	11517460	4.28926
chr2L	11581011	11581330	320	31	31	0	6.83489e-07	1.26653e-06	up	11581140	2.08188
chr2L	11581721	11582150	430	35	29	0	3.72044e-06	6.69513e-06	up	11581860	1.82876
chr2L	11624151	11624320	170	16	16	0	6.07983e-11	1.26165e-10	up	11624220	2.70406
chr2L	11764691	11765030	340	33	33	0	4.30392e-08	8.27806e-08	up	11764840	1.91669
chr2L	11808701	11809690	990	98	76	0	6.76824e-35	8.3354e-34	up	11809600	4.38025
chr2L	11813361	11814210	850	84	83	0	2.50626e-27	9.99097e-27	up	11814110	3.82653
chr2L	11816361	11816740	380	37	37	0	1.28077e-12	2.77564e-12	up	11816610	2.20213
chr2L	11829181	11829690	510	49	49	0	2.81716e-41	8.05461e-40	up	11829550	5.086
chr2L	11842611	11842630	20	1	1	0	1.43343e-06	2.62549e-06	up	11842620	1.98822
chr2L	11874311	11875290	980	97	97	0	6.04012e-16	1.43441e-15	up	11874570	2.58881
chr2L	11878681	11879440	760	75	75	0	1.67565e-17	4.16977e-17	up	11878830	2.88665
chr2L	11903361	11903830	470	46	39	0	4.4198e-07	8.24212e-07	up	11903700	1.7041
chr2L	11904131	11904570	440	43	43	0	2.68924e-20	7.31697e-20	up	11904290	3.00249
chr2L	11928671	11928850	180	17	17	0	3.85856e-09	7.65766e-09	up	11928790	2.60752
chr2L	11940691	11941080	390	38	31	0	2.87755e-10	5.8636e-10	up	11940800	2.66401
chr2L	11948291	11949050	760	75	75	0	3.60392e-32	2.74699e-31	up	11948550	4.19691
chr2L	11987781	11988600	820	81	81	0	1.17178e-08	2.29183e-08	up	11987960	1.88242
chr2L	11989521	11991140	1620	160	160	0	1.54318e-29	7.79821e-29	up	11989840	3.88903
chr2L	12020721	12021200	480	47	47	0	4.03161e-27	1.5793e-26	up	12020950	3.59132
chr2L	12038211	12038700	490	46	43	0	3.13064e-07	5.87225e-07	up	12038620	1.82995
chr2L	12040471	12040990	520	51	51	0	1.37635e-08	2.68508e-08	up	12040650	1.81419
chr2L	12044701	12045430	730	69	49	0	0.003682	0.00549746	up	12044960	1.28
chr2L	12045591	12046640	1050	103	95	0	2.77659e-09	5.53032e-09	up	12046370	1.95766
chr2L	12048731	12049120	390	38	38	0	2.43642e-26	8.96803e-26	up	12048980	3.54121
chr2L	12049201	12049310	110	9	9	0	8.42696e-14	1.8819e-13	up	12049210	3.76843
chr2L	12055881	12056540	660	65	65	0	1.1246e-19	3.00292e-19	up	12056110	2.92905
chr2L	12063051	12063350	300	29	29	0	8.76864e-12	1.8608e-11	up	12063260	2.23136
chr2L	12081081	12081450	370	36	36	0	1.26801e-22	3.80623e-22	up	12081240	3.42656
chr2L	12093501	12094020	520	51	51	0	6.7914e-36	9.77975e-35	up	12093590	4.51549
chr2L	12096231	12096910	680	67	67	0	2.0447e-15	4.77189e-15	up	12096590	2.51876
chr2L	12097481	12098040	560	55	55	0	2.87635e-28	1.25519e-27	up	12097750	3.73029
chr2L	12103121	12104000	880	87	87	0	4.65682e-28	1.99365e-27	up	12103650	3.82688
chr2L	12104071	12104090	20	1	1	0	0.00150304	0.00232578	up	12104080	1.32113
chr2L	12108861	12109480	620	61	61	0	1.36534e-29	6.95336e-29	up	12109240	4.0328
chr2L	12110541	12110610	70	6	6	0	1.83276e-16	4.41791e-16	up	12110600	4.39687
chr2L	12110641	12110710	70	6	6	0	1.27405e-19	3.39476e-19	up	12110680	5.38769
chr2L	12133291	12134210	920	91	91	0	9.95459e-49	7.22022e-47	up	12133630	6.22331
chr2L	12134241	12134310	70	6	6	0	1.44212e-12	3.11893e-12	up	12134250	3.36889
chr2L	12142421	12142910	490	48	48	0	1.99789e-09	3.99374e-09	up	12142570	1.93717
chr2L	12172321	12173320	1000	98	98	0	3.92529e-18	9.95298e-18	up	12172450	3.20679
chr2L	12207561	12208030	470	46	46	0	4.90513e-23	1.5005e-22	up	12207670	3.23125
chr2L	12341741	12342020	280	25	25	0	3.60255e-22	1.05699e-21	up	12341960	4.6559
chr2L	12355221	12355260	40	3	3	0	4.19814e-08	8.07686e-08	up	12355230	2.39309
chr2L	12373641	12373850	210	20	20	0	3.14318e-15	7.29229e-15	up	12373720	2.97788
chr2L	12374701	12374820	120	11	11	0	1.67156e-10	3.43204e-10	up	12374760	2.43845
chr2L	12403001	12403210	210	18	18	0	8.63378e-13	1.88025e-12	up	12403150	3.16396
chr2L	12424481	12425230	750	74	74	0	2.54213e-19	6.69887e-19	up	12424570	2.90545
chr2L	12427521	12428150	630	61	61	0	1.27729e-23	4.01148e-23	up	12427870	3.47377
chr2L	12433601	12433620	20	1	1	0	8.97792e-05	0.000151345	up	12433610	1.62512
chr2L	12433711	12435170	1460	145	132	0	5.02362e-20	1.3564e-19	up	12434500	3.00562
chr2L	12454911	12455410	500	49	49	0	1.40281e-22	4.20081e-22	up	12455200	3.23252
chr2L	12457311	12457460	150	14	14	0	7.5402e-05	0.000127624	up	12457380	1.76195
chr2L	12460861	12461000	140	13	12	0	0.00229404	0.00349482	up	12460920	1.34876
chr2L	12482731	12484100	1370	134	111	0	0.00223601	0.00340792	up	12483830	1.45631
chr2L	12484161	12484220	60	5	5	0	0.00282354	0.00426517	up	12484210	1.30849
chr2L	12484281	12484690	410	40	37	0	5.96452e-05	0.000101679	up	12484340	1.34915
chr2L	12520071	12520740	670	66	66	0	8.77517e-35	1.05432e-33	up	12520680	4.36152
chr2L	12540241	12540550	310	30	30	0	4.62699e-11	9.63648e-11	up	12540470	2.39768
chr2L	12546161	12547560	1400	139	139	0	1.44286e-16	3.49087e-16	up	12547400	2.9597
chr2L	12568401	12568620	220	21	21	0	2.55531e-24	8.34077e-24	up	12568500	4.35313
chr2L	12574961	12575570	610	60	60	0	2.02825e-26	7.50975e-26	up	12575330	3.53991
chr2L	12578961	12579460	500	49	49	0	4.22617e-30	2.3185e-29	up	12579180	3.90263
chr2L	12586971	12587040	70	6	6	0	0.00242536	0.00368673	up	12586980	1.46901
chr2L	12587101	12587120	20	1	1	0	0.00151904	0.00234921	up	12587110	1.32006
chr2L	12603421	12603790	370	36	36	0	3.42535e-48	2.32536e-46	up	12603550	6.47398
chr2L	12678201	12678610	410	40	23	0	0.00263027	0.00398677	up	12678370	1.18132
chr2L	12692571	12693320	750	74	73	0	1.18901e-17	2.96898e-17	up	12693100	2.75064
chr2L	12694731	12695400	670	66	61	0	1.17164e-07	2.22524e-07	up	12694850	1.78674
chr2L	12704241	12704960	720	71	71	0	7.47326e-08	1.42782e-07	up	12704770	1.87127
chr2L	12707401	12708090	690	68	68	0	2.21449e-13	4.89539e-13	up	12707630	2.34439
chr2L	12712251	12712670	420	41	41	0	1.23467e-30	7.31514e-30	up	12712540	3.93499
chr2L	12721681	12722460	780	77	77	0	5.18935e-31	3.27447e-30	up	12721930	3.99918
chr2L	12854571	12854920	350	34	21	0	0.000751241	0.00119204	up	12854770	1.32883
chr2L	12973951	12974540	590	58	58	0	2.78436e-25	9.57846e-25	up	12974350	3.55295
chr2L	12974831	12974890	60	4	4	0	0.00491464	0.00726234	up	12974840	1.31829
chr2L	12974921	12975360	440	37	32	0	6.32196e-05	0.000107546	up	12975140	1.88654
chr2L	12987361	12987380	20	1	1	0	0.00530716	0.00781306	up	12987370	1.14736
chr2L	13000341	13000910	570	56	56	0	1.49298e-28	6.70405e-28	up	13000620	3.77741
chr2L	13003571	13004670	1100	109	109	0	8.97065e-31	5.45082e-30	up	13004090	4.01003
chr2L	13018901	13019460	560	55	55	0	9.71313e-27	3.68853e-26	up	13019100	3.62565
chr2L	13021091	13021820	730	72	72	0	2.76279e-29	1.34918e-28	up	13021340	3.86401
chr2L	13157921	13158000	80	7	7	0	8.6495e-11	1.78736e-10	up	13157950	2.89982
chr2L	13158041	13158280	240	22	22	0	2.34733e-16	5.63662e-16	up	13158150	3.47185
chr2L	13164871	13166150	1280	127	127	0	6.20135e-31	3.86875e-30	up	13165390	3.99246
chr2L	13176451	13177380	930	89	89	0	6.84125e-31	4.23727e-30	up	13176730	4.00133
chr2L	13179031	13179470	440	43	43	0	3.32793e-27	1.31523e-26	up	13179290	3.6456
chr2L	13182361	13182940	580	56	56	0	2.78662e-32	2.15865e-31	up	13182710	4.15581
chr2L	13191581	13192460	880	87	87	0	1.95187e-32	1.54325e-31	up	13192250	4.18855
chr2L	13203111	13204190	1080	107	107	0	6.95312e-31	4.2969e-30	up	13203440	4.05508
chr2L	13215031	13215260	230	19	19	0	1.28964e-05	2.27037e-05	up	13215140	2.00526
chr2L	13215641	13216240	600	58	31	4	4.83872e-05	8.29177e-05	up	13215780	1.54433
chr2L	13219531	13220280	750	73	73	0	2.93031e-30	1.65029e-29	up	13220010	3.94184
chr2L	13222101	13222820	720	71	71	0	1.62157e-28	7.25076e-28	up	13222590	3.77803
chr2L	13244551	13244810	260	25	25	0	9.84519e-21	2.72006e-20	up	13244770	4.79218
chr2L	13286341	13286950	610	60	60	0	9.83633e-24	3.10478e-23	up	13286760	3.3116
chr2L	13289601	13290360	760	75	75	0	2.01981e-36	3.18114e-35	up	13289900	4.64699
chr2L	13290661	13290840	180	17	17	0	1.93607e-07	3.65293e-07	up	13290800	2.20483
chr2L	13296001	13296750	750	74	74	0	2.21738e-24	7.25148e-24	up	13296430	3.4991
chr2L	13296881	13296960	80	7	7	0	4.95599e-05	8.48428e-05	up	13296940	1.79043
chr2L	13325961	13326040	80	7	7	0	5.82742e-11	1.21e-10	up	13326000	2.81601
chr2L	13330931	13331580	650	64	52	0	1.927e-05	3.36237e-05	up	13331330	1.48738
chr2L	13331931	13333200	1270	124	124	0	1.4059e-42	4.77208e-41	up	13333140	6.70632
chr2L	13349161	13349930	770	76	75	0	6.98606e-19	1.8124e-18	up	13349710	2.87994
chr2L	13354681	13355290	610	60	60	0	3.16278e-27	1.25212e-26	up	13355170	3.738
chr2L	13366001	13366710	710	68	68	0	4.37816e-25	1.48719e-24	up	13366390	3.46162
chr2L	13367241	13367300	60	4	4	0	2.54175e-05	4.41157e-05	up	13367290	1.88477
chr2L	13367341	13367850	510	50	50	0	2.39112e-23	7.40994e-23	up	13367650	3.31889
chr2L	13368961	13369380	420	41	41	0	2.32756e-17	5.76598e-17	up	13369200	2.87599
chr2L	13370721	13371260	540	53	53	0	2.23103e-29	1.10477e-28	up	13370970	3.88898
chr2L	13373631	13374370	740	73	73	0	3.57426e-21	1.0032e-20	up	13373930	3.10612
chr2L	13378401	13379040	640	63	63	0	1.66578e-25	5.81463e-25	up	13378660	3.50201
chr2L	13382611	13382910	300	29	29	0	1.63415e-18	4.19293e-18	up	13382710	3.05129
chr2L	13387151	13387710	560	55	55	0	9.43712e-20	2.52677e-19	up	13387340	2.98093
chr2L	13394871	13395610	740	71	71	0	1.72024e-31	1.17476e-30	up	13395300	4.01919
chr2L	13396191	13396210	20	1	1	0	2.912e-06	5.26713e-06	up	13396200	1.97623
chr2L	13398701	13399290	590	57	57	0	2.87851e-36	4.42731e-35	up	13398810	4.54444
chr2L	13413481	13413650	170	16	16	0	6.28866e-06	1.12172e-05	up	13413550	2.10806
chr2L	13414901	13415450	550	54	54	0	5.71728e-16	1.35891e-15	up	13415150	2.582
chr2L	13418911	13419390	480	47	40	0	2.36791e-09	4.72314e-09	up	13419130	2.13702
chr2L	13445241	13446200	960	93	89	0	1.14576e-17	2.86201e-17	up	13445890	2.77565
chr2L	13458811	13459530	720	71	71	0	4.02807e-42	1.28795e-40	up	13458990	5.49423
chr2L	13460761	13461730	970	96	69	0	1.67074e-07	3.15836e-07	up	13461260	1.99046
chr2L	13489241	13489420	180	17	17	0	5.71345e-17	1.39977e-16	up	13489280	3.56591
chr2L	13500231	13501020	790	78	78	0	6.1214e-51	6.24882e-49	up	13500510	6.46275
chr2L	13539231	13539380	150	14	13	0	0.00547496	0.00804804	up	13539240	1.37604
chr2L	13547781	13548860	1080	104	99	0	1.28062e-12	2.77564e-12	up	13548050	2.2713
chr2L	13549091	13550910	1820	180	175	0	2.67601e-30	1.51575e-29	up	13550070	3.94952
chr2L	13640531	13641390	860	85	85	0	1.34419e-32	1.10067e-31	up	13641300	4.46502
chr2L	13641841	13642370	530	52	52	0	1.63838e-47	1.00756e-45	up	13642020	5.90395
chr2L	13732341	13732530	190	18	18	0	9.59684e-22	2.75932e-21	up	13732420	4.04934
chr2L	13770851	13771330	480	47	47	0	2.41124e-31	1.60839e-30	up	13771120	4.01822
chr2L	13779971	13780920	950	94	94	0	3.84578e-28	1.6588e-27	up	13780710	3.76793
chr2L	13783341	13783640	300	29	29	0	4.92717e-17	1.20972e-16	up	13783460	2.92703
chr2L	13783881	13784230	350	33	33	0	5.10096e-08	9.78785e-08	up	13784060	2.1147
chr2L	13790781	13791170	390	38	38	0	9.10739e-27	3.46231e-26	up	13790940	3.60093
chr2L	13793171	13793810	640	63	63	0	2.17101e-27	8.70994e-27	up	13793380	3.66612
chr2L	13811271	13811750	480	47	47	0	2.3545e-21	6.66544e-21	up	13811480	3.0738
chr2L	13813361	13814100	740	73	73	0	9.14146e-26	3.24938e-25	up	13813590	3.54299
chr2L	13827521	13827950	430	42	42	0	1.04434e-28	4.76402e-28	up	13827730	3.85246
chr2L	13829441	13830120	680	65	65	0	4.43149e-30	2.41289e-29	up	13829690	4.06153
chr2L	13832901	13833540	640	63	63	0	1.51202e-29	7.64951e-29	up	13833090	3.93957
chr2L	13834881	13835780	900	88	88	0	9.70385e-31	5.86272e-30	up	13835310	4.00987
chr2L	13837691	13837970	280	27	27	0	6.12146e-08	1.17281e-07	up	13837870	2.40269
chr2L	13840941	13841000	60	4	4	0	6.10243e-08	1.16932e-07	up	13840950	2.38278
chr2L	13841061	13841160	100	9	9	0	1.94559e-13	4.30718e-13	up	13841140	3.57607
chr2L	13842141	13842520	380	37	37	0	7.95386e-49	5.83043e-47	up	13842250	6.68709
chr2L	13892761	13893160	400	39	38	0	1.45956e-06	2.67299e-06	up	13892870	2.08658
chr2L	13904041	13905060	1020	101	101	0	3.27254e-31	2.13638e-30	up	13904810	4.10372
chr2L	13911781	13911800	20	1	1	0	9.24533e-19	2.38774e-18	up	13911790	4.82579
chr2L	13912041	13912280	240	23	23	0	7.19802e-21	1.99911e-20	up	13912170	4.09505
chr2L	13960471	13960680	210	20	20	0	1.65329e-31	1.13072e-30	up	13960610	5.32708
chr2L	13986991	13987040	50	3	3	0	5.17465e-11	1.07624e-10	up	13987000	3.07115
chr2L	14002071	14002090	20	1	1	0	9.27823e-05	0.000156331	up	14002080	1.62182
chr2L	14011241	14012070	830	81	81	0	2.92535e-16	7.00144e-16	up	14011480	2.58854
chr2L	14038551	14039270	720	70	63	0	8.69357e-09	1.70664e-08	up	14038810	1.92908
chr2L	14039721	14040450	730	71	61	0	1.30258e-07	2.46916e-07	up	14039800	1.88994
chr2L	14094501	14095350	850	81	69	0	3.82963e-15	8.85951e-15	up	14094550	2.67426
chr2L	14107421	14107520	100	8	8	0	5.15315e-09	1.01975e-08	up	14107510	2.73026
chr2L	14160681	14161410	730	72	72	0	1.88678e-38	3.89247e-37	up	14161140	5.00355
chr2L	14184281	14184450	170	16	16	0	1.7438e-23	5.4357e-23	up	14184410	4.55265
chr2L	14197261	14197530	270	26	26	0	6.1813e-32	4.52147e-31	up	14197410	5.05565
chr2L	14233751	14234560	810	80	50	0	0.000335794	0.000546607	up	14234310	1.44422
chr2L	14244301	14244680	380	37	22	0	0.00160312	0.00246994	up	14244480	1.51328
chr2L	14251821	14252070	250	24	24	0	3.50171e-30	1.95057e-29	up	14252020	6.88169
chr2L	14252411	14252620	210	19	19	0	5.3392e-24	1.70877e-23	up	14252580	6.47473
chr2L	14252671	14253010	340	33	33	0	1.09131e-33	1.09113e-32	up	14252870	5.19458
chr2L	14287681	14288460	780	77	77	0	2.4166e-36	3.75882e-35	up	14288220	4.55273
chr2L	14333921	14334340	420	41	41	0	7.86115e-31	4.81638e-30	up	14334060	3.973
chr2L	14348501	14349170	670	64	64	0	6.93069e-31	4.28496e-30	up	14348920	4.0934
chr2L	14354821	14355850	1030	102	93	5	1.39164e-26	5.21997e-26	up	14355020	3.58035
chr2L	14358951	14359440	490	48	36	0	0.00018732	0.00031016	up	14358970	1.55129
chr2L	14361861	14362300	440	43	43	0	2.80759e-28	1.22635e-27	up	14362030	3.71946
chr2L	14408451	14408790	340	32	32	0	2.62142e-07	4.93118e-07	up	14408520	2.04504
chr2L	14410151	14410670	520	48	32	0	0.0018199	0.00279381	up	14410250	1.69168
chr2L	14573111	14573170	60	5	5	0	7.13162e-05	0.000120931	up	14573130	1.76997
chr2L	14581291	14581410	120	10	10	0	1.3281e-07	2.51685e-07	up	14581370	2.39763
chr2L	14588631	14588930	300	26	26	0	2.64435e-30	1.49966e-29	up	14588810	4.10079
chr2L	14589011	14589300	290	28	28	0	1.15121e-26	4.35249e-26	up	14589170	3.56481
chr2L	14598541	14599000	460	45	45	0	5.34121e-23	1.62992e-22	up	14598800	3.25156
chr2L	14599441	14599530	90	8	8	0	0.000256525	0.000421255	up	14599450	1.73405
chr2L	14599601	14599780	180	17	17	0	3.95241e-11	8.249e-11	up	14599650	2.5809
chr2L	14689221	14689650	430	42	42	0	3.21216e-09	6.38218e-09	up	14689380	2.12264
chr2L	14705951	14706820	870	86	86	0	5.58797e-26	2.00489e-25	up	14706660	3.52231
chr2L	14781521	14781550	30	2	2	0	4.5512e-06	8.15711e-06	up	14781540	1.95661
chr2L	14797471	14797930	460	45	41	0	4.2161e-11	8.79269e-11	up	14797730	2.34933
chr2L	14851611	14851950	340	33	33	0	2.38606e-32	1.86619e-31	up	14851830	4.19763
chr2L	14972271	14972540	270	26	21	0	0.000132696	0.000221659	up	14972530	1.79729
chr2L	14972641	14973500	860	85	85	0	2.32684e-37	4.19715e-36	up	14973210	4.68321
chr2L	14994931	14995110	180	17	17	0	1.64554e-08	3.20391e-08	up	14995020	2.36426
chr2L	14995601	14996000	400	39	38	0	8.09368e-07	1.49677e-06	up	14995800	1.75034
chr2L	15005341	15006040	700	69	69	0	4.0197e-26	1.45739e-25	up	15005530	3.55263
chr2L	15007251	15007470	220	21	21	0	5.19744e-21	1.45168e-20	up	15007370	3.59412
chr2L	15007741	15008000	260	25	25	0	9.84976e-23	2.96763e-22	up	15007770	5.23646
chr2L	15009531	15010180	650	64	64	0	3.49785e-27	1.37922e-26	up	15009810	3.61345
chr2L	15011671	15012260	590	58	58	0	4.40261e-13	9.66275e-13	up	15011870	2.30762
chr2L	15016051	15016550	500	49	49	0	9.39696e-16	2.2167e-15	up	15016220	2.58749
chr2L	15038671	15039830	1160	115	115	0	2.58146e-42	8.5108e-41	up	15039330	5.25277
chr2L	15057091	15057170	80	7	7	0	0.00157284	0.00242725	up	15057140	1.37213
chr2L	15057581	15058200	620	61	61	0	1.77715e-37	3.27419e-36	up	15057880	4.71937
chr2L	15060441	15061860	1420	141	141	0	3.89133e-36	5.85442e-35	up	15061050	4.65264
chr2L	15067771	15068450	680	67	66	0	7.92678e-14	1.77163e-13	up	15067950	2.37087
chr2L	15080051	15080080	30	2	2	0	3.40719e-11	7.12728e-11	up	15080070	3.07211
chr2L	15096691	15097100	410	40	40	0	7.08066e-41	1.9133e-39	up	15096990	6.04803
chr2L	15112991	15113820	830	82	82	0	8.38834e-26	2.98399e-25	up	15113550	3.69539
chr2L	15117981	15118510	530	52	52	0	1.69272e-13	3.75039e-13	up	15118170	2.32611
chr2L	15248231	15249180	950	94	94	0	6.45009e-39	1.38889e-37	up	15248620	5.04764
chr2L	15256131	15256710	580	57	57	0	2.68485e-29	1.31233e-28	up	15256430	3.83741
chr2L	15271621	15272890	1270	124	124	0	3.03435e-19	7.97414e-19	up	15272300	3.04785
chr2L	15275101	15275140	40	3	3	0	6.90909e-07	1.2801e-06	up	15275120	2.1123
chr2L	15492011	15492620	610	60	14	3	1.53981e-06	2.81807e-06	up	15492020	2.23346
chr2L	15498551	15499920	1370	135	131	0	3.08099e-15	7.14922e-15	up	15498730	2.54254
chr2L	15504461	15504950	490	48	48	0	4.48683e-51	4.72007e-49	up	15504730	6.48552
chr2L	15609271	15609390	120	11	11	0	5.82075e-19	1.51522e-18	up	15609370	4.20419
chr2L	15643631	15644240	610	60	60	0	3.04866e-14	6.90106e-14	up	15644210	2.88084
chr2L	15680261	15680510	250	22	22	0	4.99708e-08	9.59119e-08	up	15680340	2.40224
chr2L	15682451	15683690	1240	123	123	0	5.39459e-25	1.82257e-24	up	15683620	3.46407
chr2L	15745561	15745770	210	20	20	0	1.31563e-08	2.56881e-08	up	15745620	2.60751
chr2L	15746261	15746320	60	5	5	0	0.00201015	0.00307526	up	15746270	1.46942
chr2L	15746661	15747570	910	89	89	0	1.31969e-29	6.73331e-29	up	15747240	4.06793
chr2L	15747951	15748510	560	55	55	0	2.06208e-30	1.18753e-29	up	15748340	4.04072
chr2L	15750801	15751420	620	61	61	0	6.72113e-32	4.89556e-31	up	15751130	4.07893
chr2L	15752111	15752350	240	23	23	0	5.01791e-06	8.98776e-06	up	15752160	1.92661
chr2L	15762521	15762810	290	28	28	0	9.87793e-10	1.98727e-09	up	15762660	2.30422
chr2L	15764001	15764480	480	47	47	0	4.86847e-29	2.3032e-28	up	15764240	3.78784
chr2L	15768111	15768540	430	42	42	0	5.9474e-32	4.36196e-31	up	15768300	4.11776
chr2L	15770911	15771510	600	59	59	0	3.20599e-33	2.95016e-32	up	15771060	4.26372
chr2L	15807261	15807450	190	18	18	0	4.35866e-15	1.00682e-14	up	15807370	2.81215
chr2L	15903751	15903910	160	15	15	0	1.16042e-09	2.32878e-09	up	15903810	2.7136
chr2L	15903941	15903960	20	1	1	0	3.03215e-05	5.24753e-05	up	15903950	1.73977
chr2L	15949531	15949800	270	26	26	0	1.38708e-18	3.56431e-18	up	15949630	3.20814
chr2L	15962391	15962680	290	28	28	0	1.26813e-08	2.47677e-08	up	15962580	2.2643
chr2L	16000161	16000580	420	40	40	0	4.67545e-11	9.73446e-11	up	16000260	2.25985
chr2L	16041651	16042760	1110	110	110	0	2.59296e-46	1.32838e-44	up	16042460	5.77622
chr2L	16049541	16050140	600	59	59	0	2.38179e-31	1.59028e-30	up	16049650	4.03046
chr2L	16167591	16167740	150	14	14	0	1.16735e-08	2.28351e-08	up	16167660	2.4985
chr2L	16167891	16169260	1370	134	134	0	7.49696e-27	2.87707e-26	up	16168180	3.87947
chr2L	16198161	16198600	440	43	43	0	9.68213e-32	6.87426e-31	up	16198290	4.04177
chr2L	16223491	16225100	1610	160	160	0	1.1681e-63	2.68293e-60	up	16224740	12.0515
chr2L	16257241	16257950	710	70	70	0	1.61361e-28	7.21753e-28	up	16257730	3.81456
chr2L	16261531	16262340	810	80	80	0	1.86876e-27	7.54789e-27	up	16261610	4.53193
chr2L	16267421	16267530	110	10	10	0	3.59905e-07	6.73526e-07	up	16267470	2.17795
chr2L	16275021	16276180	1160	115	93	0	5.78145e-16	1.37369e-15	up	16276080	2.87131
chr2L	16276251	16276290	40	3	3	0	8.54981e-06	1.51719e-05	up	16276260	1.97838
chr2L	16276361	16276430	70	6	6	0	0.000777878	0.00123232	up	16276420	1.55332
chr2L	16277881	16278360	480	47	45	0	4.76916e-16	1.1363e-15	up	16278160	2.89195
chr2L	16282161	16282410	250	24	24	0	2.87313e-07	5.39656e-07	up	16282230	2.05743
chr2L	16299431	16300410	980	97	97	0	1.22041e-30	7.23997e-30	up	16299790	4.00504
chr2L	16302681	16303400	720	71	71	0	2.38044e-31	1.59015e-30	up	16303060	4.24142
chr2L	16306941	16307470	530	52	52	0	8.37279e-27	3.19185e-26	up	16307120	3.58914
chr2L	16310461	16311220	760	75	75	0	1.92491e-29	9.61828e-29	up	16310640	4.11512
chr2L	16324791	16326290	1500	146	143	0	1.16675e-26	4.40399e-26	up	16325940	3.61283
chr2L	16326891	16327310	420	41	41	0	4.08613e-37	7.09205e-36	up	16327050	4.63062
chr2L	16328891	16329450	560	55	55	0	3.98708e-22	1.16658e-21	up	16329110	3.16291
chr2L	16333531	16334340	810	80	80	0	1.12631e-57	5.54346e-55	up	16334040	8.03787
chr2L	16349991	16351620	1630	162	152	0	8.77024e-31	5.3361e-30	up	16350250	4.18647
chr2L	16351951	16353170	1220	121	119	0	3.82333e-24	1.23308e-23	up	16352850	3.34297
chr2L	16356501	16357200	700	69	69	0	2.28711e-31	1.53152e-30	up	16356700	4.03547
chr2L	16371581	16371600	20	1	1	0	5.03818e-05	8.62284e-05	up	16371590	1.69986
chr2L	16371721	16371810	90	8	8	0	4.2567e-06	7.63624e-06	up	16371790	2.00605
chr2L	16487431	16488160	730	72	72	0	9.46531e-34	9.59834e-33	up	16487950	4.31267
chr2L	16491031	16492380	1350	134	134	0	2.62713e-29	1.28659e-28	up	16491640	3.86548
chr2L	16492481	16492560	80	6	6	0	8.61764e-08	1.64396e-07	up	16492510	2.39155
chr2L	16492711	16492740	30	2	2	0	0.00199869	0.00305874	up	16492720	1.36162
chr2L	16507531	16508150	620	61	61	0	1.50399e-31	1.03426e-30	up	16507660	4.03669
chr2L	16532601	16533090	490	48	23	14	1.16885e-05	2.06247e-05	up	16532660	1.79037
chr2L	16542951	16544150	1200	119	119	0	1.01625e-29	5.25121e-29	up	16543510	4.05315
chr2L	16553511	16553560	50	4	4	0	3.59973e-08	6.9372e-08	up	16553550	2.46859
chr2L	16601541	16602080	540	52	37	0	0.00586164	0.0085908	up	16601830	1.3805
chr2L	16656461	16657280	820	81	81	0	1.86214e-32	1.47738e-31	up	16657080	4.12617
chr2L	16662231	16662410	180	17	17	0	9.10402e-26	3.23691e-25	up	16662330	4.45019
chr2L	16676691	16677490	800	79	79	0	3.83808e-38	7.66559e-37	up	16677020	4.76377
chr2L	16679771	16680840	1070	106	102	0	6.0776e-28	2.56761e-27	up	16679870	3.81316
chr2L	16684951	16686000	1050	104	63	0	2.65417e-08	5.13651e-08	up	16685830	2.0804
chr2L	16689671	16691150	1480	145	105	0	1.07147e-10	2.21146e-10	up	16689990	2.15965
chr2L	16691441	16691820	380	37	36	0	2.00185e-10	4.10161e-10	up	16691660	2.26224
chr2L	16692831	16692890	60	5	5	0	0.000436555	0.000704386	up	16692860	1.55084
chr2L	16703131	16703580	450	44	44	0	2.80437e-09	5.58403e-09	up	16703230	2.11679
chr2L	16703631	16704020	390	37	37	0	8.65374e-11	1.78796e-10	up	16703940	2.38017
chr2L	16715601	16715990	390	38	38	0	1.52938e-08	2.98025e-08	up	16715690	2.30271
chr2L	16719291	16720330	1040	103	103	0	2.36441e-35	3.1062e-34	up	16719620	4.61173
chr2L	16720371	16720560	190	18	16	0	0.000177793	0.00029481	up	16720460	1.8062
chr2L	16720751	16721480	730	72	56	0	9.9114e-10	1.99371e-09	up	16721240	2.19751
chr2L	16727541	16728260	720	71	71	0	3.29939e-41	9.35573e-40	up	16728000	5.10851
chr2L	16729231	16729320	90	8	8	0	2.38324e-38	4.88742e-37	up	16729280	9.38156
chr2L	16729671	16730040	370	35	35	0	2.06563e-22	6.13501e-22	up	16729750	3.18177
chr2L	16730881	16730960	80	7	7	0	4.60953e-09	9.13618e-09	up	16730950	2.66541
chr2L	16731961	16732290	330	32	32	0	2.13561e-30	1.22679e-29	up	16732170	4.22505
chr2L	16732471	16732700	230	22	22	0	2.20333e-19	5.8258e-19	up	16732590	4.2685
chr2L	16738111	16738840	730	72	72	0	8.1856e-35	9.87792e-34	up	16738580	4.56759
chr2L	16742781	16743660	880	87	87	0	6.42436e-35	7.93316e-34	up	16743060	4.47357
chr2L	16801731	16802230	500	49	49	0	2.98279e-44	1.21976e-42	up	16801920	5.57069
chr2L	16815961	16816660	700	68	68	0	1.41445e-52	2.00954e-50	up	16816190	6.72626
chr2L	16817541	16817680	140	13	13	0	1.12348e-10	2.31639e-10	up	16817550	3.07524
chr2L	16824811	16825460	650	62	62	0	4.72163e-20	1.27586e-19	up	16825150	3.24249
chr2L	16826731	16827320	590	58	58	0	2.49668e-28	1.09926e-27	up	16827130	3.74552
chr2L	16848551	16849270	720	71	71	0	2.43024e-43	8.88358e-42	up	16848950	5.44191
chr2L	16852531	16852960	430	42	42	0	2.76576e-39	6.13767e-38	up	16852750	5.13596
chr2L	16853461	16853520	60	3	3	0	1.02562e-08	2.00969e-08	up	16853510	2.57724
chr2L	16859351	16860080	730	68	68	0	2.13328e-42	7.11833e-41	up	16859850	5.32655
chr2L	16862561	16862710	150	14	14	0	2.32955e-17	5.76986e-17	up	16862630	4.28444
chr2L	16879121	16879790	670	66	66	0	4.45104e-25	1.5112e-24	up	16879550	3.49016
chr2L	16887611	16888740	1130	112	112	0	3.12387e-36	4.77066e-35	up	16888320	4.57374
chr2L	16902031	16902470	440	43	43	0	4.92633e-27	1.91562e-26	up	16902220	3.61874
chr2L	16910241	16910670	430	42	42	0	1.74643e-26	6.49422e-26	up	16910390	3.55555
chr2L	16972671	16973280	610	60	60	0	2.2189e-18	5.67533e-18	up	16972770	3.02022
chr2L	17102371	17102780	410	40	40	0	2.79629e-09	5.56873e-09	up	17102510	1.97206
chr2L	17130641	17131270	630	62	62	0	2.21739e-21	6.28763e-21	up	17131070	3.08159
chr2L	17163501	17163570	70	5	5	0	8.47383e-09	1.66469e-08	up	17163550	2.56121
chr2L	17191901	17192060	160	12	12	0	0.00112711	0.00176088	up	17191910	1.55332
chr2L	17201921	17202020	100	9	9	0	2.10119e-11	4.41545e-11	up	17201960	2.6872
chr2L	17260531	17261120	590	56	56	0	6.05902e-24	1.9342e-23	up	17260930	3.33131
chr2L	17327941	17328180	240	23	23	0	4.8846e-10	9.89414e-10	up	17328100	2.30806
chr2L	17368321	17369020	700	69	69	0	5.71154e-28	2.41964e-27	up	17368560	3.70407
chr2L	17379811	17380070	260	25	25	0	4.17623e-06	7.49383e-06	up	17380050	2.20221
chr2L	17382801	17382830	30	2	2	0	2.41379e-05	4.1937e-05	up	17382810	1.80716
chr2L	17383741	17385610	1870	186	184	0	9.73763e-34	9.84262e-33	up	17384600	4.38989
chr2L	17410221	17410850	630	62	62	0	1.50448e-33	1.46317e-32	up	17410660	4.2359
chr2L	17433061	17433520	460	45	45	0	1.42928e-15	3.34867e-15	up	17433370	3.29812
chr2L	17448431	17448800	370	36	35	0	1.22498e-08	2.39317e-08	up	17448690	2.06897
chr2L	17450261	17450530	270	26	26	0	9.92667e-09	1.94622e-08	up	17450490	2.44527
chr2L	17450961	17451270	310	28	20	0	0.00287054	0.00433237	up	17451090	1.362
chr2L	17465971	17466100	130	11	6	0	0.000287523	0.00047003	up	17466080	1.69406
chr2L	17466131	17466320	190	14	12	0	0.00284778	0.00430037	up	17466220	1.46889
chr2L	17472841	17473720	880	87	87	0	2.74181e-27	1.09079e-26	up	17473450	3.68432
chr2L	17477581	17478240	660	65	65	0	1.25931e-25	4.43965e-25	up	17478040	3.44468
chr2L	17480981	17481360	380	37	37	0	1.11738e-12	2.42694e-12	up	17481290	2.8737
chr2L	17484051	17484680	630	61	61	0	6.3297e-29	2.96699e-28	up	17484300	3.80372
chr2L	17500761	17501550	790	78	78	0	1.00714e-32	8.41683e-32	up	17501310	4.2055
chr2L	17502971	17503040	70	6	6	0	7.24195e-05	0.000122727	up	17502990	1.80742
chr2L	17547651	17547730	80	5	5	0	0.000151394	0.000252158	up	17547660	1.73768
chr2L	17575401	17575780	380	37	27	1	9.83254e-05	0.000165368	up	17575610	1.43749
chr2L	17589481	17590530	1050	101	100	0	3.65233e-16	8.71715e-16	up	17589730	2.65052
chr2L	17594021	17594600	580	56	56	0	1.44282e-20	3.95929e-20	up	17594280	3.22383
chr2L	17603071	17603730	660	65	65	0	2.02857e-32	1.60113e-31	up	17603560	4.24209
chr2L	17684241	17685170	930	92	92	0	2.29518e-31	1.53617e-30	up	17684440	4.03489
chr2L	17702251	17702460	210	17	17	0	9.63118e-08	1.83502e-07	up	17702410	2.49251
chr2L	17702491	17702650	160	15	15	0	8.2985e-07	1.53403e-06	up	17702560	1.87905
chr2L	17715051	17716350	1300	129	129	0	8.91366e-36	1.26378e-34	up	17716180	4.50582
chr2L	17734531	17735250	720	68	68	0	6.60158e-54	1.28136e-51	up	17734740	7.41927
chr2L	17735301	17735940	640	63	62	0	1.30473e-13	2.89775e-13	up	17735600	2.52009
chr2L	17754091	17754420	330	32	32	0	1.37804e-06	2.52638e-06	up	17754290	1.7678
chr2L	17784411	17785240	830	82	82	0	8.1555e-64	2.62529e-60	up	17784990	12.0335
chr2L	17861101	17861980	880	87	87	0	2.07286e-31	1.39756e-30	up	17861340	4.04782
chr2L	17960371	17960500	130	12	12	0	5.75692e-09	1.13695e-08	up	17960460	2.47851
chr2L	17962921	17963670	750	74	74	0	9.08901e-22	2.61767e-21	up	17963060	3.2112
chr2L	17963821	17963950	130	9	8	0	0.00111863	0.00174823	up	17963940	1.51297
chr2L	18009821	18009900	80	7	7	0	0.00157205	0.0024263	up	18009840	1.37837
chr2L	18012261	18012410	150	14	14	0	0.000897576	0.00141689	up	18012270	1.62646
chr2L	18032901	18033170	270	26	26	0	3.4264e-30	1.91326e-29	up	18033020	5.74688
chr2L	18063161	18063380	220	21	21	0	2.68944e-12	5.79474e-12	up	18063320	3.05496
chr2L	18106211	18106390	180	17	17	0	2.46736e-18	6.30146e-18	up	18106350	4.36737
chr2L	18117061	18117260	200	19	19	0	2.38246e-22	7.05321e-22	up	18117210	4.19821
chr2L	18119441	18120190	750	74	74	0	3.39014e-38	6.82037e-37	up	18119900	4.92374
chr2L	18137831	18138310	480	47	47	0	4.65531e-28	1.99362e-27	up	18138170	3.69916
chr2L	18141801	18142040	240	20	20	0	8.79823e-05	0.000148425	up	18141930	1.8239
chr2L	18152091	18152960	870	84	80	0	1.13909e-13	2.53313e-13	up	18152840	2.37498
chr2L	18158391	18159270	880	87	87	0	2.49557e-35	3.25061e-34	up	18158950	4.83653
chr2L	18185421	18185450	30	2	2	0	0.00164181	0.00252662	up	18185430	1.25894
chr2L	18195531	18195900	370	36	24	5	5.38025e-13	1.1784e-12	up	18195550	3.60774
chr2L	18275631	18276360	730	71	53	0	2.74794e-05	4.76284e-05	up	18275990	1.38989
chr2L	18289321	18289350	30	2	2	0	0.000636442	0.00101526	up	18289330	1.47542
chr2L	18294401	18294650	250	24	24	0	6.72661e-16	1.59469e-15	up	18294580	3.24403
chr2L	18298041	18298320	280	27	27	0	2.44452e-37	4.39217e-36	up	18298240	7.40617
chr2L	18394981	18395860	880	85	76	0	2.05833e-06	3.74714e-06	up	18394990	2.36171
chr2L	18441051	18441800	750	74	74	0	2.69994e-45	1.25702e-43	up	18441590	5.62291
chr2L	18442971	18443760	790	78	78	0	1.32048e-35	1.81794e-34	up	18443600	4.5285
chr2L	18448661	18449360	700	69	69	0	4.37137e-31	2.7851e-30	up	18449080	4.07173
chr2L	18454181	18455000	820	77	77	0	1.92552e-33	1.83257e-32	up	18454480	4.24796
chr2L	18458611	18458670	60	2	2	0	0.00136902	0.00212485	up	18458620	1.37674
chr2L	18484101	18485170	1070	106	104	0	1.20125e-30	7.1417e-30	up	18484570	3.98516
chr2L	18513521	18513730	210	20	20	0	4.93302e-32	3.65887e-31	up	18513590	6.29738
chr2L	18547351	18547520	170	16	16	0	1.8595e-19	4.93373e-19	up	18547420	3.62907
chr2L	18563091	18563550	460	44	43	0	1.03356e-09	2.07692e-09	up	18563380	2.42852
chr2L	18563961	18564430	470	46	46	0	1.57099e-17	3.91213e-17	up	18564180	2.93583
chr2L	18564491	18564560	70	6	6	0	2.19264e-05	3.81476e-05	up	18564500	1.9252
chr2L	18576191	18576590	400	39	39	0	3.19192e-21	8.9826e-21	up	18576420	3.04746
chr2L	18590131	18591210	1080	107	107	0	4.31615e-36	6.45829e-35	up	18590610	4.62471
chr2L	18604921	18605450	530	52	52	0	1.82113e-24	5.97974e-24	up	18605240	3.3485
chr2L	18606661	18607080	420	41	41	0	2.74541e-32	2.13032e-31	up	18606920	4.20148
chr2L	18612041	18612410	370	36	36	0	2.35926e-31	1.57753e-30	up	18612250	4.0073
chr2L	18612471	18612590	120	11	11	0	1.65274e-12	3.56942e-12	up	18612490	3.36571
chr2L	18663911	18664140	230	21	17	0	2.07591e-08	4.02874e-08	up	18664080	2.39307
chr2L	18665791	18666510	720	71	71	0	1.31369e-47	8.22904e-46	up	18665990	6.00696
chr2L	18676881	18677670	790	78	78	0	4.22987e-21	1.18407e-20	up	18677040	3.07629
chr2L	18681801	18682440	640	63	63	0	1.41067e-15	3.30621e-15	up	18681960	2.53969
chr2L	18688511	18689250	740	73	73	0	6.01648e-21	1.67535e-20	up	18688830	3.10623
chr2L	18689431	18689960	530	52	49	0	3.7993e-07	7.10326e-07	up	18689540	2.1861
chr2L	18695121	18696020	900	89	89	0	3.70578e-10	7.52792e-10	up	18695450	1.97661
chr2L	18703061	18703610	550	54	54	0	1.43012e-22	4.28165e-22	up	18703360	3.21925
chr2L	18705631	18706080	450	44	44	0	5.79228e-36	8.45607e-35	up	18705820	4.49106
chr2L	18707811	18709110	1300	129	77	39	2.17802e-27	8.73555e-27	up	18708850	3.68406
chr2L	18713891	18714620	730	72	72	0	1.73349e-37	3.19803e-36	up	18714140	4.68465
chr2L	18776201	18776230	30	2	2	0	0.000151493	0.000252293	up	18776220	1.618
chr2L	18776341	18777180	840	82	82	0	1.04587e-34	1.23767e-33	up	18776920	4.39742
chr2L	18777501	18777730	230	22	19	0	0.000568949	0.000910966	up	18777710	1.69751
chr2L	18818391	18818600	210	20	20	0	3.4663e-37	6.10078e-36	up	18818520	5.96955
chr2L	18830531	18831480	950	94	94	0	7.51089e-27	2.88081e-26	up	18830950	4.48782
chr2L	18839091	18839110	20	1	1	0	0.00250855	0.00380857	up	18839100	1.24593
chr2L	18839231	18840160	930	92	92	0	2.03134e-16	4.8889e-16	up	18839990	2.63577
chr2L	18857451	18858000	550	54	54	0	5.21929e-17	1.28007e-16	up	18857810	2.66024
chr2L	18858831	18859780	950	94	94	0	1.99701e-16	4.80797e-16	up	18859600	2.63674
chr2L	18897211	18897350	140	13	10	0	0.00106332	0.00166594	up	18897230	1.56208
chr2L	18948501	18949200	700	69	69	0	1.02011e-17	2.55369e-17	up	18948930	2.81856
chr2L	18951511	18952210	700	69	69	0	8.14588e-32	5.84679e-31	up	18951730	4.09648
chr2L	18968521	18969180	660	65	65	0	2.44361e-33	2.28308e-32	up	18968740	4.24539
chr2L	18974081	18974880	800	77	77	0	4.43866e-29	2.11074e-28	up	18974470	3.85088
chr2L	18987131	18987920	790	78	78	0	1.50709e-30	8.85681e-30	up	18987500	4.23673
chr2L	19003121	19003560	440	43	43	0	6.39236e-09	1.25937e-08	up	19003290	1.88763
chr2L	19008901	19009860	960	94	91	0	5.85705e-09	1.15622e-08	up	19009100	1.88243
chr2L	19033301	19033800	500	46	46	0	3.7152e-19	9.72998e-19	up	19033540	2.90747
chr2L	19034391	19034990	600	59	59	0	1.38152e-23	4.32992e-23	up	19034560	3.39525
chr2L	19041621	19042060	440	43	43	0	3.69071e-17	9.08406e-17	up	19041820	2.807
chr2L	19044831	19045570	740	73	73	0	3.58703e-32	2.73563e-31	up	19045370	4.11927
chr2L	19048971	19049340	370	36	36	0	6.34609e-20	1.70878e-19	up	19049160	2.9977
chr2L	19051451	19052140	690	66	66	0	6.89495e-24	2.19444e-23	up	19051790	3.35258
chr2L	19053621	19054670	1050	104	104	0	1.18214e-31	8.278e-31	up	19054180	4.21964
chr2L	19054751	19054790	40	3	3	0	1.35416e-05	2.38122e-05	up	19054770	1.85014
chr2L	19063101	19063500	400	39	39	0	6.23111e-22	1.80743e-21	up	19063230	3.29476
chr2L	19064651	19065150	500	47	47	0	7.02663e-24	2.23583e-23	up	19064960	3.41488
chr2L	19076871	19077180	310	30	30	0	1.68408e-15	3.93562e-15	up	19077100	2.62513
chr2L	19077311	19077330	20	1	1	0	6.2645e-09	1.23489e-08	up	19077320	2.54159
chr2L	19114081	19114600	520	51	51	0	1.33239e-35	1.8325e-34	up	19114250	4.47433
chr2L	19123631	19124130	500	49	49	0	9.38586e-31	5.68806e-30	up	19123830	3.98913
chr2L	19126981	19127240	260	25	25	0	2.07373e-12	4.47372e-12	up	19127130	2.33929
chr2L	19131751	19132510	760	75	75	0	2.68541e-29	1.31233e-28	up	19132150	3.88059
chr2L	19133311	19134110	800	79	79	0	1.02639e-27	4.23873e-27	up	19133540	3.66563
chr2L	19134141	19135620	1480	147	98	5	1.82754e-21	5.20143e-21	up	19134890	3.28793
chr2L	19164941	19166410	1470	144	67	33	5.50299e-35	6.86305e-34	up	19166150	4.43261
chr2L	19181491	19182040	550	54	54	0	1.13141e-23	3.56144e-23	up	19181690	3.44544
chr2L	19185721	19186280	560	55	55	0	2.45584e-30	1.40025e-29	up	19186100	3.93604
chr2L	19190101	19190530	430	42	32	0	2.98004e-12	6.41084e-12	up	19190210	2.63374
chr2L	19245941	19246160	220	21	21	0	7.73724e-15	1.77564e-14	up	19246060	2.79011
chr2L	19362991	19363200	210	20	20	0	2.19747e-10	4.49707e-10	up	19363160	2.54184
chr2L	19363231	19363930	700	68	68	0	5.30486e-40	1.29621e-38	up	19363850	4.94218
chr2L	19378491	19378960	470	44	44	0	4.74107e-43	1.66675e-41	up	19378810	5.55787
chr2L	19393511	19394330	820	81	81	0	1.68616e-34	1.94127e-33	up	19393720	4.39323
chr2L	19398361	19398440	80	4	4	0	0.00635604	0.00928871	up	19398390	1.29466
chr2L	19398941	19399550	610	60	60	0	1.97558e-22	5.87642e-22	up	19399510	4.93571
chr2L	19410961	19411250	290	27	27	0	7.30163e-17	1.78379e-16	up	19411130	2.96205
chr2L	19414421	19414440	20	1	1	0	4.91634e-05	8.4185e-05	up	19414430	1.70219
chr2L	19415251	19415490	240	23	23	0	1.39164e-18	3.57467e-18	up	19415380	3.50667
chr2L	19416811	19417320	510	50	50	0	7.12075e-42	2.22016e-40	up	19417060	5.61947
chr2L	19425321	19425690	370	36	36	0	3.18115e-16	7.60308e-16	up	19425550	3.27041
chr2L	19425771	19427020	1250	124	124	0	4.3391e-30	2.36914e-29	up	19426060	3.94357
chr2L	19430061	19430970	910	90	90	0	1.58239e-29	7.98201e-29	up	19430250	3.95791
chr2L	19432471	19432770	300	29	29	0	6.56855e-19	1.70616e-18	up	19432610	3.41873
chr2L	19444551	19445300	750	73	73	0	2.86697e-32	2.2184e-31	up	19445050	4.1076
chr2L	19452821	19454110	1290	127	127	0	4.53425e-33	4.07344e-32	up	19453830	4.68841
chr2L	19457881	19458210	330	32	32	0	2.09546e-13	4.63598e-13	up	19458070	2.68915
chr2L	19484601	19484800	200	19	19	0	4.70853e-15	1.08636e-14	up	19484750	3.06214
chr2L	19489961	19490240	280	27	27	0	7.21328e-16	1.70801e-15	up	19490080	2.99438
chr2L	19492831	19493780	950	94	94	0	3.25638e-26	1.18814e-25	up	19493290	3.57412
chr2L	19497941	19498440	500	49	49	0	3.36775e-30	1.88203e-29	up	19498170	3.89969
chr2L	19508301	19509190	890	88	88	0	9.61877e-22	2.76505e-21	up	19508970	3.22299
chr2L	19516041	19516420	380	35	35	0	6.2934e-08	1.20491e-07	up	19516100	1.98583
chr2L	19516651	19516880	230	22	22	0	0.000967139	0.00152269	up	19516820	1.6543
chr2L	19517411	19517780	370	36	36	0	3.40273e-12	7.30876e-12	up	19517680	2.34856
chr2L	19518521	19518940	420	41	41	0	8.69794e-14	1.9399e-13	up	19518730	2.52244
chr2L	19519491	19520100	610	59	59	0	6.94451e-14	1.55512e-13	up	19519670	2.47999
chr2L	19526141	19527160	1020	101	101	0	4.46238e-24	1.43414e-23	up	19526750	3.37172
chr2L	19530101	19530510	410	40	40	0	8.18085e-27	3.12473e-26	up	19530380	3.70843
chr2L	19533251	19533720	470	46	46	0	8.74672e-21	2.41948e-20	up	19533460	3.17251
chr2L	19542041	19542980	940	89	89	0	6.70187e-33	5.79777e-32	up	19542230	4.20211
chr2L	19565281	19565880	600	59	59	0	1.60154e-36	2.56042e-35	up	19565360	5.42475
chr2L	19571091	19573040	1950	189	156	0	1.01367e-21	2.91149e-21	up	19572090	3.15925
chr2L	19574881	19576850	1970	196	196	0	3.36901e-29	1.62167e-28	up	19575970	3.87104
chr2L	19577071	19578020	950	94	94	0	3.64226e-34	3.99952e-33	up	19577780	4.40555
chr2L	19580061	19580700	640	60	60	0	4.8281e-30	2.6185e-29	up	19580500	3.89006
chr2L	19582071	19582740	670	66	66	0	1.63595e-33	1.581e-32	up	19582590	4.24239
chr2L	19583671	19584560	890	86	86	0	2.13879e-32	1.68331e-31	up	19583960	4.23133
chr2L	19586401	19587590	1190	118	118	0	1.69315e-28	7.55909e-28	up	19587290	3.84132
chr2L	19590091	19590320	230	22	22	0	1.42156e-05	2.4972e-05	up	19590220	2.07621
chr2L	19590371	19591130	760	75	69	0	5.08801e-25	1.72153e-24	up	19590870	3.42129
chr2L	19735481	19736280	800	79	79	0	4.11141e-29	1.96257e-28	up	19735940	3.93483
chr2L	19742421	19742580	160	15	15	0	5.16038e-09	1.02089e-08	up	19742570	2.6423
chr2L	19756501	19757260	760	75	75	0	2.79241e-18	7.11973e-18	up	19757080	2.80025
chr2L	19758451	19759010	560	54	54	0	3.07208e-18	7.82269e-18	up	19758820	2.86573
chr2L	19790881	19792460	1580	157	153	0	3.09541e-30	1.73759e-29	up	19792250	3.95161
chr2L	19795511	19796640	1130	111	103	0	1.01619e-29	5.25121e-29	up	19796180	3.9104
chr2L	19809711	19809950	240	23	18	0	0.00131913	0.00204995	up	19809720	1.58867
chr2L	19810581	19810850	270	26	26	0	2.28214e-14	5.17955e-14	up	19810650	3.06476
chr2L	19815701	19815730	30	2	2	0	0.000435278	0.00070249	up	19815720	1.46832
chr2L	19816981	19817690	710	70	70	0	2.85753e-27	1.13519e-26	up	19817510	4.00578
chr2L	19819881	19820540	660	64	63	0	5.49925e-08	1.05477e-07	up	19820170	1.84801
chr2L	19820611	19820630	20	1	1	0	0.00151405	0.00234177	up	19820620	1.32018
chr2L	19820711	19820910	200	19	19	0	9.79177e-13	2.12974e-12	up	19820890	3.33497
chr2L	19841441	19841580	140	12	12	0	9.29058e-11	1.91868e-10	up	19841520	2.88304
chr2L	19841611	19841720	110	10	3	0	0.00466836	0.00691993	up	19841620	1.41205
chr2L	19859921	19860200	280	27	27	0	1.92402e-17	4.77831e-17	up	19860060	2.99309
chr2L	19887201	19888110	910	90	90	0	9.08503e-40	2.15122e-38	up	19887750	6.42127
chr2L	19911541	19911700	160	15	15	0	3.61519e-10	7.34498e-10	up	19911640	2.76928
chr2L	19914901	19915090	190	18	18	0	9.9234e-16	2.33968e-15	up	19915060	3.97015
chr2L	19915121	19915660	540	52	52	0	8.03189e-42	2.48736e-40	up	19915290	5.28656
chr2L	19958441	19959040	600	59	47	4	1.07064e-21	3.07194e-21	up	19958790	3.09682
chr2L	19999081	19999100	20	1	1	0	6.94084e-13	1.51587e-12	up	19999090	3.32327
chr2L	20024411	20024740	330	32	32	0	6.57843e-52	8.02277e-50	up	20024510	7.17703
chr2L	20027171	20028130	960	95	95	0	1.82513e-33	1.74546e-32	up	20027620	4.33395
chr2L	20060651	20060680	30	2	2	0	4.35207e-05	7.47269e-05	up	20060660	1.68339
chr2L	20060751	20061720	970	96	96	0	2.02624e-37	3.68385e-36	up	20061020	4.77648
chr2L	20065441	20066690	1250	123	123	0	1.16716e-28	5.29799e-28	up	20065740	4.03152
chr2L	20066761	20066810	50	3	3	0	0.00494431	0.00730463	up	20066770	1.29056
chr2L	20075081	20075930	850	84	84	0	4.06023e-32	3.06598e-31	up	20075470	4.09336
chr2L	20085241	20085280	40	3	3	0	0.00492244	0.0072731	up	20085250	1.31021
chr2L	20085351	20085460	110	10	8	0	0.0019984	0.00305863	up	20085380	1.32189
chr2L	20090931	20091600	670	66	66	0	3.77962e-28	1.63078e-27	up	20091260	3.7323
chr2L	20091641	20091750	110	9	9	0	1.35963e-07	2.57589e-07	up	20091660	2.31571
chr2L	20093701	20094320	620	61	61	0	4.80837e-31	3.04943e-30	up	20094110	3.99389
chr2L	20097101	20097390	290	25	25	0	1.46666e-23	4.59261e-23	up	20097270	3.72395
chr2L	20097471	20098570	1100	106	106	0	1.92085e-19	5.09259e-19	up	20098350	3.19265
chr2L	20104391	20104970	580	57	57	0	1.46543e-33	1.42924e-32	up	20104570	4.23969
chr2L	20106471	20107140	670	66	66	0	2.10598e-47	1.26736e-45	up	20106890	6.16833
chr2L	20120361	20121540	1180	115	110	0	4.32005e-32	3.24793e-31	up	20120580	4.22511
chr2L	20148201	20148800	600	59	59	0	1.54315e-35	2.10764e-34	up	20148390	4.45844
chr2L	20170001	20170140	140	13	13	0	1.67147e-24	5.50539e-24	up	20170090	4.34895
chr2L	20175851	20176100	250	24	24	0	1.54294e-23	4.82268e-23	up	20175970	4.19124
chr2L	20212991	20213050	60	5	5	0	1.27622e-15	2.9967e-15	up	20213040	4.09009
chr2L	20213131	20213200	70	6	6	0	3.08213e-19	8.09507e-19	up	20213170	4.0447
chr2L	20213431	20213650	220	21	21	0	1.64743e-26	6.13766e-26	up	20213610	5.49187
chr2L	20213741	20214020	280	27	27	0	3.47214e-29	1.66781e-28	up	20213800	6.09596
chr2L	20222871	20223090	220	21	21	0	1.71456e-07	3.23897e-07	up	20223030	1.96121
chr2L	20223261	20223850	590	58	58	0	2.23909e-48	1.54284e-46	up	20223670	6.06678
chr2L	20227501	20227710	210	20	20	0	2.87779e-07	5.40459e-07	up	20227510	2.44194
chr2L	20228121	20228280	160	15	15	0	0.00363024	0.00542725	up	20228270	1.51585
chr2L	20228441	20228520	80	7	7	0	0.00027066	0.000443305	up	20228510	1.6184
chr2L	20229861	20230540	680	67	59	0	1.4708e-20	4.03446e-20	up	20230220	3.13272
chr2L	20238441	20238820	380	37	37	0	2.31137e-34	2.60662e-33	up	20238680	5.38948
chr2L	20242881	20243250	370	35	34	0	4.43943e-18	1.1238e-17	up	20242980	3.1893
chr2L	20283121	20283260	140	12	12	0	2.09835e-17	5.20565e-17	up	20283180	3.70961
chr2L	20287271	20287730	460	45	45	0	2.28728e-50	2.07375e-48	up	20287450	10.3317
chr2L	20290731	20291160	430	42	42	0	1.69967e-30	9.93349e-30	up	20290880	4.95761
chr2L	20292461	20292710	250	23	23	0	1.70072e-10	3.49086e-10	up	20292570	2.71397
chr2L	20293741	20294560	820	81	81	0	6.83109e-31	4.23288e-30	up	20294280	4.04489
chr2L	20314791	20315050	260	25	25	0	4.83317e-08	9.28046e-08	up	20314900	2.17261
chr2L	20341151	20342120	970	92	92	0	5.93759e-37	1.00154e-35	up	20341500	4.96723
chr2L	20349831	20350680	850	84	84	0	1.43304e-33	1.39962e-32	up	20350320	4.26629
chr2L	20382191	20382660	470	46	46	0	8.31351e-13	1.81193e-12	up	20382440	2.31376
chr2L	20385491	20385510	20	1	1	0	1.63633e-12	3.53452e-12	up	20385500	3.18396
chr2L	20414781	20415390	610	59	59	0	4.05658e-38	8.07858e-37	up	20415160	4.72864
chr2L	20416451	20417660	1210	116	115	0	8.54465e-32	6.11073e-31	up	20417120	4.16423
chr2L	20425741	20426450	710	69	69	0	9.29573e-28	3.85741e-27	up	20426200	3.68506
chr2L	20426921	20427000	80	7	7	0	1.14932e-05	2.02906e-05	up	20426950	1.89055
chr2L	20427491	20427780	290	28	28	0	2.80979e-09	5.59402e-09	up	20427590	2.55069
chr2L	20428551	20429130	580	57	57	0	4.72714e-27	1.84181e-26	up	20428920	3.61021
chr2L	20449611	20450460	850	84	69	0	4.18041e-18	1.05882e-17	up	20450200	2.79853
chr2L	20463491	20464000	510	48	48	0	7.16923e-48	4.70472e-46	up	20463720	6.03494
chr2L	20464161	20464210	50	4	4	0	2.10184e-09	4.19789e-09	up	20464170	2.73017
chr2L	20464251	20464950	700	69	69	0	4.96698e-48	3.30676e-46	up	20464640	6.13536
chr2L	20494301	20494710	410	40	40	0	8.16393e-15	1.87262e-14	up	20494520	2.65443
chr2L	20561291	20561560	270	26	19	0	0.00114484	0.00178717	up	20561460	1.40689
chr2L	20638411	20638940	530	52	52	0	2.64857e-39	5.89659e-38	up	20638780	4.86179
chr2L	20645241	20646050	810	80	80	0	2.18634e-27	8.76635e-27	up	20645860	3.90735
chr2L	20649901	20650290	390	38	38	0	2.38876e-14	5.41886e-14	up	20650140	2.79145
chr2L	20655891	20656630	740	72	72	0	2.50193e-17	6.18793e-17	up	20656410	2.76593
chr2L	20675781	20676340	560	55	55	0	1.22818e-24	4.07355e-24	up	20675930	3.44392
chr2L	20681521	20682520	1000	99	99	0	3.18181e-29	1.538e-28	up	20682290	3.8761
chr2L	20734061	20735730	1670	165	165	0	3.50711e-37	6.15688e-36	up	20734700	4.68423
chr2L	20752301	20752640	340	33	33	0	1.81026e-16	4.3652e-16	up	20752380	2.97364
chr2L	20757601	20758560	960	95	95	0	1.89049e-33	1.80422e-32	up	20758220	4.39482
chr2L	20759491	20759540	50	4	4	0	0.000419924	0.000678267	up	20759530	1.58491
chr2L	20759611	20759730	120	11	11	0	3.48785e-08	6.72346e-08	up	20759630	2.52592
chr2L	20760181	20760570	390	34	34	0	2.42433e-10	4.95545e-10	up	20760230	2.36048
chr2L	20787171	20787990	820	81	81	0	2.05117e-24	6.71909e-24	up	20787310	3.40971
chr2L	20794091	20794330	240	23	23	0	3.45004e-13	7.58777e-13	up	20794220	2.6234
chr2L	20796611	20797990	1380	137	137	0	3.49136e-31	2.26741e-30	up	20797600	4.05747
chr2L	20798131	20798150	20	1	1	0	0.0037036	0.00552852	up	20798140	1.20451
chr2L	20798281	20798360	80	7	7	0	1.35396e-06	2.48289e-06	up	20798300	2.11675
chr2L	20807971	20809290	1320	131	74	7	0.00162256	0.00249838	up	20808470	1.38592
chr2L	20821791	20824110	2320	231	202	0	1.97741e-30	1.14259e-29	up	20822390	4.10127
chr2L	20829761	20830420	660	65	65	0	5.90956e-28	2.49892e-27	up	20830150	4.18395
chr2L	20835461	20835800	340	33	33	0	5.17251e-39	1.1261e-37	up	20835700	4.80317
chr2L	20851401	20852130	730	72	72	0	1.04581e-36	1.72396e-35	up	20851670	4.67224
chr2L	20858371	20858790	420	40	40	0	2.58097e-24	8.41853e-24	up	20858660	3.873
chr2L	20868931	20869250	320	31	31	0	1.48714e-28	6.67999e-28	up	20869130	4.80333
chr2L	20874731	20874880	150	14	14	0	5.65632e-06	1.01142e-05	up	20874790	1.88681
chr2L	20891091	20891460	370	36	36	0	5.14663e-22	1.4979e-21	up	20891270	3.10618
chr2L	20918471	20919270	800	78	78	0	9.05044e-28	3.76015e-27	up	20919060	3.72457
chr2L	20922321	20923650	1330	132	132	0	3.5418e-39	7.83461e-38	up	20923240	4.88065
chr2L	20925861	20926540	680	67	67	0	2.1872e-32	1.71748e-31	up	20926240	4.14077
chr2L	20927501	20928020	520	51	51	0	6.76503e-36	9.75198e-35	up	20927790	4.4856
chr2L	21013181	21013270	90	8	8	0	1.7487e-05	3.05861e-05	up	21013260	1.96053
chr2L	21013301	21013430	130	12	10	0	0.000753538	0.00119541	up	21013340	1.5056
chr2L	21051681	21052730	1050	104	104	0	1.64787e-23	5.14249e-23	up	21052120	3.56768
chr2L	21071311	21071760	450	44	44	0	3.03821e-25	1.04205e-24	up	21071550	3.44889
chr2L	21075061	21075640	580	56	56	0	1.25243e-17	3.12562e-17	up	21075300	2.70863
chr2L	21078041	21078220	180	17	17	0	3.6731e-15	8.50883e-15	up	21078070	3.44613
chr2L	21096641	21096960	320	31	27	0	0.00101366	0.00159157	up	21096710	1.3011
chr2L	21102241	21102890	650	64	64	0	1.86183e-27	7.5221e-27	up	21102510	3.74202
chr2L	21104261	21104860	600	59	59	0	2.43855e-27	9.73796e-27	up	21104480	3.64773
chr2L	21104901	21104980	80	7	7	0	1.32947e-05	2.3393e-05	up	21104950	1.93555
chr2L	21105031	21105490	460	45	45	0	1.86224e-09	3.72475e-09	up	21105360	2.03854
chr2L	21141831	21143420	1590	155	155	0	1.90596e-34	2.17795e-33	up	21142550	4.48582
chr2L	21148181	21149530	1350	134	134	0	2.02791e-35	2.69755e-34	up	21148540	4.51467
chr2L	21153711	21154410	700	69	69	0	5.37338e-28	2.28269e-27	up	21153990	3.67152
chr2L	21155971	21157040	1070	105	105	0	3.62711e-36	5.48685e-35	up	21156140	4.71731
chr2L	21158481	21158960	480	46	46	0	3.58887e-10	7.29256e-10	up	21158730	2.20503
chr2L	21162901	21163830	930	91	91	0	4.80875e-35	6.09653e-34	up	21163570	4.4225
chr2L	21166341	21166890	550	54	54	0	7.42543e-29	3.44661e-28	up	21166720	3.81738
chr2L	21168141	21169000	860	85	85	0	1.59926e-21	4.55925e-21	up	21168550	3.08649
chr2L	21178611	21178690	80	7	7	0	4.34455e-05	7.46165e-05	up	21178640	1.85285
chr2L	21179321	21180170	850	83	83	0	1.57603e-32	1.26939e-31	up	21179650	4.18047
chr2L	21214921	21215520	600	59	48	0	3.80688e-23	1.17052e-22	up	21215340	3.43494
chr2L	21218251	21218940	690	68	68	0	3.78536e-26	1.3746e-25	up	21218470	3.55123
chr2L	21220041	21220130	90	7	7	0	3.87264e-06	6.96358e-06	up	21220120	2.10024
chr2L	21220161	21221800	1640	163	163	0	5.31986e-37	9.06218e-36	up	21221100	4.67234
chr2L	21250551	21251380	830	81	81	0	1.08512e-21	3.11282e-21	up	21251150	3.17238
chr2L	21256961	21257350	390	38	38	0	2.17775e-18	5.57214e-18	up	21257100	3.12147
chr2L	21260721	21261410	690	66	66	0	1.28169e-26	4.82463e-26	up	21261170	3.60215
chr2L	21262661	21263910	1250	124	124	0	4.91565e-30	2.6597e-29	up	21263680	3.91066
chr2L	21296571	21296630	60	3	3	0	1.46521e-11	3.09598e-11	up	21296580	3.13447
chr2L	21309541	21311170	1630	162	162	0	6.29559e-30	3.3494e-29	up	21310400	4.24274
chr2L	21324501	21324720	220	20	20	0	3.88395e-07	7.25858e-07	up	21324560	2.01233
chr2L	21340841	21340910	70	6	6	0	7.81264e-07	1.44557e-06	up	21340870	2.00625
chr2L	21343711	21345030	1320	131	131	0	1.34329e-30	7.92803e-30	up	21344160	3.96783
chr2L	21377891	21378460	570	54	51	0	1.82162e-14	4.1439e-14	up	21378150	2.43891
chr2L	21379461	21380450	990	97	97	0	1.62892e-38	3.38585e-37	up	21379750	4.80423
chr2L	21380961	21381750	790	78	78	0	2.49178e-14	5.64976e-14	up	21381540	2.43928
chr2L	21396961	21397860	900	89	89	0	1.43832e-29	7.29803e-29	up	21397190	3.90214
chr2L	21553281	21553400	120	9	9	0	2.74571e-10	5.59909e-10	up	21553360	2.74559
chr2L	21553481	21553540	60	5	5	0	1.03154e-16	2.50717e-16	up	21553510	4.01331
chr2L	21560571	21560740	170	16	16	0	3.41043e-35	4.38834e-34	up	21560690	5.5951
chr2L	21572851	21573810	960	90	90	0	9.1367e-22	2.63031e-21	up	21573450	3.4532
chr2L	21589401	21589440	40	3	3	0	9.64192e-10	1.94092e-09	up	21589430	2.75895
chr2L	21589481	21589510	30	2	2	0	1.06697e-08	2.08951e-08	up	21589500	2.49747
chr2L	21623631	21623650	20	1	1	0	0.000687381	0.0010931	up	21623640	1.3964
chr2L	21623901	21624960	1060	105	105	0	5.19747e-31	3.27686e-30	up	21624280	5.55552
chr2L	21628621	21630300	1680	167	159	0	3.04592e-33	2.81528e-32	up	21629950	4.26725
chr2L	21632051	21633040	990	98	79	0	1.9645e-13	4.34764e-13	up	21632440	2.34719
chr2L	21650481	21650530	50	2	2	0	0.00548023	0.00805494	up	21650490	1.2068
chr2L	21657331	21657960	630	62	62	0	1.31976e-28	5.96119e-28	up	21657570	3.76048
chr2L	21658051	21658070	20	1	1	0	4.95457e-05	8.4829e-05	up	21658060	1.7015
chr2L	21658411	21658980	570	54	54	0	6.8284e-23	2.07456e-22	up	21658790	3.5274
chr2L	21676591	21678120	1530	152	152	0	4.73537e-34	5.0745e-33	up	21677950	4.37121
chr2L	21681701	21682670	970	94	94	0	1.19947e-24	3.98023e-24	up	21682100	3.38859
chr2L	21682761	21682830	70	6	6	0	4.25364e-07	7.94301e-07	up	21682790	2.17733
chr2L	21682911	21684260	1350	134	126	0	2.07069e-37	3.75476e-36	up	21683420	5.00638
chr2L	21757051	21758310	1260	125	125	0	1.09654e-34	1.29093e-33	up	21757850	4.41394
chr2L	22052791	22052910	120	11	11	0	1.33847e-15	3.14126e-15	up	22052870	3.79308
chr2L	22120771	22121350	580	57	57	0	9.60173e-27	3.64823e-26	up	22121150	3.74792
chr2L	22121491	22122010	520	51	51	0	3.25517e-21	9.15875e-21	up	22121820	3.27454
chr2L	22129761	22130440	680	65	65	0	1.7155e-22	5.11826e-22	up	22130230	3.52555
chr2L	22131061	22131640	580	54	54	0	9.50687e-10	1.91401e-09	up	22131300	2.13378
chr2L	22145991	22146970	980	95	95	0	1.59431e-26	5.94618e-26	up	22146430	3.90062
chr2L	22153271	22153900	630	62	62	0	2.77413e-21	7.82766e-21	up	22153460	3.07768
chr2L	22168441	22169580	1140	113	113	0	1.5019e-29	7.60664e-29	up	22169420	3.87714
chr2L	22170281	22170400	120	10	10	0	5.71497e-09	1.12947e-08	up	22170310	2.51449
chr2L	22179581	22180150	570	56	56	0	2.78957e-52	3.73233e-50	up	22179930	8.56638
chr2L	22239511	22240090	580	57	57	0	2.36926e-18	6.05317e-18	up	22239750	2.84599
chr2L	22247601	22248180	580	57	57	0	1.00278e-20	2.76995e-20	up	22247860	3.03222
chr2L	22249531	22249950	420	41	41	0	2.98976e-16	7.15186e-16	up	22249790	2.94212
chr2L	22261131	22261300	170	15	15	0	3.26006e-21	9.17063e-21	up	22261230	5.55058
chr2L	22536431	22537090	660	65	65	0	5.21861e-24	1.67056e-23	up	22536880	3.33005
chr2L	22537931	22538460	530	52	52	0	3.09212e-18	7.87226e-18	up	22538120	3.01381
chr2L	22550131	22550580	450	43	34	8	8.36242e-13	1.8223e-12	up	22550380	2.54398
chr2L	22577831	22578230	400	39	39	0	2.42893e-08	4.70392e-08	up	22578000	2.3219
chr2L	22578771	22578830	60	3	3	0	4.81705e-08	9.2508e-08	up	22578820	2.38322
chr2L	22578861	22579470	610	60	60	0	7.50244e-27	2.87837e-26	up	22579060	3.5894
chr2L	22924631	22925050	420	41	41	0	8.69469e-21	2.40557e-20	up	22924780	3.36966
chr2L	22981621	22982050	430	42	42	0	1.00396e-17	2.51464e-17	up	22981910	3.11587
chr2L	23068191	23068690	500	49	48	0	1.4916e-15	3.49349e-15	up	23068370	2.58837
chr2L	23075361	23075820	460	45	45	0	1.26716e-12	2.74744e-12	up	23075570	2.73211
chr2L	23174161	23174690	530	52	52	0	3.38673e-19	8.88156e-19	up	23174530	2.98071
chr2L	23174731	23174840	110	10	10	0	2.43507e-10	4.97594e-10	up	23174790	2.6576
chr2L	23175931	23176470	540	53	53	0	1.20408e-16	2.92292e-16	up	23176090	2.88739
chr2L	23311601	23311880	280	27	27	0	1.28515e-13	2.85471e-13	up	23311730	2.95339
chr2L	23313401	23313670	270	26	26	0	1.96838e-20	5.37898e-20	up	23313620	3.32998
chr2L	23315181	23315230	50	4	4	0	0.00539917	0.00794171	up	23315210	1.20763
chr2R	28371	28470	100	8	8	0	6.99125e-17	1.70979e-16	up	28380	4.20147
chr2R	33911	34180	270	26	26	0	2.18988e-31	1.47142e-30	up	34080	4.49297
chr2R	326611	326800	190	15	15	0	0.00108986	0.0017048	up	326630	1.4731
chr2R	581791	581860	70	6	6	0	7.14405e-07	1.32328e-06	up	581800	2.26644
chr2R	951191	951350	160	15	15	0	1.98433e-09	3.96723e-09	up	951290	2.49042
chr2R	951741	951890	150	10	10	0	1.14081e-06	2.09648e-06	up	951790	2.14833
chr2R	1071371	1072010	640	63	63	0	1.0001e-19	2.67464e-19	up	1071810	3.3206
chr2R	1150741	1151180	440	43	43	0	2.94054e-51	3.1659e-49	up	1150940	6.67761
chr2R	1243201	1244000	800	79	79	0	3.96427e-63	6.82895e-60	up	1243820	11.7641
chr2R	1263791	1264610	820	80	80	0	1.22008e-28	5.52361e-28	up	1264290	3.90824
chr2R	1344961	1345570	610	60	60	0	5.36781e-21	1.49745e-20	up	1345330	3.08044
chr2R	1441031	1441110	80	7	7	0	0.000299457	0.000488901	up	1441060	1.53368
chr2R	1590251	1590760	510	50	43	0	0.000145574	0.000242612	up	1590550	1.53165
chr2R	2079561	2080120	560	55	55	0	5.36019e-40	1.30741e-38	up	2079950	5.02277
chr2R	2087731	2088030	300	29	29	0	4.86101e-34	5.19702e-33	up	2087860	4.83993
chr2R	2565211	2565800	590	58	58	0	2.69538e-21	7.60857e-21	up	2565400	3.0759
chr2R	2846521	2846910	390	38	38	0	1.06991e-12	2.32563e-12	up	2846790	2.50183
chr2R	2955061	2955510	450	44	44	0	2.93292e-43	1.05257e-41	up	2955240	5.31869
chr2R	2956261	2956280	20	1	1	0	2.75188e-08	5.31814e-08	up	2956270	2.40299
chr2R	2957251	2957580	330	32	32	0	6.07819e-41	1.66197e-39	up	2957480	6.02477
chr2R	3074531	3074800	270	26	26	0	1.047e-32	8.72353e-32	up	3074660	5.10543
chr2R	3500541	3500800	260	25	25	0	2.95381e-12	6.35542e-12	up	3500670	2.61592
chr2R	3501391	3501650	260	25	25	0	7.29932e-14	1.63325e-13	up	3501450	2.93037
chr2R	3775351	3775520	170	16	16	0	1.12202e-23	3.53268e-23	up	3775400	4.1723
chr2R	3943311	3943670	360	35	35	0	6.61036e-29	3.08595e-28	up	3943600	4.46169
chr2R	4012571	4013060	490	48	48	0	5.55806e-19	1.44766e-18	up	4012790	2.85208
chr2R	4013741	4013780	40	3	3	0	1.34325e-06	2.46358e-06	up	4013770	2.06698
chr2R	4013851	4014240	390	38	38	0	7.29925e-15	1.6768e-14	up	4013920	2.7306
chr2R	4130581	4131230	650	63	63	0	1.92809e-22	5.73763e-22	up	4131020	3.21496
chr2R	4187901	4188400	500	49	49	0	3.42932e-28	1.48428e-27	up	4188110	3.7395
chr2R	4242671	4243380	710	70	70	0	3.13229e-22	9.22944e-22	up	4243190	3.25134
chr2R	4261501	4261740	240	22	22	0	6.0022e-13	1.31254e-12	up	4261660	3.0513
chr2R	4272401	4272770	370	36	36	0	3.07844e-23	9.50357e-23	up	4272550	3.55045
chr2R	4319631	4320370	740	73	73	0	6.55418e-42	2.0528e-40	up	4319890	5.1574
chr2R	4324891	4324940	50	4	4	0	1.47516e-05	2.58938e-05	up	4324910	1.92373
chr2R	4470741	4471730	990	98	98	0	8.78654e-22	2.53427e-21	up	4471340	3.13724
chr2R	4516321	4516940	620	61	61	0	5.61985e-16	1.33622e-15	up	4516580	2.56115
chr2R	4544621	4544960	340	33	33	0	1.27412e-13	2.83068e-13	up	4544800	2.80596
chr2R	4546431	4546880	450	42	37	0	5.68186e-11	1.18013e-10	up	4546750	2.3713
chr2R	4595001	4595530	530	52	52	0	1.46438e-31	1.00903e-30	up	4595260	4.04265
chr2R	4615351	4615630	280	27	27	0	1.59758e-16	3.85709e-16	up	4615420	3.35395
chr2R	4618631	4619250	620	61	61	0	5.35379e-22	1.55754e-21	up	4618850	3.12483
chr2R	4671441	4672080	640	63	63	0	2.13248e-18	5.46036e-18	up	4671700	2.80685
chr2R	4728841	4729390	550	54	54	0	3.88282e-19	1.01593e-18	up	4728970	2.9578
chr2R	4730361	4730510	150	12	12	0	0.000185473	0.000307249	up	4730370	1.76026
chr2R	4744071	4744250	180	17	17	0	1.84695e-06	3.36767e-06	up	4744110	1.98858
chr2R	4782791	4783080	290	27	27	0	1.11039e-19	2.96671e-19	up	4782830	3.81509
chr2R	4788431	4789170	740	73	73	0	1.48693e-25	5.21541e-25	up	4788610	3.92187
chr2R	4824061	4824670	610	60	60	0	6.47647e-26	2.31583e-25	up	4824240	3.7791
chr2R	4827291	4827580	290	28	28	0	1.15116e-07	2.18877e-07	up	4827450	2.19498
chr2R	4828791	4829460	670	64	63	0	2.58397e-13	5.69846e-13	up	4829130	2.31965
chr2R	5088311	5088960	650	64	64	0	8.95171e-14	1.99553e-13	up	5088760	3.70603
chr2R	5090251	5090870	620	61	61	0	3.85229e-22	1.12769e-21	up	5090460	3.15752
chr2R	5122041	5122600	560	55	55	0	1.17172e-12	2.54292e-12	up	5122230	2.24421
chr2R	5122841	5122970	130	12	12	0	3.45613e-07	6.47221e-07	up	5122960	2.39965
chr2R	5123001	5123020	20	1	1	0	1.72123e-08	3.34796e-08	up	5123010	2.42886
chr2R	5123081	5123120	40	3	3	0	1.59863e-08	3.11344e-08	up	5123090	2.49723
chr2R	5128151	5128710	560	55	55	0	7.80124e-14	1.74386e-13	up	5128280	2.37231
chr2R	5141231	5141290	60	5	5	0	8.58028e-14	1.91428e-13	up	5141270	3.74113
chr2R	5141331	5141420	90	7	7	0	2.31929e-08	4.49602e-08	up	5141410	2.57804
chr2R	5143661	5143810	150	14	14	0	3.42262e-06	6.17371e-06	up	5143780	2.06927
chr2R	5144441	5144890	450	44	44	0	1.69314e-07	3.19939e-07	up	5144620	2.06786
chr2R	5250851	5251350	500	49	49	0	1.1658e-18	3.00298e-18	up	5251050	2.80458
chr2R	5259421	5259480	60	5	5	0	0.00173692	0.00266999	up	5259430	1.44023
chr2R	5260611	5260910	300	29	29	0	2.22017e-13	4.90716e-13	up	5260780	2.47759
chr2R	5293721	5294220	500	48	48	0	2.30314e-17	5.70752e-17	up	5293940	2.8841
chr2R	5306891	5307520	630	62	62	0	9.69349e-15	2.21867e-14	up	5307390	3.03043
chr2R	5340741	5341280	540	53	53	0	2.61369e-16	6.26639e-16	up	5341040	2.61674
chr2R	5350301	5350880	580	55	55	0	1.08784e-15	2.56135e-15	up	5350630	2.70238
chr2R	5363061	5363560	500	49	49	0	4.01404e-27	1.57465e-26	up	5363310	3.6231
chr2R	5416501	5416830	330	32	32	0	1.82492e-08	3.54813e-08	up	5416750	2.25666
chr2R	5604621	5605110	490	43	33	0	2.91864e-12	6.28073e-12	up	5604900	2.18443
chr2R	5608451	5608860	410	40	40	0	1.69538e-19	4.50347e-19	up	5608700	3.1783
chr2R	5652751	5653450	700	69	69	0	1.82932e-19	4.85647e-19	up	5652930	3.23677
chr2R	5653481	5653840	360	35	35	0	7.28787e-21	2.02366e-20	up	5653680	3.38447
chr2R	5662961	5663350	390	37	37	0	1.86554e-14	4.24311e-14	up	5663210	2.62377
chr2R	5663671	5664030	360	35	35	0	1.39341e-15	3.2663e-15	up	5663960	2.85822
chr2R	5664081	5664130	50	4	4	0	7.09964e-08	1.35776e-07	up	5664100	2.4258
chr2R	5668171	5668570	400	39	39	0	7.33392e-21	2.03603e-20	up	5668370	3.30836
chr2R	5671321	5672000	680	67	67	0	8.16602e-32	5.8582e-31	up	5671580	4.14417
chr2R	5676871	5677400	530	52	52	0	1.14805e-39	2.66801e-38	up	5677080	4.96547
chr2R	5677441	5677460	20	1	1	0	8.48267e-07	1.56723e-06	up	5677450	2.09764
chr2R	5690761	5691030	270	26	26	0	9.15926e-22	2.63593e-21	up	5690860	4.05157
chr2R	5692991	5693890	900	89	89	0	1.52233e-48	1.07586e-46	up	5693680	6.28574
chr2R	5695471	5695710	240	23	23	0	3.70985e-11	7.75216e-11	up	5695570	2.72775
chr2R	5697511	5698090	580	56	56	0	1.93026e-27	7.79399e-27	up	5697740	3.66935
chr2R	5701621	5702470	850	84	84	0	4.1716e-30	2.29039e-29	up	5702130	3.93648
chr2R	5752981	5754770	1790	178	178	0	7.60493e-30	3.99861e-29	up	5754440	4.00351
chr2R	5757351	5757990	640	63	63	0	5.03242e-24	1.61208e-23	up	5757470	3.46165
chr2R	5760211	5761070	860	85	85	0	4.78227e-33	4.25783e-32	up	5760880	4.27461
chr2R	5782631	5782770	140	8	8	0	2.6187e-06	4.74721e-06	up	5782640	2.05649
chr2R	5804361	5804940	580	54	50	0	8.51114e-09	1.67154e-08	up	5804650	1.80563
chr2R	5967541	5968060	520	51	51	0	2.42859e-24	7.93279e-24	up	5967860	3.39538
chr2R	5974121	5974650	530	52	52	0	6.08606e-23	1.85394e-22	up	5974460	3.22683
chr2R	5980551	5980860	310	30	30	0	3.01936e-24	9.80438e-24	up	5980710	3.7406
chr2R	5980911	5981250	340	33	33	0	7.82869e-25	2.62499e-24	up	5981030	3.98165
chr2R	5981351	5982250	900	88	88	0	2.4829e-28	1.09389e-27	up	5981860	3.73224
chr2R	6015421	6016540	1120	111	111	0	1.03489e-51	1.22946e-49	up	6016180	6.65847
chr2R	6016591	6016640	50	4	4	0	2.53827e-16	6.08662e-16	up	6016620	3.82362
chr2R	6016711	6017960	1250	122	122	0	9.23079e-47	5.12942e-45	up	6017000	5.86993
chr2R	6035381	6035980	600	56	56	0	4.31011e-08	8.28881e-08	up	6035610	2.32931
chr2R	6036121	6036860	740	73	73	0	7.91797e-33	6.74398e-32	up	6036380	4.23721
chr2R	6036941	6036960	20	1	1	0	0.00366157	0.00547053	up	6036950	1.17198
chr2R	6037551	6038060	510	50	50	0	5.00821e-35	6.31997e-34	up	6037740	5.30361
chr2R	6040041	6040620	580	57	57	0	4.37892e-15	1.01133e-14	up	6040390	2.55828
chr2R	6041771	6042890	1120	111	111	0	4.82733e-36	7.14387e-35	up	6042380	4.72099
chr2R	6050651	6051080	430	40	18	10	0.00603889	0.00884023	up	6051020	1.45981
chr2R	6076221	6077100	880	87	87	0	8.86522e-23	2.67685e-22	up	6076510	3.30111
chr2R	6085241	6086010	770	75	75	0	8.19811e-32	5.87816e-31	up	6085600	4.1241
chr2R	6088961	6089380	420	39	39	0	2.14872e-35	2.84179e-34	up	6089210	4.80827
chr2R	6150921	6151880	960	91	91	0	2.01054e-41	5.88264e-40	up	6151590	5.13651
chr2R	6152831	6153010	180	17	16	0	0.00144273	0.00223522	up	6152980	1.49903
chr2R	6153501	6153640	140	13	13	0	0.000282668	0.000462367	up	6153530	1.65553
chr2R	6156821	6157450	630	61	61	0	1.6059e-15	3.75736e-15	up	6157220	2.61987
chr2R	6162431	6162520	90	8	8	0	5.62814e-06	1.00651e-05	up	6162510	2.00213
chr2R	6168811	6169810	1000	98	98	0	7.90022e-29	3.651e-28	up	6169460	3.85004
chr2R	6171411	6171760	350	34	34	0	4.65242e-13	1.02045e-12	up	6171640	2.64816
chr2R	6190111	6190470	360	31	31	0	4.88152e-12	1.04379e-11	up	6190350	2.70098
chr2R	6213871	6214590	720	71	71	0	3.11021e-36	4.75713e-35	up	6214290	4.55401
chr2R	6214671	6214770	100	8	8	0	3.49287e-06	6.29877e-06	up	6214690	2.0213
chr2R	6228281	6228330	50	4	4	0	0.000186069	0.000308199	up	6228300	1.61938
chr2R	6241741	6242340	600	54	51	0	3.84204e-06	6.90945e-06	up	6241970	1.79251
chr2R	6266261	6266390	130	12	12	0	4.23353e-25	1.43984e-24	up	6266350	5.81508
chr2R	6267251	6267530	280	27	27	0	1.78948e-22	5.33554e-22	up	6267380	4.11853
chr2R	6451001	6451050	50	4	4	0	1.51465e-10	3.11172e-10	up	6451030	2.87628
chr2R	6451131	6451260	130	12	12	0	2.4339e-21	6.88598e-21	up	6451140	5.54828
chr2R	6459691	6460150	460	45	45	0	8.50025e-35	1.02307e-33	up	6459900	4.38097
chr2R	6494281	6494550	270	26	26	0	1.00371e-37	1.89742e-36	up	6494490	4.67863
chr2R	6500001	6500910	910	87	87	0	3.78314e-50	3.36358e-48	up	6500190	6.46236
chr2R	6501011	6501090	80	6	6	0	0.000640511	0.00102151	up	6501070	1.58324
chr2R	6545021	6545220	200	18	18	0	3.14569e-09	6.2528e-09	up	6545110	2.28673
chr2R	6590391	6590450	60	5	5	0	0.000152326	0.00025365	up	6590440	1.73742
chr2R	6612881	6614050	1170	116	114	0	1.46406e-26	5.47375e-26	up	6613730	3.70639
chr2R	6630051	6630650	600	58	56	0	1.38269e-15	3.24173e-15	up	6630240	2.64608
chr2R	6631401	6631820	420	41	41	0	2.16831e-09	4.32877e-09	up	6631570	2.33768
chr2R	6632161	6633490	1330	132	132	0	7.33947e-23	2.2264e-22	up	6633070	3.25393
chr2R	6635881	6636820	940	91	91	0	9.19209e-31	5.58045e-30	up	6636250	4.00757
chr2R	6648001	6648470	470	44	44	0	3.61528e-12	7.76045e-12	up	6648080	2.8014
chr2R	6648551	6648640	90	8	8	0	3.11221e-07	5.83926e-07	up	6648570	2.33418
chr2R	6652651	6653530	880	87	87	0	1.1696e-36	1.90299e-35	up	6652920	4.84758
chr2R	6656101	6656840	740	70	70	0	1.15175e-39	2.6721e-38	up	6656620	5.1035
chr2R	6656981	6657580	600	59	59	0	3.8374e-36	5.77959e-35	up	6657120	4.69335
chr2R	6661621	6662750	1130	112	99	0	1.40557e-26	5.26649e-26	up	6662240	3.64184
chr2R	6662931	6663600	670	66	36	0	0.00028348	0.000463587	up	6663180	1.49798
chr2R	6667881	6669230	1350	134	134	0	7.11224e-26	2.53856e-25	up	6668050	3.55716
chr2R	6673251	6673770	520	51	51	0	7.72873e-18	1.94325e-17	up	6673420	2.73165
chr2R	6675621	6676380	760	75	75	0	7.31361e-22	2.11697e-21	up	6675810	3.15938
chr2R	6696381	6697360	980	97	97	0	1.76288e-26	6.55184e-26	up	6696590	3.58876
chr2R	6697411	6697430	20	1	1	0	4.8598e-05	8.32479e-05	up	6697420	1.70368
chr2R	6715391	6716290	900	87	86	0	8.83886e-36	1.25576e-34	up	6715980	4.58899
chr2R	6741531	6742230	700	69	69	0	4.61985e-33	4.13955e-32	up	6741760	4.23524
chr2R	6746281	6746360	80	5	5	0	4.90594e-05	8.40173e-05	up	6746350	1.85546
chr2R	6748971	6749640	670	66	66	0	8.37394e-32	5.99487e-31	up	6749100	4.07534
chr2R	6756761	6757570	810	73	73	0	3.25846e-27	1.28926e-26	up	6757060	3.59354
chr2R	6758931	6759270	340	30	28	0	5.68426e-05	9.69731e-05	up	6759040	1.74064
chr2R	6760521	6760590	70	6	6	0	0.00388623	0.00579549	up	6760580	1.40326
chr2R	6798861	6799130	270	25	25	0	0.000660413	0.00105203	up	6798990	1.62086
chr2R	6799901	6800080	180	14	12	0	6.52309e-05	0.000110872	up	6799920	1.84402
chr2R	6807331	6807920	590	58	58	0	1.69984e-28	7.58598e-28	up	6807510	3.76775
chr2R	6809571	6810210	640	60	60	0	1.42483e-16	3.44846e-16	up	6809830	2.67632
chr2R	6810271	6811390	1120	111	111	0	1.76113e-31	1.20149e-30	up	6810910	4.07242
chr2R	6828141	6828470	330	32	26	0	2.73905e-07	5.14894e-07	up	6828160	2.47181
chr2R	6871551	6873330	1780	172	171	0	5.0746e-30	2.73176e-29	up	6873110	3.94191
chr2R	6878471	6878910	440	41	40	0	1.25773e-06	2.30857e-06	up	6878800	2.03717
chr2R	6891331	6891860	530	52	52	0	9.3071e-35	1.11531e-33	up	6891520	4.46719
chr2R	6918591	6918770	180	17	17	0	0.000353191	0.000573774	up	6918600	1.7662
chr2R	6922901	6923670	770	76	76	0	4.60427e-18	1.1651e-17	up	6923070	2.79523
chr2R	6970771	6972010	1240	123	103	4	3.05957e-28	1.33009e-27	up	6971790	3.80979
chr2R	6974971	6975350	380	37	37	0	2.86266e-16	6.85497e-16	up	6975020	3.33549
chr2R	6985371	6986240	870	86	86	0	7.99319e-31	4.89139e-30	up	6985670	4.00031
chr2R	6992661	6993030	370	36	36	0	1.29808e-23	4.07491e-23	up	6992890	3.61677
chr2R	6996151	6996510	360	35	32	0	6.28932e-09	1.23943e-08	up	6996320	2.02536
chr2R	7011711	7012860	1150	114	103	0	1.69825e-23	5.29732e-23	up	7011980	3.41978
chr2R	7021851	7021870	20	1	1	0	0.000143656	0.000239561	up	7021860	1.5855
chr2R	7024671	7025270	600	59	59	0	3.06891e-32	2.36536e-31	up	7025110	4.66144
chr2R	7038841	7039060	220	21	21	0	6.87869e-09	1.35441e-08	up	7038960	2.37805
chr2R	7039941	7040340	400	39	32	0	3.18802e-06	5.75431e-06	up	7040140	1.66513
chr2R	7048831	7049060	230	22	22	0	2.52668e-23	7.82651e-23	up	7048940	4.08349
chr2R	7061581	7062160	580	55	55	0	4.49481e-29	2.13523e-28	up	7061990	3.8242
chr2R	7063031	7063280	250	21	21	0	1.20957e-18	3.11514e-18	up	7063050	4.19803
chr2R	7069941	7071190	1250	124	124	0	6.47397e-38	1.25659e-36	up	7070290	4.76813
chr2R	7076001	7076160	160	15	15	0	6.62836e-16	1.57167e-15	up	7076080	3.50481
chr2R	7098231	7098730	500	46	38	0	2.00521e-17	4.97726e-17	up	7098380	2.99276
chr2R	7104501	7104850	350	34	34	0	4.47263e-22	1.3056e-21	up	7104700	3.53654
chr2R	7123401	7123540	140	13	13	0	1.11326e-12	2.41871e-12	up	7123520	3.07067
chr2R	7138011	7138490	480	47	47	0	2.05971e-46	1.07518e-44	up	7138240	6.19033
chr2R	7139461	7139870	410	39	39	0	5.45814e-27	2.11466e-26	up	7139770	4.47384
chr2R	7141821	7142380	560	55	55	0	1.28902e-37	2.40704e-36	up	7142110	5.13123
chr2R	7186541	7187170	630	62	62	0	6.3299e-46	3.10435e-44	up	7186730	5.72219
chr2R	7232501	7232950	450	44	44	0	9.66225e-41	2.56562e-39	up	7232770	5.07204
chr2R	7277911	7278920	1010	99	99	0	2.26372e-35	2.98244e-34	up	7278560	4.57679
chr2R	7300551	7301110	560	55	55	0	3.01213e-36	4.61736e-35	up	7300690	5.02371
chr2R	7317451	7317970	520	51	51	0	3.28391e-31	2.14279e-30	up	7317720	4.19513
chr2R	7352211	7352810	600	59	53	0	0.00286534	0.00432548	up	7352720	1.56036
chr2R	7373871	7374080	210	19	19	0	0.000767947	0.00121701	up	7374000	1.39578
chr2R	7380651	7381210	560	54	48	0	1.57805e-11	3.32932e-11	up	7381000	2.52893
chr2R	7386891	7387720	830	82	82	0	5.42784e-27	2.10411e-26	up	7387440	3.71828
chr2R	7395751	7396200	450	44	44	0	3.52615e-22	1.03523e-21	up	7395870	3.4195
chr2R	7406961	7408130	1170	116	116	0	7.16097e-32	5.18578e-31	up	7408040	4.11941
chr2R	7440421	7441040	620	61	61	0	3.65031e-28	1.57646e-27	up	7440720	3.77256
chr2R	7445611	7446120	510	50	50	0	6.06368e-24	1.93524e-23	up	7445790	3.68175
chr2R	7447311	7447720	410	40	40	0	1.29428e-28	5.85378e-28	up	7447500	3.7433
chr2R	7453851	7454650	800	79	79	0	6.36787e-59	4.4161e-56	up	7454090	8.38652
chr2R	7457601	7458130	530	52	52	0	1.24346e-16	3.01745e-16	up	7457870	2.63043
chr2R	7462851	7463750	900	89	89	0	2.05005e-30	1.18109e-29	up	7463520	3.94889
chr2R	7466291	7466310	20	1	1	0	0.000997165	0.00156764	up	7466300	1.36148
chr2R	7466371	7467190	820	79	79	0	1.02506e-20	2.83036e-20	up	7467030	3.06624
chr2R	7473271	7474790	1520	151	151	0	2.26807e-22	6.72466e-22	up	7473790	3.31922
chr2R	7477831	7477850	20	1	1	0	1.10781e-10	2.28475e-10	up	7477840	2.89488
chr2R	7478571	7479010	440	41	41	0	3.98576e-39	8.78616e-38	up	7478840	4.90077
chr2R	7489601	7490840	1240	123	120	0	3.61349e-18	9.16912e-18	up	7490190	3.23123
chr2R	7496101	7496580	480	47	47	0	3.68691e-28	1.59177e-27	up	7496370	3.70693
chr2R	7499681	7500390	710	67	67	0	1.83638e-30	1.06691e-29	up	7499980	4.05515
chr2R	7510061	7510390	330	32	32	0	7.7471e-16	1.83284e-15	up	7510270	3.03008
chr2R	7512591	7513110	520	50	50	0	3.31135e-22	9.74871e-22	up	7512870	3.70371
chr2R	7516121	7516460	340	31	31	0	8.5357e-30	4.4456e-29	up	7516340	4.07502
chr2R	7516531	7516670	140	13	13	0	1.65365e-18	4.24216e-18	up	7516570	3.77088
chr2R	7516721	7516760	40	3	3	0	0.000607125	0.000970176	up	7516730	1.47763
chr2R	7518951	7519440	490	48	48	0	1.96354e-16	4.7282e-16	up	7519230	2.86064
chr2R	7525461	7526150	690	68	68	0	1.54744e-31	1.06201e-30	up	7525900	4.05716
chr2R	7530701	7531220	520	51	51	0	0.00216633	0.00330653	up	7530940	1.30067
chr2R	7532751	7533860	1110	110	110	0	4.05819e-32	3.06598e-31	up	7533040	4.12618
chr2R	7539471	7540160	690	68	68	0	5.68289e-27	2.19803e-26	up	7539860	3.6169
chr2R	7565381	7566090	710	70	70	0	4.40154e-11	9.17387e-11	up	7565480	2.43292
chr2R	7566481	7567060	580	57	57	0	8.76841e-07	1.61829e-06	up	7566870	1.60437
chr2R	7589711	7590560	850	84	84	0	5.44757e-24	1.74305e-23	up	7589980	3.43947
chr2R	7617961	7618210	250	24	24	0	1.22048e-12	2.64707e-12	up	7618110	3.09108
chr2R	7620601	7621200	600	59	59	0	1.01096e-23	3.18956e-23	up	7621020	3.26606
chr2R	7623001	7623230	230	19	15	0	0.0014495	0.00224545	up	7623130	1.47177
chr2R	7635171	7635800	630	62	62	0	2.53884e-27	1.0115e-26	up	7635660	3.70039
chr2R	7653721	7654180	460	45	45	0	3.67419e-31	2.3783e-30	up	7653900	4.00456
chr2R	7655111	7655560	450	44	44	0	2.17532e-19	5.75505e-19	up	7655320	3.03229
chr2R	7663671	7663710	40	3	3	0	6.76796e-05	0.000114878	up	7663690	1.65833
chr2R	7668811	7669290	480	47	47	0	4.53482e-31	2.88524e-30	up	7669120	4.02676
chr2R	7674101	7674770	670	66	66	0	5.5858e-32	4.11647e-31	up	7674310	4.09517
chr2R	7676131	7676790	660	65	65	0	7.04934e-33	6.07168e-32	up	7676540	4.15401
chr2R	7698141	7699720	1580	149	149	0	1.28556e-26	4.83787e-26	up	7698840	3.7601
chr2R	7709411	7709760	350	30	30	0	6.7133e-25	2.25814e-24	up	7709530	3.8656
chr2R	7711841	7712210	370	36	36	0	1.04947e-29	5.40863e-29	up	7712010	4.00417
chr2R	7722811	7723400	590	54	36	0	0.00500986	0.00739433	up	7723330	1.3457
chr2R	7727211	7727470	260	25	25	0	3.86702e-30	2.13593e-29	up	7727300	4.36559
chr2R	7735041	7736410	1370	135	135	0	2.80527e-24	9.13286e-24	up	7736150	3.58913
chr2R	7758701	7759210	510	50	36	0	2.02114e-05	3.52351e-05	up	7758960	1.80862
chr2R	7774851	7775000	150	14	14	0	1.60443e-14	3.65345e-14	up	7774920	3.10053
chr2R	7779561	7779620	60	3	3	0	3.74698e-07	7.00925e-07	up	7779610	2.26195
chr2R	7783181	7783270	90	8	8	0	0.000556737	0.000891828	up	7783210	1.53358
chr2R	7785701	7786480	780	76	75	0	9.67247e-23	2.91549e-22	up	7786070	3.27277
chr2R	7791221	7791700	480	47	47	0	1.64056e-27	6.66918e-27	up	7791430	3.64009
chr2R	7792941	7793840	900	89	89	0	8.09391e-27	3.09495e-26	up	7793330	3.63789
chr2R	7805971	7806990	1020	101	98	0	4.63581e-28	1.98651e-27	up	7806540	3.74679
chr2R	7811871	7812740	870	86	86	0	1.47193e-33	1.43456e-32	up	7812330	4.4426
chr2R	7814961	7814990	30	2	2	0	0.000114981	0.000192697	up	7814980	1.6606
chr2R	7823381	7823810	430	42	42	0	7.41273e-28	3.10407e-27	up	7823590	3.86746
chr2R	7824931	7825690	760	75	75	0	2.1038e-25	7.30842e-25	up	7825510	3.59169
chr2R	7828451	7829250	800	79	79	0	3.91475e-35	5.00457e-34	up	7828650	4.42297
chr2R	7852371	7852630	260	25	25	0	1.17008e-13	2.60078e-13	up	7852500	2.77037
chr2R	7887211	7887300	90	8	8	0	6.49726e-14	1.45662e-13	up	7887270	3.77299
chr2R	7887351	7887370	20	1	1	0	1.08997e-07	2.07356e-07	up	7887360	2.27388
chr2R	7888151	7888610	460	45	30	0	2.49582e-06	4.52861e-06	up	7888530	1.91383
chr2R	7889331	7890130	800	79	79	0	5.33402e-42	1.69373e-40	up	7889640	6.15101
chr2R	7890161	7890180	20	1	1	0	5.96933e-09	1.17772e-08	up	7890170	2.54536
chr2R	7916151	7917540	1390	138	136	0	1.99984e-26	7.41252e-26	up	7916430	3.71036
chr2R	7924771	7925080	310	30	30	0	1.26359e-34	1.47572e-33	up	7925030	9.15785
chr2R	7930721	7931380	660	65	65	0	3.27896e-26	1.19607e-25	up	7931050	3.5541
chr2R	7931431	7931450	20	1	1	0	6.29115e-06	1.12202e-05	up	7931440	1.88573
chr2R	7932071	7932690	620	61	61	0	8.5506e-28	3.55677e-27	up	7932290	3.68933
chr2R	7938821	7939980	1160	110	110	0	9.76013e-14	2.17398e-13	up	7939340	2.48925
chr2R	7940401	7940910	510	50	50	0	8.39125e-48	5.4291e-46	up	7940680	5.91848
chr2R	7955261	7956450	1190	118	118	0	1.79321e-34	2.05935e-33	up	7956180	4.68137
chr2R	7959731	7960060	330	32	32	0	5.50712e-14	1.23766e-13	up	7960000	2.88615
chr2R	7961701	7962710	1010	100	100	0	1.25768e-31	8.73152e-31	up	7962080	4.18431
chr2R	7971631	7972730	1100	109	109	0	6.06029e-27	2.34006e-26	up	7972460	3.65714
chr2R	7983991	7984470	480	47	47	0	7.72643e-08	1.47578e-07	up	7984260	1.79122
chr2R	7989001	7990100	1100	109	109	0	7.30519e-30	3.84688e-29	up	7989740	3.96547
chr2R	8013131	8014840	1710	170	170	0	3.59253e-34	3.94806e-33	up	8014660	4.38391
chr2R	8051161	8052990	1830	182	151	0	3.38352e-41	9.55497e-40	up	8052830	5.33162
chr2R	8063111	8063270	160	11	11	0	5.94274e-13	1.29974e-12	up	8063220	3.55066
chr2R	8067491	8069320	1830	178	175	0	4.14311e-32	3.12343e-31	up	8067990	4.70855
chr2R	8079721	8080380	660	65	65	0	2.31533e-27	9.26469e-27	up	8080210	3.66347
chr2R	8081971	8083170	1200	119	119	0	6.26763e-30	3.3362e-29	up	8082430	3.93573
chr2R	8083201	8083220	20	1	1	0	2.98539e-06	5.39704e-06	up	8083210	1.97462
chr2R	8089161	8089370	210	20	20	0	7.3216e-20	1.96838e-19	up	8089320	4.0128
chr2R	8089401	8089640	240	23	23	0	2.16862e-19	5.73843e-19	up	8089560	3.79037
chr2R	8098361	8098900	540	53	53	0	1.27137e-20	3.49717e-20	up	8098700	3.11596
chr2R	8106081	8106620	540	53	53	0	1.18852e-26	4.48247e-26	up	8106400	3.54501
chr2R	8113831	8113860	30	2	2	0	0.000491598	0.000790331	up	8113840	1.5142
chr2R	8122421	8123260	840	81	81	0	1.01681e-24	3.38633e-24	up	8122950	3.41028
chr2R	8127081	8127720	640	59	59	0	1.38255e-19	3.68103e-19	up	8127420	3.01985
chr2R	8131011	8132520	1510	150	150	0	9.21082e-24	2.91401e-23	up	8131270	3.46772
chr2R	8137541	8137990	450	44	44	0	2.71591e-35	3.52097e-34	up	8137780	4.5621
chr2R	8152171	8152390	220	21	20	0	0.0047062	0.00697303	up	8152270	1.45162
chr2R	8154911	8155410	500	49	49	0	6.11821e-16	1.45246e-15	up	8155080	3.01633
chr2R	8156311	8156920	610	60	60	0	1.33365e-28	6.02194e-28	up	8156570	3.80388
chr2R	8163191	8163810	620	61	61	0	1.19099e-31	8.33346e-31	up	8163690	4.07534
chr2R	8164521	8165040	520	50	50	0	8.38065e-15	1.92105e-14	up	8164730	2.44792
chr2R	8167791	8168080	290	28	28	0	8.65236e-23	2.61487e-22	up	8167900	3.74794
chr2R	8170031	8170480	450	44	44	0	2.82174e-28	1.23214e-27	up	8170320	3.76014
chr2R	8173271	8174660	1390	136	119	0	1.45258e-33	1.4177e-32	up	8173660	4.33738
chr2R	8236781	8238120	1340	129	117	2	6.59322e-29	3.07899e-28	up	8237890	3.85893
chr2R	8251391	8251920	530	52	52	0	9.74191e-34	9.84262e-33	up	8251850	4.22705
chr2R	8305061	8305080	20	1	1	0	6.52716e-11	1.35305e-10	up	8305070	2.92059
chr2R	8340321	8340440	120	10	10	0	2.27297e-08	4.40746e-08	up	8340400	2.37163
chr2R	8383581	8383930	350	34	34	0	8.48636e-19	2.19543e-18	up	8383770	3.15593
chr2R	8394241	8394910	670	66	66	0	5.06819e-51	5.29127e-49	up	8394680	6.47177
chr2R	8396431	8397320	890	88	88	0	2.39816e-35	3.14155e-34	up	8397040	4.5881
chr2R	8413221	8413700	480	46	46	0	1.02245e-34	1.21259e-33	up	8413510	4.35154
chr2R	8420411	8421260	850	83	83	0	1.07093e-34	1.26357e-33	up	8420680	4.48627
chr2R	8435031	8435210	180	17	17	0	3.00049e-25	1.02937e-24	up	8435130	4.85447
chr2R	8518731	8519340	610	60	60	0	6.68008e-36	9.6396e-35	up	8518920	4.49612
chr2R	8542931	8542950	20	1	1	0	1.74604e-07	3.2971e-07	up	8542940	2.19852
chr2R	8572471	8573110	640	63	63	0	5.98321e-25	2.016e-24	up	8572540	3.53363
chr2R	8599301	8599320	20	1	1	0	0.000993644	0.001563	up	8599310	1.36161
chr2R	8599411	8600700	1290	126	126	0	6.69756e-35	8.25573e-34	up	8600380	4.42735
chr2R	8614371	8614950	580	57	57	0	4.00022e-29	1.91148e-28	up	8614690	3.81768
chr2R	8615021	8615160	140	13	13	0	0.00147957	0.00229049	up	8615030	1.50857
chr2R	8624971	8625010	40	3	3	0	0.00196692	0.00301145	up	8625000	1.40148
chr2R	8625091	8625110	20	1	1	0	2.91828e-06	5.2778e-06	up	8625100	1.97703
chr2R	8625181	8625290	110	10	10	0	9.1811e-15	2.10209e-14	up	8625250	3.4906
chr2R	8625331	8625670	340	33	33	0	6.53787e-25	2.20128e-24	up	8625500	4.14572
chr2R	8627381	8628150	770	76	76	0	1.56621e-23	4.89432e-23	up	8627620	3.44219
chr2R	8631571	8632430	860	85	85	0	1.01335e-23	3.19638e-23	up	8631770	3.30064
chr2R	8647431	8647490	60	5	5	0	0.003286	0.00493885	up	8647440	1.40161
chr2R	8647761	8648010	250	21	20	0	0.00343684	0.00515937	up	8647840	1.29211
chr2R	8648701	8648870	170	16	16	0	7.38613e-05	0.000125108	up	8648800	1.68122
chr2R	8665051	8666330	1280	127	124	0	1.0082e-34	1.19879e-33	up	8665320	4.37344
chr2R	8683211	8683230	20	1	1	0	0.000264372	0.000433264	up	8683220	1.50614
chr2R	8715501	8716450	950	94	94	0	4.42045e-45	1.99732e-43	up	8716190	5.60637
chr2R	8723241	8723330	90	8	8	0	5.61415e-05	9.58007e-05	up	8723320	1.81077
chr2R	8723361	8724770	1410	138	132	0	1.95778e-30	1.13219e-29	up	8723850	3.98702
chr2R	8725571	8725590	20	1	1	0	1.02525e-05	1.81374e-05	up	8725580	1.8517
chr2R	8733131	8734740	1610	159	153	0	1.37748e-22	4.12585e-22	up	8734070	3.21714
chr2R	8759471	8760190	720	71	71	0	1.1641e-38	2.4455e-37	up	8759650	4.89912
chr2R	8797371	8797390	20	1	1	0	0.00242096	0.00368044	up	8797380	1.23324
chr2R	8797511	8798620	1110	110	110	0	1.03538e-13	2.30324e-13	up	8798100	2.77578
chr2R	8804661	8805190	530	52	27	4	2.52772e-05	4.38777e-05	up	8804730	1.77936
chr2R	8808431	8808910	480	47	47	0	4.15513e-39	9.13266e-38	up	8808650	4.8342
chr2R	8862541	8862570	30	2	2	0	0.000103749	0.000174192	up	8862560	1.6965
chr2R	8862621	8862800	180	17	17	0	2.41194e-06	4.37874e-06	up	8862630	2.17193
chr2R	8891201	8892010	810	80	80	0	3.63978e-24	1.17608e-23	up	8891550	3.50418
chr2R	8893241	8893300	60	5	5	0	5.5847e-06	9.98867e-06	up	8893270	2.03951
chr2R	8893341	8893870	530	52	52	0	1.10435e-32	9.16809e-32	up	8893500	4.14326
chr2R	8899941	8900530	590	58	58	0	3.89308e-34	4.25123e-33	up	8900140	4.30174
chr2R	8901141	8901550	410	40	40	0	2.91788e-26	1.06945e-25	up	8901340	3.61176
chr2R	8906771	8907780	1010	100	100	0	2.21271e-25	7.67321e-25	up	8907030	3.54128
chr2R	8913231	8913330	100	9	9	0	1.00103e-07	1.90673e-07	up	8913300	2.31762
chr2R	8913421	8914910	1490	146	146	0	3.49802e-28	1.51259e-27	up	8914620	4.15058
chr2R	8920171	8920370	200	16	16	0	0.000526963	0.000845902	up	8920280	1.46134
chr2R	8922401	8923110	710	70	70	0	5.1253e-10	1.03763e-09	up	8922840	2.00029
chr2R	8925281	8926020	740	70	60	0	0.00100278	0.00157593	up	8925770	1.17274
chr2R	8927841	8928460	620	61	61	0	4.99474e-12	1.0675e-11	up	8928310	2.18826
chr2R	8939671	8940040	370	36	36	0	1.06097e-31	7.49036e-31	up	8939850	4.04368
chr2R	8942951	8943360	410	40	40	0	2.67503e-25	9.21844e-25	up	8943150	3.51072
chr2R	8947131	8947670	540	53	53	0	3.52143e-31	2.28586e-30	up	8947510	3.99658
chr2R	8950811	8952570	1760	175	175	0	3.69589e-31	2.38898e-30	up	8951480	4.21222
chr2R	8968041	8968460	420	41	41	0	2.30494e-10	4.71421e-10	up	8968190	2.14799
chr2R	8992201	8992820	620	61	61	0	3.29449e-32	2.52511e-31	up	8992350	4.352
chr2R	9006741	9007120	380	37	35	0	4.26396e-34	4.61237e-33	up	9007000	4.44582
chr2R	9039451	9039870	420	41	41	0	4.35989e-30	2.37767e-29	up	9039670	3.97337
chr2R	9056051	9056320	270	26	26	0	8.14288e-25	2.72636e-24	up	9056210	4.28535
chr2R	9059771	9060440	670	66	60	0	2.05461e-16	4.94319e-16	up	9060130	2.97104
chr2R	9061801	9062120	320	31	31	0	5.25014e-40	1.28741e-38	up	9062010	6.19848
chr2R	9062201	9062260	60	5	5	0	1.33429e-14	3.04686e-14	up	9062210	3.82294
chr2R	9067461	9067620	160	15	15	0	2.80533e-10	5.71813e-10	up	9067490	2.77249
chr2R	9087541	9088050	510	50	50	0	2.05284e-16	4.9398e-16	up	9087890	2.6867
chr2R	9092761	9093460	700	68	67	0	1.53675e-09	3.08088e-09	up	9092970	1.94153
chr2R	9094411	9095580	1170	115	114	0	2.52667e-51	2.7635e-49	up	9094700	6.6128
chr2R	9098261	9098780	520	50	50	0	8.99655e-24	2.84753e-23	up	9098580	3.60826
chr2R	9102971	9103520	550	54	54	0	7.06511e-30	3.72757e-29	up	9103250	3.89887
chr2R	9109511	9110070	560	54	54	0	1.04495e-12	2.27173e-12	up	9109840	2.3922
chr2R	9110481	9111040	560	55	55	0	3.41485e-26	1.2453e-25	up	9110720	3.52802
chr2R	9113781	9114480	700	69	69	0	1.69014e-33	1.62994e-32	up	9114250	5.08779
chr2R	9115841	9116890	1050	104	104	0	1.58969e-30	9.32632e-30	up	9116610	4.01438
chr2R	9121761	9122360	600	59	59	0	3.04281e-30	1.70946e-29	up	9122040	3.92338
chr2R	9131601	9132820	1220	119	119	0	3.76429e-37	6.56655e-36	up	9132050	4.70122
chr2R	9137391	9137490	100	6	6	0	0.000890565	0.00140615	up	9137400	1.58197
chr2R	9137561	9138360	800	78	78	0	4.81179e-27	1.8732e-26	up	9138120	3.67213
chr2R	9143711	9144190	480	47	47	0	4.56146e-25	1.54755e-24	up	9143920	3.42319
chr2R	9144901	9145490	590	58	58	0	1.54049e-29	7.79066e-29	up	9145250	3.8773
chr2R	9165481	9165870	390	35	35	0	2.49463e-28	1.09871e-27	up	9165690	3.74814
chr2R	9167351	9167640	290	28	28	0	3.50594e-20	9.5053e-20	up	9167490	3.31892
chr2R	9177031	9177720	690	68	68	0	3.6397e-24	1.17608e-23	up	9177570	3.42029
chr2R	9177781	9177830	50	4	4	0	1.20901e-08	2.36231e-08	up	9177820	2.54608
chr2R	9182911	9183650	740	73	73	0	7.99457e-36	1.14051e-34	up	9183250	4.51996
chr2R	9186061	9186720	660	63	63	0	1.31151e-17	3.2707e-17	up	9186340	2.76056
chr2R	9191701	9192360	660	62	62	0	6.01006e-29	2.82678e-28	up	9192260	3.79388
chr2R	9206941	9207840	900	89	89	0	7.28905e-24	2.31826e-23	up	9207090	3.33441
chr2R	9247051	9247590	540	52	44	0	0.00233685	0.00355689	up	9247270	1.13304
chr2R	9251511	9251530	20	1	1	0	5.81098e-06	1.0384e-05	up	9251520	1.89312
chr2R	9251681	9252450	770	76	76	0	9.0461e-34	9.20711e-33	up	9251920	4.27069
chr2R	9284371	9284630	260	23	17	0	0.00619676	0.00906363	up	9284620	1.48237
chr2R	9284671	9285520	850	84	84	0	2.54643e-28	1.12009e-27	up	9285010	3.74497
chr2R	9286321	9287050	730	72	72	0	3.24361e-26	1.1838e-25	up	9286840	3.68199
chr2R	9291271	9292090	820	81	81	0	7.70835e-11	1.59431e-10	up	9291530	2.06774
chr2R	9292321	9292750	430	37	28	0	0.000292486	0.000477917	up	9292400	1.61466
chr2R	9308391	9309190	800	79	79	0	3.4494e-22	1.01378e-21	up	9308990	3.15337
chr2R	9351641	9352100	460	45	34	0	3.88719e-06	6.98883e-06	up	9351970	1.98143
chr2R	9369251	9369860	610	60	60	0	8.77204e-14	1.95611e-13	up	9369680	2.36283
chr2R	9376571	9376890	320	31	26	0	0.0045787	0.00678996	up	9376820	1.33498
chr2R	9398411	9399250	840	83	83	0	1.98468e-27	8.00201e-27	up	9399050	3.77515
chr2R	9399991	9400480	490	48	48	0	1.08632e-28	4.94569e-28	up	9400330	3.89667
chr2R	9401651	9401910	260	25	25	0	2.70253e-25	9.31088e-25	up	9401750	4.6939
chr2R	9408871	9409920	1050	104	78	0	0.000378334	0.000613391	up	9409480	1.31382
chr2R	9423831	9424440	610	57	57	0	2.64738e-29	1.29512e-28	up	9423890	4.3275
[truncated: 6,809 more rows]
