# Supplementary material for: Essential role of Cp190 in physical and regulatory boundary formation
Source: Sci Adv. 2022 May 13;8(19):eabl8834. doi: 10.1126/sciadv.abl8834 (PMC9106302; doi:10.1126/sciadv.abl8834)
Supplement: Supplementary file 2 — Data S1 to S15 [file sciadv.abl8834_data_files_s1_to_s15.zip › sciadv.abl8834_data_file_s11.xlsx]

## Sheet: Sheet1
chr	start	end	width	nWindows	logFC.up	logFC.down	PValue	FDR	direction	best.pos	best.logFC
chr2L	17931	19270	1340	133	132	0	1.34052e-15	3.02096e-14	up	18730	4.11322
chr2L	21131	22020	890	88	88	0	7.85435e-19	3.59657e-17	up	21460	4.66345
chr2L	35441	35870	430	42	42	0	2.40625e-17	8.13402e-16	up	35690	4.66015
chr2L	71891	74390	2500	249	247	0	2.70608e-23	2.70881e-21	up	72280	5.5236
chr2L	80131	80350	220	21	21	0	1.40492e-05	3.2943e-05	up	80240	2.08917
chr2L	94591	94930	340	33	32	0	6.14249e-05	0.000137228	up	94730	2.0035
chr2L	102071	102650	580	56	56	0	2.27225e-12	1.65772e-11	up	102210	3.57633
chr2L	106531	107010	480	47	47	0	5.75341e-09	1.86856e-08	up	106830	2.87389
chr2L	107551	108340	790	77	68	0	1.48627e-09	5.25094e-09	up	107950	3.12101
chr2L	109051	109470	420	41	36	0	0.000142936	0.000310155	up	109310	1.96139
chr2L	114431	114880	450	44	44	0	8.35949e-11	3.80494e-10	up	114460	3.74076
chr2L	122271	122650	380	37	37	0	2.26207e-14	3.4124e-13	up	122420	4.01555
chr2L	130661	131190	530	51	46	0	6.3166e-05	0.00014085	up	130970	1.9391
chr2L	131371	132300	930	90	86	0	2.72918e-06	6.75909e-06	up	132040	2.33168
chr2L	142991	143560	570	56	56	0	7.06702e-09	2.26724e-08	up	143170	2.8843
chr2L	153151	153510	360	35	35	0	5.23063e-09	1.70995e-08	up	153290	2.77146
chr2L	182461	183270	810	80	78	0	4.31979e-10	1.67764e-09	up	182690	3.23425
chr2L	203441	204080	640	62	62	0	1.30287e-08	4.0172e-08	up	203710	2.80441
chr2L	250381	251430	1050	103	102	0	2.10817e-16	6.03611e-15	up	251110	4.23999
chr2L	252181	252620	440	43	43	0	1.13949e-12	9.06604e-12	up	252440	3.55595
chr2L	271591	271990	400	38	38	0	1.75154e-07	4.77266e-07	up	271710	2.56259
chr2L	273661	273870	210	20	20	0	0.00247664	0.00471764	up	273680	1.75331
chr2L	276981	277720	740	72	72	0	1.95824e-11	1.06058e-10	up	277290	3.36347
chr2L	283011	283580	570	56	56	0	9.23059e-09	2.91074e-08	up	283450	2.83688
chr2L	285381	286110	730	72	72	0	1.95955e-13	2.05553e-12	up	285800	3.76198
chr2L	291781	292620	840	80	80	0	1.01737e-06	2.61284e-06	up	292380	2.37967
chr2L	294481	295460	980	97	97	0	8.8631e-14	1.07259e-12	up	295020	3.80672
chr2L	297231	298590	1360	129	123	0	7.83859e-14	9.64917e-13	up	297850	3.86791
chr2L	305331	306150	820	81	79	0	2.65908e-12	1.90021e-11	up	305680	3.50978
chr2L	395251	395990	740	71	65	0	4.50063e-06	1.09406e-05	up	395580	2.39861
chr2L	403671	404420	750	74	74	0	2.48861e-11	1.30632e-10	up	403970	3.47071
chr2L	414531	415320	790	78	78	0	3.97466e-15	7.44917e-14	up	414810	4.02368
chr2L	419381	420260	880	85	85	0	3.32771e-12	2.30777e-11	up	419540	3.43075
chr2L	421161	421830	670	66	66	0	2.55388e-13	2.5684e-12	up	421700	3.73375
chr2L	452731	453350	620	59	59	0	7.84084e-09	2.49874e-08	up	453200	2.76306
chr2L	454231	454990	760	75	75	0	2.36552e-11	1.25291e-10	up	454920	3.25083
chr2L	455171	455800	630	62	62	0	3.72331e-13	3.53004e-12	up	455250	3.72351
chr2L	455831	455900	70	4	4	0	0.000103853	0.000227877	up	455840	1.98482
chr2L	489861	491080	1220	118	117	0	0.000209531	0.000447959	up	490620	2.05885
chr2L	542141	542870	730	72	64	0	1.31608e-07	3.63519e-07	up	542560	2.62244
chr2L	544441	544990	550	54	54	0	4.47942e-08	1.29925e-07	up	544500	2.50589
chr2L	559011	559620	610	60	60	0	7.11616e-07	1.85301e-06	up	559220	2.39345
chr2L	559661	559740	80	5	5	0	0.00421208	0.00780576	up	559700	1.44788
chr2L	560171	560570	400	39	39	0	6.97994e-08	1.98572e-07	up	560460	2.66965
chr2L	563921	564370	450	44	44	0	4.75148e-10	1.8277e-09	up	564090	3.10012
chr2L	567931	568550	620	61	61	0	1.05772e-11	6.19986e-11	up	568340	3.45827
chr2L	574101	574660	560	55	54	0	3.87306e-08	1.13151e-07	up	574500	2.7941
chr2L	602131	602980	850	84	84	0	1.33001e-05	3.12206e-05	up	602260	2.1018
chr2L	739901	740600	700	69	69	0	4.63424e-23	4.46582e-21	up	740180	5.3612
chr2L	741611	742090	480	47	47	0	6.18086e-05	0.000138014	up	741790	1.99016
chr2L	745651	746190	540	53	53	0	2.18713e-09	7.54339e-09	up	745940	2.93692
chr2L	750361	750720	360	35	35	0	2.50996e-05	5.77636e-05	up	750580	2.0088
chr2L	810521	810540	20	1	1	0	0.000394216	0.000820917	up	810530	1.61011
chr2L	811431	811750	320	31	31	0	5.13495e-14	6.77299e-13	up	811470	3.9172
chr2L	815801	816160	360	35	35	0	8.21677e-07	2.12759e-06	up	815940	2.3274
chr2L	819411	820160	750	74	74	0	8.62269e-10	3.15335e-09	up	820010	3.00293
chr2L	820961	822170	1210	120	120	0	2.22115e-07	6.01041e-07	up	821390	2.57761
chr2L	825621	827070	1450	144	144	0	6.15279e-11	2.90327e-10	up	825770	3.22692
chr2L	850671	851570	900	89	89	0	6.72194e-09	2.16514e-08	up	851050	2.91675
chr2L	852501	853080	580	57	50	0	9.72561e-05	0.000213874	up	852670	1.98678
chr2L	855011	855800	790	78	71	0	0.000944659	0.00189947	up	855360	1.76646
chr2L	869651	870130	480	47	47	0	9.43234e-08	2.64093e-07	up	869940	2.63424
chr2L	870181	872130	1950	193	193	0	1.08539e-15	2.53447e-14	up	870310	4.43761
chr2L	1006251	1008150	1900	189	85	18	3.60951e-05	8.21603e-05	up	1006510	2.19381
chr2L	1047891	1049610	1720	171	141	0	1.26204e-05	2.9679e-05	up	1049050	2.2757
chr2L	1056501	1056650	150	13	13	0	0.00200299	0.00386616	up	1056570	1.62017
chr2L	1077391	1078230	840	83	81	0	5.7924e-11	2.75293e-10	up	1077790	3.30121
chr2L	1080761	1081100	340	33	33	0	1.7882e-08	5.41661e-08	up	1080920	2.67687
chr2L	1082801	1082990	190	18	18	0	0.000477419	0.000987017	up	1082840	1.68505
chr2L	1086731	1086960	230	22	22	0	1.49195e-07	4.09123e-07	up	1086820	2.53398
chr2L	1107971	1108820	850	81	81	0	4.9462e-13	4.43852e-12	up	1108310	3.65258
chr2L	1118271	1118310	40	3	3	0	7.7578e-08	2.193e-07	up	1118300	2.74744
chr2L	1128681	1129490	810	80	80	0	2.73306e-10	1.1046e-09	up	1128980	3.19622
chr2L	1134411	1134610	200	19	16	0	9.27071e-06	2.20141e-05	up	1134480	2.00742
chr2L	1142521	1143080	560	55	55	0	1.49519e-07	4.09835e-07	up	1142820	2.63925
chr2L	1143141	1143230	90	8	8	0	0.00463966	0.00855885	up	1143210	1.45622
chr2L	1147641	1147980	340	33	33	0	1.46007e-08	4.47412e-08	up	1147750	2.70651
chr2L	1150491	1150960	470	46	46	0	8.57436e-09	2.71707e-08	up	1150770	2.89305
chr2L	1156301	1156850	550	54	51	0	4.3107e-06	1.04868e-05	up	1156550	2.15412
chr2L	1157521	1158860	1340	132	131	0	5.97491e-10	2.25597e-09	up	1158160	3.04236
chr2L	1166211	1166750	540	52	52	0	1.51873e-07	4.16023e-07	up	1166380	2.55638
chr2L	1169741	1170390	650	64	64	0	3.69346e-08	1.08124e-07	up	1170240	2.7241
chr2L	1172561	1173270	710	70	70	0	0.00056327	0.00115839	up	1172740	1.80587
chr2L	1177361	1177930	570	55	55	0	8.20801e-09	2.60931e-08	up	1177730	2.86246
chr2L	1183781	1184240	460	45	45	0	4.6828e-08	1.3555e-07	up	1184100	2.60518
chr2L	1185711	1185830	120	11	11	0	2.24715e-06	5.59751e-06	up	1185760	2.40939
chr2L	1255721	1256400	680	67	64	0	0.00428032	0.0079254	up	1255900	1.66637
chr2L	1346041	1346390	350	34	34	0	5.60624e-11	2.67331e-10	up	1346240	3.30666
chr2L	1362061	1362740	680	67	67	0	1.8411e-14	2.85404e-13	up	1362270	3.95167
chr2L	1491651	1492630	980	97	97	0	9.85311e-11	4.40406e-10	up	1492470	3.21077
chr2L	1502721	1503110	390	38	38	0	6.97336e-08	1.98516e-07	up	1502990	2.58017
chr2L	1610921	1611710	790	77	76	0	2.63472e-10	1.06887e-09	up	1611120	3.24639
chr2L	1639561	1639580	20	1	1	0	1.53495e-05	3.59073e-05	up	1639570	2.03129
chr2L	1669751	1670040	290	28	27	0	0.00144008	0.00283106	up	1669930	1.54522
chr2L	1704591	1705170	580	56	56	0	2.47648e-15	5.03604e-14	up	1704740	4.13419
chr2L	1710171	1710700	530	52	52	0	1.96767e-10	8.1963e-10	up	1710340	3.14834
chr2L	1715631	1716200	570	56	56	0	1.08919e-15	2.53876e-14	up	1715970	4.12591
chr2L	1724101	1724740	640	63	63	0	5.68819e-20	3.09922e-18	up	1724560	5.10538
chr2L	1727451	1729000	1550	154	150	0	3.17224e-11	1.62359e-10	up	1728690	3.42026
chr2L	1732091	1732710	620	61	61	0	4.81369e-10	1.84723e-09	up	1732420	3.17012
chr2L	1751941	1752370	430	42	42	0	1.3437e-06	3.41358e-06	up	1752000	2.23981
chr2L	1836161	1836690	530	52	48	0	2.55534e-05	5.87346e-05	up	1836540	2.07498
chr2L	1884231	1884990	760	75	75	0	7.15509e-14	8.96156e-13	up	1884660	3.7801
chr2L	1885411	1885550	140	13	13	0	0.00178766	0.00347548	up	1885530	1.72304
chr2L	1909261	1909380	120	9	9	0	4.29328e-05	9.70913e-05	up	1909350	2.14276
chr2L	1909591	1909610	20	1	1	0	1.6078e-06	4.05735e-06	up	1909600	2.30483
chr2L	1909641	1910150	510	49	49	0	2.57339e-12	1.8492e-11	up	1909790	3.3607
chr2L	1973801	1974420	620	61	58	0	0.0031705	0.00595673	up	1973930	1.67495
chr2L	1979371	1979630	260	24	24	0	4.70663e-10	1.81261e-09	up	1979510	3.20058
chr2L	1980491	1981360	870	86	86	0	3.28973e-10	1.3087e-09	up	1980860	3.14812
chr2L	2006131	2007030	900	87	79	0	1.25528e-07	3.47806e-07	up	2006780	2.61298
chr2L	2009511	2010560	1050	104	104	0	3.31e-11	1.68608e-10	up	2009700	3.30533
chr2L	2010661	2010680	20	1	1	0	0.000127106	0.000276923	up	2010670	1.77032
chr2L	2037281	2038230	950	94	91	0	0.000562253	0.00115648	up	2038130	1.96249
chr2L	2045251	2045660	410	40	40	0	9.21224e-11	4.14776e-10	up	2045360	3.13973
chr2L	2109751	2110880	1130	112	105	0	4.71762e-14	6.30628e-13	up	2110440	3.96385
chr2L	2129971	2131030	1060	105	97	0	0.000326761	0.000685757	up	2130150	1.8918
chr2L	2144961	2145450	490	48	48	0	3.59098e-11	1.80557e-10	up	2145100	3.25479
chr2L	2147061	2147670	610	60	60	0	1.41687e-09	5.01948e-09	up	2147530	2.942
chr2L	2151601	2152120	520	50	50	0	1.59248e-15	3.48536e-14	up	2151670	4.22166
chr2L	2212531	2212680	150	14	14	0	7.36125e-06	1.75964e-05	up	2212660	2.09895
chr2L	2213771	2214460	690	68	68	0	1.09006e-10	4.83046e-10	up	2214250	3.28469
chr2L	2216161	2216370	210	20	20	0	4.8995e-08	1.41537e-07	up	2216270	2.69595
chr2L	2217011	2217530	520	51	51	0	8.97077e-11	4.05601e-10	up	2217330	3.31566
chr2L	2220411	2221370	960	95	95	0	3.90588e-12	2.6476e-11	up	2220750	3.51706
chr2L	2221691	2222230	540	53	36	2	0.00178136	0.00346373	up	2221990	1.68454
chr2L	2226041	2226770	730	71	71	0	6.91383e-11	3.21955e-10	up	2226500	3.35856
chr2L	2236681	2237200	520	51	51	0	4.54333e-13	4.16143e-12	up	2236950	3.6816
chr2L	2357191	2357860	670	66	66	0	2.21606e-12	1.62591e-11	up	2357650	3.58621
chr2L	2364191	2365740	1550	154	153	0	1.20136e-10	5.26047e-10	up	2365260	3.25391
chr2L	2375491	2376610	1120	111	108	0	2.23309e-10	9.18924e-10	up	2375920	3.21545
chr2L	2380561	2381290	730	72	72	0	9.98725e-11	4.45938e-10	up	2380880	3.27404
chr2L	2382821	2383430	610	60	60	0	3.43733e-11	1.73859e-10	up	2383040	3.42372
chr2L	2420351	2420920	570	56	56	0	9.6056e-12	5.7081e-11	up	2420430	3.39624
chr2L	2492421	2493500	1080	107	107	0	2.21628e-11	1.17822e-10	up	2492880	3.36062
chr2L	2574741	2575390	650	64	64	0	3.36841e-16	9.11872e-15	up	2575170	4.26026
chr2L	2576721	2577070	350	34	29	0	0.00299733	0.0056569	up	2576920	1.57015
chr2L	2579881	2580490	610	60	60	0	3.25493e-11	1.66064e-10	up	2579980	3.30021
chr2L	2585061	2585850	790	78	76	0	7.48493e-05	0.000166127	up	2585620	2.06424
chr2L	2677501	2677930	430	42	39	0	4.24044e-06	1.03258e-05	up	2677650	2.26355
chr2L	2724271	2725030	760	75	75	0	2.24786e-18	9.45492e-17	up	2724660	4.57358
chr2L	2739611	2740300	690	68	68	0	1.82106e-07	4.95477e-07	up	2740070	2.60842
chr2L	2744791	2745260	470	46	46	0	2.0004e-09	6.9364e-09	up	2744950	2.84261
chr2L	2748321	2748930	610	60	60	0	1.29017e-11	7.37932e-11	up	2748660	3.33089
chr2L	2757441	2758430	990	97	61	5	8.74115e-11	3.96747e-10	up	2758390	3.38855
chr2L	2758471	2758680	210	20	20	0	0.000672386	0.00137316	up	2758570	1.71519
chr2L	2759511	2760140	630	62	62	0	3.24099e-12	2.25855e-11	up	2759850	3.47842
chr2L	2765551	2766450	900	89	87	0	6.81909e-10	2.53653e-09	up	2766270	3.14363
chr2L	2767531	2768100	570	56	56	0	2.04792e-12	1.51592e-11	up	2767770	3.55667
chr2L	2769741	2770340	600	59	59	0	9.85471e-12	5.83198e-11	up	2770140	3.42281
chr2L	2799801	2800730	930	92	91	0	4.27845e-06	1.04123e-05	up	2800440	2.3803
chr2L	2815581	2816130	550	54	54	0	9.00167e-10	3.2771e-09	up	2815920	3.07589
chr2L	2855531	2856460	930	92	92	0	1.90795e-12	1.42627e-11	up	2856040	3.58978
chr2L	2856491	2856690	200	13	13	0	7.6638e-05	0.000170039	up	2856500	2.1517
chr2L	2856741	2857500	760	75	75	0	2.47386e-12	1.78463e-11	up	2857180	3.52362
chr2L	2857721	2857770	50	4	4	0	0.00124884	0.00247639	up	2857740	1.63301
chr2L	2873911	2874010	100	7	7	0	0.00110745	0.0022096	up	2873970	1.72479
chr2L	2874251	2875100	850	84	84	0	2.03646e-14	3.10104e-13	up	2874870	4.06964
chr2L	2875141	2875180	40	3	3	0	0.00242913	0.00463396	up	2875150	1.52647
chr2L	2878011	2878680	670	66	66	0	4.9225e-12	3.21032e-11	up	2878140	3.39322
chr2L	2878721	2879330	610	60	60	0	8.10932e-10	2.97572e-09	up	2879050	3.06158
chr2L	2882971	2883320	350	34	34	0	1.34956e-07	3.72131e-07	up	2883260	2.66601
chr2L	2884831	2887110	2280	223	206	0	3.0782e-14	4.3781e-13	up	2885820	3.89503
chr2L	2967041	2967130	90	8	8	0	0.0047312	0.00871899	up	2967110	1.49022
chr2L	2969431	2969890	460	45	45	0	1.20389e-10	5.26979e-10	up	2969820	3.14068
chr2L	2972371	2973060	690	68	68	0	1.97872e-09	6.86676e-09	up	2972400	3.25222
chr2L	2976761	2977320	560	53	52	0	1.09137e-08	3.40406e-08	up	2977180	2.78558
chr2L	2979051	2979470	420	41	41	0	3.99201e-16	1.0585e-14	up	2979430	4.34119
chr2L	2987521	2988270	750	74	74	0	1.7747e-12	1.34252e-11	up	2987660	3.53174
chr2L	2992511	2993240	730	72	72	0	4.48787e-13	4.11883e-12	up	2992800	3.64258
chr2L	2998931	2999440	510	47	47	0	2.44587e-11	1.29014e-10	up	2999220	3.38768
chr2L	3023001	3023330	330	32	32	0	3.74547e-09	1.25169e-08	up	3023100	2.76173
chr2L	3028981	3029530	550	54	54	0	3.98675e-10	1.5605e-09	up	3029360	3.13804
chr2L	3030191	3030730	540	53	53	0	2.29062e-13	2.34566e-12	up	3030490	3.78995
chr2L	3037161	3037690	530	52	52	0	1.23817e-09	4.42528e-09	up	3037560	2.89004
chr2L	3039621	3040250	630	62	62	0	4.28653e-11	2.10945e-10	up	3039750	3.25693
chr2L	3055741	3057170	1430	142	131	0	5.49084e-07	1.442e-06	up	3056010	2.54473
chr2L	3058881	3059740	860	82	62	1	6.93338e-05	0.000154177	up	3059360	2.09636
chr2L	3088201	3088670	470	46	40	0	0.0015	0.00294216	up	3088320	1.65257
chr2L	3090241	3090610	370	36	26	0	1.30942e-06	3.32975e-06	up	3090450	2.22466
chr2L	3094991	3095240	250	24	24	0	8.31449e-05	0.000184065	up	3095120	1.93167
chr2L	3144601	3146000	1400	136	136	0	1.61823e-10	6.88964e-10	up	3145540	3.2222
chr2L	3158411	3158940	530	52	40	0	2.25052e-07	6.08735e-07	up	3158860	2.47346
chr2L	3159261	3160090	830	82	82	0	8.96057e-14	1.08037e-12	up	3159700	3.85512
chr2L	3170951	3171330	380	37	37	0	1.38577e-12	1.07475e-11	up	3171040	3.51
chr2L	3172651	3173320	670	65	65	0	1.40518e-13	1.55086e-12	up	3172870	3.82371
chr2L	3290891	3291440	550	54	54	0	1.68845e-20	1.02361e-18	up	3291200	5.60664
chr2L	3302971	3304160	1190	118	108	0	9.49551e-12	5.6557e-11	up	3303820	3.52217
chr2L	3319731	3320110	380	37	37	0	1.53909e-15	3.37997e-14	up	3319880	4.2395
chr2L	3372361	3373750	1390	133	133	0	3.38703e-10	1.34368e-09	up	3372550	3.19562
chr2L	3376561	3377150	590	58	58	0	1.60982e-10	6.85833e-10	up	3376690	3.1298
chr2L	3426911	3427210	300	29	29	0	5.68934e-08	1.6344e-07	up	3427110	2.57611
chr2L	3449371	3450030	660	65	65	0	8.79932e-06	2.09332e-05	up	3449600	2.23033
chr2L	3452261	3452660	400	39	39	0	1.3708e-10	5.93001e-10	up	3452510	3.19678
chr2L	3456961	3457400	440	38	38	0	7.78837e-12	4.77773e-11	up	3457240	3.48097
chr2L	3465931	3466490	560	54	54	0	1.32946e-08	4.09234e-08	up	3466020	2.87468
chr2L	3469821	3470310	490	48	48	0	2.10141e-20	1.23907e-18	up	3470070	4.98218
chr2L	3472061	3472730	670	66	66	0	4.86703e-10	1.86548e-09	up	3472490	3.10599
chr2L	3506131	3506550	420	41	41	0	9.99753e-14	1.17576e-12	up	3506360	3.763
chr2L	3514431	3515030	600	59	59	0	2.40594e-12	1.74343e-11	up	3514830	3.58222
chr2L	3530091	3530850	760	75	75	0	2.60971e-11	1.36213e-10	up	3530400	3.35092
chr2L	3618801	3619260	460	45	45	0	1.34093e-06	3.40722e-06	up	3619140	2.38162
chr2L	3648011	3648780	770	72	72	0	5.31911e-16	1.34152e-14	up	3648370	4.21172
chr2L	3657271	3657890	620	61	51	0	2.88257e-12	2.03736e-11	up	3657360	3.46465
chr2L	3711471	3712130	660	65	65	0	2.56169e-13	2.57425e-12	up	3711730	3.68197
chr2L	3712701	3713940	1240	116	84	15	1.35208e-07	3.72667e-07	up	3713150	2.63919
chr2L	3717971	3718350	380	37	37	0	1.42879e-07	3.92886e-07	up	3718210	2.668
chr2L	3756811	3757200	390	38	32	0	0.000864805	0.00174488	up	3757060	1.63201
chr2L	3785341	3785620	280	27	27	0	3.72777e-23	3.64672e-21	up	3785520	8.78951
chr2L	3786121	3786710	590	58	58	0	1.38702e-29	5.42745e-27	up	3786400	6.61651
chr2L	3802701	3805100	2400	239	231	0	1.81442e-10	7.6293e-10	up	3802720	3.78898
chr2L	3805491	3805870	380	33	26	0	5.83554e-05	0.000130619	up	3805580	1.91271
chr2L	3813121	3813880	760	75	75	0	4.77726e-10	1.8355e-09	up	3813580	3.10043
chr2L	3862411	3863110	700	69	69	0	8.16691e-14	9.99614e-13	up	3862640	3.73474
chr2L	3867441	3868000	560	55	55	0	1.47649e-13	1.61849e-12	up	3867510	3.73094
chr2L	3872171	3872880	710	70	70	0	5.74373e-15	1.03443e-13	up	3872450	3.9789
chr2L	4187451	4188110	660	65	63	0	0.00370384	0.00690653	up	4187890	1.5482
chr2L	4196391	4196540	150	14	14	0	6.57148e-08	1.87489e-07	up	4196430	2.6991
chr2L	4197231	4198360	1130	112	106	0	1.51382e-09	5.33661e-09	up	4198320	2.98903
chr2L	4224081	4224510	430	42	42	0	3.21942e-12	2.24605e-11	up	4224160	3.43625
chr2L	4226811	4227080	270	26	26	0	1.25828e-11	7.22156e-11	up	4227040	3.39482
chr2L	4227161	4227240	80	7	7	0	1.24458e-13	1.40237e-12	up	4227210	3.83799
chr2L	4227481	4227990	510	48	48	0	6.41343e-17	2.00525e-15	up	4227520	4.52884
chr2L	4310411	4310590	180	17	17	0	0.000106703	0.000233931	up	4310530	1.87795
chr2L	4331671	4332360	690	68	66	0	0.000183242	0.000394237	up	4332260	1.85676
chr2L	4333021	4334140	1120	109	79	1	0.000553651	0.00113915	up	4333280	1.85952
chr2L	4334471	4334720	250	24	12	0	0.000823572	0.00166376	up	4334640	1.92213
chr2L	4340591	4340630	40	3	3	0	0.00114922	0.00228976	up	4340610	1.53714
chr2L	4345481	4346160	680	67	67	0	3.39334e-11	1.72174e-10	up	4346000	3.32205
chr2L	4382571	4382940	370	36	36	0	6.68992e-10	2.49457e-09	up	4382790	2.99692
chr2L	4385861	4386290	430	42	42	0	1.76394e-10	7.434e-10	up	4386020	3.1888
chr2L	4386981	4387220	240	23	23	0	3.55496e-06	8.72224e-06	up	4387080	2.27053
chr2L	4393661	4394360	700	69	69	0	2.07376e-12	1.53283e-11	up	4393900	3.63849
chr2L	4403001	4403390	390	38	38	0	3.13641e-10	1.25408e-09	up	4403290	3.10633
chr2L	4417941	4418380	440	42	39	0	8.64287e-12	5.19578e-11	up	4418240	3.40352
chr2L	4442041	4442630	590	58	58	0	2.42254e-11	1.27944e-10	up	4442440	3.42521
chr2L	4444491	4444940	450	44	44	0	6.29742e-07	1.64813e-06	up	4444670	2.41904
chr2L	4448841	4449080	240	23	23	0	6.36945e-19	2.96927e-17	up	4448960	4.93059
chr2L	4452841	4453270	430	42	42	0	2.57678e-07	6.92918e-07	up	4453110	2.52372
chr2L	4454131	4454910	780	76	76	0	3.62908e-08	1.06336e-07	up	4454570	2.82527
chr2L	4456471	4457050	580	57	57	0	1.20188e-17	4.31107e-16	up	4456930	4.76519
chr2L	4458011	4460020	2010	200	200	0	2.24315e-14	3.39177e-13	up	4458870	3.94128
chr2L	4463061	4463730	670	66	66	0	7.93373e-09	2.52647e-08	up	4463490	2.91925
chr2L	4660821	4661420	600	59	59	0	5.46918e-28	1.35814e-25	up	4661170	6.32574
chr2L	4725941	4726620	680	67	67	0	2.70431e-12	1.92826e-11	up	4726310	3.48758
chr2L	4793861	4794890	1030	102	102	0	1.77906e-10	7.49281e-10	up	4794550	3.22018
chr2L	4809931	4811020	1090	107	70	1	6.81636e-10	2.53653e-09	up	4810070	3.16317
chr2L	4818001	4818510	510	50	50	0	2.24117e-13	2.29866e-12	up	4818440	3.78491
chr2L	4820221	4820910	690	68	48	0	0.00537509	0.00982984	up	4820620	1.66678
chr2L	4820991	4822240	1250	124	106	0	2.65804e-12	1.90021e-11	up	4821360	3.63868
chr2L	4830501	4830990	490	48	48	0	2.85736e-25	3.96743e-23	up	4830760	6.39694
chr2L	4837691	4838680	990	97	97	0	3.70628e-10	1.4609e-09	up	4838240	3.15449
chr2L	4838831	4839010	180	17	17	0	0.00504332	0.00926774	up	4838960	1.58684
chr2L	4846961	4847960	1000	95	94	0	5.20829e-11	2.49831e-10	up	4847260	3.37955
chr2L	4850271	4850820	550	54	54	0	2.15714e-11	1.15009e-10	up	4850670	3.3306
chr2L	4852331	4853540	1210	120	116	0	8.06115e-13	6.72439e-12	up	4852690	3.62535
chr2L	4882741	4883490	750	74	74	0	6.63583e-14	8.40908e-13	up	4883040	3.81605
chr2L	4891881	4892380	500	49	48	0	0.00183591	0.00356337	up	4892230	1.66528
chr2L	4928451	4928590	140	13	13	0	0.000311324	0.000655491	up	4928580	1.98857
chr2L	4936381	4936790	410	40	40	0	4.75159e-05	0.000107118	up	4936730	2.08448
chr2L	4949521	4950210	690	68	68	0	3.36786e-07	8.98907e-07	up	4949870	2.54538
chr2L	4955211	4955770	560	55	55	0	1.25781e-06	3.20546e-06	up	4955330	2.30018
chr2L	4965501	4965790	290	27	25	0	0.00343704	0.00643598	up	4965700	1.64064
chr2L	4967501	4968090	590	58	57	0	1.27683e-06	3.24944e-06	up	4967830	2.47549
chr2L	4968661	4969250	590	58	58	0	6.14911e-05	0.000137352	up	4969020	2.04937
chr2L	4971101	4972040	940	93	93	0	1.06433e-13	1.22931e-12	up	4971700	3.82143
chr2L	4973731	4974170	440	43	27	0	0.00141558	0.00278697	up	4974130	1.7752
chr2L	4976841	4977440	600	59	59	0	1.69519e-09	5.94031e-09	up	4977310	2.96852
chr2L	4979181	4979470	290	28	28	0	1.32569e-10	5.75608e-10	up	4979440	3.06922
chr2L	4981161	4981900	740	73	73	0	1.10757e-10	4.90133e-10	up	4981550	3.20941
chr2L	4997271	4998330	1060	104	104	0	1.78924e-09	6.24677e-09	up	4997530	3.08132
chr2L	5001141	5001800	660	65	65	0	4.38457e-12	2.91394e-11	up	5001540	3.43752
chr2L	5003691	5004370	680	67	67	0	0.000760068	0.00154029	up	5004090	1.74698
chr2L	5004681	5005750	1070	106	104	0	1.99528e-07	5.41851e-07	up	5005310	2.59907
chr2L	5009281	5010280	1000	99	98	0	9.71108e-10	3.52146e-09	up	5009480	3.10545
chr2L	5036131	5036600	470	46	46	0	4.70552e-19	2.22573e-17	up	5036350	5.06614
chr2L	5037191	5037800	610	60	60	0	8.69132e-07	2.24552e-06	up	5037730	2.32654
chr2L	5042961	5043980	1020	101	97	0	1.3859e-10	5.98535e-10	up	5043380	3.2514
chr2L	5050791	5051340	550	54	51	0	7.60759e-12	4.68911e-11	up	5051160	3.5266
chr2L	5052391	5053130	740	73	73	0	3.17882e-14	4.50583e-13	up	5052890	4.0299
chr2L	5054801	5055500	700	69	69	0	6.34934e-12	4.00337e-11	up	5055120	3.41325
chr2L	5058141	5058390	250	24	24	0	2.98089e-06	7.34864e-06	up	5058330	2.2296
chr2L	5059571	5060390	820	81	81	0	2.09558e-14	3.18731e-13	up	5060220	4.08816
chr2L	5062681	5063200	520	51	51	0	5.05633e-10	1.93344e-09	up	5062910	3.15723
chr2L	5064001	5064270	270	26	26	0	1.54841e-08	4.72798e-08	up	5064230	2.69097
chr2L	5070581	5071300	720	71	71	0	6.10301e-24	6.7938e-22	up	5070880	5.56377
chr2L	5092781	5094220	1440	139	135	0	1.08101e-12	8.64878e-12	up	5093600	3.7699
chr2L	5096211	5097220	1010	99	96	0	3.32891e-10	1.32225e-09	up	5096430	3.14318
chr2L	5099991	5100380	390	38	38	0	9.85367e-13	7.96747e-12	up	5100350	3.5257
chr2L	5109031	5109390	360	32	30	0	0.00166716	0.00325148	up	5109350	1.88453
chr2L	5195621	5195910	290	26	26	0	4.51984e-11	2.21414e-10	up	5195800	3.13107
chr2L	5225541	5225890	350	34	34	0	2.50715e-15	5.08239e-14	up	5225690	4.06941
chr2L	5271011	5271080	70	6	6	0	0.00261803	0.00497448	up	5271020	1.59647
chr2L	5271131	5271550	420	41	41	0	2.0563e-07	5.57835e-07	up	5271460	2.59594
chr2L	5278321	5279230	910	90	90	0	1.88053e-15	3.98741e-14	up	5278620	4.0388
chr2L	5314771	5315080	310	30	26	0	5.00213e-05	0.000112374	up	5315010	2.02389
chr2L	5324831	5325910	1080	107	107	0	8.50789e-09	2.69932e-08	up	5325510	2.81808
chr2L	5326361	5327500	1140	110	110	0	4.72982e-12	3.10246e-11	up	5326890	3.53174
chr2L	5341021	5341390	370	36	36	0	5.8665e-23	5.57016e-21	up	5341190	6.12494
chr2L	5365681	5366500	820	81	81	0	4.2697e-11	2.10197e-10	up	5366240	3.3502
chr2L	5517431	5517710	280	27	27	0	2.97312e-06	7.3323e-06	up	5517670	2.49458
chr2L	5519731	5520530	800	78	77	0	6.18411e-11	2.91443e-10	up	5519840	3.21732
chr2L	5523751	5523860	110	10	10	0	0.000481829	0.000995817	up	5523850	1.83277
chr2L	5523941	5524490	550	54	54	0	6.89965e-10	2.56021e-09	up	5524010	2.90239
chr2L	5525691	5526100	410	40	40	0	5.1898e-09	1.69789e-08	up	5525840	2.84627
chr2L	5526771	5527160	390	34	32	0	1.50928e-07	4.13523e-07	up	5527020	2.4745
chr2L	5527821	5528280	460	45	45	0	3.95494e-11	1.96575e-10	up	5527930	3.26478
chr2L	5532171	5532470	300	29	29	0	2.43199e-08	7.25272e-08	up	5532340	2.61415
chr2L	5542031	5542920	890	88	85	0	2.31681e-13	2.35938e-12	up	5542470	3.72908
chr2L	5546711	5547390	680	67	48	0	1.9972e-05	4.63181e-05	up	5546960	2.12868
chr2L	5623941	5624590	650	64	64	0	5.25118e-38	2.26028e-34	up	5624160	9.34997
chr2L	5720901	5721210	310	30	30	0	4.12325e-15	7.69414e-14	up	5720990	3.97298
chr2L	5723681	5725000	1320	131	131	0	1.72806e-15	3.74402e-14	up	5724360	4.18761
chr2L	5771051	5771620	570	56	56	0	5.38918e-10	2.05342e-09	up	5771440	3.12042
chr2L	5799551	5800700	1150	114	114	0	7.83833e-07	2.0345e-06	up	5800160	2.51987
chr2L	5801681	5802370	690	68	68	0	8.80583e-14	1.0677e-12	up	5802180	3.9537
chr2L	5823631	5823980	350	31	31	0	0.00077153	0.00156254	up	5823690	1.68431
chr2L	5906851	5907710	860	85	85	0	1.18353e-09	4.24149e-09	up	5906970	3.10398
chr2L	5943321	5944330	1010	100	96	0	7.53788e-15	1.31642e-13	up	5943740	3.9844
chr2L	5944531	5944870	340	33	33	0	2.93167e-07	7.85407e-07	up	5944730	2.42009
chr2L	5948601	5949680	1080	107	107	0	5.65554e-19	2.64601e-17	up	5948910	5.06438
chr2L	5956231	5956490	260	25	25	0	9.12463e-10	3.31999e-09	up	5956280	2.98302
chr2L	5997431	5998140	710	69	61	2	0.000157115	0.00033961	up	5997840	1.97662
chr2L	5999171	5999890	720	71	71	0	3.32e-14	4.68026e-13	up	5999480	3.82731
chr2L	6000031	6000470	440	43	43	0	1.17107e-13	1.32649e-12	up	6000080	3.73686
chr2L	6011091	6011360	270	21	20	0	0.000116857	0.000255454	up	6011300	1.85305
chr2L	6012981	6013000	20	1	1	0	5.0382e-06	1.2229e-05	up	6012990	2.16631
chr2L	6013181	6013330	150	14	14	0	3.78155e-15	7.17051e-14	up	6013190	5.2282
chr2L	6034441	6034580	140	13	13	0	9.45602e-08	2.64699e-07	up	6034520	2.62087
chr2L	6036741	6037180	440	43	43	0	7.1212e-08	2.02324e-07	up	6036980	2.64199
chr2L	6037731	6038220	490	46	46	0	0.000173562	0.000374032	up	6037930	1.88507
chr2L	6045801	6046370	570	56	56	0	5.41355e-09	1.76707e-08	up	6046020	2.96875
chr2L	6047701	6048910	1210	119	119	0	7.27354e-12	4.49686e-11	up	6048060	3.58274
chr2L	6050561	6051560	1000	99	65	15	1.72526e-11	9.49631e-11	up	6050620	3.33697
chr2L	6062501	6063120	620	61	61	0	2.71869e-07	7.29258e-07	up	6062750	2.61334
chr2L	6065791	6066220	430	42	42	0	6.99442e-09	2.24562e-08	up	6065950	2.78764
chr2L	6068871	6069290	420	41	41	0	3.68861e-12	2.52149e-11	up	6069120	3.58012
chr2L	6070451	6071420	970	96	96	0	1.63921e-16	4.79981e-15	up	6071030	4.23528
chr2L	6098671	6099370	700	69	69	0	1.08967e-12	8.71263e-12	up	6099060	3.5722
chr2L	6100121	6100580	460	45	45	0	4.53681e-09	1.49678e-08	up	6100170	2.77009
chr2L	6109111	6109740	630	60	55	0	0.00192183	0.00372119	up	6109400	1.67649
chr2L	6124541	6125340	800	77	77	0	7.84438e-13	6.56903e-12	up	6124840	3.6092
chr2L	6127411	6127910	500	49	49	0	8.31469e-11	3.78855e-10	up	6127510	3.19176
chr2L	6280381	6280530	150	14	14	0	3.88413e-05	8.81937e-05	up	6280490	1.96558
chr2L	6323391	6324530	1140	112	112	0	5.62783e-10	2.13428e-09	up	6323540	3.17519
chr2L	6337751	6337990	240	20	20	0	0.000118543	0.000259053	up	6337760	2.15083
chr2L	6338171	6339570	1400	138	138	0	7.40386e-14	9.20173e-13	up	6338570	3.86464
chr2L	6343391	6343860	470	46	46	0	1.72969e-13	1.84135e-12	up	6343590	3.71786
chr2L	6356591	6357490	900	88	88	0	1.6424e-22	1.43299e-20	up	6356840	6.25372
chr2L	6411051	6411500	450	41	21	0	0.0030957	0.00582807	up	6411420	1.85136
chr2L	6411551	6412540	990	96	77	0	0.0019679	0.00380526	up	6411970	1.56556
chr2L	6424241	6424530	290	28	28	0	4.37735e-07	1.15806e-06	up	6424380	2.42139
chr2L	6448021	6448250	230	22	22	0	4.5963e-05	0.000103726	up	6448180	1.94345
chr2L	6455081	6456620	1540	150	149	0	4.89566e-16	1.25432e-14	up	6456090	4.18994
chr2L	6465501	6465860	360	35	35	0	0.00104774	0.00209531	up	6465530	1.6815
chr2L	6467401	6468010	610	60	60	0	6.91894e-17	2.1477e-15	up	6467960	4.54513
chr2L	6473501	6474220	720	71	71	0	1.00481e-22	9.01048e-21	up	6474070	6.0521
chr2L	6474361	6474410	50	4	4	0	0.000260615	0.000553053	up	6474400	1.81925
chr2L	6476731	6477220	490	48	48	0	6.79057e-12	4.24427e-11	up	6477080	3.43661
chr2L	6479291	6481850	2560	255	250	0	2.60748e-13	2.61379e-12	up	6480560	3.79599
chr2L	6488511	6489310	800	79	79	0	2.64703e-12	1.89474e-11	up	6488700	3.51543
chr2L	6490621	6491300	680	67	67	0	9.64276e-05	0.00021216	up	6490820	2.04064
chr2L	6498191	6498920	730	72	72	0	4.96021e-10	1.89781e-09	up	6498430	3.14947
chr2L	6526991	6527430	440	43	43	0	3.54343e-28	9.33802e-26	up	6527180	7.08348
chr2L	6557241	6558060	820	81	81	0	7.40872e-33	8.69717e-30	up	6557550	7.24474
chr2L	6558091	6558160	70	6	6	0	0.000121293	0.000264795	up	6558100	1.97853
chr2L	6561521	6562540	1020	101	101	0	1.04938e-14	1.77132e-13	up	6561800	4.16853
chr2L	6565961	6566590	630	61	61	0	2.6083e-30	1.1227e-27	up	6566280	8.3773
chr2L	6601291	6601400	110	10	10	0	0.00315323	0.00592861	up	6601390	1.63162
chr2L	6610541	6611360	820	81	79	0	2.87297e-06	7.09479e-06	up	6611020	2.30513
chr2L	6611691	6611730	40	3	3	0	0.000152031	0.000329171	up	6611720	1.863
chr2L	6612371	6613440	1070	103	63	0	6.81392e-06	1.63365e-05	up	6613380	2.21995
chr2L	6622471	6623130	660	65	65	0	2.50278e-13	2.52488e-12	up	6622740	3.69667
chr2L	6647961	6648740	780	77	74	0	4.02761e-06	9.83521e-06	up	6648130	2.32791
chr2L	6648951	6649630	680	67	67	0	2.1697e-12	1.59406e-11	up	6649360	3.58609
chr2L	6656121	6656610	490	48	48	0	6.19202e-05	0.000138239	up	6656370	2.03733
chr2L	6658301	6658760	460	45	45	0	1.78884e-11	9.80444e-11	up	6658390	3.20909
chr2L	6663801	6663850	50	4	4	0	5.16238e-07	1.35933e-06	up	6663830	2.37225
chr2L	6667881	6668210	330	31	31	0	4.17669e-06	1.018e-05	up	6668080	2.12366
chr2L	6673521	6674150	630	62	62	0	2.21168e-09	7.62397e-09	up	6673990	3.01969
chr2L	6677471	6677820	350	34	34	0	5.65361e-11	2.69391e-10	up	6677760	3.12694
chr2L	6684081	6685110	1030	101	101	0	2.14366e-17	7.40137e-16	up	6684780	4.4167
chr2L	6717351	6717910	560	55	55	0	1.56532e-10	6.69749e-10	up	6717670	3.17353
chr2L	6722891	6724350	1460	145	145	0	4.72239e-16	1.21475e-14	up	6723460	4.20507
chr2L	6773611	6774170	560	55	54	0	5.57754e-09	1.81692e-08	up	6773960	2.94925
chr2L	6851841	6852670	830	82	82	0	1.63766e-12	1.24835e-11	up	6851940	3.55935
chr2L	6853761	6854380	620	59	59	0	2.47027e-08	7.36348e-08	up	6854040	2.71492
chr2L	6874151	6874430	280	22	19	0	0.00233196	0.00445783	up	6874220	1.75156
chr2L	6874941	6875270	330	28	27	0	0.000761067	0.00154208	up	6875090	1.71659
chr2L	6907561	6908260	700	69	69	0	1.48853e-11	8.34626e-11	up	6908070	3.36592
chr2L	6913861	6914530	670	66	66	0	1.40247e-10	6.0488e-10	up	6914290	3.2021
chr2L	6918521	6921530	3010	297	292	0	6.13804e-12	3.8934e-11	up	6920730	3.63653
chr2L	6921621	6922240	620	61	58	0	0.000464643	0.000962452	up	6921960	1.81501
chr2L	6945081	6945460	380	37	37	0	5.26401e-07	1.38525e-06	up	6945270	2.52117
chr2L	6948581	6948990	410	40	40	0	7.24123e-08	2.05508e-07	up	6948870	2.67663
chr2L	6950031	6950560	530	52	52	0	5.8987e-21	3.94663e-19	up	6950160	5.6697
chr2L	6956671	6957180	510	50	50	0	3.01159e-08	8.89901e-08	up	6957080	2.67502
chr2L	6960211	6960460	250	24	24	0	5.08176e-06	1.23278e-05	up	6960450	2.52358
chr2L	6963891	6964480	590	58	58	0	1.2682e-10	5.52881e-10	up	6964140	3.29725
chr2L	6967401	6968490	1090	108	108	0	3.80912e-11	1.90353e-10	up	6968150	3.33284
chr2L	6971351	6972140	790	78	77	0	5.36485e-07	1.41035e-06	up	6971900	2.53685
chr2L	7013151	7013520	370	36	36	0	2.69356e-07	7.22818e-07	up	7013250	2.761
chr2L	7026841	7027750	910	90	90	0	7.24159e-06	1.732e-05	up	7027580	2.21175
chr2L	7028821	7029420	600	59	59	0	1.98573e-25	2.84908e-23	up	7029180	6.12345
chr2L	7032341	7033050	710	70	70	0	4.66046e-11	2.27182e-10	up	7032720	3.28696
chr2L	7037711	7038290	580	57	57	0	1.6972e-10	7.19499e-10	up	7037960	3.28814
chr2L	7038421	7038710	290	28	26	0	0.000321045	0.000674639	up	7038520	1.86093
chr2L	7042011	7042730	720	70	68	0	1.63648e-06	4.12409e-06	up	7042380	2.4417
chr2L	7050111	7050180	70	6	6	0	0.0016334	0.00318853	up	7050130	1.56051
chr2L	7050651	7051090	440	36	30	0	0.00123555	0.00245118	up	7051050	1.83178
chr2L	7056061	7056570	510	50	50	0	1.6244e-11	9.01414e-11	up	7056110	3.33586
chr2L	7056731	7056790	60	5	5	0	0.000630709	0.00129071	up	7056740	1.7344
chr2L	7063641	7064230	590	55	55	0	3.86584e-12	2.62289e-11	up	7064050	3.43765
chr2L	7065641	7066190	550	54	54	0	1.34267e-11	7.64121e-11	up	7065830	3.35591
chr2L	7181771	7182410	640	63	63	0	1.5955e-09	5.60466e-09	up	7181940	2.9876
chr2L	7194241	7194820	580	57	57	0	1.82944e-10	7.68495e-10	up	7194690	3.24777
chr2L	7203591	7204650	1060	105	97	0	5.16144e-13	4.5997e-12	up	7204490	3.62883
chr2L	7219801	7220390	590	58	58	0	1.50622e-11	8.43444e-11	up	7220050	3.46754
chr2L	7222911	7223360	450	41	41	0	8.26495e-09	2.62535e-08	up	7223260	3.00149
chr2L	7254721	7254980	260	25	25	0	9.99885e-06	2.37082e-05	up	7254760	2.15299
chr2L	7257911	7258540	630	62	62	0	4.77564e-11	2.31747e-10	up	7258300	3.25571
chr2L	7281171	7282100	930	92	87	0	1.28985e-08	3.98274e-08	up	7281500	2.80002
chr2L	7315561	7315840	280	27	27	0	3.01476e-11	1.55283e-10	up	7315700	3.20141
chr2L	7358701	7359260	560	55	42	1	0.000316343	0.000665298	up	7358780	1.7938
chr2L	7387841	7388610	770	76	76	0	8.69961e-07	2.24721e-06	up	7388420	2.48964
chr2L	7409591	7409960	370	36	36	0	6.64167e-13	5.66473e-12	up	7409830	3.54571
chr2L	7412071	7412600	530	52	52	0	4.24884e-10	1.65307e-09	up	7412460	3.1736
chr2L	7419791	7421400	1610	159	88	11	5.59366e-11	2.6683e-10	up	7420300	3.46157
chr2L	7426381	7427260	880	87	87	0	1.31067e-15	2.96923e-14	up	7426530	4.28373
chr2L	7436721	7437590	870	86	86	0	1.78391e-17	6.20907e-16	up	7437220	4.77477
chr2L	7452101	7452440	340	33	33	0	2.46426e-09	8.42492e-09	up	7452410	3.1277
chr2L	7473271	7473520	250	24	24	0	1.33844e-13	1.48737e-12	up	7473380	3.64777
chr2L	7495411	7496760	1350	134	133	0	6.49663e-06	1.55989e-05	up	7496550	2.34767
chr2L	7530321	7531100	780	77	74	0	4.68761e-10	1.80626e-09	up	7530850	3.16686
chr2L	7534621	7535490	870	84	84	0	2.80725e-13	2.77565e-12	up	7535030	3.63039
chr2L	7641631	7642110	480	47	47	0	1.18111e-29	4.76615e-27	up	7641760	6.8045
chr2L	7674861	7676020	1160	115	100	0	1.04612e-05	2.47591e-05	up	7675680	2.19855
chr2L	7702381	7702950	570	56	56	0	4.44472e-12	2.94482e-11	up	7702650	3.45794
chr2L	7756901	7757390	490	48	48	0	8.76348e-12	5.25361e-11	up	7757150	3.36389
chr2L	7782661	7783270	610	60	60	0	4.75813e-19	2.2424e-17	up	7782810	4.85034
chr2L	7799691	7800570	880	87	87	0	2.80516e-12	1.98918e-11	up	7800150	3.61684
chr2L	7809561	7810190	630	62	62	0	2.1339e-05	4.93731e-05	up	7809780	2.19748
chr2L	7810461	7810980	520	51	51	0	6.53802e-12	4.1023e-11	up	7810950	3.40696
chr2L	7811101	7811490	390	38	38	0	6.11782e-15	1.09266e-13	up	7811220	4.00341
chr2L	7821211	7821900	690	61	58	0	6.38966e-08	1.82503e-07	up	7821510	2.71287
chr2L	7826941	7828720	1780	175	174	0	4.11502e-13	3.82557e-12	up	7827440	3.81321
chr2L	7856261	7856770	510	50	50	0	1.00899e-14	1.70985e-13	up	7856550	3.91505
chr2L	7872591	7872890	300	29	28	0	0.000591669	0.00121408	up	7872680	1.7291
chr2L	7885161	7886570	1410	140	140	0	2.59322e-13	2.60189e-12	up	7885550	3.75943
chr2L	7890551	7891130	580	56	56	0	1.0757e-24	1.40309e-22	up	7890930	5.66088
chr2L	7984111	7984460	350	34	34	0	3.41302e-11	1.72968e-10	up	7984250	3.22399
chr2L	7984931	7985430	500	49	49	0	8.71779e-05	0.000192729	up	7985220	1.86388
chr2L	7998531	7999230	700	69	66	0	7.05448e-10	2.61315e-09	up	7998820	3.10837
chr2L	8004031	8004550	520	51	50	0	0.000126867	0.000276448	up	8004170	1.95069
chr2L	8010741	8011010	270	26	26	0	1.279e-15	2.91798e-14	up	8010790	4.057
chr2L	8029021	8029040	20	1	1	0	1.60615e-11	8.92823e-11	up	8029030	3.73714
chr2L	8029201	8029880	680	66	66	0	5.21053e-12	3.36923e-11	up	8029440	3.5284
chr2L	8030221	8031310	1090	106	102	0	4.9645e-12	3.23202e-11	up	8030740	3.53826
chr2L	8040891	8041280	390	38	38	0	5.25314e-22	4.21924e-20	up	8040950	5.94287
chr2L	8042571	8043660	1090	108	108	0	1.25497e-16	3.76871e-15	up	8042950	4.24855
chr2L	8071391	8071810	420	41	41	0	1.61794e-12	1.23624e-11	up	8071720	3.57667
chr2L	8072581	8073150	570	55	55	0	1.65239e-09	5.79817e-09	up	8072920	3.06043
chr2L	8082651	8083970	1320	128	127	0	8.29503e-13	6.89721e-12	up	8083340	3.5885
chr2L	8123771	8124080	310	30	30	0	7.1577e-09	2.29519e-08	up	8124000	2.72409
chr2L	8126721	8127330	610	60	60	0	2.826e-11	1.46379e-10	up	8126820	3.27084
chr2L	8133871	8134430	560	54	54	0	6.29926e-12	3.97957e-11	up	8134140	3.44278
chr2L	8156581	8157240	660	65	65	0	4.32537e-05	9.77998e-05	up	8156740	2.0106
chr2L	8162081	8162960	880	87	87	0	5.7753e-18	2.23953e-16	up	8162420	4.52419
chr2L	8196691	8197330	640	63	63	0	3.50716e-11	1.76837e-10	up	8197170	3.22166
chr2L	8198591	8199270	680	66	66	0	6.16906e-11	2.90946e-10	up	8199010	3.22338
chr2L	8210901	8211520	620	61	61	0	3.13418e-11	1.60793e-10	up	8211160	3.4381
chr2L	8212751	8213240	490	48	44	0	3.75148e-05	8.52867e-05	up	8212850	2.30632
chr2L	8220551	8220870	320	31	31	0	4.54173e-08	1.31673e-07	up	8220620	2.53641
chr2L	8239631	8240410	780	77	77	0	1.58494e-07	4.33425e-07	up	8239870	2.59961
chr2L	8296951	8297560	610	55	54	0	9.47108e-06	2.24734e-05	up	8297290	2.14465
chr2L	8300301	8301340	1040	103	103	0	2.08542e-19	1.03973e-17	up	8301210	5.27931
chr2L	8302791	8303390	600	58	58	0	9.9857e-28	2.2232e-25	up	8303120	10.0458
chr2L	8305341	8305780	440	43	43	0	5.6287e-09	1.8313e-08	up	8305530	2.87486
chr2L	8311031	8311420	390	38	38	0	3.89964e-08	1.13799e-07	up	8311150	2.69621
chr2L	8320041	8320530	490	48	48	0	1.08251e-07	3.01519e-07	up	8320470	2.48992
chr2L	8324491	8324590	100	9	9	0	3.53528e-09	1.18513e-08	up	8324510	3.27214
chr2L	8324671	8324950	280	26	14	0	2.91972e-08	8.63939e-08	up	8324680	3.18868
chr2L	8325191	8325690	500	49	44	0	0.000286063	0.000604515	up	8325530	1.93313
chr2L	8326861	8327180	320	31	30	0	1.98954e-11	1.07494e-10	up	8327120	3.28832
chr2L	8328671	8328800	130	12	12	0	0.00132318	0.00261697	up	8328750	1.62452
chr2L	8364181	8365160	980	94	91	0	1.38165e-11	7.83884e-11	up	8364820	3.40586
chr2L	8365361	8366620	1260	125	125	0	1.70916e-13	1.82099e-12	up	8365710	3.88473
chr2L	8370331	8370550	220	21	21	0	9.19404e-09	2.89992e-08	up	8370430	2.68262
chr2L	8374221	8374610	390	38	38	0	9.29965e-09	2.9318e-08	up	8374310	2.72696
chr2L	8376721	8377130	410	40	40	0	1.03611e-08	3.24505e-08	up	8377110	3.13528
chr2L	8381591	8382050	460	45	45	0	1.15258e-07	3.20071e-07	up	8381730	2.52552
chr2L	8382501	8383080	580	57	57	0	1.8663e-11	1.01858e-10	up	8382600	3.24754
chr2L	8383921	8384560	640	61	55	0	4.2595e-06	1.03701e-05	up	8384400	2.24505
chr2L	8400271	8400670	400	38	38	0	3.62377e-08	1.06204e-07	up	8400320	2.59544
chr2L	8403021	8404020	1000	99	99	0	7.48785e-22	5.75539e-20	up	8403450	5.17462
chr2L	8415001	8417000	2000	197	154	9	6.4505e-13	5.54194e-12	up	8415720	3.84062
chr2L	8424531	8425230	700	69	57	0	0.000299088	0.000630859	up	8424810	1.84938
chr2L	8437161	8437690	530	52	52	0	1.62994e-09	5.72097e-09	up	8437360	3.01326
chr2L	8438021	8438450	430	42	42	0	1.76742e-07	4.81389e-07	up	8438240	2.51165
chr2L	8449411	8449710	300	29	29	0	1.17687e-07	3.26394e-07	up	8449650	2.5067
chr2L	8463241	8464680	1440	143	128	0	1.59314e-08	4.85882e-08	up	8464380	2.93024
chr2L	8477811	8478540	730	72	72	0	7.5152e-15	1.31496e-13	up	8478300	3.95726
chr2L	8485571	8485820	250	24	24	0	3.22226e-15	6.26642e-14	up	8485690	4.01729
chr2L	8488631	8489240	610	60	60	0	3.77885e-09	1.26089e-08	up	8488840	2.88159
chr2L	8511631	8512180	550	54	44	0	2.38921e-10	9.77254e-10	up	8511850	3.17694
chr2L	8514671	8515250	580	57	57	0	7.1745e-11	3.32774e-10	up	8515100	3.22069
chr2L	8517201	8517800	600	57	57	0	3.1638e-10	1.26444e-09	up	8517530	3.21443
chr2L	8521551	8522170	620	61	55	0	1.22185e-07	3.38652e-07	up	8521920	2.68114
chr2L	8528251	8528930	680	67	67	0	6.24785e-13	5.39295e-12	up	8528490	3.64203
chr2L	8541551	8541650	100	9	9	0	0.000137107	0.000297807	up	8541640	1.8736
chr2L	8541731	8541820	90	8	8	0	8.02059e-12	4.88001e-11	up	8541760	3.63793
chr2L	8541981	8542210	230	20	11	6	2.44091e-16	6.85205e-15	up	8542010	4.97557
chr2L	8543191	8544320	1130	111	85	0	9.37144e-11	4.20916e-10	up	8543230	3.268
chr2L	8585191	8585250	60	5	5	0	3.62884e-05	8.25712e-05	up	8585200	2.07602
chr2L	8617861	8618060	200	19	17	0	0.00365253	0.00681675	up	8617980	1.68787
chr2L	8633761	8634010	250	24	24	0	8.52478e-05	0.000188526	up	8633890	1.84622
chr2L	8685731	8686430	700	69	69	0	8.91824e-20	4.70046e-18	up	8686170	5.13847
chr2L	8709151	8709880	730	72	67	0	3.11364e-17	1.02567e-15	up	8709760	4.55292
chr2L	8740061	8741250	1190	118	117	0	2.85837e-12	2.02358e-11	up	8740650	3.61408
chr2L	8888411	8889440	1030	102	102	0	6.48684e-13	5.56945e-12	up	8889120	3.68284
chr2L	8943031	8943540	510	50	50	0	7.04945e-12	4.38274e-11	up	8943340	3.39595
chr2L	8951521	8951860	340	33	32	0	1.02338e-05	2.42431e-05	up	8951700	2.14539
chr2L	8952671	8953090	420	41	41	0	1.12541e-24	1.45324e-22	up	8952970	6.78735
chr2L	8957931	8958590	660	58	58	0	3.44583e-20	1.9448e-18	up	8958360	5.44145
chr2L	8997171	8997860	690	68	68	0	7.54398e-15	1.31642e-13	up	8997620	3.97425
chr2L	9082801	9083240	440	43	43	0	0.000100482	0.000220779	up	9083180	1.91224
chr2L	9089621	9089960	340	33	33	0	3.46324e-16	9.35582e-15	up	9089880	4.33348
chr2L	9090201	9090400	200	19	19	0	2.41396e-16	6.79117e-15	up	9090290	4.71065
chr2L	9158361	9158700	340	33	33	0	3.48758e-10	1.37764e-09	up	9158540	3.16838
chr2L	9163871	9164400	530	52	50	0	4.35457e-05	9.8443e-05	up	9164280	1.97762
chr2L	9166281	9167310	1030	102	56	24	0.000495693	0.00102365	up	9166950	1.86824
chr2L	9252911	9253300	390	38	36	0	1.00563e-05	2.38358e-05	up	9252990	2.09318
chr2L	9256491	9256570	80	7	7	0	0.00117523	0.00233797	up	9256500	1.71652
chr2L	9271251	9271500	250	24	24	0	1.98237e-07	5.3846e-07	up	9271390	2.42756
chr2L	9272181	9272440	260	25	24	0	0.00170556	0.00332236	up	9272230	1.56521
chr2L	9320411	9320670	260	25	25	0	8.77034e-06	2.08681e-05	up	9320600	2.11198
chr2L	9330461	9331100	640	63	63	0	1.2882e-08	3.97954e-08	up	9330560	2.79134
chr2L	9337611	9337850	240	23	22	0	0.000545221	0.00112288	up	9337800	1.81928
chr2L	9341941	9342380	440	43	43	0	5.66327e-26	9.49737e-24	up	9342200	7.14749
chr2L	9360551	9360800	250	24	15	0	0.0046806	0.00863067	up	9360720	1.46842
chr2L	9402081	9402130	50	3	3	0	0.00503346	0.00925225	up	9402110	1.34639
chr2L	9430821	9431640	820	81	81	0	8.61833e-12	5.18669e-11	up	9431440	3.45899
chr2L	9435281	9435640	360	35	35	0	0.00411605	0.00763657	up	9435560	1.49594
chr2L	9437001	9437910	910	88	62	0	7.72675e-08	2.18471e-07	up	9437360	2.65966
chr2L	9460011	9460380	370	34	34	0	1.53582e-08	4.69176e-08	up	9460160	2.70127
chr2L	9464311	9465180	870	84	84	0	5.68748e-21	3.86539e-19	up	9464430	5.70172
chr2L	9490681	9491180	500	49	47	0	2.55621e-12	1.83891e-11	up	9490770	3.43287
chr2L	9493961	9494130	170	16	12	0	0.00316802	0.00595294	up	9493980	1.69965
chr2L	9494581	9495700	1120	111	111	0	9.1689e-11	4.13206e-10	up	9495350	3.39079
chr2L	9512611	9512650	40	3	3	0	3.84502e-05	8.7321e-05	up	9512620	2.02421
chr2L	9520671	9521790	1120	111	107	0	4.72953e-06	1.14863e-05	up	9520900	2.33031
chr2L	9539951	9540490	540	53	53	0	1.05553e-13	1.22352e-12	up	9540200	3.68234
chr2L	9566651	9568020	1370	133	120	0	4.95264e-09	1.62732e-08	up	9567510	2.9936
chr2L	9568081	9569260	1180	116	101	0	0.00163281	0.00318786	up	9568560	1.74646
chr2L	9576431	9577200	770	75	75	0	4.05734e-18	1.63216e-16	up	9576920	4.57524
chr2L	9613291	9613790	500	46	46	0	1.45716e-07	4.00093e-07	up	9613340	2.49874
chr2L	9616581	9617090	510	50	50	0	3.95098e-13	3.696e-12	up	9616800	3.78649
chr2L	9657211	9658010	800	76	76	0	9.94058e-14	1.17012e-12	up	9657330	3.8195
chr2L	9673061	9673260	200	19	18	0	0.00182697	0.00354762	up	9673110	1.5914
chr2L	9698781	9700190	1410	140	140	0	7.23975e-14	9.05004e-13	up	9699260	3.9091
chr2L	9700221	9701030	810	79	79	0	0.000258255	0.000548404	up	9700550	2.01416
chr2L	9710921	9711510	590	55	43	2	5.82745e-06	1.40707e-05	up	9711470	2.24177
chr2L	9731281	9731590	310	30	30	0	3.57588e-15	6.88158e-14	up	9731350	4.01113
chr2L	9757881	9759310	1430	142	142	0	2.64717e-14	3.88884e-13	up	9757990	4.11036
chr2L	9763041	9763720	680	67	67	0	2.69992e-15	5.43054e-14	up	9763530	4.24696
chr2L	9790471	9791230	760	75	75	0	1.71082e-07	4.66959e-07	up	9790670	2.56695
chr2L	9792821	9793410	590	58	58	0	1.17165e-10	5.14435e-10	up	9793380	3.3397
chr2L	9886141	9886460	320	31	15	0	0.00192084	0.00371982	up	9886350	1.60093
chr2L	9887401	9888380	980	97	89	0	4.33793e-06	1.05511e-05	up	9888000	2.36794
chr2L	9890551	9891040	490	46	46	0	1.20439e-06	3.07236e-06	up	9890670	2.33036
chr2L	9893241	9893490	250	24	23	0	1.20654e-06	3.07663e-06	up	9893360	2.22233
chr2L	9894811	9895440	630	62	62	0	9.0516e-14	1.0876e-12	up	9895080	3.80106
chr2L	9895491	9895520	30	2	2	0	0.00152866	0.00299493	up	9895510	1.42032
chr2L	9897231	9897720	490	47	47	0	6.78142e-14	8.57674e-13	up	9897660	3.94046
chr2L	9898031	9898110	80	7	7	0	0.0037235	0.00694218	up	9898040	1.55909
chr2L	9912211	9913110	900	86	86	0	1.1942e-10	5.23445e-10	up	9912610	3.28238
chr2L	9914991	9915550	560	55	53	0	0.00168547	0.0032857	up	9915140	1.64566
chr2L	9917971	9918730	760	75	75	0	1.8865e-06	4.72284e-06	up	9918290	2.35189
chr2L	9920171	9920190	20	1	1	0	1.07277e-06	2.74805e-06	up	9920180	2.34367
chr2L	9921451	9921770	320	31	31	0	3.04515e-08	8.992e-08	up	9921700	2.67802
chr2L	9937921	9939070	1150	114	114	0	4.04619e-13	3.76973e-12	up	9938770	3.76811
chr2L	9953991	9954570	580	56	56	0	5.21131e-09	1.7045e-08	up	9954200	2.87534
chr2L	9957021	9957550	530	51	51	0	1.74772e-08	5.29896e-08	up	9957290	2.86067
chr2L	9957581	9957610	30	2	2	0	0.000191168	0.000410195	up	9957590	1.79714
chr2L	9963621	9963990	370	36	36	0	3.16094e-13	3.06666e-12	up	9963930	3.63232
chr2L	9966901	9967560	660	65	65	0	2.71438e-08	8.05394e-08	up	9967050	2.63807
chr2L	9968381	9968640	260	25	25	0	4.2888e-09	1.41967e-08	up	9968620	3.15841
chr2L	9983941	9984830	890	88	61	0	1.88382e-05	4.37514e-05	up	9984560	2.16046
chr2L	9996701	9997090	390	38	36	0	0.00302395	0.00570214	up	9996930	1.68289
chr2L	10003071	10004050	980	94	94	0	9.09816e-15	1.55403e-13	up	10003600	4.10594
chr2L	10009171	10010100	930	89	89	0	3.62578e-11	1.82107e-10	up	10009240	3.33488
chr2L	10056641	10057150	510	50	50	0	2.05274e-19	1.02741e-17	up	10056980	5.20082
chr2L	10143281	10143440	160	15	15	0	2.25315e-27	4.76966e-25	up	10143340	9.46079
chr2L	10200751	10201390	640	63	62	0	5.81663e-10	2.19878e-09	up	10200920	3.10473
chr2L	10204031	10204510	480	47	47	0	4.81872e-13	4.35134e-12	up	10204440	3.63327
chr2L	10206621	10207250	630	59	59	0	1.02478e-13	1.19816e-12	up	10207080	3.89733
chr2L	10208991	10209050	60	5	5	0	8.01191e-06	1.91022e-05	up	10209040	2.30445
chr2L	10210511	10210790	280	25	24	0	2.69159e-07	7.22439e-07	up	10210690	2.48498
chr2L	10210831	10211040	210	20	20	0	1.43987e-11	8.12642e-11	up	10211000	3.37969
chr2L	10211131	10211280	150	14	14	0	1.42076e-05	3.33084e-05	up	10211140	2.34464
chr2L	10220761	10221590	830	82	82	0	4.71401e-13	4.28074e-12	up	10221300	3.67916
chr2L	10222351	10222570	220	21	21	0	6.54329e-12	4.10233e-11	up	10222510	3.45764
chr2L	10222601	10222840	240	23	23	0	1.41221e-13	1.55464e-12	up	10222620	4.40297
chr2L	10226481	10227320	840	83	83	0	4.49129e-10	1.74005e-09	up	10226760	3.15843
chr2L	10229781	10229930	150	14	13	0	0.00169395	0.00330024	up	10229820	1.66223
chr2L	10230401	10231000	600	59	59	0	4.56825e-09	1.50638e-08	up	10230780	2.7737
chr2L	10231431	10232700	1270	126	126	0	6.78598e-22	5.34313e-20	up	10232240	6.26641
chr2L	10238831	10239520	690	68	68	0	8.14816e-10	2.98828e-09	up	10239310	3.16764
chr2L	10246771	10247340	570	56	56	0	1.24567e-11	7.17134e-11	up	10247080	3.36973
chr2L	10249951	10251010	1060	97	95	0	8.23909e-19	3.73303e-17	up	10250740	4.73175
chr2L	10251701	10251990	290	28	27	0	3.11693e-07	8.33139e-07	up	10251770	2.37042
chr2L	10255671	10256170	500	49	49	0	1.35284e-17	4.79925e-16	up	10256010	4.6931
chr2L	10260781	10261410	630	62	62	0	4.80605e-13	4.34419e-12	up	10261120	3.72721
chr2L	10263291	10263860	570	56	56	0	1.30511e-12	1.01954e-11	up	10263560	3.53271
chr2L	10264061	10264320	260	25	25	0	4.323e-13	3.99306e-12	up	10264140	3.58133
chr2L	10264961	10265520	560	53	53	0	3.94681e-10	1.54627e-09	up	10265380	2.97843
chr2L	10266481	10266900	420	41	41	0	6.07749e-06	1.46395e-05	up	10266560	2.2693
chr2L	10268751	10268790	40	3	3	0	3.14964e-11	1.61458e-10	up	10268760	3.63869
chr2L	10268881	10268900	20	1	1	0	1.17302e-07	3.25537e-07	up	10268890	2.61591
chr2L	10268931	10269010	80	7	7	0	3.03859e-06	7.48517e-06	up	10268940	2.42088
chr2L	10269831	10270210	380	37	37	0	5.85146e-08	1.67874e-07	up	10269950	2.7256
chr2L	10277411	10277850	440	43	43	0	6.63187e-14	8.40908e-13	up	10277460	3.74937
chr2L	10278611	10279020	410	40	40	0	2.39934e-11	1.26874e-10	up	10278900	3.27535
chr2L	10292281	10292530	250	24	24	0	1.17919e-05	2.77761e-05	up	10292390	2.03385
chr2L	10298361	10298760	400	39	39	0	7.54377e-12	4.65644e-11	up	10298600	3.41505
chr2L	10299521	10299980	460	45	45	0	9.71294e-08	2.71596e-07	up	10299650	2.66275
chr2L	10303731	10304300	570	56	56	0	3.89041e-15	7.3125e-14	up	10304100	4.20119
chr2L	10306531	10307090	560	55	55	0	2.38991e-09	8.19026e-09	up	10307000	2.91655
chr2L	10310581	10311590	1010	98	98	0	4.97619e-12	3.23715e-11	up	10311230	3.6281
chr2L	10311771	10312440	670	65	65	0	2.46655e-11	1.29715e-10	up	10312020	3.3685
chr2L	10314171	10315040	870	85	85	0	1.50473e-15	3.32432e-14	up	10314760	4.23483
chr2L	10327841	10328130	290	28	28	0	1.09096e-06	2.79128e-06	up	10327950	2.29516
chr2L	10331011	10331330	320	31	31	0	2.02335e-11	1.09138e-10	up	10331240	3.3676
chr2L	10331471	10331640	170	16	16	0	1.55441e-13	1.68531e-12	up	10331530	3.8925
chr2L	10333111	10334110	1000	97	97	0	3.49017e-13	3.33101e-12	up	10333570	3.8516
chr2L	10334841	10335240	400	39	39	0	0.00375046	0.00699143	up	10335120	1.52657
chr2L	10339251	10339670	420	41	41	0	2.25653e-06	5.61762e-06	up	10339480	2.28673
chr2L	10341291	10341840	550	54	54	0	2.26437e-08	6.77662e-08	up	10341500	2.69723
chr2L	10342541	10342890	350	34	34	0	2.87127e-09	9.73654e-09	up	10342670	2.92601
chr2L	10344111	10344630	520	51	51	0	6.00269e-10	2.26513e-09	up	10344320	3.01723
chr2L	10356501	10357050	550	54	54	0	8.52636e-09	2.70374e-08	up	10356810	2.87572
chr2L	10362491	10363240	750	74	74	0	2.60856e-14	3.84892e-13	up	10363020	3.96622
chr2L	10364381	10364490	110	10	10	0	0.00171367	0.00333765	up	10364480	1.7429
chr2L	10366421	10366950	530	52	52	0	1.33733e-13	1.48737e-12	up	10366580	3.75438
chr2L	10373801	10374200	400	39	39	0	3.46839e-08	1.01836e-07	up	10373910	2.63662
chr2L	10375591	10376710	1120	111	109	0	2.43988e-09	8.346e-09	up	10376370	2.9413
chr2L	10379811	10380320	510	50	50	0	1.07111e-13	1.23604e-12	up	10380280	3.98428
chr2L	10385951	10386830	880	84	84	0	2.10584e-13	2.18591e-12	up	10386200	3.8251
chr2L	10387841	10388320	480	47	47	0	2.02164e-09	7.00441e-09	up	10388100	3.0134
chr2L	10393521	10393610	90	8	8	0	2.70915e-06	6.71334e-06	up	10393570	2.35161
chr2L	10396061	10396940	880	87	87	0	5.77546e-13	5.04932e-12	up	10396320	3.76813
chr2L	10403761	10404350	590	58	58	0	1.25315e-06	3.19422e-06	up	10404070	2.32456
chr2L	10404991	10405250	260	25	25	0	2.48401e-07	6.69366e-07	up	10405220	2.61795
chr2L	10407861	10408520	660	65	65	0	3.06435e-13	2.99319e-12	up	10408170	3.72706
chr2L	10413311	10414230	920	90	89	0	2.2535e-07	6.09285e-07	up	10414010	2.55055
chr2L	10418981	10419360	380	37	37	0	5.18856e-12	3.35671e-11	up	10419020	3.42306
chr2L	10422561	10423540	980	97	97	0	1.54704e-22	1.36829e-20	up	10423220	6.21027
chr2L	10426421	10427070	650	64	64	0	3.19115e-12	2.22983e-11	up	10426670	3.51205
chr2L	10428711	10428860	150	14	13	0	0.00173751	0.00338103	up	10428810	1.67361
chr2L	10430751	10431510	760	75	75	0	9.77789e-09	3.07281e-08	up	10430920	2.87471
chr2L	10435581	10436170	590	58	58	0	6.05441e-16	1.50347e-14	up	10435620	4.54444
chr2L	10437301	10437740	440	43	43	0	1.95471e-08	5.88783e-08	up	10437430	2.80026
chr2L	10439111	10439570	460	44	43	0	2.80677e-09	9.53532e-09	up	10439240	2.87716
chr2L	10476911	10477210	300	29	29	0	1.45504e-07	3.99595e-07	up	10477000	2.448
chr2L	10479841	10480260	420	41	41	0	1.28229e-08	3.96319e-08	up	10479860	2.97427
chr2L	10483031	10483460	430	42	42	0	1.3224e-09	4.70937e-09	up	10483390	2.99049
chr2L	10488461	10488920	460	45	45	0	7.85004e-16	1.90541e-14	up	10488850	4.18598
chr2L	10506591	10507350	760	75	75	0	5.28119e-08	1.52087e-07	up	10506880	2.73509
chr2L	10516491	10517550	1060	105	105	0	7.61954e-11	3.51272e-10	up	10516660	3.24457
chr2L	10615191	10615320	130	10	10	0	1.62606e-06	4.09863e-06	up	10615230	2.54228
chr2L	10721631	10721840	210	20	20	0	6.50935e-14	8.29766e-13	up	10721750	4.05932
chr2L	10728661	10729160	500	49	49	0	2.21846e-12	1.62674e-11	up	10729100	3.45314
chr2L	10732271	10732850	580	57	57	0	2.89325e-11	1.49502e-10	up	10732440	3.42137
chr2L	10735831	10736340	510	50	50	0	1.11178e-08	3.4644e-08	up	10736010	2.71456
chr2L	10737021	10737580	560	55	55	0	3.27681e-07	8.74786e-07	up	10737380	2.53531
chr2L	10743641	10744270	630	62	62	0	5.75797e-10	2.18002e-09	up	10744040	3.08893
chr2L	10759701	10761350	1650	164	111	23	4.58737e-05	0.000103543	up	10761000	2.13274
chr2L	10767691	10768270	580	57	57	0	5.34392e-10	2.03678e-09	up	10768160	2.98821
chr2L	10769721	10770300	580	57	57	0	1.05766e-11	6.19986e-11	up	10770200	3.35824
chr2L	10774031	10774490	460	45	45	0	1.93943e-05	4.50105e-05	up	10774280	2.18768
chr2L	10837331	10837890	560	55	55	0	1.4169e-06	3.59388e-06	up	10837710	2.37878
chr2L	10842361	10842880	520	50	48	0	1.22835e-11	7.0811e-11	up	10842710	3.392
chr2L	10850231	10851300	1070	106	106	0	1.5291e-05	3.57834e-05	up	10851150	2.09153
chr2L	10856441	10856870	430	42	42	0	3.01011e-08	8.89666e-08	up	10856610	2.62507
chr2L	10857881	10858690	810	80	80	0	3.5623e-14	4.93562e-13	up	10858370	3.95192
chr2L	10859011	10859170	160	12	12	0	0.00164197	0.00320381	up	10859020	1.67861
chr2L	10963941	10964990	1050	104	99	0	6.53056e-13	5.58101e-12	up	10964670	3.6644
chr2L	10967201	10968450	1250	124	119	0	3.64993e-10	1.43913e-09	up	10968150	3.16924
chr2L	10970031	10970710	680	67	67	0	3.75217e-14	5.17647e-13	up	10970520	3.98319
chr2L	10970741	10970770	30	2	2	0	0.00295551	0.00558369	up	10970760	1.46156
chr2L	10976211	10977110	900	89	89	0	4.41981e-12	2.93133e-11	up	10976730	3.56174
chr2L	10986011	10986420	410	40	40	0	5.89553e-20	3.1987e-18	up	10986210	5.18907
chr2L	10987301	10987320	20	1	1	0	0.00532741	0.00975094	up	10987310	1.26231
chr2L	10987431	10987670	240	23	23	0	2.52297e-09	8.60971e-09	up	10987630	2.89106
chr2L	10987701	10988060	360	35	35	0	1.8485e-05	4.29853e-05	up	10987790	2.01075
chr2L	10989131	10989580	450	44	44	0	2.31093e-07	6.24421e-07	up	10989260	2.5167
chr2L	11003891	11005030	1140	113	113	0	4.55784e-20	2.50448e-18	up	11004290	5.33814
chr2L	11010771	11011510	740	69	69	0	2.87107e-14	4.147e-13	up	11011310	3.98173
chr2L	11086381	11086980	600	59	55	0	7.00097e-07	1.82412e-06	up	11086700	2.35878
chr2L	11091111	11091490	380	37	37	0	1.02623e-13	1.19816e-12	up	11091150	3.73547
chr2L	11100701	11101070	370	36	36	0	8.70273e-07	2.24757e-06	up	11100800	2.36642
chr2L	11106451	11107060	610	60	60	0	9.52346e-09	2.99796e-08	up	11106570	2.87435
chr2L	11120131	11120560	430	42	42	0	1.3676e-10	5.92017e-10	up	11120510	3.24296
chr2L	11123401	11123930	530	50	50	0	3.95081e-08	1.15136e-07	up	11123550	2.64125
chr2L	11130131	11131020	890	88	88	0	2.91949e-16	8.02562e-15	up	11130660	4.27988
chr2L	11168751	11169130	380	37	36	0	0.000148369	0.000321566	up	11168880	1.80374
chr2L	11171911	11172340	430	42	42	0	1.72414e-20	1.04036e-18	up	11172220	5.16021
chr2L	11178821	11179410	590	58	58	0	3.89946e-13	3.65943e-12	up	11179050	3.68189
chr2L	11203351	11204240	890	87	87	0	4.83555e-08	1.39784e-07	up	11203660	2.78942
chr2L	11268781	11270020	1240	123	123	0	1.4035e-13	1.55033e-12	up	11269070	3.7274
chr2L	11277781	11278340	560	55	55	0	8.92336e-13	7.33465e-12	up	11277900	3.72034
chr2L	11281971	11282280	310	30	30	0	4.14534e-11	2.0452e-10	up	11282140	3.28432
chr2L	11358461	11359150	690	68	45	2	0.000911373	0.00183482	up	11359050	1.69811
chr2L	11498751	11499260	510	50	48	0	1.96707e-07	5.34528e-07	up	11498940	2.57558
chr2L	11516541	11517630	1090	108	108	0	1.30045e-14	2.11494e-13	up	11517340	3.97662
chr2L	11581741	11582140	400	34	23	0	0.00227073	0.0043485	up	11581810	1.65724
chr2L	11808681	11809680	1000	99	71	0	8.83356e-16	2.08915e-14	up	11809560	4.15508
chr2L	11813371	11814190	820	81	80	0	4.69737e-13	4.27318e-12	up	11814130	3.71077
chr2L	11816351	11816750	400	39	39	0	2.42657e-08	7.23823e-08	up	11816740	2.9628
chr2L	11829191	11829700	510	50	50	0	3.05616e-17	1.0145e-15	up	11829300	4.62268
chr2L	11874321	11875330	1010	97	90	0	0.00274086	0.00519793	up	11874580	1.69122
chr2L	11878711	11879430	720	71	61	0	2.09691e-05	4.85346e-05	up	11878820	2.05896
chr2L	11904161	11904560	400	39	39	0	1.55633e-05	3.63942e-05	up	11904290	2.14485
chr2L	11940751	11940910	160	15	15	0	6.29538e-05	0.000140425	up	11940800	2.10086
chr2L	11948361	11949030	670	66	66	0	4.78617e-12	3.13407e-11	up	11948630	3.44191
chr2L	11989561	11990270	710	70	70	0	3.61701e-10	1.42746e-09	up	11989880	3.1616
chr2L	11990531	11991090	560	55	55	0	5.13018e-07	1.35113e-06	up	11990900	2.54027
chr2L	12020761	12021220	460	45	45	0	2.57044e-14	3.80471e-13	up	12021100	3.9935
chr2L	12048761	12049110	350	34	34	0	5.56052e-09	1.81183e-08	up	12049080	3.05283
chr2L	12055871	12056530	660	65	65	0	1.19096e-05	2.80484e-05	up	12056110	2.19034
chr2L	12063081	12063340	260	25	25	0	1.63684e-05	3.8187e-05	up	12063150	2.05015
chr2L	12081111	12081410	300	29	29	0	0.00159535	0.00311849	up	12081300	1.60184
chr2L	12093511	12094030	520	51	51	0	6.05519e-14	7.80626e-13	up	12093550	3.80876
chr2L	12096261	12096890	630	61	61	0	0.00398589	0.00740998	up	12096590	1.6579
chr2L	12097461	12098040	580	54	54	0	2.49393e-10	1.01558e-09	up	12097810	3.18417
chr2L	12103121	12104030	910	90	90	0	1.27726e-10	5.56454e-10	up	12103780	3.20912
chr2L	12108881	12109330	450	43	43	0	2.58618e-08	7.69301e-08	up	12109240	2.66727
chr2L	12133951	12134280	330	32	32	0	2.49107e-16	6.96259e-15	up	12134210	4.99919
chr2L	12172341	12173300	960	95	95	0	1.78293e-08	5.40191e-08	up	12172450	2.75874
chr2L	12207591	12208000	410	40	38	0	2.32405e-05	5.36285e-05	up	12207650	1.99471
chr2L	12374691	12374790	100	8	8	0	0.000186962	0.000401704	up	12374700	1.96237
chr2L	12424491	12425180	690	68	66	0	5.05977e-06	1.2279e-05	up	12424560	2.36527
chr2L	12427521	12428120	600	53	53	0	1.3365e-09	4.75564e-09	up	12427700	2.92694
chr2L	12433681	12435160	1480	147	100	2	6.2687e-07	1.64094e-06	up	12434390	2.54168
chr2L	12520051	12520770	720	71	71	0	3.66395e-24	4.30114e-22	up	12520690	5.72639
chr2L	12546171	12547410	1240	123	120	0	2.17274e-05	5.02446e-05	up	12546650	2.18151
chr2L	12574961	12575580	620	61	61	0	4.17951e-10	1.62953e-09	up	12575330	3.16233
chr2L	12579011	12579440	430	42	42	0	2.92778e-12	2.06479e-11	up	12579270	3.51089
chr2L	12603441	12603730	290	28	28	0	3.83404e-21	2.70541e-19	up	12603550	5.56062
chr2L	12692541	12693320	780	77	77	0	8.8156e-05	0.000194758	up	12692870	2.0838
chr2L	12712261	12712670	410	40	40	0	7.07943e-10	2.62014e-09	up	12712540	3.08289
chr2L	12721701	12722440	740	73	73	0	3.82255e-11	1.90803e-10	up	12722180	3.41659
chr2L	12973981	12974540	560	55	55	0	1.70602e-10	7.22291e-10	up	12974350	3.25495
chr2L	13000421	13000900	480	47	47	0	1.74927e-10	7.37941e-10	up	13000620	3.21515
chr2L	13003571	13004680	1110	110	110	0	8.27473e-12	5.02122e-11	up	13004080	3.58942
chr2L	13018911	13019460	550	54	54	0	1.29281e-10	5.62469e-10	up	13019130	3.16382
chr2L	13021131	13021800	670	66	66	0	3.56854e-13	3.39827e-12	up	13021390	3.70351
chr2L	13164841	13166160	1320	131	131	0	8.62169e-13	7.11841e-12	up	13165470	3.60439
chr2L	13176491	13177380	890	88	88	0	1.94143e-11	1.05468e-10	up	13176730	3.49908
chr2L	13179071	13179430	360	35	35	0	1.25365e-09	4.47563e-09	up	13179290	3.00418
chr2L	13182401	13182780	380	37	37	0	7.6234e-12	4.69661e-11	up	13182590	3.50801
chr2L	13191571	13192430	860	85	85	0	1.96651e-12	1.46192e-11	up	13192070	3.47597
chr2L	13203091	13204230	1140	113	112	0	5.45451e-13	4.80779e-12	up	13203740	3.77688
chr2L	13215181	13215260	80	7	7	0	0.0040587	0.00753449	up	13215250	1.49773
chr2L	13219531	13220220	690	68	68	0	3.26577e-12	2.27336e-11	up	13219910	3.51034
chr2L	13222141	13222800	660	65	65	0	4.74794e-11	2.30923e-10	up	13222590	3.40268
chr2L	13286311	13286960	650	64	64	0	4.86626e-10	1.86548e-09	up	13286490	2.98809
chr2L	13289621	13290370	750	71	71	0	5.23056e-10	1.99593e-09	up	13289900	3.14667
chr2L	13290651	13290950	300	29	29	0	1.31192e-07	3.62525e-07	up	13290790	2.46683
chr2L	13296031	13296750	720	71	71	0	3.11158e-07	8.31881e-07	up	13296420	2.56436
chr2L	13325971	13326000	30	2	2	0	6.61176e-05	0.000147177	up	13325990	1.90035
chr2L	13332161	13333170	1010	100	100	0	8.01522e-19	3.64439e-17	up	13333140	5.39101
chr2L	13349151	13349910	760	75	74	0	5.27612e-06	1.27849e-05	up	13349620	2.28658
chr2L	13354681	13354710	30	2	2	0	7.20919e-05	0.000160145	up	13354700	1.91704
chr2L	13354771	13355280	510	50	50	0	6.10337e-10	2.29909e-09	up	13355090	3.05566
chr2L	13366001	13366620	620	61	61	0	1.24811e-08	3.86496e-08	up	13366520	2.74011
chr2L	13367281	13367820	540	51	51	0	2.25274e-07	6.09207e-07	up	13367640	2.59088
chr2L	13368971	13369390	420	37	37	0	2.16961e-09	7.48494e-09	up	13369200	2.9651
chr2L	13370731	13371240	510	50	50	0	2.82494e-10	1.13782e-09	up	13370990	3.15623
chr2L	13373581	13373600	20	1	1	0	0.00017626	0.000379532	up	13373590	1.73983
chr2L	13373631	13374330	700	69	69	0	7.34483e-09	2.35111e-08	up	13374230	2.9194
chr2L	13378401	13379060	660	65	65	0	3.40014e-10	1.34764e-09	up	13378640	3.1874
chr2L	13382611	13382880	270	26	26	0	2.75107e-07	7.37788e-07	up	13382710	2.42275
chr2L	13387171	13387660	490	48	48	0	4.93345e-08	1.42423e-07	up	13387570	2.65306
chr2L	13394901	13395530	630	62	62	0	2.40277e-12	1.74211e-11	up	13395210	3.49897
chr2L	13398751	13399230	480	47	47	0	3.7423e-10	1.47375e-09	up	13398810	3.11573
chr2L	13414921	13415440	520	51	35	4	0.000650159	0.00132903	up	13415190	1.77714
chr2L	13418931	13419390	460	42	31	0	0.000632382	0.00129372	up	13419120	1.67637
chr2L	13445321	13446060	740	73	70	0	0.000126062	0.000274787	up	13445840	2.0262
chr2L	13458881	13459480	600	58	58	0	1.3105e-17	4.66183e-16	up	13458980	4.70525
chr2L	13500261	13500900	640	63	63	0	4.57086e-30	1.90399e-27	up	13500600	6.86177
chr2L	13547771	13548800	1030	97	83	0	3.92976e-07	1.04328e-06	up	13548200	2.49433
chr2L	13549081	13550520	1440	140	140	0	2.73428e-11	1.42255e-10	up	13550070	3.50729
chr2L	13550581	13550930	350	34	27	0	0.00135965	0.00268376	up	13550900	1.70938
chr2L	13640531	13640850	320	31	31	0	1.70637e-08	5.18089e-08	up	13640690	2.78515
chr2L	13640971	13641400	430	42	42	0	1.22506e-16	3.68747e-15	up	13641350	4.41492
chr2L	13641871	13642250	380	37	37	0	3.41086e-17	1.11505e-15	up	13642020	4.56835
chr2L	13770871	13771300	430	42	42	0	3.07684e-09	1.04145e-08	up	13771120	2.93836
chr2L	13779941	13780910	970	94	92	0	1.06575e-11	6.2356e-11	up	13780710	3.56428
chr2L	13783341	13783650	310	30	30	0	1.00945e-09	3.65231e-09	up	13783590	2.8978
chr2L	13783911	13784100	190	16	16	0	0.000353274	0.000739117	up	13783980	1.71373
chr2L	13790751	13791140	390	38	38	0	5.48907e-09	1.78991e-08	up	13790760	3.09724
chr2L	13793141	13793190	50	2	2	0	0.00457829	0.00844925	up	13793180	1.38816
chr2L	13793231	13793810	580	57	57	0	6.54202e-10	2.44507e-09	up	13793340	2.9685
chr2L	13811301	13811700	400	39	39	0	5.52334e-08	1.58848e-07	up	13811360	2.54993
chr2L	13813431	13814100	670	66	66	0	3.50367e-07	9.34384e-07	up	13813580	2.45287
chr2L	13827581	13827920	340	33	33	0	1.52998e-12	1.17599e-11	up	13827880	3.62177
chr2L	13829471	13830110	640	62	62	0	9.69509e-13	7.8688e-12	up	13829710	3.57971
chr2L	13832931	13833540	610	59	59	0	4.13926e-11	2.04399e-10	up	13833370	3.28695
chr2L	13834881	13835710	830	82	82	0	6.83287e-14	8.61613e-13	up	13835310	3.90189
chr2L	13904041	13905060	1020	101	101	0	2.15029e-15	4.45693e-14	up	13904750	4.07775
chr2L	14011241	14012080	840	83	82	0	1.13283e-13	1.29453e-12	up	14011990	3.85259
chr2L	14160721	14161350	630	62	62	0	1.5583e-17	5.46802e-16	up	14161020	4.40819
chr2L	14287701	14288360	660	62	62	0	4.49504e-13	4.12248e-12	up	14288070	3.58939
chr2L	14333951	14334330	380	37	37	0	3.22465e-10	1.28518e-09	up	14334060	3.19361
chr2L	14348511	14349090	580	57	57	0	3.43753e-12	2.37373e-11	up	14348820	3.43143
chr2L	14354841	14355870	1030	102	90	1	6.81244e-11	3.17463e-10	up	14355180	3.28973
chr2L	14358881	14359430	550	54	18	0	1.53196e-08	4.68108e-08	up	14358950	2.77043
chr2L	14361871	14362270	400	39	39	0	1.0437e-13	1.21417e-12	up	14361920	3.74787
chr2L	14402721	14402870	150	14	14	0	5.85099e-07	1.5344e-06	up	14402830	2.5838
chr2L	14588641	14588930	290	25	25	0	2.0347e-13	2.12746e-12	up	14588800	3.66011
chr2L	14589011	14589270	260	25	25	0	1.38673e-09	4.92083e-09	up	14589190	2.76452
chr2L	14598571	14598990	420	41	40	0	3.81498e-09	1.27229e-08	up	14598920	2.75362
chr2L	14599621	14599750	130	12	12	0	2.95651e-05	6.76785e-05	up	14599700	2.11221
chr2L	14689211	14689640	430	42	42	0	0.000444995	0.000922939	up	14689380	1.78457
chr2L	14705951	14706800	850	84	84	0	1.4005e-08	4.29769e-08	up	14706510	2.76971
chr2L	14797561	14798000	440	40	36	0	3.14947e-05	7.18915e-05	up	14797920	2.17066
chr2L	14851641	14851950	310	27	27	0	5.55009e-11	2.65046e-10	up	14851810	3.15271
chr2L	14972731	14973480	750	74	74	0	2.1273e-13	2.20288e-12	up	14972970	3.7681
chr2L	14995551	14996000	450	43	35	0	0.00422543	0.00782714	up	14995560	1.73038
chr2L	15005351	15006020	670	66	66	0	1.30824e-10	5.68797e-10	up	15005580	3.16001
chr2L	15007271	15007460	190	18	18	0	1.44642e-10	6.21917e-10	up	15007370	3.02026
chr2L	15007761	15007990	230	22	22	0	3.03084e-14	4.31978e-13	up	15007780	4.47629
chr2L	15009571	15010140	570	56	56	0	2.63816e-10	1.06993e-09	up	15009810	3.1711
chr2L	15011701	15012250	550	54	49	0	0.000765368	0.00155055	up	15011880	1.81945
chr2L	15016061	15016620	560	55	49	0	0.000357065	0.000746563	up	15016220	1.79632
chr2L	15038701	15039780	1080	107	107	0	2.65859e-17	8.90309e-16	up	15039330	4.67549
chr2L	15057621	15058190	570	56	56	0	4.37355e-15	8.11432e-14	up	15058010	4.06548
chr2L	15060431	15061840	1410	140	140	0	7.15441e-16	1.75637e-14	up	15060880	4.23652
chr2L	15067741	15068420	680	66	63	0	0.000703113	0.00143026	up	15068030	1.8245
chr2L	15113041	15113730	690	68	68	0	6.82133e-09	2.19387e-08	up	15113510	2.85527
chr2L	15117991	15118490	500	49	49	0	9.15405e-09	2.89084e-08	up	15118070	2.76944
chr2L	15248241	15249160	920	91	90	0	2.92631e-15	5.81346e-14	up	15248620	4.19628
chr2L	15256171	15256710	540	53	53	0	9.0459e-14	1.0876e-12	up	15256500	3.83113
chr2L	15271751	15272790	1040	103	81	0	0.000342675	0.000718105	up	15272150	1.98996
chr2L	15275111	15275130	20	1	1	0	0.000124136	0.000270773	up	15275120	1.77263
chr2L	15491961	15492610	650	64	29	0	1.93445e-08	5.83225e-08	up	15491980	3.20502
chr2L	15498561	15499900	1340	131	117	0	0.000293297	0.00061905	up	15499150	1.93694
chr2L	15504641	15504870	230	22	22	0	7.13388e-18	2.689e-16	up	15504730	4.70237
chr2L	15643621	15644250	630	62	62	0	2.84405e-10	1.14444e-09	up	15644240	3.84304
chr2L	15680221	15680450	230	22	18	0	6.65553e-08	1.89803e-07	up	15680340	2.61482
chr2L	15682551	15683670	1120	111	107	1	2.42352e-08	7.2308e-08	up	15683260	2.76964
chr2L	15745541	15745780	240	23	23	0	1.58417e-05	3.70205e-05	up	15745620	2.3011
chr2L	15746681	15747670	990	96	96	0	3.84632e-14	5.29504e-13	up	15747620	4.52495
chr2L	15747731	15747770	40	3	3	0	7.11634e-06	1.70331e-05	up	15747760	2.23731
chr2L	15747961	15748490	530	51	51	0	8.81353e-12	5.27872e-11	up	15748140	3.40999
chr2L	15750901	15751370	470	46	46	0	2.41361e-10	9.86608e-10	up	15751080	3.15104
chr2L	15752061	15752390	330	30	30	0	5.56353e-06	1.34586e-05	up	15752210	2.12203
chr2L	15762521	15762860	340	33	33	0	3.77018e-06	9.23451e-06	up	15762730	2.17367
chr2L	15764061	15764460	400	39	39	0	2.7552e-14	4.00845e-13	up	15764100	3.87112
chr2L	15768151	15768520	370	36	36	0	1.44807e-15	3.22395e-14	up	15768440	4.1679
chr2L	15770971	15771480	510	50	50	0	8.08013e-09	2.57119e-08	up	15771380	2.75657
chr2L	15807301	15807550	250	24	24	0	0.000261892	0.000555671	up	15807400	1.8708
chr2L	15949571	15949780	210	20	20	0	1.73942e-06	4.37158e-06	up	15949630	2.23727
chr2L	15962421	15962660	240	23	23	0	0.00520228	0.00953001	up	15962580	1.52595
chr2L	16000181	16000530	350	34	32	0	0.0020759	0.00399913	up	16000260	1.58117
chr2L	16041661	16042680	1020	101	101	0	1.81804e-11	9.94759e-11	up	16042460	3.34088
chr2L	16049551	16050140	590	58	58	0	7.7697e-11	3.57047e-10	up	16049650	3.2963
chr2L	16167641	16167660	20	1	1	0	0.000645407	0.00131995	up	16167650	1.57831
chr2L	16167911	16168620	710	70	70	0	3.34084e-11	1.69844e-10	up	16168210	3.36109
chr2L	16168751	16168810	60	5	5	0	0.00390478	0.00726862	up	16168800	1.53124
chr2L	16168861	16169230	370	36	34	0	0.000865041	0.00174508	up	16169040	1.76638
chr2L	16198141	16198590	450	44	44	0	1.6658e-10	7.0735e-10	up	16198290	3.25343
chr2L	16223541	16224980	1440	143	143	0	5.08656e-28	1.2879e-25	up	16224740	10.1975
chr2L	16257221	16257950	730	72	72	0	3.64284e-14	5.03102e-13	up	16257830	3.91521
chr2L	16261591	16262270	680	67	67	0	2.24547e-09	7.72396e-09	up	16261770	2.87873
chr2L	16274991	16276170	1180	117	82	0	1.50398e-06	3.80205e-06	up	16276080	2.33401
chr2L	16277981	16278270	290	28	20	0	0.00134616	0.00265794	up	16278160	1.68646
chr2L	16299411	16300370	960	92	92	0	4.58855e-11	2.241e-10	up	16299910	3.30855
chr2L	16302711	16303290	580	57	57	0	3.87436e-11	1.93064e-10	up	16303060	3.2645
chr2L	16306941	16307510	570	54	54	0	6.38317e-13	5.4914e-12	up	16307400	3.72407
chr2L	16310441	16311210	770	76	76	0	4.59201e-12	3.02843e-11	up	16310630	3.50531
chr2L	16324831	16326250	1420	141	131	0	1.50433e-09	5.30604e-09	up	16325930	3.12744
chr2L	16326911	16327270	360	35	35	0	3.14782e-11	1.61429e-10	up	16327050	3.27883
chr2L	16328921	16329450	530	49	49	0	6.9283e-10	2.5701e-09	up	16329330	3.04885
chr2L	16333621	16334210	590	58	58	0	1.87387e-21	1.37484e-19	up	16333950	5.74205
chr2L	16350001	16351650	1650	164	149	0	4.42333e-13	4.06827e-12	up	16350280	3.74899
chr2L	16351931	16353140	1210	120	120	0	5.46782e-10	2.08154e-09	up	16352580	3.15069
chr2L	16356551	16357170	620	61	61	0	6.76585e-10	2.51997e-09	up	16356700	3.0703
chr2L	16487451	16488080	630	62	62	0	1.28582e-10	5.59993e-10	up	16487910	3.17781
chr2L	16491041	16492270	1230	120	120	0	3.32312e-11	1.69142e-10	up	16491550	3.34044
chr2L	16507591	16508110	520	51	51	0	2.37678e-07	6.41677e-07	up	16507670	2.51128
chr2L	16542981	16544160	1180	117	117	0	8.7179e-15	1.49976e-13	up	16543460	4.00294
chr2L	16656451	16657280	830	82	82	0	4.19653e-14	5.71622e-13	up	16656790	3.81282
chr2L	16676691	16677430	740	72	72	0	4.95114e-12	3.22574e-11	up	16676980	3.51666
chr2L	16679781	16680840	1060	103	97	0	3.10326e-11	1.5946e-10	up	16679860	3.2957
chr2L	16689661	16691130	1470	146	106	1	0.000626649	0.0012828	up	16690530	1.87117
chr2L	16691451	16691860	410	40	29	0	0.001213	0.00240828	up	16691660	1.65494
chr2L	16703051	16704060	1010	100	100	0	3.39951e-10	1.34764e-09	up	16704030	3.47033
chr2L	16715611	16716010	400	39	39	0	0.000708031	0.00143981	up	16715690	1.83949
chr2L	16719401	16720560	1160	112	109	0	1.19099e-14	1.95914e-13	up	16719670	3.93862
chr2L	16727571	16728240	670	66	66	0	5.90395e-15	1.05886e-13	up	16727920	3.99442
chr2L	16729511	16730050	540	51	51	0	2.39198e-22	2.0188e-20	up	16729580	6.82401
chr2L	16730871	16730950	80	6	6	0	0.000422624	0.00087894	up	16730940	1.8586
chr2L	16731981	16732270	290	28	28	0	5.96318e-14	7.70796e-13	up	16732170	3.81036
chr2L	16732481	16732710	230	20	20	0	3.90807e-08	1.13994e-07	up	16732600	3.07312
chr2L	16738121	16738800	680	67	67	0	4.05462e-10	1.58466e-09	up	16738580	3.05168
chr2L	16742811	16743740	930	90	90	0	2.36319e-16	6.67744e-15	up	16743110	4.21912
chr2L	16801771	16802200	430	42	42	0	4.84786e-18	1.90745e-16	up	16801940	4.58628
chr2L	16815991	16816630	640	63	63	0	1.55815e-23	1.64921e-21	up	16816190	5.99761
chr2L	16817551	16817660	110	10	10	0	5.66512e-06	1.36992e-05	up	16817580	2.19384
chr2L	16824881	16825280	400	39	39	0	8.15569e-08	2.29994e-07	up	16825150	2.55811
chr2L	16825351	16825410	60	5	5	0	0.000172379	0.000371546	up	16825400	1.92572
chr2L	16826781	16827330	550	54	54	0	2.09924e-10	8.67716e-10	up	16827130	3.26154
chr2L	16848611	16849150	540	53	53	0	5.76955e-16	1.44571e-14	up	16848960	4.32383
chr2L	16852701	16852850	150	14	14	0	2.67403e-08	7.94517e-08	up	16852750	2.75813
chr2L	16879151	16879740	590	58	58	0	1.30899e-08	4.03412e-08	up	16879510	2.80412
chr2L	16887611	16888740	1130	112	112	0	2.48576e-15	5.04695e-14	up	16888320	4.18477
chr2L	16902071	16902390	320	31	31	0	2.35299e-09	8.07017e-09	up	16902240	2.93155
chr2L	16910271	16910640	370	35	35	0	3.44618e-11	1.7417e-10	up	16910530	3.3847
chr2L	16972681	16973280	600	59	57	0	5.47705e-07	1.43897e-06	up	16972770	2.40439
chr2L	17102391	17102770	380	37	37	0	0.000189899	0.00040754	up	17102670	1.69987
chr2L	17130681	17131280	600	59	59	0	3.0214e-09	1.02349e-08	up	17130930	2.9533
chr2L	17260571	17261060	490	48	48	0	7.16137e-09	2.2958e-08	up	17260930	2.91846
chr2L	17368461	17368970	510	50	42	0	6.05472e-09	1.95838e-08	up	17368790	2.91823
chr2L	17380601	17380960	360	35	34	0	0.000603418	0.00123721	up	17380830	1.73311
chr2L	17383791	17385090	1300	128	128	0	2.081e-15	4.34732e-14	up	17384620	4.14665
chr2L	17385141	17385560	420	40	40	0	1.18244e-12	9.35017e-12	up	17385400	3.67117
chr2L	17410221	17410830	610	60	60	0	5.58965e-13	4.90347e-12	up	17410680	3.71805
chr2L	17433061	17433480	420	41	39	0	6.7244e-07	1.75489e-06	up	17433370	2.62138
chr2L	17466081	17466300	220	21	19	0	0.00030504	0.000642679	up	17466220	1.83458
chr2L	17472841	17473710	870	86	86	0	2.09036e-11	1.1205e-10	up	17473180	3.37182
chr2L	17477601	17478130	530	52	52	0	1.27633e-07	3.53297e-07	up	17477830	2.65152
chr2L	17480991	17481330	340	32	32	0	0.000130099	0.000283061	up	17481170	1.92545
chr2L	17484091	17484650	560	55	55	0	9.32242e-10	3.38718e-09	up	17484330	3.09258
chr2L	17500811	17501490	680	63	63	0	6.76618e-09	2.17814e-08	up	17501130	2.85982
chr2L	17589561	17590490	930	92	85	0	0.000159678	0.000345034	up	17589730	1.90317
chr2L	17594051	17594540	490	48	48	0	6.54334e-07	1.71006e-06	up	17594270	2.50358
chr2L	17603081	17603710	630	62	62	0	4.98537e-12	3.24149e-11	up	17603520	3.41932
chr2L	17684261	17685080	820	81	81	0	3.79946e-14	5.23611e-13	up	17684540	3.84534
chr2L	17702491	17702650	160	15	15	0	0.00248284	0.00472876	up	17702640	1.56037
chr2L	17715161	17716320	1160	115	115	0	3.51297e-15	6.79086e-14	up	17715510	4.12091
chr2L	17784521	17784960	440	43	43	0	1.06623e-37	3.44206e-34	up	17784790	9.57711
chr2L	17861071	17861950	880	84	84	0	3.86587e-14	5.305e-13	up	17861340	3.85935
chr2L	17960381	17960490	110	8	8	0	0.00369179	0.00688903	up	17960480	1.61296
chr2L	17962941	17963670	730	72	72	0	2.6628e-06	6.60357e-06	up	17963060	2.37579
chr2L	18117101	18117270	170	16	16	0	1.51286e-13	1.65104e-12	up	18117200	3.87387
chr2L	18119481	18120160	680	67	67	0	7.56683e-14	9.36821e-13	up	18119580	3.81767
chr2L	18137851	18138280	430	42	42	0	1.72761e-09	6.0506e-09	up	18138210	2.89298
chr2L	18152131	18152960	830	82	74	0	9.16579e-05	0.000202172	up	18152780	2.0267
chr2L	18158441	18159050	610	60	55	0	3.84161e-06	9.39878e-06	up	18158720	2.35304
chr2L	18441121	18441770	650	64	64	0	6.03786e-21	4.01891e-19	up	18441470	5.03342
chr2L	18442991	18443760	770	76	76	0	1.10502e-14	1.84833e-13	up	18443600	4.03285
chr2L	18448711	18449220	510	50	50	0	1.21392e-09	4.3434e-09	up	18448970	3.10947
chr2L	18454331	18454890	560	55	55	0	2.30074e-10	9.43457e-10	up	18454560	3.22049
chr2L	18484161	18485020	860	82	78	0	8.51875e-13	7.05145e-12	up	18484640	3.57397
chr2L	18563991	18564410	420	41	41	0	6.50558e-05	0.000144939	up	18564180	1.9212
chr2L	18576211	18576580	370	36	36	0	1.03879e-08	3.25264e-08	up	18576510	2.77048
chr2L	18590131	18591190	1060	105	91	0	9.35832e-15	1.59635e-13	up	18590790	3.97584
chr2L	18604831	18604880	50	4	4	0	0.00068518	0.0013962	up	18604870	1.71579
chr2L	18604911	18604960	50	3	3	0	0.00156662	0.0030642	up	18604920	1.57442
chr2L	18604991	18605440	450	44	44	0	1.10332e-10	4.8842e-10	up	18605390	3.03227
chr2L	18606671	18607070	400	39	39	0	1.27182e-13	1.42684e-12	up	18606930	3.84435
chr2L	18612051	18612410	360	35	35	0	4.8801e-11	2.36098e-10	up	18612270	3.30909
chr2L	18665781	18666500	720	71	71	0	7.39645e-23	6.92104e-21	up	18666090	5.31445
chr2L	18676891	18677710	820	79	78	0	9.69876e-08	2.71259e-07	up	18676960	2.6573
chr2L	18681811	18682390	580	57	57	0	0.00254761	0.00484853	up	18681950	1.6552
chr2L	18688571	18689170	600	59	48	0	9.91126e-07	2.54847e-06	up	18688860	2.45144
chr2L	18703071	18703610	540	53	53	0	5.88855e-09	1.90861e-08	up	18703350	2.91262
chr2L	18705661	18706040	380	37	37	0	2.37308e-07	6.4081e-07	up	18705790	2.4638
chr2L	18707801	18709080	1280	127	66	36	1.44925e-10	6.22769e-10	up	18708850	3.28725
chr2L	18713971	18714560	590	57	57	0	1.15045e-12	9.14198e-12	up	18714080	3.56388
chr2L	18776341	18777210	870	83	83	0	5.93375e-18	2.29409e-16	up	18776820	4.54217
chr2L	18830531	18831490	960	95	95	0	4.66927e-14	6.2676e-13	up	18830970	3.84205
chr2L	18839211	18840160	950	94	94	0	1.38801e-05	3.25584e-05	up	18839990	2.21685
chr2L	18857481	18857990	510	50	50	0	5.94455e-05	0.000132967	up	18857950	2.13396
chr2L	18858851	18859760	910	90	89	0	0.000230658	0.000491175	up	18859660	1.86906
chr2L	18948561	18949130	570	56	56	0	1.07158e-06	2.74686e-06	up	18948800	2.39838
chr2L	18951501	18952160	660	65	65	0	1.00875e-12	8.12093e-12	up	18951890	3.52948
chr2L	18968491	18969190	700	69	69	0	4.25988e-13	3.94604e-12	up	18968740	3.80989
chr2L	18974161	18974880	720	71	71	0	1.03232e-11	6.07028e-11	up	18974360	3.44381
chr2L	18987141	18987910	770	76	76	0	6.36009e-12	4.00453e-11	up	18987240	3.45148
chr2L	19003121	19003540	420	41	39	0	0.00493076	0.00907251	up	19003290	1.48652
chr2L	19008931	19009840	910	89	70	0	0.00394764	0.00734417	up	19009250	1.53027
chr2L	19027161	19027970	810	79	18	27	0.00422142	0.00782082	up	19027830	1.60981
chr2L	19033331	19033720	390	38	38	0	4.15013e-08	1.20727e-07	up	19033600	2.63485
chr2L	19034361	19034920	560	55	55	0	1.55037e-09	5.45504e-09	up	19034590	3.0343
chr2L	19041641	19041980	340	33	33	0	0.000248826	0.000529077	up	19041920	1.79964
chr2L	19044841	19045560	720	71	71	0	4.24543e-13	3.93548e-12	up	19045410	3.69139
chr2L	19048961	19049330	370	36	36	0	4.20978e-09	1.39459e-08	up	19049010	2.80174
chr2L	19051471	19051530	60	5	5	0	7.32013e-06	1.75014e-05	up	19051500	2.13243
chr2L	19051581	19052100	520	51	51	0	5.73972e-08	1.64814e-07	up	19051990	2.58572
chr2L	19053581	19053650	70	3	3	0	7.68339e-08	2.17387e-07	up	19053640	2.796
chr2L	19053681	19054680	1000	99	99	0	1.8997e-12	1.42208e-11	up	19053740	3.51371
chr2L	19063131	19063490	360	35	35	0	2.68629e-07	7.21164e-07	up	19063210	2.43858
chr2L	19064771	19065120	350	34	34	0	3.85297e-08	1.1259e-07	up	19064940	2.5721
chr2L	19076901	19077150	250	24	24	0	0.00144013	0.00283106	up	19077140	1.79113
chr2L	19114101	19114580	480	47	47	0	4.36384e-16	1.14533e-14	up	19114250	4.34328
chr2L	19123661	19124110	450	44	44	0	2.80883e-11	1.45723e-10	up	19123970	3.19698
chr2L	19126981	19127240	260	25	25	0	1.49448e-06	3.78026e-06	up	19127220	2.38142
chr2L	19131761	19132500	740	73	73	0	6.23472e-12	3.94458e-11	up	19132330	3.56108
chr2L	19133311	19134060	750	72	72	0	2.67384e-10	1.08338e-09	up	19133450	3.11686
chr2L	19157981	19159150	1170	115	38	21	0.0022054	0.00423343	up	19158530	1.67515
chr2L	19181471	19182020	550	54	54	0	6.46721e-11	3.02906e-10	up	19181690	3.32739
chr2L	19185791	19186250	460	45	45	0	5.61686e-12	3.60132e-11	up	19185980	3.40891
chr2L	19190101	19190540	440	43	31	2	2.32219e-06	5.77662e-06	up	19190300	2.38649
chr2L	19245961	19246120	160	15	15	0	4.44255e-05	0.000100344	up	19246080	2.02456
chr2L	19363001	19363190	190	18	18	0	4.862e-05	0.000109435	up	19363180	2.21453
chr2L	19363301	19363920	620	56	56	0	2.2194e-15	4.57082e-14	up	19363810	4.10343
chr2L	19393531	19394280	750	73	73	0	4.63859e-13	4.22876e-12	up	19393890	3.6507
chr2L	19410971	19411220	250	24	24	0	5.15789e-05	0.000115712	up	19411070	1.94744
chr2L	19415331	19415430	100	9	9	0	1.01836e-06	2.61485e-06	up	19415400	2.53372
chr2L	19425601	19425680	80	7	7	0	0.000545531	0.00112334	up	19425620	1.679
chr2L	19425781	19427000	1220	121	121	0	1.21104e-11	6.98757e-11	up	19425870	3.44836
chr2L	19430101	19430970	870	86	86	0	6.60397e-11	3.08528e-10	up	19430210	3.16081
chr2L	19432481	19432750	270	26	26	0	2.42109e-07	6.52956e-07	up	19432590	2.62523
chr2L	19444561	19445290	730	72	72	0	9.42868e-13	7.6864e-12	up	19444820	3.57109
chr2L	19452811	19453890	1080	107	107	0	1.88567e-13	1.98775e-12	up	19453830	3.80133
chr2L	19458011	19458130	120	11	11	0	0.000199701	0.000427865	up	19458050	1.78941
chr2L	19490001	19490210	210	20	20	0	0.000472765	0.00097818	up	19490080	1.84789
chr2L	19492851	19493770	920	88	88	0	2.03345e-10	8.43492e-10	up	19493290	3.26014
chr2L	19497961	19498380	420	41	41	0	1.47606e-09	5.21916e-09	up	19498070	2.97578
chr2L	19508301	19509150	850	84	84	0	1.66078e-08	5.05078e-08	up	19508790	2.76913
chr2L	19515981	19516000	20	1	1	0	0.00480306	0.00884763	up	19515990	1.29566
chr2L	19516041	19516320	280	27	25	0	0.000606593	0.00124253	up	19516050	1.94658
chr2L	19517411	19517750	340	33	33	0	6.52637e-05	0.000145327	up	19517680	1.97547
chr2L	19518561	19518950	390	38	37	0	7.72936e-06	1.84388e-05	up	19518900	2.29358
chr2L	19519491	19520100	610	59	54	0	6.19953e-06	1.49133e-05	up	19519610	2.27512
chr2L	19526171	19527000	830	82	82	0	2.17222e-07	5.88047e-07	up	19526940	2.65606
chr2L	19530171	19530450	280	27	27	0	1.71962e-05	4.00531e-05	up	19530370	1.99985
chr2L	19533291	19533690	400	39	39	0	3.77408e-08	1.10359e-07	up	19533460	2.69224
chr2L	19542101	19542750	650	63	63	0	1.53278e-11	8.5646e-11	up	19542230	3.43992
chr2L	19571321	19573050	1730	171	144	0	7.59729e-09	2.42471e-08	up	19572000	3.00973
chr2L	19573091	19573510	420	41	33	0	0.00117791	0.00234257	up	19573300	1.61179
chr2L	19574851	19576900	2050	199	188	0	1.15875e-13	1.31716e-12	up	19575940	3.84088
chr2L	19577021	19578000	980	97	97	0	9.62039e-13	7.81309e-12	up	19577780	3.76076
chr2L	19580161	19580650	490	48	48	0	4.77087e-11	2.3169e-10	up	19580450	3.32982
chr2L	19582101	19582720	620	61	61	0	1.42116e-11	8.03127e-11	up	19582680	3.30106
chr2L	19583731	19584540	810	80	80	0	1.47567e-12	1.13763e-11	up	19583960	3.58567
chr2L	19586401	19587610	1210	117	117	0	4.18183e-10	1.62994e-09	up	19587210	3.11823
chr2L	19590331	19591090	760	75	75	0	1.31877e-08	4.06231e-08	up	19590870	2.81141
chr2L	19735491	19736260	770	76	76	0	2.45408e-11	1.29292e-10	up	19736020	3.37998
chr2L	19756541	19757200	660	64	64	0	6.7459e-06	1.61794e-05	up	19756960	2.18389
chr2L	19758441	19759000	560	53	53	0	4.69438e-07	1.24015e-06	up	19758610	2.54819
chr2L	19790881	19792420	1540	153	149	0	5.01854e-12	3.25487e-11	up	19791890	3.55974
chr2L	19795531	19796620	1090	107	98	0	1.34361e-11	7.64321e-11	up	19795730	3.56015
chr2L	19817011	19817680	670	66	66	0	1.33129e-13	1.48453e-12	up	19817380	3.78099
chr2L	19819861	19820400	540	53	48	0	0.00363198	0.00678036	up	19820160	1.5163
chr2L	19859941	19860170	230	20	19	0	0.00029953	0.000631688	up	19860030	1.81494
chr2L	19887221	19888110	890	88	88	0	8.37298e-29	2.84527e-26	up	19887750	6.47704
chr2L	19888381	19888410	30	2	2	0	0.00068281	0.00139225	up	19888400	1.64279
chr2L	19911531	19911610	80	7	7	0	0.00111327	0.00222052	up	19911600	1.72303
chr2L	19914941	19915020	80	7	7	0	0.00113244	0.00225667	up	19915010	1.67997
chr2L	19915201	19915570	370	36	36	0	6.88692e-15	1.21656e-13	up	19915290	4.06482
chr2L	19958441	19959000	560	55	55	0	9.18051e-08	2.57377e-07	up	19958730	2.69106
chr2L	20024441	20024700	260	25	25	0	1.60515e-22	1.41002e-20	up	20024510	6.08495
chr2L	20027191	20028080	890	87	87	0	4.9658e-12	3.23202e-11	up	20027700	3.4646
chr2L	20060731	20061720	990	98	98	0	2.62074e-17	8.81292e-16	up	20061170	4.4051
chr2L	20065481	20066690	1210	120	120	0	8.8032e-10	3.21332e-09	up	20065730	2.99266
chr2L	20075061	20075940	880	86	86	0	2.2436e-12	1.63931e-11	up	20075470	3.59285
chr2L	20090971	20091630	660	65	65	0	2.23518e-10	9.19493e-10	up	20091260	3.24864
chr2L	20093711	20094330	620	61	61	0	2.38022e-11	1.25966e-10	up	20094110	3.45265
chr2L	20097161	20097380	220	21	21	0	9.7227e-12	5.77238e-11	up	20097300	3.31267
chr2L	20097571	20097910	340	32	32	0	0.00219755	0.00421978	up	20097630	1.75156
chr2L	20098181	20098510	330	32	32	0	1.70711e-08	5.18193e-08	up	20098290	2.71916
chr2L	20104381	20104970	590	58	58	0	9.7523e-14	1.15101e-12	up	20104650	3.77707
chr2L	20106471	20107040	570	56	56	0	1.9734e-28	5.66278e-26	up	20106780	6.45312
chr2L	20116031	20116080	50	4	4	0	7.21662e-11	3.34247e-10	up	20116060	3.55552
chr2L	20120361	20121450	1090	107	106	0	8.37098e-15	1.44511e-13	up	20120630	4.10648
chr2L	20148291	20148790	500	49	49	0	2.95616e-14	4.24615e-13	up	20148410	3.93041
chr2L	20170011	20170130	120	11	11	0	1.31861e-11	7.52417e-11	up	20170090	3.52308
chr2L	20175861	20176100	240	23	23	0	1.25614e-12	9.86048e-12	up	20175970	3.59596
chr2L	20213451	20213520	70	6	6	0	1.33811e-11	7.61863e-11	up	20213510	3.88067
chr2L	20213571	20213640	70	6	6	0	2.08394e-15	4.34732e-14	up	20213620	5.20793
chr2L	20213751	20214000	250	22	22	0	7.21256e-22	5.64459e-20	up	20213770	8.62585
chr2L	20223311	20223840	530	51	51	0	7.16344e-18	2.689e-16	up	20223670	4.79472
chr2L	20227481	20227620	140	13	13	0	1.52016e-07	4.16328e-07	up	20227510	2.64265
chr2L	20229831	20230540	710	70	61	0	1.38399e-07	3.81217e-07	up	20230220	2.61513
chr2L	20242841	20243180	340	33	27	0	1.23964e-10	5.41341e-10	up	20242890	3.2022
chr2L	20292511	20292650	140	13	13	0	4.77323e-05	0.000107587	up	20292590	2.01764
chr2L	20293821	20294450	630	62	62	0	6.0291e-10	2.27377e-09	up	20294170	3.08438
chr2L	20315021	20315100	80	7	7	0	0.000558241	0.00114841	up	20315050	1.79613
chr2L	20349841	20350630	790	77	77	0	7.32167e-12	4.52151e-11	up	20350320	3.53703
chr2L	20382201	20382630	430	42	42	0	0.00129518	0.00256474	up	20382440	1.74644
chr2L	20414821	20415380	560	55	55	0	2.63237e-13	2.63237e-12	up	20415160	3.82969
chr2L	20416491	20417690	1200	118	118	0	7.48437e-14	9.27502e-13	up	20417110	3.88124
chr2L	20425761	20426430	670	66	66	0	1.58454e-10	6.76624e-10	up	20426160	3.2112
chr2L	20427611	20427740	130	12	8	0	0.000787645	0.00159418	up	20427630	1.83776
chr2L	20428531	20429260	730	68	65	0	4.63935e-10	1.7899e-09	up	20428920	3.21062
chr2L	20449591	20450440	850	84	64	0	2.26576e-05	5.23395e-05	up	20450280	2.12787
chr2L	20463651	20463920	270	23	23	0	7.11997e-18	2.689e-16	up	20463810	4.59388
chr2L	20464331	20464910	580	57	57	0	7.06341e-23	6.65765e-21	up	20464560	5.42756
chr2L	20638431	20638900	470	46	46	0	2.76215e-14	4.00845e-13	up	20638730	3.95855
chr2L	20645391	20646020	630	62	62	0	3.95386e-08	1.15199e-07	up	20645860	2.64457
chr2L	20649901	20650280	380	37	33	0	1.96432e-06	4.91003e-06	up	20650130	2.28376
chr2L	20655891	20656620	730	72	68	0	6.08544e-06	1.46525e-05	up	20656510	2.26586
chr2L	20675811	20676350	540	53	53	0	4.56442e-08	1.32272e-07	up	20675930	2.58594
chr2L	20681571	20682070	500	49	49	0	6.96662e-09	2.23781e-08	up	20681980	2.73536
chr2L	20682181	20682540	360	35	35	0	6.31225e-10	2.37191e-09	up	20682290	3.10744
chr2L	20734081	20735270	1190	118	118	0	1.03139e-13	1.20201e-12	up	20734740	3.96952
chr2L	20735381	20735650	270	26	26	0	1.66874e-06	4.19884e-06	up	20735480	2.48357
chr2L	20757651	20758490	840	83	83	0	4.43167e-14	6.01558e-13	up	20758130	3.84663
chr2L	20759651	20759730	80	7	7	0	0.000220238	0.000469994	up	20759690	1.9042
chr2L	20760161	20760490	330	32	32	0	4.13118e-06	1.00786e-05	up	20760200	2.32689
chr2L	20787171	20787980	810	80	80	0	9.8457e-07	2.53312e-06	up	20787310	2.47579
chr2L	20794121	20794330	210	20	19	0	0.00014717	0.000319075	up	20794310	2.04943
chr2L	20796601	20797970	1370	135	128	0	4.1955e-12	2.80417e-11	up	20797340	3.52775
chr2L	20821801	20822640	840	82	64	1	2.87571e-06	7.10019e-06	up	20822220	2.36827
chr2L	20829791	20830240	450	44	44	0	1.83128e-08	5.5393e-08	up	20830150	2.78383
chr2L	20835541	20835840	300	29	29	0	3.49125e-09	1.17158e-08	up	20835700	2.8465
chr2L	20851441	20852070	630	58	58	0	2.69214e-14	3.94032e-13	up	20851750	3.87657
chr2L	20918471	20919210	740	73	73	0	3.6751e-12	2.51492e-11	up	20918900	3.48262
chr2L	20922471	20923570	1100	108	105	0	3.4638e-18	1.40214e-16	up	20922990	4.58981
chr2L	20925921	20926420	500	49	49	0	3.17934e-10	1.26908e-09	up	20926060	3.07737
chr2L	20927551	20928010	460	42	42	0	1.33364e-10	5.78866e-10	up	20927790	3.14499
chr2L	21013291	21013430	140	13	6	0	0.00163209	0.00318693	up	21013300	1.77167
chr2L	21041371	21041430	60	5	5	0	0.00209725	0.00403544	up	21041420	1.4903
chr2L	21051691	21052730	1040	103	101	0	6.72544e-12	4.2056e-11	up	21052050	3.4452
chr2L	21071321	21071770	450	44	44	0	4.77395e-11	2.31747e-10	up	21071350	3.52931
chr2L	21075091	21075640	550	54	54	0	7.94435e-08	2.2423e-07	up	21075150	2.56368
chr2L	21102271	21102880	610	60	60	0	3.16398e-09	1.06842e-08	up	21102660	2.8628
chr2L	21104241	21104790	550	54	54	0	8.59333e-09	2.72179e-08	up	21104480	2.9025
chr2L	21105081	21105490	410	40	40	0	7.66354e-07	1.99073e-06	up	21105190	2.37984
chr2L	21142071	21142640	570	56	56	0	3.31078e-11	1.68608e-10	up	21142550	3.26507
chr2L	21142711	21143410	700	69	69	0	1.75076e-13	1.85917e-12	up	21143220	3.84742
chr2L	21148231	21149530	1300	128	128	0	1.57843e-13	1.70568e-12	up	21148550	3.89266
chr2L	21153711	21154330	620	58	56	0	1.42903e-08	4.38212e-08	up	21153930	2.80897
chr2L	21155991	21157010	1020	101	101	0	6.13068e-14	7.86933e-13	up	21156140	3.95973
chr2L	21162941	21163290	350	34	34	0	8.64249e-08	2.42927e-07	up	21163130	2.51151
chr2L	21163441	21163800	360	35	35	0	2.86269e-07	7.67406e-07	up	21163680	2.40044
chr2L	21166381	21166860	480	47	47	0	4.72305e-08	1.36654e-07	up	21166710	2.66435
chr2L	21168121	21168830	710	68	66	0	4.25013e-09	1.40723e-08	up	21168310	2.81008
chr2L	21178551	21178750	200	19	19	0	1.38019e-06	3.50282e-06	up	21178650	2.29648
chr2L	21179331	21180130	800	79	79	0	1.06487e-11	6.23351e-11	up	21180060	3.38553
chr2L	21218301	21218940	640	62	62	0	6.8117e-09	2.19132e-08	up	21218520	2.78409
chr2L	21220141	21221800	1660	164	157	0	6.21201e-17	1.94698e-15	up	21221160	4.3495
chr2L	21250731	21251360	630	62	61	0	1.44825e-06	3.67124e-06	up	21251150	2.33603
chr2L	21257011	21257330	320	31	31	0	1.17546e-07	3.26073e-07	up	21257100	2.48904
chr2L	21260741	21261360	620	61	61	0	5.06727e-10	1.93648e-09	up	21261050	3.04262
chr2L	21262681	21263860	1180	117	117	0	1.72459e-11	9.49631e-11	up	21263020	3.49993
chr2L	21309541	21311170	1630	162	162	0	6.24494e-12	3.94718e-11	up	21310380	3.51165
chr2L	21343951	21345020	1070	104	101	0	1.88353e-09	6.55403e-09	up	21344110	2.9267
chr2L	21377971	21378490	520	51	50	0	1.51118e-06	3.81877e-06	up	21378150	2.41639
chr2L	21379521	21380410	890	88	87	0	2.36939e-16	6.68034e-15	up	21379930	4.21679
chr2L	21380951	21381740	790	78	74	0	3.65307e-06	8.95956e-06	up	21381640	2.28821
chr2L	21397041	21397830	790	78	78	0	5.60767e-10	2.12851e-09	up	21397190	3.14098
chr2L	21560601	21560730	130	12	12	0	1.9425e-16	5.61152e-15	up	21560700	4.96129
chr2L	21572861	21573760	900	85	85	0	2.87025e-10	1.15355e-09	up	21573450	3.17013
chr2L	21624001	21624920	920	90	90	0	3.98146e-16	1.05787e-14	up	21624310	4.44449
chr2L	21628621	21630290	1670	166	136	0	9.92483e-13	8.00996e-12	up	21629960	3.77804
chr2L	21632041	21633020	980	97	74	0	0.000474741	0.000981952	up	21632440	1.98776
chr2L	21657361	21657980	620	60	60	0	1.92974e-09	6.70579e-09	up	21657440	2.89579
chr2L	21658441	21658990	550	53	53	0	1.38978e-11	7.87462e-11	up	21658790	3.42036
chr2L	21676521	21678140	1620	155	155	0	1.53753e-13	1.67263e-12	up	21677840	3.75104
chr2L	21681711	21682420	710	70	63	0	1.34102e-10	5.81681e-10	up	21682180	3.19948
chr2L	21682451	21682610	160	14	14	0	2.97538e-05	6.80984e-05	up	21682460	2.21972
chr2L	21682951	21684240	1290	128	115	0	2.2558e-13	2.31184e-12	up	21683530	3.71614
chr2L	21757071	21758270	1200	119	119	0	5.46581e-14	7.16549e-13	up	21757440	3.81996
chr2L	21758331	21758350	20	1	1	0	8.3944e-06	1.99994e-05	up	21758340	2.12365
chr2L	22120841	22121320	480	47	47	0	1.94658e-10	8.11894e-10	up	22121230	3.084
chr2L	22121541	22122010	470	46	46	0	3.85824e-12	2.61942e-11	up	22121630	3.45115
chr2L	22129751	22130410	660	63	62	0	7.95422e-12	4.86329e-11	up	22130300	3.71937
chr2L	22131131	22131580	450	41	41	0	0.000206509	0.000441938	up	22131310	1.77581
chr2L	22146011	22146910	900	89	88	0	6.34109e-09	2.04604e-08	up	22146420	2.9668
chr2L	22153281	22153840	560	55	55	0	1.04645e-05	2.47623e-05	up	22153460	2.2362
chr2L	22168441	22169560	1120	111	111	0	6.28833e-14	8.06367e-13	up	22169140	3.95009
chr2L	22179641	22180110	470	46	46	0	1.40595e-25	2.08679e-23	up	22179930	7.66559
chr2L	22239491	22240090	600	59	59	0	5.16611e-07	1.36004e-06	up	22239750	2.54086
chr2L	22247571	22248200	630	62	62	0	1.00394e-10	4.47801e-10	up	22247840	3.27951
chr2L	22249491	22250000	510	50	50	0	1.1704e-12	9.27201e-12	up	22249950	3.68014
chr2L	22261081	22261370	290	28	28	0	1.99285e-23	2.05869e-21	up	22261230	6.4828
chr2L	22536431	22537110	680	67	67	0	4.70272e-13	4.27349e-12	up	22536700	3.63509
chr2L	22537951	22538520	570	54	54	0	9.0407e-11	4.07906e-10	up	22538060	3.17051
chr2L	22569741	22569810	70	3	3	0	2.86223e-11	1.48136e-10	up	22569800	3.78012
chr2L	22578861	22579430	570	56	56	0	6.44165e-15	1.14732e-13	up	22579080	3.99323
chr2L	22924571	22925020	450	44	44	0	1.11326e-10	4.92314e-10	up	22924780	3.17456
chr2L	22981611	22982030	420	41	41	0	1.69465e-08	5.14774e-08	up	22981910	2.66528
chr2L	23065171	23065550	380	36	31	0	2.41019e-07	6.50152e-07	up	23065380	2.45087
chr2L	23068191	23068750	560	55	55	0	1.42324e-06	3.60925e-06	up	23068410	2.36463
chr2L	23075361	23075790	430	42	42	0	9.08603e-07	2.34374e-06	up	23075600	2.48163
chr2L	23162771	23162800	30	2	2	0	3.06188e-07	8.19442e-07	up	23162790	2.49506
chr2L	23174151	23174820	670	66	66	0	9.26375e-11	4.16804e-10	up	23174470	3.26411
chr2L	23175941	23176460	520	51	51	0	7.28217e-08	2.06488e-07	up	23176260	2.66652
chr2L	23239211	23239330	120	11	11	0	0.000255684	0.000543302	up	23239250	1.62571
chr2L	23311601	23311890	290	26	26	0	6.51848e-05	0.000145201	up	23311660	1.96377
chr2L	23313401	23314010	610	60	60	0	5.20426e-32	3.73348e-29	up	23313730	9.28393
chr2L	23315101	23315440	340	33	33	0	1.57848e-13	1.70568e-12	up	23315420	4.41784
chr2R	33931	34160	230	22	22	0	3.556e-13	3.38883e-12	up	34100	3.64695
chr2R	951171	951370	200	19	19	0	4.3994e-07	1.16365e-06	up	951310	2.51288
chr2R	951741	951790	50	4	4	0	0.00101701	0.00203669	up	951760	1.59123
chr2R	1071361	1072050	690	65	65	0	1.44599e-11	8.15018e-11	up	1071930	3.40901
chr2R	1150771	1151180	410	40	40	0	5.10999e-26	8.68227e-24	up	1150840	9.27963
chr2R	1211441	1211480	40	3	3	0	2.47779e-19	1.22121e-17	up	1211470	8.27853
chr2R	1211571	1211590	20	1	1	0	1.78404e-15	3.83955e-14	up	1211580	5.13352
chr2R	1215761	1216050	290	28	28	0	8.51697e-16	2.02541e-14	up	1215970	4.66432
chr2R	1263821	1264560	740	72	71	0	1.7795e-13	1.88659e-12	up	1264470	3.72221
chr2R	1344921	1345690	770	75	75	0	2.51277e-10	1.02229e-09	up	1345120	3.24674
chr2R	1440951	1441300	350	32	32	0	1.93754e-08	5.84022e-08	up	1441110	2.71248
chr2R	2079571	2080100	530	52	52	0	1.6087e-20	9.79864e-19	up	2079820	4.93662
chr2R	2087771	2087980	210	19	19	0	3.58766e-11	1.80473e-10	up	2087850	3.40242
chr2R	2565211	2565790	580	57	57	0	1.01668e-12	8.17455e-12	up	2565350	3.7022
chr2R	2846541	2846910	370	36	36	0	3.97506e-09	1.32123e-08	up	2846820	2.76224
chr2R	2848541	2848610	70	5	5	0	0.00298754	0.00564089	up	2848590	1.45867
chr2R	2955111	2955470	360	35	35	0	8.29789e-18	3.08792e-16	up	2955350	4.70366
chr2R	2957311	2957560	250	24	24	0	5.88242e-21	3.94663e-19	up	2957460	5.55335
chr2R	3003381	3003480	100	9	9	0	5.34406e-06	1.29422e-05	up	3003420	2.29312
chr2R	3074551	3074800	250	24	24	0	4.85983e-18	1.90745e-16	up	3074630	4.62973
chr2R	3500541	3500820	280	27	27	0	1.65685e-06	4.17135e-06	up	3500670	2.2713
chr2R	3501151	3501190	40	3	3	0	3.68265e-05	8.37515e-05	up	3501170	2.01217
chr2R	3501351	3501700	350	33	33	0	5.50722e-09	1.79537e-08	up	3501450	2.80443
chr2R	3775391	3775490	100	9	9	0	2.57511e-10	1.04633e-09	up	3775440	3.07967
chr2R	3943311	3943730	420	41	41	0	2.9281e-31	1.64394e-28	up	3943650	10.9995
chr2R	4012581	4013090	510	50	50	0	6.7699e-10	2.52075e-09	up	4012960	2.97117
chr2R	4013821	4014280	460	45	45	0	5.90987e-08	1.69436e-07	up	4013870	2.65842
chr2R	4130591	4131280	690	65	65	0	8.19125e-11	3.74287e-10	up	4131020	3.25352
chr2R	4187921	4188430	510	50	50	0	2.91185e-13	2.86591e-12	up	4188100	3.76081
chr2R	4242681	4243370	690	67	65	0	4.94972e-10	1.89436e-09	up	4242910	3.07329
chr2R	4261521	4261780	260	25	25	0	3.94431e-09	1.3127e-08	up	4261620	2.80742
chr2R	4272361	4272630	270	26	26	0	1.73191e-14	2.7141e-13	up	4272500	3.84074
chr2R	4272941	4273020	80	7	7	0	2.32543e-13	2.3663e-12	up	4272960	3.82379
chr2R	4319651	4320350	700	69	69	0	6.80639e-19	3.15021e-17	up	4320150	4.67533
chr2R	4324881	4324950	70	6	6	0	0.00015266	0.000330368	up	4324890	1.95485
chr2R	4470741	4471750	1010	100	100	0	2.07042e-10	8.56629e-10	up	4471000	3.12942
chr2R	4516221	4516950	730	72	72	0	5.83202e-10	2.20371e-09	up	4516420	3.06218
chr2R	4544551	4544990	440	43	43	0	3.68213e-11	1.84435e-10	up	4544780	3.21821
chr2R	4546391	4546870	480	46	46	0	1.49336e-08	4.5696e-08	up	4546760	2.62725
chr2R	4594371	4594560	190	18	18	0	1.0023e-06	2.57618e-06	up	4594400	2.42782
chr2R	4595021	4595530	510	50	50	0	1.00741e-11	5.94278e-11	up	4595220	3.4618
chr2R	4615371	4615630	260	22	22	0	4.28391e-07	1.13473e-06	up	4615480	2.63166
chr2R	4618641	4619260	620	61	61	0	4.5379e-12	2.9958e-11	up	4618720	3.45051
chr2R	4671451	4672120	670	66	66	0	3.04752e-10	1.22137e-09	up	4671730	3.15156
chr2R	4728831	4729370	540	53	53	0	1.21537e-08	3.76626e-08	up	4728980	2.87413
chr2R	4730361	4730510	150	13	13	0	0.000495182	0.00102276	up	4730410	1.74769
chr2R	4744081	4744310	230	21	21	0	0.000491976	0.0010163	up	4744120	1.75044
chr2R	4744391	4744490	100	9	9	0	8.99037e-06	2.1372e-05	up	4744400	2.34598
chr2R	4782791	4783450	660	63	63	0	2.47959e-09	8.47286e-09	up	4782830	3.16415
chr2R	4788431	4789160	730	72	72	0	6.50285e-13	5.57208e-12	up	4788610	3.69694
chr2R	4824031	4824700	670	66	66	0	2.1643e-14	3.28409e-13	up	4824220	3.95116
chr2R	4827261	4827630	370	36	36	0	7.19549e-08	2.04299e-07	up	4827500	2.55083
chr2R	4828821	4829430	610	60	60	0	2.36137e-05	5.44697e-05	up	4829130	2.20344
chr2R	5088471	5088940	470	44	44	0	3.13915e-08	9.25477e-08	up	5088760	3.23122
chr2R	5090241	5090850	610	60	60	0	1.47195e-11	8.27484e-11	up	5090630	3.40037
chr2R	5122031	5122590	560	55	55	0	4.99884e-05	0.000112319	up	5122190	2.08999
chr2R	5126791	5126820	30	2	2	0	0.00510635	0.00937423	up	5126810	1.34292
chr2R	5128151	5128710	560	55	55	0	3.47767e-06	8.53423e-06	up	5128500	2.2709
chr2R	5144441	5144880	440	43	43	0	6.07482e-06	1.46378e-05	up	5144850	2.4289
chr2R	5250831	5251380	550	54	54	0	1.28941e-11	7.37932e-11	up	5251110	3.41634
chr2R	5259331	5259410	80	7	7	0	0.00122426	0.0024299	up	5259390	1.74054
chr2R	5260601	5260900	300	29	29	0	1.04141e-08	3.26005e-08	up	5260630	2.70149
chr2R	5277771	5277930	160	15	15	0	1.37619e-20	8.54362e-19	up	5277840	5.87171
chr2R	5293671	5294200	530	52	52	0	2.88825e-14	4.16714e-13	up	5293730	3.93246
chr2R	5306911	5307520	610	60	60	0	1.65084e-08	5.02292e-08	up	5307040	2.70684
chr2R	5339211	5339280	70	6	6	0	0.000130028	0.000283002	up	5339260	1.92913
chr2R	5339411	5339430	20	1	1	0	0.000427632	0.000888926	up	5339420	1.62228
chr2R	5340671	5341260	590	58	58	0	6.02513e-08	1.72703e-07	up	5341160	2.63714
chr2R	5350321	5350430	110	10	10	0	0.000259633	0.000551058	up	5350400	1.82743
chr2R	5350481	5350920	440	43	43	0	1.54651e-07	4.23274e-07	up	5350810	2.50792
chr2R	5363051	5363630	580	51	51	0	1.39862e-13	1.54627e-12	up	5363190	3.66925
chr2R	5370931	5371180	250	22	22	0	3.1241e-20	1.79295e-18	up	5371070	6.47299
chr2R	5416471	5416830	360	34	34	0	7.49858e-06	1.79114e-05	up	5416750	2.19013
chr2R	5604661	5605210	550	54	54	0	1.07533e-09	3.87871e-09	up	5604730	2.97774
chr2R	5608441	5608860	420	41	41	0	5.47292e-09	1.78554e-08	up	5608470	2.95769
chr2R	5652581	5652630	50	2	2	0	0.00134867	0.0026625	up	5652620	1.57275
chr2R	5652731	5653430	700	68	68	0	1.69525e-11	9.35902e-11	up	5652770	3.58822
chr2R	5653481	5653850	370	36	36	0	2.51606e-11	1.31751e-10	up	5653690	3.24983
chr2R	5662881	5663360	480	47	47	0	9.61542e-11	4.30527e-10	up	5663310	3.14826
chr2R	5663651	5664020	370	36	36	0	1.95113e-09	6.77646e-09	up	5663960	2.86687
chr2R	5668201	5668590	390	38	38	0	1.40966e-09	4.99669e-09	up	5668370	2.89628
chr2R	5671341	5672010	670	65	65	0	1.43252e-14	2.2922e-13	up	5671580	4.0964
chr2R	5676871	5677380	510	50	50	0	2.19492e-18	9.2624e-17	up	5677080	4.82532
chr2R	5690751	5690990	240	23	23	0	1.75117e-15	3.78775e-14	up	5690790	4.29552
chr2R	5693071	5693820	750	74	74	0	3.30674e-20	1.88105e-18	up	5693370	4.92163
chr2R	5695451	5695700	250	24	24	0	8.66237e-07	2.23849e-06	up	5695550	2.48665
chr2R	5697501	5698070	570	56	56	0	1.31479e-12	1.02585e-11	up	5697850	3.59129
chr2R	5701621	5702410	790	78	78	0	1.58176e-14	2.50925e-13	up	5702130	3.99936
chr2R	5753061	5753740	680	67	67	0	1.97391e-10	8.21963e-10	up	5753370	3.15231
chr2R	5753891	5754730	840	80	80	0	2.03102e-10	8.42757e-10	up	5754440	3.25096
chr2R	5757381	5757960	580	56	56	0	1.01475e-07	2.83134e-07	up	5757470	2.62229
chr2R	5760231	5761060	830	82	82	0	6.66102e-14	8.43272e-13	up	5760880	3.95378
chr2R	5804381	5804860	480	44	42	0	0.000841237	0.00169821	up	5804520	1.76228
chr2R	5967571	5968020	450	44	44	0	2.17349e-08	6.51541e-08	up	5967860	2.81862
chr2R	5974191	5974650	460	45	45	0	1.25556e-08	3.88615e-08	up	5974580	2.75479
chr2R	5980571	5981180	610	58	58	0	8.34765e-18	3.08863e-16	up	5980790	4.77179
chr2R	5981361	5981440	80	6	6	0	1.54927e-08	4.72949e-08	up	5981430	3.05117
chr2R	5981511	5982290	780	71	71	0	3.105e-11	1.59487e-10	up	5981910	3.40308
chr2R	6015431	6016350	920	91	91	0	5.8197e-25	7.7474e-23	up	6016020	5.905
chr2R	6016881	6017340	460	45	45	0	7.15795e-18	2.689e-16	up	6017080	4.68964
chr2R	6017481	6017910	430	42	42	0	7.88692e-13	6.5961e-12	up	6017710	3.53847
chr2R	6035331	6035890	560	50	47	0	0.00193896	0.00375211	up	6035600	1.83152
chr2R	6035931	6036010	80	6	6	0	2.93971e-08	8.69259e-08	up	6035990	2.83556
chr2R	6036131	6036860	730	72	72	0	2.47935e-11	1.30305e-10	up	6036380	3.38838
chr2R	6037631	6037970	340	33	33	0	7.91035e-19	3.60941e-17	up	6037800	4.89578
chr2R	6040001	6040610	610	60	60	0	1.4781e-05	3.4615e-05	up	6040390	2.2381
chr2R	6041801	6042880	1080	107	107	0	1.25047e-11	7.18618e-11	up	6042120	3.49089
chr2R	6076191	6077070	880	87	87	0	3.52762e-09	1.18286e-08	up	6076510	3.0322
chr2R	6085221	6085990	770	74	72	0	2.53939e-14	3.77701e-13	up	6085600	3.95133
chr2R	6150931	6151790	860	85	85	0	2.35491e-19	1.16809e-17	up	6151590	4.9694
chr2R	6151871	6151930	60	4	4	0	3.30657e-05	7.53844e-05	up	6151920	2.08936
chr2R	6156791	6157450	660	61	57	0	2.55508e-06	6.34131e-06	up	6157150	2.27474
chr2R	6162441	6162600	160	11	11	0	0.00193762	0.00375008	up	6162530	1.68403
chr2R	6169011	6169760	750	74	74	0	6.84629e-10	2.54333e-09	up	6169460	3.13862
chr2R	6171451	6171760	310	30	30	0	6.39581e-06	1.53626e-05	up	6171640	2.16844
chr2R	6190111	6190450	340	30	30	0	2.63931e-06	6.54657e-06	up	6190230	2.18189
chr2R	6213901	6214580	680	67	67	0	7.05655e-13	5.98301e-12	up	6214290	3.75679
chr2R	6214661	6214760	100	9	9	0	5.21716e-05	0.000117001	up	6214670	2.15316
chr2R	6266161	6266330	170	16	16	0	1.17578e-16	3.54739e-15	up	6266220	5.35809
chr2R	6267291	6267520	230	22	22	0	3.8227e-10	1.50312e-09	up	6267380	3.28412
chr2R	6343521	6343690	170	15	15	0	4.63041e-06	1.12519e-05	up	6343610	2.45088
chr2R	6353561	6353580	20	1	1	0	0.000444218	0.000921476	up	6353570	1.61763
chr2R	6367391	6367430	40	3	3	0	9.96144e-19	4.46639e-17	up	6367400	8.18114
chr2R	6394171	6394320	150	14	14	0	2.60402e-10	1.05741e-09	up	6394230	3.13042
chr2R	6451161	6451250	90	8	8	0	1.94707e-11	1.05609e-10	up	6451180	3.31754
chr2R	6459741	6460110	370	36	36	0	2.05964e-11	1.10679e-10	up	6459840	3.23739
chr2R	6494271	6494550	280	27	27	0	4.611e-16	1.19322e-14	up	6494530	4.21169
chr2R	6500041	6500850	810	79	79	0	1.09892e-28	3.63856e-26	up	6500310	6.49135
chr2R	6590391	6590500	110	10	10	0	1.79608e-05	4.17889e-05	up	6590490	2.2317
chr2R	6612861	6613960	1100	109	94	0	3.14953e-09	1.06438e-08	up	6613650	2.95027
chr2R	6630061	6630530	470	46	39	0	0.000916635	0.00184484	up	6630240	1.68386
chr2R	6632241	6633470	1230	122	121	0	1.96374e-10	8.18258e-10	up	6633190	3.23299
chr2R	6635871	6636760	890	87	87	0	4.10919e-11	2.03264e-10	up	6636500	3.4212
chr2R	6648051	6648160	110	9	9	0	4.28346e-05	9.68863e-05	up	6648060	2.11791
chr2R	6648291	6648420	130	12	12	0	0.000134367	0.000292053	up	6648310	1.99151
chr2R	6652681	6653530	850	84	84	0	8.98345e-15	1.5426e-13	up	6652920	4.0563
chr2R	6656061	6656980	920	91	91	0	4.27533e-16	1.12898e-14	up	6656760	4.60529
chr2R	6657031	6657580	550	54	54	0	7.90347e-15	1.37544e-13	up	6657100	4.07853
chr2R	6661651	6663860	2210	217	166	0	9.83022e-13	7.95349e-12	up	6661940	3.65232
chr2R	6667911	6669220	1310	129	129	0	4.58375e-07	1.21142e-06	up	6668740	2.47115
chr2R	6673261	6673750	490	48	48	0	6.50116e-07	1.69974e-06	up	6673630	2.39217
chr2R	6675651	6676350	700	69	69	0	8.25805e-07	2.13785e-06	up	6675810	2.53774
chr2R	6696451	6697350	900	89	89	0	2.01558e-10	8.37694e-10	up	6696800	3.20228
chr2R	6697411	6697440	30	2	2	0	0.00187701	0.00363859	up	6697420	1.48488
chr2R	6715381	6716270	890	88	76	0	1.02825e-12	8.26249e-12	up	6715910	3.66874
chr2R	6741581	6742240	660	65	65	0	5.26718e-12	3.39905e-11	up	6741780	3.53713
chr2R	6748951	6749680	730	71	67	0	1.37902e-12	1.07208e-11	up	6749270	3.6602
chr2R	6756851	6757470	620	61	61	0	1.14186e-08	3.54956e-08	up	6756990	2.6823
chr2R	6807391	6807900	510	49	49	0	6.79351e-09	2.18601e-08	up	6807610	2.88388
chr2R	6809561	6809990	430	42	42	0	6.05768e-08	1.73482e-07	up	6809700	2.57682
chr2R	6810291	6811440	1150	109	109	0	2.0327e-14	3.09896e-13	up	6810910	4.02729
chr2R	6828111	6828610	500	44	36	0	7.90167e-07	2.04847e-06	up	6828160	2.61476
chr2R	6871371	6873290	1920	183	170	4	7.11279e-12	4.40726e-11	up	6873030	3.49489
chr2R	6878471	6878920	450	41	32	0	0.00382693	0.00712885	up	6878790	1.57186
chr2R	6891351	6891830	480	47	47	0	8.415e-12	5.0896e-11	up	6891550	3.43526
chr2R	6922941	6923660	720	71	71	0	1.92406e-05	4.46698e-05	up	6923070	2.07963
chr2R	6970771	6971950	1180	117	93	0	1.88765e-10	7.90889e-10	up	6971610	3.19652
chr2R	6975001	6975340	340	33	33	0	2.68895e-08	7.98585e-08	up	6975220	2.61604
chr2R	6985351	6986240	890	84	84	0	1.03044e-14	1.74163e-13	up	6985760	3.93076
chr2R	6992601	6993000	400	39	39	0	2.25482e-10	9.25803e-10	up	6992880	3.09325
chr2R	7011781	7012870	1090	108	102	0	6.2741e-11	2.95073e-10	up	7012120	3.32582
chr2R	7024711	7025200	490	48	43	0	6.04713e-13	5.24071e-12	up	7025110	3.59634
chr2R	7038891	7039050	160	14	14	0	0.00225461	0.00432083	up	7039040	1.59857
chr2R	7048881	7049030	150	12	12	0	1.17507e-07	3.26036e-07	up	7048940	2.80244
chr2R	7061691	7062120	430	42	42	0	2.58084e-11	1.3487e-10	up	7061970	3.34043
chr2R	7070001	7071090	1090	108	108	0	1.61634e-13	1.74222e-12	up	7070280	3.82104
chr2R	7104591	7104830	240	23	21	0	4.00363e-06	9.78033e-06	up	7104690	2.1586
chr2R	7186651	7187020	370	36	36	0	4.07891e-08	1.18709e-07	up	7186730	2.57497
chr2R	7277931	7278820	890	88	88	0	6.85844e-15	1.21319e-13	up	7278530	3.98897
chr2R	7300591	7301070	480	47	47	0	6.09561e-12	3.87175e-11	up	7301010	3.39207
chr2R	7380681	7381190	510	47	40	0	0.000676264	0.00138043	up	7380900	1.7637
chr2R	7386941	7387740	800	78	78	0	1.90683e-11	1.03719e-10	up	7387350	3.35331
chr2R	7395711	7396220	510	50	50	0	8.91571e-10	3.25091e-09	up	7396130	2.97056
chr2R	7406971	7408130	1160	115	115	0	4.82445e-13	4.35245e-12	up	7408080	3.72226
chr2R	7440451	7440920	470	46	46	0	7.57174e-11	3.49317e-10	up	7440680	3.17845
chr2R	7445641	7445870	230	22	22	0	4.06079e-07	1.0774e-06	up	7445790	2.38506
chr2R	7445921	7445980	60	5	5	0	0.00143019	0.00281319	up	7445930	1.64602
chr2R	7447351	7447660	310	30	30	0	4.10689e-07	1.08918e-06	up	7447500	2.4439
chr2R	7457601	7458130	530	52	52	0	6.87442e-07	1.79332e-06	up	7457960	2.39282
chr2R	7462891	7463720	830	82	82	0	7.10165e-09	2.27778e-08	up	7463520	2.97043
chr2R	7466331	7467170	840	82	82	0	1.00746e-07	2.81282e-07	up	7466720	2.59896
chr2R	7473281	7474740	1460	143	142	0	6.50299e-10	2.43224e-09	up	7473790	3.17043
chr2R	7489511	7490860	1350	131	121	0	1.48594e-07	4.0756e-07	up	7489880	2.69004
chr2R	7496081	7496550	470	46	46	0	7.95834e-12	4.86351e-11	up	7496520	3.42112
chr2R	7499741	7500270	530	52	52	0	1.04568e-08	3.27184e-08	up	7499980	2.91668
chr2R	7510101	7510370	270	26	26	0	5.38931e-05	0.000120799	up	7510230	2.06789
chr2R	7512601	7512910	310	30	30	0	3.40758e-11	1.7276e-10	up	7512870	3.20496
chr2R	7516181	7516440	260	25	25	0	1.31229e-11	7.49145e-11	up	7516340	3.32807
chr2R	7518941	7519440	500	49	49	0	3.51174e-08	1.03085e-07	up	7519240	2.62823
chr2R	7525471	7526070	600	59	59	0	2.93477e-10	1.17838e-09	up	7525930	3.0795
chr2R	7530691	7531190	500	49	46	0	0.00230948	0.00441681	up	7530840	1.55645
chr2R	7532761	7533780	1020	101	101	0	4.77016e-11	2.3169e-10	up	7533430	3.25931
chr2R	7539471	7540160	690	66	66	0	5.88767e-09	1.90861e-08	up	7539770	2.92644
chr2R	7565411	7566050	640	63	49	0	0.000427977	0.000889501	up	7565480	1.81751
chr2R	7589721	7590530	810	80	80	0	6.46704e-10	2.42334e-09	up	7590100	3.08698
chr2R	7653761	7654140	380	37	37	0	5.83309e-10	2.20371e-09	up	7654120	3.04208
chr2R	7655141	7655510	370	36	36	0	6.26745e-06	1.50682e-05	up	7655320	2.12309
chr2R	7668861	7669270	410	40	40	0	3.28603e-10	1.30763e-09	up	7668930	2.97301
chr2R	7674091	7674770	680	67	67	0	6.6502e-12	4.16056e-11	up	7674540	3.54097
chr2R	7676151	7676760	610	60	60	0	5.31008e-12	3.42332e-11	up	7676560	3.54198
chr2R	7698041	7698470	430	37	35	0	0.00287079	0.0054284	up	7698050	1.84818
chr2R	7698551	7699700	1150	114	114	0	4.85349e-11	2.34907e-10	up	7698840	3.41039
chr2R	7711931	7712180	250	24	24	0	6.96948e-07	1.81665e-06	up	7712010	2.33744
chr2R	7735121	7736360	1240	123	121	0	3.02834e-08	8.9444e-08	up	7736120	2.78636
chr2R	7785711	7786390	680	67	67	0	2.75048e-09	9.3515e-09	up	7785950	2.87955
chr2R	7791241	7791660	420	41	39	0	3.01675e-08	8.9122e-08	up	7791440	2.74258
chr2R	7792991	7793820	830	82	82	0	1.118e-07	3.10801e-07	up	7793330	2.72038
chr2R	7805681	7805790	110	10	10	0	0.000509482	0.00105078	up	7805690	1.88695
chr2R	7805991	7806990	1000	96	93	0	2.21984e-11	1.17962e-10	up	7806490	3.32399
chr2R	7811951	7812740	790	78	78	0	4.07237e-11	2.01727e-10	up	7812340	3.34079
chr2R	7823401	7823850	450	44	44	0	2.19712e-09	7.5758e-09	up	7823590	2.89455
chr2R	7824931	7824950	20	1	1	0	0.00312988	0.00588728	up	7824940	1.35104
chr2R	7825021	7825700	680	67	67	0	2.19398e-11	1.16732e-10	up	7825270	3.4377
chr2R	7828421	7829290	870	86	86	0	5.15532e-18	2.01729e-16	up	7828650	4.65379
chr2R	7916191	7917350	1160	115	111	0	2.81927e-09	9.57528e-09	up	7916500	2.95775
chr2R	7924821	7925030	210	20	20	0	1.9504e-14	2.9958e-13	up	7925020	4.77497
chr2R	7930841	7931300	460	45	45	0	2.61392e-07	7.0232e-07	up	7931050	2.57452
chr2R	7932101	7932650	550	54	54	0	5.05374e-07	1.33159e-06	up	7932290	2.53379
chr2R	7940491	7940720	230	22	22	0	1.37574e-09	4.88584e-09	up	7940640	2.81566
chr2R	7955411	7956370	960	95	95	0	5.9269e-15	1.0615e-13	up	7956140	4.02946
chr2R	7959771	7960030	260	25	25	0	6.65544e-05	0.000148124	up	7960010	2.16421
chr2R	7961731	7962690	960	95	95	0	3.37138e-11	1.71194e-10	up	7962370	3.35571
chr2R	7971681	7972690	1010	97	97	0	7.10894e-11	3.2997e-10	up	7972580	3.25482
chr2R	7988971	7990110	1140	113	113	0	9.76246e-14	1.15101e-12	up	7989100	3.93059
chr2R	7992521	7992950	430	41	41	0	0.000175461	0.000377874	up	7992810	1.82
chr2R	8002531	8002620	90	8	8	0	0.00369319	0.00689065	up	8002580	1.44029
chr2R	8013121	8014790	1670	166	164	0	2.19698e-13	2.26053e-12	up	8014690	3.82818
chr2R	8051621	8052330	710	68	68	0	8.18225e-13	6.80783e-12	up	8052150	3.63025
chr2R	8052401	8052970	570	56	56	0	1.12237e-15	2.60201e-14	up	8052850	4.18793
chr2R	8067511	8069050	1540	150	142	0	1.66236e-16	4.85658e-15	up	8067940	4.32961
chr2R	8079811	8080370	560	54	54	0	2.20529e-10	9.08644e-10	up	8080100	3.15703
chr2R	8081991	8083120	1130	112	111	0	4.98208e-11	2.4014e-10	up	8082140	3.22224
chr2R	8098361	8098870	510	50	50	0	2.58144e-07	6.94028e-07	up	8098570	2.55776
chr2R	8106091	8106610	520	51	51	0	1.04261e-09	3.76701e-09	up	8106500	3.02039
chr2R	8122571	8123210	640	62	62	0	2.86352e-08	8.48281e-08	up	8122970	2.81246
chr2R	8127161	8127710	550	54	54	0	9.05727e-07	2.33726e-06	up	8127380	2.33948
chr2R	8131021	8132480	1460	145	142	0	1.31165e-10	5.69898e-10	up	8131450	3.31374
chr2R	8154921	8155440	520	51	50	0	2.30413e-08	6.88799e-08	up	8155080	2.65572
chr2R	8156311	8156910	600	59	59	0	3.3552e-11	1.70507e-10	up	8156570	3.35797
chr2R	8163281	8163780	500	49	49	0	9.39215e-12	5.60189e-11	up	8163550	3.35985
chr2R	8164601	8165010	410	40	40	0	3.19444e-06	7.86159e-06	up	8164640	2.29625
chr2R	8167801	8168080	280	27	27	0	1.70699e-10	7.22374e-10	up	8167860	3.14034
chr2R	8170061	8170450	390	38	38	0	4.52512e-09	1.49368e-08	up	8170230	2.85834
chr2R	8173381	8174680	1300	128	107	0	1.04489e-13	1.21446e-12	up	8173660	3.99126
chr2R	8236811	8238100	1290	126	112	1	1.01049e-11	5.95823e-11	up	8237890	3.46019
chr2R	8383611	8383900	290	28	28	0	5.83249e-06	1.40802e-05	up	8383770	2.12478
chr2R	8394271	8394830	560	55	55	0	5.95357e-28	1.45054e-25	up	8394520	6.37713
chr2R	8396461	8397240	780	77	77	0	4.2792e-17	1.38143e-15	up	8396920	4.35324
chr2R	8413171	8413590	420	41	41	0	8.25639e-08	2.3258e-07	up	8413350	2.7023
chr2R	8420491	8421260	770	76	76	0	2.55668e-14	3.79477e-13	up	8420720	3.89265
chr2R	8516771	8516870	100	9	9	0	0.00215622	0.00414457	up	8516800	1.51838
chr2R	8518771	8519300	530	52	52	0	5.32038e-11	2.55019e-10	up	8518920	3.25199
chr2R	8572521	8573080	560	55	55	0	3.06329e-07	8.19649e-07	up	8572680	2.46286
chr2R	8599471	8600650	1180	111	111	0	4.00291e-13	3.73749e-12	up	8600380	3.83926
chr2R	8614411	8614930	520	51	51	0	4.80719e-11	2.33015e-10	up	8614520	3.23062
chr2R	8625191	8625310	120	9	9	0	5.60616e-08	1.61158e-07	up	8625250	2.86821
chr2R	8625391	8625640	250	24	24	0	4.83114e-11	2.33913e-10	up	8625520	3.21189
chr2R	8627431	8628090	660	65	65	0	4.40566e-10	1.70996e-09	up	8627950	3.11576
chr2R	8631601	8632390	790	78	78	0	1.94342e-08	5.85657e-08	up	8632020	2.82973
chr2R	8665101	8666510	1410	136	131	0	4.316e-10	1.67667e-09	up	8665340	3.24468
chr2R	8715521	8716430	910	90	90	0	2.26969e-18	9.48497e-17	up	8716190	4.91609
chr2R	8723391	8724530	1140	113	113	0	1.0122e-12	8.14361e-12	up	8723850	3.72867
chr2R	8733161	8734740	1580	157	146	0	3.40125e-06	8.35306e-06	up	8733660	2.29886
chr2R	8759481	8760070	590	58	58	0	3.53296e-15	6.80913e-14	up	8759650	4.21361
chr2R	8798011	8798660	650	60	59	0	0.000229531	0.000489098	up	8798340	1.88634
chr2R	8808461	8808820	360	35	35	0	1.20731e-12	9.5177e-12	up	8808650	3.63581
chr2R	8862591	8862760	170	16	16	0	3.49057e-05	7.95092e-05	up	8862620	2.2017
chr2R	8891211	8892010	800	79	79	0	1.01977e-10	4.54079e-10	up	8891870	3.18954
chr2R	8893401	8893870	470	46	46	0	1.25809e-12	9.86978e-12	up	8893600	3.51141
chr2R	8899951	8900490	540	53	53	0	2.61468e-12	1.8747e-11	up	8900140	3.62867
chr2R	8901171	8901540	370	36	36	0	3.24116e-09	1.09306e-08	up	8901340	2.94586
chr2R	8906771	8907800	1030	102	102	0	2.48665e-10	1.01326e-09	up	8907030	3.29046
chr2R	8913531	8913560	30	2	2	0	0.00426799	0.00790371	up	8913540	1.29744
chr2R	8913661	8914900	1240	122	122	0	3.02887e-14	4.31978e-13	up	8914520	3.90038
chr2R	8939681	8940020	340	33	33	0	3.92577e-10	1.53896e-09	up	8939850	3.12481
chr2R	8943001	8943360	360	35	35	0	1.12607e-08	3.50552e-08	up	8943200	2.79548
chr2R	8947131	8947640	510	50	50	0	3.83691e-13	3.61386e-12	up	8947370	3.66315
chr2R	8950831	8952550	1720	171	171	0	1.38433e-12	1.07427e-11	up	8951480	3.71059
chr2R	8968061	8968460	400	39	36	0	0.00504753	0.00927415	up	8968180	1.42045
chr2R	8992221	8992740	520	51	51	0	6.95358e-13	5.90346e-12	up	8992440	3.57347
chr2R	9006921	9007190	270	26	26	0	0.000349715	0.000732263	up	9007150	1.94906
chr2R	9039481	9039790	310	30	30	0	7.43075e-10	2.74152e-09	up	9039520	2.97494
chr2R	9059761	9060430	670	66	58	0	0.000277986	0.000588464	up	9059950	1.72789
chr2R	9075821	9076220	400	39	39	0	4.61561e-32	3.50596e-29	up	9076080	8.63604
chr2R	9087581	9087990	410	40	40	0	0.000169432	0.000365315	up	9087890	1.92135
chr2R	9094511	9095540	1030	100	97	0	1.65216e-19	8.33373e-18	up	9094840	5.29594
chr2R	9098301	9098740	440	43	42	0	2.23108e-09	7.68264e-09	up	9098560	2.85529
chr2R	9102991	9103500	510	50	50	0	3.35327e-08	9.85902e-08	up	9103250	2.8228
chr2R	9109541	9110020	480	47	47	0	4.1518e-05	9.40729e-05	up	9109760	1.9499
chr2R	9110491	9111040	550	54	54	0	3.31952e-09	1.11744e-08	up	9110710	2.98535
chr2R	9113811	9114440	630	62	62	0	1.15256e-15	2.6672e-14	up	9114250	4.2252
chr2R	9115861	9116870	1010	100	100	0	3.13148e-11	1.60781e-10	up	9116650	3.30142
chr2R	9121781	9122380	600	56	56	0	5.60862e-12	3.59782e-11	up	9122160	3.51237
chr2R	9131631	9132790	1160	113	113	0	1.69298e-16	4.93485e-15	up	9132410	4.23932
chr2R	9137411	9138290	880	82	82	0	7.07594e-12	4.39286e-11	up	9138080	3.43657
chr2R	9143721	9144170	450	44	44	0	5.48223e-09	1.78813e-08	up	9143900	2.9061
chr2R	9145011	9145450	440	43	43	0	4.02366e-09	1.33601e-08	up	9145250	2.94567
chr2R	9165561	9165870	310	30	30	0	1.57127e-10	6.71848e-10	up	9165690	3.21514
chr2R	9167391	9167600	210	20	20	0	5.51129e-09	1.79625e-08	up	9167500	2.6485
chr2R	9167631	9167680	50	2	2	0	0.000167734	0.000361714	up	9167640	1.81291
chr2R	9177021	9177660	640	63	63	0	6.18186e-10	2.32798e-09	up	9177600	3.02384
chr2R	9177771	9177810	40	3	3	0	5.3149e-06	1.2874e-05	up	9177790	2.23334
chr2R	9186151	9186620	470	46	46	0	0.00150013	0.00294216	up	9186460	1.7183
chr2R	9191731	9192370	640	63	62	0	8.52916e-14	1.0361e-12	up	9192260	3.87235
chr2R	9206941	9207840	900	89	89	0	2.16424e-07	5.8601e-07	up	9207360	2.66452
chr2R	9251731	9252440	710	70	70	0	2.09098e-12	1.54467e-11	up	9251920	3.65707
chr2R	9284331	9285520	1190	116	109	0	2.17019e-12	1.59406e-11	up	9285110	3.57203
chr2R	9286411	9287030	620	61	61	0	8.94609e-10	3.25962e-09	up	9286830	3.03144
chr2R	9291341	9292060	720	70	69	0	0.00400613	0.00744548	up	9292020	1.49298
chr2R	9308411	9309170	760	75	75	0	3.12829e-08	9.22484e-08	up	9308830	2.73343
chr2R	9369241	9369850	610	60	54	0	0.00226335	0.00433665	up	9369720	1.68252
chr2R	9398401	9399240	840	83	83	0	8.12855e-13	6.77187e-12	up	9398840	3.65197
chr2R	9400021	9400480	460	45	45	0	3.64295e-11	1.82827e-10	up	9400330	3.30395
chr2R	9423851	9424350	500	49	49	0	4.15056e-11	2.04644e-10	up	9423890	3.24615
chr2R	9426211	9427320	1110	107	91	0	3.57578e-08	1.04893e-07	up	9426540	2.76292
chr2R	9445001	9446520	1520	149	149	0	4.75476e-11	2.31168e-10	up	9445340	3.30452
chr2R	9446701	9446970	270	26	26	0	0.00102119	0.00204445	up	9446860	1.63564
chr2R	9546351	9547310	960	91	74	0	2.03112e-07	5.51353e-07	up	9546450	2.50002
chr2R	9577391	9578340	950	94	94	0	5.65926e-10	2.14557e-09	up	9577990	3.12507
chr2R	9578661	9579650	990	98	98	0	6.95697e-09	2.23527e-08	up	9579160	2.96422
chr2R	9584131	9584800	670	66	66	0	8.50891e-07	2.20059e-06	up	9584670	2.35386
chr2R	9586721	9587470	750	73	73	0	1.90359e-11	1.0363e-10	up	9587090	3.35132
chr2R	9590291	9591060	770	73	68	0	8.60426e-12	5.18222e-11	up	9590760	3.55021
chr2R	9593701	9594500	800	78	78	0	4.52585e-14	6.10683e-13	up	9593990	3.80305
chr2R	9605671	9606220	550	54	53	0	0.00369464	0.00689236	up	9605930	1.60925
chr2R	9607151	9607390	240	23	23	0	0.000837801	0.00169172	up	9607190	1.84923
chr2R	9657971	9658510	540	52	38	2	0.00224922	0.00431242	up	9658340	1.68863
chr2R	9677981	9678230	250	24	24	0	4.59772e-13	4.20761e-12	up	9678180	3.85477
chr2R	9683001	9683560	560	52	52	0	0.000519306	0.00107041	up	9683100	1.75106
chr2R	9691881	9693950	2070	206	206	0	1.54668e-09	5.44501e-09	up	9693350	3.12035
chr2R	9806661	9807000	340	33	33	0	0.00108397	0.00216542	up	9806940	1.7047
chr2R	9810421	9811120	700	68	68	0	1.33641e-13	1.48737e-12	up	9810780	3.74147
chr2R	9819821	9820600	780	77	73	0	1.34187e-08	4.12757e-08	up	9820420	2.92748
chr2R	9822721	9823240	520	51	51	0	1.3805e-08	4.24033e-08	up	9822940	2.83193
chr2R	9836621	9837170	550	52	52	0	9.54558e-08	2.6709e-07	up	9836860	2.65063
chr2R	9839491	9839890	400	39	39	0	6.89399e-06	1.65223e-05	up	9839600	2.1871
chr2R	9842291	9842890	600	58	58	0	4.91423e-12	3.20654e-11	up	9842650	3.47712
chr2R	9843571	9843960	390	38	38	0	7.61218e-11	3.51057e-10	up	9843850	3.1452
chr2R	9846301	9846800	500	49	49	0	8.01564e-12	4.88001e-11	up	9846590	3.52406
chr2R	9847631	9848280	650	64	64	0	9.05149e-10	3.2943e-09	up	9848090	2.9935
chr2R	9860571	9861530	960	95	87	0	1.6103e-05	3.75881e-05	up	9861220	2.23588
chr2R	9863391	9863900	510	50	50	0	0.000146676	0.000318056	up	9863430	1.87205
chr2R	9865421	9865870	450	44	44	0	3.063e-05	6.99797e-05	up	9865700	2.10287
chr2R	9868591	9868730	140	10	10	0	9.89269e-07	2.5442e-06	up	9868600	2.55814
chr2R	9882101	9882610	510	50	50	0	5.84492e-11	2.77483e-10	up	9882400	3.3646
chr2R	9886431	9886750	320	31	30	0	7.67083e-05	0.000170166	up	9886700	2.14493
chr2R	9891461	9891900	440	43	43	0	2.02768e-10	8.42183e-10	up	9891780	3.08992
chr2R	9910561	9911190	630	62	62	0	9.26252e-13	7.56527e-12	up	9910950	3.56061
chr2R	9942741	9943200	460	45	45	0	8.22329e-25	1.08354e-22	up	9943000	5.88354
chr2R	9958281	9959260	980	97	92	0	1.39325e-14	2.23492e-13	up	9958910	3.99048
chr2R	9959441	9960040	600	56	56	0	2.1145e-09	7.30655e-09	up	9959720	2.94048
chr2R	9964921	9965170	250	24	24	0	1.89208e-08	5.70984e-08	up	9965050	2.63001
chr2R	9968831	9969390	560	54	54	0	4.13109e-13	3.835e-12	up	9969040	3.63299
chr2R	10025801	10027050	1250	124	106	1	6.67102e-08	1.90161e-07	up	10026730	2.79087
chr2R	10032821	10033290	470	43	43	0	2.09875e-09	7.25796e-09	up	10033280	3.53278
chr2R	10033321	10033420	100	9	9	0	1.03686e-06	2.66023e-06	up	10033330	2.57594
chr2R	10048251	10048930	680	64	58	0	4.82387e-11	2.33648e-10	up	10048610	3.39159
chr2R	10049021	10049700	680	66	66	0	3.33163e-12	2.30925e-11	up	10049310	3.54075
chr2R	10051971	10052570	600	58	58	0	1.08027e-13	1.24438e-12	up	10052450	3.77649
chr2R	10066331	10066960	630	62	62	0	1.58571e-12	1.21377e-11	up	10066740	3.57069
chr2R	10068471	10069000	530	50	50	0	3.79936e-11	1.89939e-10	up	10068660	3.27748
chr2R	10075411	10075930	520	51	51	0	2.45294e-11	1.29285e-10	up	10075810	3.28012
chr2R	10084931	10085400	470	44	44	0	7.12291e-05	0.00015831	up	10085310	1.97367
chr2R	10096501	10097300	800	78	78	0	2.98238e-05	6.82101e-05	up	10096810	2.14408
chr2R	10099291	10100120	830	82	82	0	2.31998e-10	9.50741e-10	up	10099730	3.20871
chr2R	10100521	10101210	690	67	64	0	8.04328e-07	2.08351e-06	up	10100880	2.49743
chr2R	10101641	10102200	560	55	51	0	6.57362e-07	1.71763e-06	up	10101910	2.45137
chr2R	10110441	10111360	920	86	82	0	9.77481e-07	2.51589e-06	up	10110920	2.5379
chr2R	10112131	10112250	120	11	11	0	2.66021e-07	7.14461e-07	up	10112200	2.56235
chr2R	10117301	10117930	630	62	62	0	6.38943e-14	8.1609e-13	up	10117590	3.77812
chr2R	10122471	10122760	290	28	28	0	0.00029199	0.000616492	up	10122520	1.8726
chr2R	10142021	10142620	600	59	59	0	2.44679e-11	1.29014e-10	up	10142090	3.26514
chr2R	10234811	10235030	220	21	21	0	1.65264e-05	3.85416e-05	up	10234930	1.9732
chr2R	10248941	10249510	570	56	56	0	3.10586e-09	1.05045e-08	up	10249020	2.83453
chr2R	10252041	10253080	1040	100	100	0	1.15743e-12	9.19184e-12	up	10252850	3.71405
chr2R	10309591	10310270	680	67	67	0	6.97968e-12	4.34774e-11	up	10310130	3.41713
chr2R	10349941	10350370	430	42	39	0	0.0008905	0.0017942	up	10350160	1.76536
chr2R	10383261	10383780	520	51	51	0	0.000193669	0.000415493	up	10383620	1.86263
chr2R	10395571	10396220	650	64	58	0	0.000109438	0.000239723	up	10396040	2.06743
chr2R	10416921	10417290	370	36	36	0	0.000462581	0.000958336	up	10417030	1.7586
chr2R	10429441	10430730	1290	128	124	0	2.97324e-14	4.26594e-13	up	10429500	3.95636
chr2R	10432381	10432840	460	45	45	0	5.84675e-14	7.58784e-13	up	10432580	3.82766
chr2R	10432881	10432900	20	1	1	0	3.54873e-07	9.4601e-07	up	10432890	2.47537
chr2R	10437161	10438470	1310	130	130	0	9.7432e-16	2.29587e-14	up	10437660	4.41684
chr2R	10441321	10441680	360	35	34	0	8.80476e-10	3.21332e-09	up	10441500	2.934
chr2R	10443951	10444090	140	13	11	0	0.00014071	0.000305428	up	10444080	2.01803
chr2R	10444131	10445270	1140	107	79	0	5.40259e-05	0.000121054	up	10444990	2.08281
chr2R	10468311	10468870	560	54	54	0	1.63945e-07	4.48046e-07	up	10468510	2.66734
chr2R	10479831	10480470	640	63	63	0	2.94321e-15	5.82551e-14	up	10480220	4.05619
chr2R	10540301	10542040	1740	173	103	0	0.000283678	0.000599925	up	10542030	2.30282
chr2R	10555101	10555740	640	63	49	0	1.38107e-10	5.96848e-10	up	10555170	3.24902
chr2R	10556891	10558220	1330	132	132	0	1.84593e-10	7.74832e-10	up	10557670	3.23914
chr2R	10563931	10564060	130	12	12	0	2.30972e-12	1.6822e-11	up	10563940	3.70225
chr2R	10564121	10564640	520	51	39	0	3.21308e-12	2.24394e-11	up	10564320	3.52402
chr2R	10617341	10617930	590	54	51	0	4.19562e-05	9.49993e-05	up	10617520	2.06732
chr2R	10645211	10646010	800	78	78	0	8.97565e-13	7.36825e-12	up	10645690	3.60037
chr2R	10728881	10729560	680	67	64	0	1.00641e-05	2.38499e-05	up	10729250	2.20798
chr2R	10731201	10731780	580	57	57	0	4.55925e-11	2.22922e-10	up	10731750	3.3937
chr2R	10739481	10740270	790	78	78	0	2.25237e-05	5.20581e-05	up	10739570	2.15597
chr2R	10782611	10783110	500	49	49	0	7.70507e-09	2.4579e-08	up	10782760	2.74064
chr2R	10798541	10799020	480	45	41	0	2.50726e-05	5.77219e-05	up	10798670	2.05046
chr2R	10805261	10805470	210	20	20	0	1.87345e-05	4.3534e-05	up	10805410	2.13541
chr2R	10805681	10806000	320	28	23	0	0.00119367	0.00237245	up	10805860	1.83229
chr2R	10806351	10807120	770	76	63	0	0.00511593	0.00938647	up	10807070	1.73319
chr2R	10808781	10809900	1120	111	111	0	1.21146e-08	3.75778e-08	up	10809250	2.8098
chr2R	10810641	10811390	750	74	74	0	1.9505e-05	4.52594e-05	up	10811080	2.12321
chr2R	10813131	10813770	640	63	63	0	1.23058e-10	5.37566e-10	up	10813550	3.26333
chr2R	10819651	10820190	540	53	53	0	1.86565e-10	7.82688e-10	up	10820060	3.23451
chr2R	10821461	10821850	390	38	36	0	1.11588e-07	3.10279e-07	up	10821570	2.52389
chr2R	10823131	10823780	650	64	64	0	3.64944e-09	1.22086e-08	up	10823320	2.898
chr2R	10838471	10839290	820	79	79	0	1.71973e-15	3.73225e-14	up	10838990	4.28322
chr2R	10874471	10875980	1510	146	146	0	1.03575e-10	4.60877e-10	up	10875620	3.29264
chr2R	10879491	10880130	640	63	63	0	4.64843e-13	4.23309e-12	up	10879630	3.65667
chr2R	10885091	10885430	340	33	33	0	4.92413e-08	1.42207e-07	up	10885210	2.56608
chr2R	10886601	10887040	440	43	43	0	9.91551e-12	5.85991e-11	up	10886740	3.40589
chr2R	10893961	10894030	70	5	5	0	0.00186056	0.00360796	up	10893970	1.61179
chr2R	10894071	10894680	610	59	59	0	2.70489e-10	1.09493e-09	up	10894480	3.06009
chr2R	10897671	10898000	330	32	32	0	9.81467e-09	3.08362e-08	up	10897970	2.80624
chr2R	10898711	10899420	710	70	70	0	1.63977e-19	8.30366e-18	up	10899270	5.11777
chr2R	11134271	11134790	520	51	51	0	1.43862e-40	1.85769e-36	up	11134530	9.61075
chr2R	11145091	11145160	70	6	6	0	0.00390983	0.00727488	up	11145130	1.48838
chr2R	11149801	11150420	620	61	61	0	9.544e-15	1.62374e-13	up	11150150	4.03749
chr2R	11172241	11172370	130	12	12	0	5.29303e-05	0.000118661	up	11172320	1.91839
chr2R	11218981	11220170	1190	116	110	0	4.53524e-10	1.75287e-09	up	11219590	3.14607
chr2R	11222491	11223060	570	56	48	0	0.00109556	0.00218688	up	11222850	1.67352
chr2R	11232881	11233140	260	25	25	0	0.00133568	0.00263968	up	11233100	1.6446
chr2R	11279541	11279940	400	39	39	0	4.82583e-07	1.27462e-06	up	11279900	2.55365
chr2R	11283821	11284500	680	67	65	0	1.03688e-07	2.89059e-07	up	11283970	2.57029
chr2R	11288941	11290120	1180	117	117	0	7.24815e-10	2.67951e-09	up	11289890	3.10983
chr2R	11292951	11293470	520	51	51	0	2.62193e-08	7.79755e-08	up	11293440	2.76719
chr2R	11297201	11297790	590	58	58	0	1.34649e-26	2.48389e-24	up	11297660	9.5565
chr2R	11303221	11303710	490	48	48	0	7.87827e-13	6.59314e-12	up	11303550	3.68692
chr2R	11307261	11308100	840	83	83	0	2.02477e-14	3.09052e-13	up	11307630	4.1025
chr2R	11358951	11359380	430	40	35	0	0.0040122	0.00745568	up	11358960	1.79017
chr2R	11359961	11360880	920	91	91	0	3.15756e-18	1.2903e-16	up	11360210	4.98022
chr2R	11367981	11368320	340	33	33	0	5.84013e-14	7.58688e-13	up	11368310	5.12522
chr2R	11370931	11371420	490	48	48	0	3.39011e-09	1.13942e-08	up	11371250	2.9586
chr2R	11388591	11389050	460	45	44	0	0.00119886	0.00238168	up	11388600	1.91632
chr2R	11408081	11408690	610	60	60	0	1.33e-34	2.86238e-31	up	11408260	11.6318
chr2R	11410591	11411220	630	62	62	0	2.74443e-21	1.96883e-19	up	11411010	5.13154
chr2R	11435501	11435960	460	45	45	0	1.15933e-08	3.60289e-08	up	11435780	2.76017
chr2R	11450531	11450910	380	37	37	0	2.36955e-07	6.39992e-07	up	11450610	2.50331
chr2R	11451661	11452960	1300	129	129	0	3.68803e-16	9.84801e-15	up	11451860	4.26255
chr2R	11613111	11613440	330	32	32	0	1.45692e-06	3.69171e-06	up	11613260	2.27383
chr2R	11618781	11619330	550	54	54	0	3.9881e-14	5.44956e-13	up	11619130	3.83147
chr2R	11628041	11628400	360	35	35	0	7.10293e-11	3.29923e-10	up	11628080	3.20892
chr2R	11640651	11641150	500	49	49	0	8.51044e-08	2.39423e-07	up	11640870	2.54364
chr2R	11650891	11652230	1340	127	118	0	1.00539e-06	2.5831e-06	up	11651820	2.45324
chr2R	11652451	11652710	260	24	24	0	0.00285549	0.00540026	up	11652500	1.63418
chr2R	11679131	11679650	520	51	51	0	2.5221e-09	8.609e-09	up	11679240	3.01239
chr2R	11690751	11691420	670	66	66	0	5.10015e-09	1.67026e-08	up	11690900	2.82174
chr2R	11710181	11710560	380	37	37	0	2.87651e-17	9.57328e-16	up	11710210	4.87735
chr2R	11712051	11712320	270	26	25	0	0.000257422	0.000546906	up	11712210	1.74282
chr2R	11755811	11756040	230	22	19	0	0.00226354	0.00433665	up	11756010	1.7065
chr2R	11756071	11756810	740	73	63	0	0.00244443	0.00466108	up	11756380	1.76584
chr2R	11757661	11758090	430	42	40	0	1.02081e-07	2.84763e-07	up	11757880	2.54886
chr2R	11790061	11790280	220	19	19	0	5.93053e-07	1.55368e-06	up	11790070	2.677
chr2R	11824961	11825590	630	62	62	0	2.49648e-05	5.74841e-05	up	11825120	2.19725
chr2R	11844041	11844430	390	38	38	0	1.59398e-10	6.79984e-10	up	11844230	3.23589
chr2R	11845361	11845660	300	27	27	0	0.000466998	0.000966867	up	11845450	1.8862
chr2R	11852291	11852880	590	58	58	0	2.30435e-08	6.88799e-08	up	11852640	2.7825
chr2R	11852971	11853260	290	25	25	0	2.25676e-05	5.21408e-05	up	11853170	2.06278
chr2R	11885351	11886090	740	73	73	0	1.73484e-07	4.73315e-07	up	11885440	2.52226
chr2R	11890341	11891280	940	89	82	0	3.25382e-11	1.66064e-10	up	11890950	3.4129
chr2R	11891751	11892520	770	76	76	0	3.64041e-09	1.21815e-08	up	11891920	3.02948
chr2R	11899261	11899690	430	42	42	0	3.42687e-10	1.35657e-09	up	11899390	3.0956
chr2R	11903751	11904100	350	34	34	0	4.2603e-12	2.84013e-11	up	11904000	3.39888
chr2R	11968751	11969360	610	60	60	0	9.54763e-11	4.27937e-10	up	11968910	3.30785
chr2R	11969991	11970420	430	42	42	0	4.81201e-11	2.33161e-10	up	11970160	3.34372
chr2R	11970481	11970520	40	3	3	0	5.59374e-06	1.35291e-05	up	11970500	2.22937
chr2R	11970631	11970840	210	20	20	0	6.54482e-05	0.000145713	up	11970710	1.94952
chr2R	11982821	11982980	160	15	15	0	1.78987e-06	4.49138e-06	up	11982970	2.46602
chr2R	11985281	11985930	650	64	64	0	1.3092e-13	1.4637e-12	up	11985780	3.84469
chr2R	11986071	11986100	30	2	2	0	1.68562e-05	3.92825e-05	up	11986080	2.08815
chr2R	11988611	11989320	710	70	70	0	2.16028e-10	8.91521e-10	up	11989090	3.21774
chr2R	12027391	12028370	980	96	96	0	1.11536e-11	6.49648e-11	up	12027930	3.42831
chr2R	12033771	12034190	420	41	41	0	3.3945e-12	2.34904e-11	up	12033800	3.43439
chr2R	12036921	12037600	680	67	67	0	9.73041e-10	3.52748e-09	up	12037340	3.09454
chr2R	12038741	12039190	450	44	44	0	9.80604e-10	3.5529e-09	up	12039050	2.96395
chr2R	12065721	12066670	950	94	94	0	7.04795e-20	3.77635e-18	up	12066350	4.8938
chr2R	12097611	12097700	90	8	8	0	1.82477e-06	4.5745e-06	up	12097680	2.47628
chr2R	12138531	12138960	430	42	42	0	1.35719e-17	4.80147e-16	up	12138750	4.70245
chr2R	12140011	12140030	20	1	1	0	0.00189681	0.00367549	up	12140020	1.40771
chr2R	12140101	12140960	860	85	85	0	4.67334e-11	2.27724e-10	up	12140540	3.36769
chr2R	12145511	12145950	440	43	43	0	6.00394e-11	2.84197e-10	up	12145620	3.19136
chr2R	12150321	12151530	1210	120	120	0	9.73711e-14	1.15037e-12	up	12151120	3.86089
chr2R	12152771	12153250	480	47	47	0	2.70818e-06	6.71223e-06	up	12153160	2.50936
chr2R	12162771	12163320	550	54	54	0	2.03969e-12	1.5111e-11	up	12163280	3.45812
chr2R	12168381	12168980	600	59	59	0	5.83256e-13	5.08891e-12	up	12168760	3.76049
chr2R	12169011	12169290	280	23	22	0	0.0050821	0.00933502	up	12169160	1.4734
chr2R	12173311	12173770	460	45	45	0	1.08934e-08	3.40034e-08	up	12173490	2.76928
chr2R	12173961	12175400	1440	138	138	0	1.90067e-13	2.00191e-12	up	12174400	3.93335
chr2R	12178351	12179100	750	74	74	0	7.01975e-12	4.37059e-11	up	12179050	3.38561
chr2R	12179541	12180780	1240	120	120	0	5.66652e-13	4.96641e-12	up	12180140	3.80418
chr2R	12182501	12182810	310	30	30	0	1.42846e-10	6.15266e-10	up	12182670	3.03902
chr2R	12184071	12184570	500	49	49	0	3.25176e-10	1.29479e-09	up	12184170	2.93354
chr2R	12198711	12199150	440	43	43	0	9.45848e-11	4.24383e-10	up	12199030	3.31005
chr2R	12200441	12201600	1160	115	115	0	4.62036e-10	1.78364e-09	up	12200880	3.16143
chr2R	12260481	12260590	110	10	10	0	0.000121035	0.000264276	up	12260570	2.02006
chr2R	12274201	12274610	410	40	40	0	3.31401e-14	4.67692e-13	up	12274450	3.85515
chr2R	12278781	12279750	970	96	88	0	3.44985e-09	1.15889e-08	up	12279010	2.98508
chr2R	12317761	12317810	50	4	4	0	1.747e-06	4.38892e-06	up	12317800	2.45816
chr2R	12320991	12321460	470	46	46	0	1.87283e-12	1.40604e-11	up	12321370	3.51057
chr2R	12325931	12326540	610	60	60	0	1.65831e-11	9.18649e-11	up	12326320	3.47121
chr2R	12334951	12335560	610	60	60	0	4.57229e-15	8.38665e-14	up	12335300	4.02712
chr2R	12337551	12338300	750	72	72	0	4.36525e-12	2.90409e-11	up	12337720	3.45877
chr2R	12343731	12345190	1460	143	140	0	4.12448e-13	3.83161e-12	up	12344630	3.86747
chr2R	12423201	12423850	650	63	63	0	2.10641e-07	5.71191e-07	up	12423560	2.59123
chr2R	12425451	12425700	250	23	23	0	3.58521e-07	9.55538e-07	up	12425460	2.83964
chr2R	12430821	12431380	560	54	54	0	1.98768e-11	1.07438e-10	up	12431090	3.33494
chr2R	12435641	12437740	2100	204	198	0	1.49032e-06	3.77047e-06	up	12436870	2.44274
chr2R	12452771	12453450	680	67	65	0	0.00023065	0.000491175	up	12452920	1.89724
chr2R	12467931	12468820	890	88	88	0	2.0075e-10	8.34604e-10	up	12468200	3.16355
chr2R	12506861	12507760	900	83	83	0	1.06034e-13	1.22601e-12	up	12507350	3.83853
chr2R	12510701	12510950	250	24	24	0	0.00010195	0.000223853	up	12510750	1.969
chr2R	12514451	12515550	1100	108	108	0	3.49493e-12	2.40309e-11	up	12515190	3.57834
chr2R	12518671	12519490	820	79	79	0	6.2335e-10	2.34537e-09	up	12519200	3.16668
chr2R	12521061	12521630	570	56	56	0	3.58307e-14	4.95907e-13	up	12521330	3.83686
chr2R	12528651	12529480	830	82	82	0	2.20888e-13	2.26915e-12	up	12528720	3.71627
chr2R	12569671	12570090	420	41	41	0	1.84632e-10	7.74832e-10	up	12570050	3.12369
chr2R	12571701	12572300	600	59	59	0	6.0026e-11	2.84197e-10	up	12572070	3.34931
chr2R	12572341	12572380	40	3	3	0	7.68754e-05	0.000170507	up	12572360	1.98614
chr2R	12611961	12613420	1460	145	145	0	1.50415e-10	6.45286e-10	up	12612720	3.24712
chr2R	12632081	12632720	640	63	63	0	1.12545e-11	6.53754e-11	up	12632590	3.38534
chr2R	12633281	12633780	500	49	49	0	6.89179e-08	1.96281e-07	up	12633630	2.61564
chr2R	12635941	12636950	1010	100	100	0	4.78578e-11	2.32152e-10	up	12636080	3.25534
chr2R	12637021	12637040	20	1	1	0	0.00355915	0.00665112	up	12637030	1.3331
chr2R	12652311	12652990	680	67	67	0	1.3713e-10	5.93021e-10	up	12652450	3.17825
chr2R	12665631	12666250	620	61	61	0	2.18581e-14	3.31284e-13	up	12665900	3.84524
chr2R	12669971	12670440	470	46	46	0	3.09045e-17	1.02323e-15	up	12670410	4.55782
chr2R	12679091	12679810	720	67	60	0	1.58426e-05	3.70205e-05	up	12679590	2.18267
chr2R	12685991	12686800	810	80	78	0	1.20787e-09	4.32297e-09	up	12686230	3.11182
chr2R	12686881	12686960	80	5	5	0	0.00184517	0.00357919	up	12686930	1.59989
chr2R	12687041	12687500	460	45	45	0	9.98219e-05	0.000219367	up	12687350	1.96592
chr2R	12692501	12692930	430	42	42	0	2.07203e-06	5.17227e-06	up	12692810	2.30664
chr2R	12755001	12756770	1770	171	171	0	6.35069e-14	8.12749e-13	up	12756180	3.91263
chr2R	12757231	12757910	680	67	67	0	4.42946e-13	4.07101e-12	up	12757640	3.64264
chr2R	12760521	12761250	730	72	72	0	3.46498e-10	1.36997e-09	up	12760840	3.1387
chr2R	12869041	12870490	1450	144	144	0	1.04421e-15	2.45161e-14	up	12869690	4.13877
chr2R	12872181	12872920	740	73	73	0	5.00292e-11	2.41055e-10	up	12872460	3.2623
chr2R	12879781	12880480	700	69	69	0	3.4399e-10	1.3613e-09	up	12880260	3.16382
chr2R	12915581	12916280	700	68	68	0	4.21879e-20	2.32809e-18	up	12915990	4.89114
chr2R	12923621	12924100	480	47	47	0	4.76806e-09	1.56986e-08	up	12923740	2.83053
chr2R	12933831	12934250	420	41	41	0	5.9879e-12	3.81459e-11	up	12934200	3.32491
chr2R	12936161	12936910	750	74	74	0	3.84211e-10	1.51029e-09	up	12936450	3.05602
chr2R	12955631	12956300	670	66	59	0	5.95435e-06	1.43583e-05	up	12955870	2.212
chr2R	13042991	13043850	860	82	76	0	5.19503e-07	1.36737e-06	up	13043520	2.54826
chr2R	13096951	13097050	100	9	9	0	0.000208664	0.000446327	up	13097030	1.86735
chr2R	13128741	13129440	700	69	69	0	1.71942e-08	5.21685e-08	up	13129050	2.8499
chr2R	13132761	13133390	630	62	62	0	6.30663e-10	2.37114e-09	up	13132970	3.10108
chr2R	13152121	13152920	800	79	77	0	4.49334e-10	1.74033e-09	up	13152760	3.19163
chr2R	13158071	13159010	940	88	88	0	5.00927e-12	3.25048e-11	up	13158750	3.56288
chr2R	13159781	13160260	480	47	47	0	1.28552e-07	3.55612e-07	up	13159970	2.61276
chr2R	13167851	13168740	890	88	88	0	5.33499e-24	6.04305e-22	up	13168440	6.25975
chr2R	13171031	13171770	740	73	70	0	0.000106107	0.000232743	up	13171310	2.05332
chr2R	13183731	13184140	410	40	40	0	1.23489e-05	2.90669e-05	up	13184060	2.08633
chr2R	13189061	13189560	500	49	46	0	0.000735979	0.00149382	up	13189320	1.82473
chr2R	13197441	13198950	1510	148	148	0	5.06315e-13	4.53716e-12	up	13198290	3.86466
chr2R	13205181	13205600	420	41	41	0	8.99198e-21	5.74819e-19	up	13205420	5.48767
chr2R	13206511	13206980	470	46	46	0	5.08614e-13	4.54514e-12	up	13206690	3.56656
chr2R	13214421	13214900	480	47	47	0	9.4461e-09	2.97434e-08	up	13214560	2.75282
chr2R	13220071	13220440	370	36	36	0	2.1223e-07	5.75258e-07	up	13220350	2.43259
chr2R	13222091	13222710	620	61	61	0	1.33845e-10	5.80759e-10	up	13222450	3.19409
chr2R	13223301	13224170	870	81	39	14	0.000171054	0.00036875	up	13223480	2.18711
chr2R	13230011	13230760	750	73	73	0	8.80995e-08	2.47472e-07	up	13230520	2.6928
chr2R	13235021	13235280	260	25	25	0	0.000300463	0.000633553	up	13235030	1.93156
chr2R	13235821	13236140	320	31	31	0	3.58189e-08	1.05049e-07	up	13236040	2.52994
chr2R	13239231	13239840	610	59	58	0	9.44029e-12	5.628e-11	up	13239440	3.48078
chr2R	13296131	13297060	930	91	80	0	3.29649e-18	1.34283e-16	up	13296760	4.84711
chr2R	13297111	13297760	650	64	64	0	2.3954e-17	8.1186e-16	up	13297470	4.46848
chr2R	13340131	13340510	380	36	32	0	2.30719e-06	5.74041e-06	up	13340320	2.25608
chr2R	13356091	13356200	110	10	10	0	3.77863e-09	1.26089e-08	up	13356150	3.03284
chr2R	13362471	13362610	140	10	10	0	0.00226915	0.00434676	up	13362520	1.60933
chr2R	13362741	13363330	590	58	57	0	0.00277823	0.00526184	up	13363000	1.65296
chr2R	13414541	13414940	400	39	39	0	1.46634e-06	3.71344e-06	up	13414880	2.41584
chr2R	13424641	13425240	600	59	56	0	0.000301806	0.000636177	up	13425060	1.84079
chr2R	13429671	13430150	480	47	42	0	6.06079e-05	0.000135497	up	13430030	1.9208
chr2R	13430711	13431370	660	64	64	0	5.07592e-08	1.46404e-07	up	13430880	2.65901
chr2R	13431771	13431840	70	3	3	0	0.000550322	0.00113284	up	13431830	1.73543
chr2R	13438691	13439480	790	78	78	0	6.77321e-15	1.19976e-13	up	13439190	4.06166
chr2R	13449201	13449470	270	26	11	0	0.00148431	0.00291424	up	13449460	1.8311
chr2R	13449651	13449750	100	9	8	0	0.00390897	0.00727488	up	13449660	1.5343
chr2R	13449941	13450940	1000	98	98	0	3.10923e-07	8.31426e-07	up	13450560	2.54162
chr2R	13453141	13453720	580	57	57	0	6.03577e-18	2.32657e-16	up	13453470	4.6513
chr2R	13482581	13483490	910	89	88	0	5.4701e-09	1.78507e-08	up	13483180	2.90819
chr2R	13485151	13485840	690	68	68	0	3.51395e-11	1.7711e-10	up	13485360	3.3402
chr2R	13494461	13495530	1070	106	106	0	1.12635e-09	4.05578e-09	up	13495120	3.11829
chr2R	13502101	13503240	1140	113	113	0	1.22141e-09	4.36898e-09	up	13502810	3.10091
chr2R	13505871	13505890	20	1	1	0	0.00344998	0.00645834	up	13505880	1.33734
chr2R	13506021	13507830	1810	179	179	0	5.65941e-09	1.84034e-08	up	13507100	3.04235
chr2R	13509401	13509820	420	41	41	0	1.76195e-06	4.4239e-06	up	13509460	2.22467
chr2R	13546411	13547250	840	83	83	0	1.558e-20	9.5802e-19	up	13547170	5.59824
chr2R	13552231	13552250	20	1	1	0	0.000465079	0.000963202	up	13552240	1.61218
chr2R	13552281	13552690	410	40	40	0	7.09299e-07	1.84735e-06	up	13552360	2.44351
chr2R	13553681	13554370	690	67	67	0	3.3985e-12	2.35055e-11	up	13554000	3.50179
chr2R	13557971	13558270	300	29	29	0	9.24617e-12	5.52247e-11	up	13558200	3.41695
chr2R	13575371	13575530	160	15	15	0	1.85975e-08	5.62015e-08	up	13575460	2.65922
chr2R	13592111	13592560	450	44	35	0	0.00114989	0.00229074	up	13592450	1.67549
chr2R	13592781	13593850	1070	106	98	0	3.3337e-26	5.8173e-24	up	13593470	6.11586
chr2R	13805351	13806440	1090	108	108	0	5.64444e-07	1.48144e-06	up	13806080	2.51887
chr2R	13821931	13823030	1100	107	96	1	0.000438271	0.000909723	up	13822830	1.8489
chr2R	13823951	13825110	1160	111	108	0	5.02231e-09	1.64769e-08	up	13824620	3.0252
chr2R	13826191	13826970	780	77	77	0	2.96736e-07	7.9464e-07	up	13826940	2.66812
chr2R	13829061	13829580	520	50	50	0	2.22111e-16	6.31744e-15	up	13829260	4.41113
chr2R	13845711	13846570	860	82	80	0	1.44014e-16	4.26373e-15	up	13846520	4.5398
chr2R	13854141	13854560	420	41	41	0	2.92345e-08	8.64847e-08	up	13854460	2.7886
chr2R	13858451	13859130	680	67	67	0	1.16871e-17	4.20378e-16	up	13858780	4.7122
chr2R	13861681	13862250	570	56	56	0	1.48217e-09	5.2379e-09	up	13862090	3.02935
chr2R	13934431	13934960	530	50	36	0	5.0196e-05	0.000112727	up	13934680	2.02869
chr2R	13940961	13941320	360	35	24	0	3.21567e-05	7.3364e-05	up	13941280	2.01307
chr2R	13941781	13942670	890	88	88	0	4.73871e-10	1.82442e-09	up	13942350	3.14983
chr2R	13953801	13954630	830	82	82	0	3.63577e-11	1.82538e-10	up	13954050	3.30756
chr2R	13956001	13956630	630	61	56	0	8.41423e-08	2.3682e-07	up	13956480	2.59369
chr2R	13956751	13957800	1050	104	104	0	4.5146e-10	1.74699e-09	up	13957280	3.25251
chr2R	13957891	13958420	530	52	52	0	9.15806e-05	0.000202047	up	13958330	1.96159
chr2R	13960051	13960070	20	1	1	0	0.00146453	0.00287678	up	13960060	1.46287
chr2R	13960121	13960940	820	81	81	0	8.96265e-10	3.26473e-09	up	13960260	2.97939
chr2R	13963451	13964070	620	61	61	0	1.25452e-08	3.88387e-08	up	13963490	2.70512
chr2R	13964391	13964890	500	49	49	0	0.000498147	0.00102823	up	13964690	1.71573
chr2R	13967881	13968560	680	67	67	0	1.65718e-11	9.18421e-11	up	13968330	3.41721
chr2R	13980041	13980270	230	22	22	0	5.20266e-08	1.49926e-07	up	13980200	2.46787
chr2R	13983091	13983700	610	60	60	0	3.74464e-13	3.53987e-12	up	13983400	3.75026
chr2R	13990401	13991440	1040	103	103	0	5.66908e-13	4.96641e-12	up	13991100	3.64751
chr2R	13994321	13994760	440	43	13	3	0.00442469	0.00817865	up	13994330	1.78799
chr2R	14006841	14007310	470	46	44	0	0.0034519	0.00646099	up	14007060	1.57208
chr2R	14030351	14030480	130	12	7	0	0.00515485	0.00944984	up	14030380	1.52197
chr2R	14126261	14126310	50	3	3	0	9.72465e-09	3.05757e-08	up	14126290	2.96347
chr2R	14126441	14126640	200	19	18	0	7.86833e-06	1.87669e-05	up	14126480	2.4237
chr2R	14139931	14140010	80	7	7	0	0.000388104	0.000808973	up	14139990	1.79801
chr2R	14140561	14141670	1110	108	108	0	4.54062e-16	1.17737e-14	up	14141070	4.22656
chr2R	14152341	14153340	1000	97	97	0	6.89799e-07	1.79911e-06	up	14153130	2.50104
chr2R	14157331	14157920	590	58	58	0	9.26966e-14	1.1073e-12	up	14157480	3.80661
chr2R	14161091	14161600	510	50	50	0	3.88766e-06	9.50782e-06	up	14161260	2.56213
chr2R	14164421	14165220	800	79	79	0	1.97412e-07	5.36332e-07	up	14164910	2.61755
chr2R	14168271	14168410	140	10	10	0	4.49709e-10	1.74126e-09	up	14168400	3.54062
chr2R	14168691	14168710	20	1	1	0	1.52495e-06	3.85206e-06	up	14168700	2.30858
chr2R	14170201	14170850	650	64	61	0	6.8518e-12	4.2784e-11	up	14170360	3.5147
chr2R	14173301	14174090	790	78	78	0	8.33721e-11	3.79614e-10	up	14173720	3.25641
chr2R	14174631	14175870	1240	119	108	0	0.000953584	0.00191622	up	14174810	1.86541
chr2R	14201031	14201530	500	49	49	0	1.0345e-07	2.8852e-07	up	14201350	2.56289
chr2R	14214751	14215150	400	39	39	0	4.97137e-14	6.58413e-13	up	14214840	3.88741
chr2R	14216241	14217440	1200	119	119	0	1.31584e-15	2.97122e-14	up	14217090	4.05769
chr2R	14235171	14235840	670	66	66	0	6.16277e-15	1.09917e-13	up	14235650	3.95037
chr2R	14239311	14240020	710	70	70	0	3.14949e-12	2.2067e-11	up	14239970	3.52754
chr2R	14255761	14256760	1000	96	96	0	1.3004e-11	7.4334e-11	up	14256410	3.47763
chr2R	14258701	14259240	540	53	53	0	1.78942e-09	6.24677e-09	up	14258880	2.98917
chr2R	14270191	14270950	760	75	75	0	1.14788e-13	1.30595e-12	up	14270650	3.73852
chr2R	14302411	14303170	760	75	75	0	1.45494e-05	3.40849e-05	up	14302740	2.14566
chr2R	14351951	14352470	520	51	48	0	7.56949e-08	2.144e-07	up	14352100	2.67334
chr2R	14357081	14357580	500	49	49	0	1.18434e-09	4.24228e-09	up	14357250	3.08655
chr2R	14362771	14363260	490	48	48	0	3.44948e-10	1.36426e-09	up	14362810	3.08657
chr2R	14377891	14378150	260	25	25	0	0.000596246	0.00122328	up	14377970	1.71586
chr2R	14411431	14412040	610	60	60	0	2.06361e-11	1.10846e-10	up	14411880	3.39755
chr2R	14427001	14427080	80	7	7	0	2.54672e-12	1.8331e-11	up	14427070	4.1402
chr2R	14427121	14427300	180	17	17	0	9.79357e-12	5.80493e-11	up	14427280	3.44701
chr2R	14431981	14432620	640	58	54	0	3.66496e-06	8.98701e-06	up	14432380	2.34421
chr2R	14434081	14434650	570	56	56	0	4.03283e-12	2.71654e-11	up	14434600	3.55039
chr2R	14446921	14447140	220	21	21	0	2.04571e-05	4.74175e-05	up	14447100	2.16356
chr2R	14447901	14448010	110	8	8	0	1.60514e-10	6.84291e-10	up	14447920	3.45004
chr2R	14480551	14481530	980	97	95	0	1.33846e-08	4.11805e-08	up	14480810	2.86288
chr2R	14492691	14492720	30	2	2	0	0.0015171	0.00297364	up	14492700	1.4616
chr2R	14503271	14504500	1230	121	120	0	1.05683e-14	1.78157e-13	up	14503960	3.95112
chr2R	14513961	14514540	580	57	57	0	4.37854e-25	5.88959e-23	up	14514250	5.79933
chr2R	14525861	14527050	1190	118	118	0	7.15367e-12	4.43047e-11	up	14526230	3.52703
chr2R	14547051	14547210	160	15	15	0	3.2158e-13	3.10588e-12	up	14547180	4.13386
chr2R	14588591	14588700	110	10	10	0	0.00195652	0.00378495	up	14588640	1.54218
chr2R	14601001	14601430	430	42	42	0	4.55231e-09	1.50151e-08	up	14601130	2.80956
chr2R	14604131	14604480	350	34	34	0	9.10942e-11	4.10863e-10	up	14604350	3.13912
chr2R	14605021	14605780	760	74	65	1	6.03686e-05	0.000134985	up	14605500	1.99804
chr2R	14617881	14619050	1170	116	116	0	2.43438e-14	3.64254e-13	up	14618510	3.98161
chr2R	14621131	14622050	920	91	91	0	3.17218e-12	2.22139e-11	up	14621580	3.58866
chr2R	14644761	14645460	700	69	69	0	4.69971e-08	1.36009e-07	up	14644980	2.78423
chr2R	14752091	14752740	650	64	64	0	8.2965e-15	1.43417e-13	up	14752490	3.99551
chr2R	14755521	14755570	50	2	2	0	0.00304451	0.00573839	up	14755560	1.418
chr2R	14755631	14756780	1150	114	114	0	1.90577e-11	1.03705e-10	up	14756490	3.43686
chr2R	14757611	14758260	650	64	64	0	1.84427e-09	6.42607e-09	up	14758080	2.99366
chr2R	14764851	14765950	1100	109	103	0	5.03048e-08	1.45159e-07	up	14765030	2.75723
chr2R	14768641	14769870	1230	122	106	1	3.70007e-13	3.51058e-12	up	14769390	3.70003
chr2R	14769991	14771880	1890	185	185	0	2.81615e-11	1.45927e-10	up	14771270	3.52169
chr2R	14798881	14799870	990	96	83	0	2.61173e-06	6.4794e-06	up	14799840	2.50059
chr2R	14848191	14848530	340	33	33	0	3.25356e-07	8.68761e-07	up	14848470	2.38393
chr2R	14852381	14853080	700	68	68	0	8.0573e-13	6.72439e-12	up	14852700	3.54741
chr2R	14854901	14855610	710	70	70	0	1.0649e-11	6.23351e-11	up	14855160	3.49593
chr2R	14858461	14858780	320	31	30	0	2.28798e-05	5.28339e-05	up	14858590	1.93377
chr2R	14860501	14861020	520	51	51	0	3.36348e-13	3.2268e-12	up	14860870	3.67022
chr2R	14870521	14871530	1010	99	99	0	1.0692e-14	1.80008e-13	up	14871380	4.01962
chr2R	14903541	14904200	660	65	65	0	0.000490911	0.00101426	up	14904060	1.77212
chr2R	14933391	14933450	60	5	5	0	0.000333588	0.000699517	up	14933400	1.86426
chr2R	14933641	14934280	640	63	60	0	0.000106802	0.000234108	up	14933980	1.89888
chr2R	14935011	14935930	920	91	91	0	1.12077e-10	4.95021e-10	up	14935380	3.24852
chr2R	14962531	14963560	1030	102	102	0	5.67922e-13	4.97191e-12	up	14963260	3.62109
chr2R	14980881	14981480	600	59	59	0	2.68985e-11	1.40226e-10	up	14981190	3.30812
chr2R	14992021	14992660	640	63	63	0	3.14546e-13	3.05623e-12	up	14992520	3.67884
chr2R	14993541	14994020	480	47	47	0	7.88337e-16	1.90641e-14	up	14993970	4.26791
chr2R	15010541	15011560	1020	101	101	0	1.22095e-15	2.80618e-14	up	15010930	4.13108
chr2R	15109161	15109810	650	64	52	0	1.71428e-10	7.25074e-10	up	15109610	3.29617
chr2R	15114271	15115390	1120	111	111	0	2.83031e-28	7.77612e-26	up	15114540	6.38529
chr2R	15115741	15116480	740	68	61	0	7.13033e-05	0.000158448	up	15115890	2.34065
chr2R	15145121	15145690	570	56	56	0	2.79557e-11	1.45152e-10	up	15145510	3.4182
chr2R	15147541	15148150	610	60	60	0	1.66221e-10	7.06055e-10	up	15147970	3.16185
chr2R	15164221	15165020	800	77	70	0	5.73555e-09	1.86322e-08	up	15164390	2.84722
chr2R	15198751	15199170	420	41	41	0	5.76128e-07	1.51149e-06	up	15198920	2.46206
chr2R	15201011	15201650	640	63	63	0	8.89202e-09	2.81221e-08	up	15201280	2.90916
chr2R	15213411	15214200	790	76	76	0	1.39348e-13	1.5419e-12	up	15213960	3.81012
chr2R	15215881	15216430	550	54	54	0	2.43576e-11	1.2859e-10	up	15216170	3.24582
chr2R	15217451	15218510	1060	105	105	0	5.87638e-12	3.75095e-11	up	15217670	3.43741
chr2R	15244811	15245420	610	60	60	0	8.98298e-10	3.27121e-09	up	15245140	3.10281
chr2R	15308931	15309470	540	53	53	0	1.26592e-06	3.22422e-06	up	15309180	2.41419
chr2R	15310961	15311650	690	68	68	0	6.18129e-13	5.34263e-12	up	15311510	3.65262
chr2R	15321991	15322760	770	76	76	0	6.09738e-14	7.83437e-13	up	15322530	3.96769
chr2R	15339261	15340610	1350	134	99	0	1.13622e-05	2.68128e-05	up	15340300	2.28049
chr2R	15371221	15371970	750	74	72	1	3.25968e-10	1.29754e-09	up	15371520	3.18264
chr2R	15375081	15375280	200	19	19	0	5.89529e-24	6.61964e-22	up	15375120	8.85773
chr2R	15375331	15375360	30	2	2	0	7.19252e-13	6.07039e-12	up	15375350	4.1782
chr2R	15376031	15376390	360	35	35	0	1.02226e-19	5.36605e-18	up	15376070	5.23951
chr2R	15380341	15380380	40	3	3	0	0.00301805	0.00569322	up	15380370	1.46658
chr2R	15380411	15381670	1260	125	125	0	3.76366e-13	3.55524e-12	up	15381040	3.62231
chr2R	15401011	15401150	140	13	11	0	0.00490277	0.00902359	up	15401090	1.50328
chr2R	15424251	15424960	710	67	67	0	1.13513e-14	1.89135e-13	up	15424410	4.01404
chr2R	15425021	15425370	350	34	34	0	4.40602e-06	1.07126e-05	up	15425060	2.29905
chr2R	15485381	15485730	350	34	34	0	1.18729e-20	7.47879e-19	up	15485660	5.17071
chr2R	15511451	15511580	130	12	12	0	4.84114e-21	3.37911e-19	up	15511540	5.46043
chr2R	15511611	15511910	300	29	29	0	1.28635e-11	7.36616e-11	up	15511650	3.38443
chr2R	15531831	15532600	770	76	76	0	1.74916e-07	4.76819e-07	up	15532250	2.63684
chr2R	15537651	15538510	860	85	85	0	1.68548e-08	5.1211e-08	up	15537890	2.79415
chr2R	15541081	15541650	570	56	56	0	4.74645e-10	1.82631e-09	up	15541450	3.1907
chr2R	15542421	15542900	480	47	47	0	3.1231e-09	1.05572e-08	up	15542600	2.98887
chr2R	15565521	15566390	870	86	84	0	6.6745e-10	2.48954e-09	up	15565760	3.11467
chr2R	15568731	15569620	890	88	82	0	0.000547016	0.00112621	up	15569100	1.9072
chr2R	15571191	15571720	530	52	52	0	5.79768e-10	2.1929e-09	up	15571360	3.06133
chr2R	15573591	15574200	610	60	60	0	1.80119e-12	1.36016e-11	up	15574010	3.54926
chr2R	15657621	15658320	700	69	69	0	1.30921e-14	2.12652e-13	up	15657890	3.91733
chr2R	15678721	15679360	640	63	63	0	1.25284e-10	5.46738e-10	up	15678920	3.17263
chr2R	15679731	15679760	30	2	2	0	0.00257234	0.00489344	up	15679750	1.45261
chr2R	15679881	15680440	560	55	55	0	3.4283e-11	1.7347e-10	up	15680150	3.35709
chr2R	15682561	15682910	350	34	34	0	7.63311e-10	2.81216e-09	up	15682620	2.93611
chr2R	15697941	15698620	680	65	65	0	1.45808e-08	4.46906e-08	up	15698060	2.79246
chr2R	15818321	15818910	590	58	58	0	2.20387e-16	6.28223e-15	up	15818680	4.19963
chr2R	15821081	15821800	720	71	71	0	1.77976e-14	2.77225e-13	up	15821450	3.84373
chr2R	15847751	15848920	1170	116	116	0	9.15746e-13	7.48894e-12	up	15848680	3.66802
chr2R	15851381	15851710	330	32	32	0	2.46516e-11	1.29715e-10	up	15851540	3.29888
chr2R	15861251	15861860	610	57	52	0	0.0018772	0.00363859	up	15861440	1.66219
chr2R	15868911	15869500	590	58	58	0	3.24404e-10	1.29251e-09	up	15869130	3.14556
chr2R	15921651	15922800	1150	114	100	0	2.24026e-09	7.70811e-09	up	15922300	2.99348
chr2R	15927461	15927820	360	35	35	0	1.14633e-07	3.18402e-07	up	15927580	2.45208
chr2R	15931611	15932380	770	76	76	0	2.68506e-12	1.91665e-11	up	15932120	3.54666
chr2R	15934371	15935160	790	78	78	0	5.42898e-08	1.56274e-07	up	15934520	2.70069
chr2R	15939571	15940260	690	67	64	0	9.38806e-09	2.95822e-08	up	15940010	2.88471
chr2R	15954671	15955300	630	62	62	0	7.20055e-11	3.33623e-10	up	15954910	3.25408
chr2R	16001031	16001940	910	90	90	0	6.61319e-18	2.51906e-16	up	16001640	4.88255
chr2R	16007461	16008010	550	54	54	0	5.3491e-11	2.56087e-10	up	16007780	3.21179
chr2R	16011221	16011840	620	61	61	0	1.12275e-12	8.94394e-12	up	16011500	3.5756
chr2R	16014561	16015230	670	66	66	0	6.59778e-13	5.63473e-12	up	16014720	3.75755
chr2R	16016931	16017990	1060	105	105	0	2.75876e-14	4.00845e-13	up	16017270	4.11528
chr2R	16027821	16028330	510	50	50	0	9.03766e-09	2.85617e-08	up	16028080	2.93461
chr2R	16030811	16031710	900	87	84	0	1.13082e-08	3.51863e-08	up	16031440	2.8016
chr2R	16031811	16032200	390	35	23	0	5.01503e-05	0.000112644	up	16031920	2.15097
chr2R	16047181	16047840	660	65	65	0	6.0266e-14	7.78214e-13	up	16047240	3.82923
chr2R	16070911	16071330	420	41	32	0	0.000209186	0.000447296	up	16071190	1.87588
chr2R	16098271	16099200	930	92	92	0	1.72863e-14	2.71225e-13	up	16098530	3.98016
chr2R	16102381	16103410	1030	102	101	0	3.25837e-12	2.26943e-11	up	16102760	3.52907
chr2R	16109321	16109560	240	22	21	0	2.51835e-05	5.79359e-05	up	16109440	2.30103
chr2R	16109941	16110800	860	85	82	0	3.19312e-13	3.09091e-12	up	16110040	3.83702
chr2R	16124581	16125310	730	72	72	0	7.30267e-12	4.51193e-11	up	16124910	3.42277
chr2R	16135341	16136100	760	75	75	0	4.29514e-09	1.4214e-08	up	16135550	2.93765
chr2R	16138371	16138930	560	55	55	0	4.86561e-09	1.60035e-08	up	16138490	2.91816
chr2R	16141831	16142440	610	60	60	0	1.39742e-10	6.02941e-10	up	16142280	3.29687
chr2R	16142481	16142510	30	2	2	0	0.000431097	0.000895553	up	16142490	1.69159
chr2R	16142941	16143370	430	39	39	0	6.08449e-09	1.96623e-08	up	16142970	3.08469
chr2R	16148551	16149160	610	58	58	0	9.17098e-11	4.13206e-10	up	16148780	3.16427
chr2R	16149371	16150830	1460	144	142	0	9.41813e-13	7.68265e-12	up	16150030	3.64162
chr2R	16170631	16171080	450	44	44	0	3.72391e-11	1.86311e-10	up	16170960	3.34851
chr2R	16178441	16179130	690	67	67	0	3.42449e-14	4.80135e-13	up	16178580	4.02691
chr2R	16179191	16179630	440	43	43	0	0.0001296	0.000282213	up	16179500	1.86468
chr2R	16185831	16186850	1020	100	100	0	3.95067e-16	1.05186e-14	up	16186620	4.34258
chr2R	16196081	16197320	1240	122	116	0	0.00335652	0.0062925	up	16196950	1.68674
chr2R	16202751	16202930	180	17	17	0	9.69676e-10	3.51725e-09	up	16202850	3.14239
chr2R	16207661	16207890	230	22	22	0	3.89063e-06	9.5133e-06	up	16207800	2.23349
chr2R	16221281	16222180	900	89	89	0	1.75141e-07	4.77266e-07	up	16221780	2.5828
chr2R	16229731	16230910	1180	115	115	0	6.35683e-13	5.47603e-12	up	16230800	3.63798
chr2R	16240521	16240950	430	42	42	0	6.75544e-10	2.51755e-09	up	16240920	3.10379
chr2R	16259791	16260080	290	28	23	0	0.000850157	0.00171559	up	16260050	1.65238
chr2R	16264421	16264820	400	39	37	0	4.44731e-07	1.17608e-06	up	16264620	2.45044
chr2R	16271691	16272330	640	61	61	0	2.84648e-09	9.66261e-09	up	16271890	2.93251
chr2R	16279891	16279970	80	6	6	0	1.14582e-05	2.70296e-05	up	16279920	2.24622
chr2R	16282941	16283380	440	43	43	0	7.52576e-09	2.40485e-08	up	16283040	2.84037
chr2R	16291311	16291690	380	37	37	0	2.01722e-10	8.38107e-10	up	16291390	3.1144
chr2R	16294041	16294580	540	53	53	0	1.52014e-14	2.42041e-13	up	16294100	3.95747
chr2R	16320541	16320880	340	33	33	0	3.21957e-12	2.24605e-11	up	16320790	3.44746
chr2R	16321901	16322430	530	52	52	0	1.80032e-13	1.9071e-12	up	16322200	3.68071
chr2R	16335831	16337040	1210	115	115	0	9.0293e-11	4.07621e-10	up	16336760	3.33809
chr2R	16344141	16344770	630	61	61	0	3.30609e-12	2.29771e-11	up	16344400	3.43447
chr2R	16347301	16347730	430	42	42	0	2.98874e-13	2.93042e-12	up	16347560	3.68582
chr2R	16499761	16500420	660	65	65	0	4.97665e-09	1.63396e-08	up	16499950	2.91983
chr2R	16515981	16516300	320	31	31	0	1.27546e-08	3.94396e-08	up	16516200	2.716
chr2R	16544391	16544560	170	16	16	0	1.28843e-15	2.92914e-14	up	16544520	4.07912
chr2R	16551681	16552490	810	79	77	0	2.93241e-16	8.03953e-15	up	16551940	4.2167
chr2R	16553021	16553040	20	1	1	0	0.00323109	0.00606528	up	16553030	1.34653
chr2R	16565331	16565570	240	23	23	0	6.66261e-07	1.73947e-06	up	16565390	2.39004
chr2R	16570951	16571370	420	41	41	0	4.42027e-22	3.65891e-20	up	16571330	5.90956
chr2R	16571411	16572170	760	74	68	5	8.72092e-21	5.60265e-19	up	16571590	5.66489
chr2R	16578511	16579110	600	59	56	0	6.13852e-07	1.60752e-06	up	16578860	2.44499
chr2R	16579311	16579380	70	6	6	0	3.71251e-06	9.09844e-06	up	16579360	2.26299
chr2R	16583311	16583610	300	28	28	0	1.50102e-06	3.79531e-06	up	16583430	2.31067
chr2R	16583681	16583770	90	8	8	0	0.00039882	0.000830371	up	16583760	1.74081
chr2R	16583811	16584190	380	36	36	0	1.137e-13	1.29815e-12	up	16583980	3.82217
chr2R	16585451	16586500	1050	104	104	0	7.10296e-12	4.40329e-11	up	16585760	3.53939
chr2R	16586631	16586790	160	10	9	0	0.00333572	0.00625532	up	16586780	1.64479
chr2R	16588931	16589520	590	58	58	0	5.61103e-15	1.01336e-13	up	16589310	4.0032
chr2R	16594301	16595180	880	87	87	0	3.63462e-31	1.95558e-28	up	16594960	7.29145
chr2R	16607341	16608210	870	86	86	0	3.21114e-09	1.08378e-08	up	16607410	2.90272
chr2R	16636181	16636270	90	8	8	0	2.09752e-05	4.854e-05	up	16636260	2.26536
[truncated: 4,674 more rows]
