# Supplementary material for: Essential role of Cp190 in physical and regulatory boundary formation
Source: Sci Adv. 2022 May 13;8(19):eabl8834. doi: 10.1126/sciadv.abl8834 (PMC9106302; doi:10.1126/sciadv.abl8834)
Supplement: Supplementary file 2 — Data S1 to S15 [file sciadv.abl8834_data_files_s1_to_s15.zip › sciadv.abl8834_data_file_s12.xlsx]

## Sheet: Sheet1
chr	start	end	width	nWindows	logFC.up	logFC.down	PValue	FDR	direction	best.pos	best.logFC
chr2L	16351	16480	130	12	0	12	1.53416e-06	1.54921e-05	down	16420	-2.25528
chr2L	16541	17190	650	64	0	64	1.37696e-17	4.04489e-16	down	16850	-4.41251
chr2L	17941	19890	1950	194	3	182	4.00644e-14	8.55138e-13	down	19610	-3.74292
chr2L	20381	20410	30	2	0	2	7.23562e-06	6.67589e-05	down	20390	-2.3947
chr2L	20601	20840	240	23	0	23	6.11959e-09	8.09056e-08	down	20770	-2.90692
chr2L	21081	22190	1110	110	46	38	1.93536e-21	9.77885e-20	up	21270	6.01016
chr2L	35441	35920	480	47	47	0	1.96263e-15	4.75101e-14	up	35640	4.241
chr2L	64761	65040	280	27	0	27	2.23245e-22	1.32564e-20	down	64880	-5.57799
chr2L	65211	66060	850	79	0	79	9.19912e-25	9.83244e-23	down	65950	-6.69609
chr2L	71631	74660	3030	302	0	218	6.90371e-05	0.000551305	down	74370	-2.0552
chr2L	101991	102790	800	79	0	74	0.000864275	0.00533975	down	102040	-1.80632
chr2L	114341	115040	700	69	0	69	1.75313e-07	2.00163e-06	down	114900	-2.45952
chr2L	122131	122740	610	60	0	60	0.000168702	0.00124621	down	122240	-1.79678
chr2L	130471	132340	1870	184	0	128	1.83759e-12	3.35964e-11	down	131220	-3.3961
chr2L	138201	138490	290	28	0	28	4.66193e-20	1.86142e-18	down	138320	-5.75457
chr2L	153031	153640	610	60	0	60	0.000182755	0.00133582	down	153520	-1.75606
chr2L	245801	246310	510	50	0	37	2.06161e-05	0.000180051	down	246150	-2.0665
chr2L	291581	292760	1180	117	0	71	0.000342967	0.00236385	down	292470	-1.84688
chr2L	313481	313690	210	20	0	20	1.55457e-11	2.64715e-10	down	313560	-3.67221
chr2L	421081	421960	880	87	0	70	0.000872756	0.00538019	down	421800	-1.70656
chr2L	452531	453450	920	91	0	77	0.000650222	0.00413683	down	452780	-1.67922
chr2L	454231	454990	760	75	75	0	9.38307e-27	2.4144e-24	up	454790	9.99591
chr2L	492311	492580	270	26	0	26	0.000212765	0.00154058	down	492550	-2.08605
chr2L	576671	577250	580	56	0	56	5.18767e-23	3.49916e-21	down	577030	-6.05912
chr2L	809481	809870	390	34	0	34	1.80145e-14	3.99859e-13	down	809670	-7.82942
chr2L	810241	810720	480	47	0	46	6.01409e-07	6.4232e-06	down	810360	-2.337
chr2L	819191	820240	1050	104	4	47	3.02798e-06	2.92789e-05	down	819350	-2.36734
chr2L	833231	833460	230	22	0	22	1.31713e-12	2.45e-11	down	833390	-4.87246
chr2L	855011	855870	860	85	46	6	4.37865e-08	5.30901e-07	up	855370	3.55407
chr2L	869581	872170	2590	257	3	146	8.8416e-06	8.05601e-05	down	870150	-2.23811
chr2L	901421	901840	420	41	0	41	9.42017e-19	3.10173e-17	down	901800	-6.30346
chr2L	1023751	1023910	160	15	0	15	0.000605322	0.00387959	down	1023780	-2.00043
chr2L	1047121	1049770	2650	264	0	188	5.145e-14	1.08318e-12	down	1049660	-3.69884
chr2L	1080561	1081190	630	59	0	46	0.000546541	0.00355034	down	1080760	-1.70465
chr2L	1089691	1089790	100	9	0	9	4.86703e-07	5.26283e-06	down	1089750	-2.79285
chr2L	1118031	1118440	410	40	0	40	8.26783e-06	7.57294e-05	down	1118240	-1.97115
chr2L	1136511	1136700	190	18	0	18	3.86121e-07	4.20466e-06	down	1136590	-2.94884
chr2L	1198531	1198650	120	11	0	11	3.51083e-09	4.75468e-08	down	1198640	-4.00187
chr2L	1229761	1229840	80	6	0	6	3.09545e-09	4.20442e-08	down	1229820	-3.97487
chr2L	1345931	1346430	500	49	11	26	2.29037e-06	2.24909e-05	mixed	1346000	-2.30935
chr2L	1491571	1492770	1200	119	0	107	4.26881e-07	4.63399e-06	down	1492550	-2.50021
chr2L	1502601	1503320	720	71	0	67	3.62207e-07	3.96601e-06	down	1503150	-2.31908
chr2L	1504071	1504100	30	2	0	2	0.000141746	0.00106405	down	1504090	-2.06722
chr2L	1504161	1504830	670	66	0	66	8.40194e-15	1.92967e-13	down	1504300	-4.04638
chr2L	1639391	1639680	290	28	0	28	2.66315e-06	2.59135e-05	down	1639510	-2.08827
chr2L	1909161	1910330	1170	116	0	116	1.24807e-10	1.96621e-09	down	1909540	-3.05818
chr2L	2004791	2004910	120	11	0	11	5.00831e-08	6.0356e-07	down	2004880	-3.32361
chr2L	2014731	2014770	40	3	0	3	3.74057e-07	4.0861e-06	down	2014750	-2.96509
chr2L	2131851	2132230	380	37	0	25	0.00100043	0.00606498	down	2132000	-1.84599
chr2L	2700231	2700620	390	38	0	38	4.16091e-21	1.97543e-19	down	2700430	-5.23494
chr2L	2744631	2745390	760	73	0	69	1.20815e-05	0.000108515	down	2744810	-2.04433
chr2L	2757401	2758740	1340	132	3	59	0.00173724	0.00969438	down	2757590	-1.66862
chr2L	2799761	2800840	1080	107	0	66	0.000277337	0.00194823	down	2800680	-1.81271
chr2L	2808101	2808220	120	5	0	5	1.42787e-05	0.000126937	down	2808150	-2.41711
chr2L	2834641	2834790	150	14	0	14	5.89628e-22	3.31696e-20	down	2834700	-5.96873
chr2L	2920211	2920470	260	25	0	25	0.000157752	0.0011728	down	2920410	-1.9942
chr2L	2955561	2956450	890	82	0	57	5.1442e-13	9.88641e-12	down	2955850	-3.40637
chr2L	2956921	2957520	600	57	0	57	2.75981e-18	8.5981e-17	down	2957260	-4.50312
chr2L	2957591	2958150	560	55	0	55	7.60988e-06	6.99334e-05	down	2957990	-2.13158
chr2L	3022881	3023470	590	56	0	56	0.00142794	0.00820902	down	3022960	-1.77547
chr2L	3055651	3057210	1560	155	0	103	0.000414251	0.00279554	down	3056230	-1.84752
chr2L	3094401	3094590	190	15	0	15	7.694e-14	1.59327e-12	down	3094530	-4.58777
chr2L	3094941	3095320	380	37	0	37	0.000295918	0.00206311	down	3095030	-1.66004
chr2L	3108141	3108860	720	70	0	70	3.36974e-22	1.95094e-20	down	3108600	-5.64527
chr2L	3131611	3132090	480	47	0	47	1.27665e-22	8.02673e-21	down	3131950	-5.71959
chr2L	3159201	3160140	940	93	54	1	4.07847e-25	5.39718e-23	up	3159950	9.49574
chr2L	3183251	3183530	280	27	0	27	5.17594e-07	5.57517e-06	down	3183380	-2.24697
chr2L	3290781	3291600	820	81	7	37	0.000179038	0.00131348	down	3291450	-1.78154
chr2L	3294631	3294870	240	18	0	18	6.82415e-11	1.09368e-09	down	3294780	-4.66311
chr2L	3323121	3323330	210	19	0	19	2.56613e-09	3.51987e-08	down	3323240	-3.35418
chr2L	3357171	3357220	50	3	0	3	1.26649e-10	1.99105e-09	down	3357190	-4.52801
chr2L	3357421	3357530	110	10	0	10	3.10774e-14	6.70529e-13	down	3357440	-5.72649
chr2L	3357581	3357700	120	9	0	9	3.95668e-10	5.84251e-09	down	3357610	-4.52577
chr2L	3465761	3466610	850	83	0	83	5.96e-07	6.37523e-06	down	3465890	-2.43083
chr2L	3480301	3480890	590	58	0	58	6.58172e-17	1.81454e-15	down	3480770	-4.22476
chr2L	3491041	3491230	190	18	0	18	0.000353075	0.0024239	down	3491170	-1.90323
chr2L	3504981	3505550	570	56	0	44	2.51518e-05	0.000216936	down	3505480	-2.01411
chr2L	3530021	3530960	940	93	0	90	0.000138975	0.00104566	down	3530700	-1.96007
chr2L	3618631	3619360	730	70	0	70	7.23799e-07	7.63643e-06	down	3618750	-2.38424
chr2L	3631971	3632230	260	25	0	25	3.5422e-08	4.35566e-07	down	3632110	-2.6543
chr2L	3633741	3634350	610	60	0	60	1.63213e-27	6.67013e-25	down	3634030	-8.35438
chr2L	3657151	3658240	1090	108	0	99	1.82202e-10	2.813e-09	down	3657250	-2.99855
chr2L	3682071	3682470	400	39	0	39	1.2956e-16	3.47537e-15	down	3682290	-4.37909
chr2L	3717821	3718470	650	64	0	47	7.72003e-06	7.08988e-05	down	3717970	-2.09619
chr2L	3732551	3732670	120	6	0	6	9.31912e-08	1.09181e-06	down	3732650	-2.94469
chr2L	3740681	3740740	60	5	0	5	2.59878e-07	2.91445e-06	down	3740730	-2.96973
chr2L	3748671	3749060	390	38	0	38	1.38534e-20	5.95954e-19	down	3748860	-6.50849
chr2L	3749091	3749120	30	2	0	2	6.96934e-08	8.26976e-07	down	3749100	-3.17268
chr2L	3756051	3756290	240	23	0	23	3.10706e-11	5.17658e-10	down	3756170	-3.82999
chr2L	3762751	3763020	270	24	0	24	3.91236e-16	1.00995e-14	down	3762960	-8.0233
chr2L	3785311	3785790	480	47	12	20	4.72592e-11	7.7255e-10	down	3785760	-5.40074
chr2L	3785881	3787080	1200	119	0	67	6.25217e-07	6.66211e-06	down	3786830	-2.6806
chr2L	3862391	3863180	790	78	37	11	0.00127866	0.00749347	up	3862450	1.68134
chr2L	3867261	3868330	1070	101	0	66	1.67063e-08	2.12383e-07	down	3868060	-2.61491
chr2L	3872101	3872970	870	86	0	48	0.00132983	0.00773787	down	3872870	-1.62424
chr2L	3889591	3890450	860	85	0	85	3.82249e-27	1.15464e-24	down	3890030	-7.9742
chr2L	3986681	3986870	190	18	0	18	0.000236135	0.00168867	down	3986720	-1.91187
chr2L	4019711	4020280	570	56	0	56	1.51765e-26	3.40124e-24	down	4019880	-7.78942
chr2L	4057011	4057170	160	15	0	15	3.63521e-08	4.45425e-07	down	4057080	-3.22654
chr2L	4118791	4118980	190	18	0	18	2.75407e-11	4.5995e-10	down	4118930	-3.82161
chr2L	4160961	4161240	280	27	0	27	8.91194e-17	2.41858e-15	down	4161150	-4.94182
chr2L	4179361	4179940	580	56	0	56	8.55863e-21	3.84861e-19	down	4179690	-5.20049
chr2L	4197171	4198530	1360	135	0	96	3.83109e-11	6.29977e-10	down	4198180	-3.87181
chr2L	4226711	4228040	1330	132	0	69	1.41623e-17	4.14286e-16	down	4227100	-4.48157
chr2L	4811401	4812280	880	87	7	32	7.70092e-11	1.22852e-09	down	4812250	-4.32602
chr2L	4812381	4812800	420	41	0	41	2.46696e-19	8.74451e-18	down	4812510	-4.66241
chr2L	4903801	4903880	80	7	0	7	1.65849e-13	3.32536e-12	down	4903840	-5.62746
chr2L	4904021	4904340	320	31	0	31	1.64746e-18	5.27453e-17	down	4904100	-4.9344
chr2L	4908311	4908520	210	20	0	20	1.14505e-13	2.3261e-12	down	4908440	-4.12159
chr2L	4997191	4998480	1290	128	0	88	1.0516e-06	1.08882e-05	down	4998340	-2.31726
chr2L	5000961	5002050	1090	108	0	105	5.86581e-05	0.000474144	down	5001760	-1.97414
chr2L	5003371	5005860	2490	248	0	180	1.67602e-10	2.60205e-09	down	5004370	-3.15128
chr2L	5037051	5037880	830	82	5	34	0.000773025	0.00483184	down	5037280	-1.72726
chr2L	5044211	5044260	50	2	0	2	0.00178046	0.00990771	down	5044220	-1.64516
chr2L	5195501	5196080	580	57	0	56	3.22945e-07	3.56987e-06	down	5195880	-2.37001
chr2L	5270081	5271600	1520	151	0	151	2.15648e-20	8.94455e-19	down	5270430	-5.52512
chr2L	5329271	5329340	70	6	0	6	0.000220756	0.00158933	down	5329310	-2.09302
chr2L	5338921	5339050	130	12	0	12	4.38626e-13	8.46487e-12	down	5338990	-3.9789
chr2L	5339191	5339210	20	1	0	1	3.52268e-09	4.76607e-08	down	5339200	-3.57349
chr2L	5340841	5341540	700	69	0	69	7.55505e-06	6.94754e-05	down	5341410	-2.0786
chr2L	5365571	5366730	1160	115	0	115	5.56856e-09	7.37954e-08	down	5365640	-2.71754
chr2L	5370171	5370230	60	4	4	0	9.7745e-10	1.38872e-08	up	5370200	5.03646
chr2L	5526661	5527340	680	66	0	64	9.61739e-16	2.39058e-14	down	5526860	-4.09645
chr2L	5531991	5532590	600	58	0	57	1.48171e-08	1.89123e-07	down	5532160	-2.65856
chr2L	5539021	5539410	390	38	0	38	2.25525e-05	0.000196222	down	5539350	-1.88064
chr2L	5635281	5635430	150	14	0	14	4.29382e-10	6.3135e-09	down	5635390	-3.85749
chr2L	5756721	5756760	40	3	0	3	4.22044e-07	4.58507e-06	down	5756730	-2.96266
chr2L	5756821	5756840	20	1	0	1	2.11626e-07	2.40044e-06	down	5756830	-2.93556
chr2L	5756961	5757010	50	2	0	2	0.00125172	0.00736091	down	5756970	-1.73286
chr2L	5804031	5804100	70	6	0	6	5.4198e-12	9.58119e-11	down	5804070	-4.72884
chr2L	5804191	5804450	260	25	0	25	5.38062e-20	2.13002e-18	down	5804270	-5.12454
chr2L	5956141	5956590	450	44	0	42	0.00102947	0.00621124	down	5956500	-1.66852
chr2L	5998881	6000570	1690	164	0	70	0.00042499	0.00285691	down	5999840	-1.83365
chr2L	6010921	6011500	580	57	0	57	8.99529e-12	1.5546e-10	down	6011400	-3.26868
chr2L	6012781	6013600	820	81	0	73	2.29088e-05	0.0001987	down	6013050	-2.11168
chr2L	6024181	6024980	800	79	0	79	3.93123e-14	8.40375e-13	down	6024620	-4.85356
chr2L	6036621	6037390	770	76	0	76	3.02211e-05	0.000256363	down	6036800	-2.04027
chr2L	6037561	6038310	750	74	0	71	0.000137027	0.0010331	down	6037880	-1.92435
chr2L	6073991	6074340	350	32	0	32	2.09662e-15	5.05773e-14	down	6074160	-4.3458
chr2L	6082461	6082720	260	25	0	10	0.000699388	0.00441326	down	6082470	-2.15192
chr2L	6109051	6109880	830	82	0	32	1.88879e-06	1.87597e-05	down	6109870	-3.24726
chr2L	6110221	6110300	80	4	0	4	3.10514e-05	0.000262925	down	6110260	-2.42393
chr2L	6161601	6161910	310	30	0	30	1.31094e-15	3.22399e-14	down	6161830	-3.97058
chr2L	6186621	6186970	350	34	0	34	1.34223e-10	2.105e-09	down	6186780	-3.14385
chr2L	6221091	6221260	170	13	0	13	3.07566e-07	3.41072e-06	down	6221110	-2.95715
chr2L	6356271	6357640	1370	136	0	100	3.57409e-07	3.92275e-06	down	6356620	-2.65227
chr2L	6367011	6367230	220	21	0	21	1.30943e-15	3.22399e-14	down	6367140	-5.20158
chr2L	6424161	6424570	410	40	0	34	1.00148e-10	1.59035e-09	down	6424230	-2.91075
chr2L	6447761	6448750	990	97	0	63	2.89008e-26	5.80215e-24	down	6448620	-7.79606
chr2L	6465381	6466000	620	61	0	59	2.19225e-08	2.73687e-07	down	6465880	-2.59997
chr2L	6467341	6468100	760	75	11	28	0.000929758	0.00568618	up	6467950	1.68106
chr2L	6569961	6570000	40	3	0	3	0.000420668	0.00283334	down	6569990	-1.94052
chr2L	6579191	6579290	100	9	0	9	2.645e-12	4.79169e-11	down	6579260	-4.79982
chr2L	6584341	6584670	330	32	0	32	0.00156012	0.00884811	down	6584410	-1.73022
chr2L	6622261	6623300	1040	103	0	85	0.000166935	0.00123512	down	6623170	-2.01833
chr2L	6673271	6674260	990	96	51	15	2.09465e-24	2.00725e-22	up	6673820	7.56099
chr2L	6716811	6717960	1150	114	0	101	1.16658e-21	6.28278e-20	down	6717060	-5.79345
chr2L	6741921	6742640	720	71	0	44	2.47234e-05	0.000213374	down	6741960	-2.27494
chr2L	6773531	6774250	720	71	0	64	0.000130701	0.000990773	down	6774220	-2.42338
chr2L	6783411	6783710	300	28	0	28	5.07892e-08	6.1154e-07	down	6783640	-3.11615
chr2L	6786351	6786370	20	1	0	1	0.000351174	0.0024132	down	6786360	-1.84674
chr2L	6797081	6798130	1050	103	0	88	7.56558e-07	7.94586e-06	down	6797720	-3.09598
chr2L	6805681	6806100	420	41	0	41	7.84696e-18	2.33477e-16	down	6805910	-5.50696
chr2L	6944981	6945580	600	59	0	59	2.63642e-07	2.9519e-06	down	6945490	-2.58287
chr2L	7012961	7013650	690	68	0	64	6.08323e-11	9.80586e-10	down	7013100	-3.3705
chr2L	7028701	7029600	900	89	0	77	4.35666e-06	4.1265e-05	down	7029450	-2.13025
chr2L	7226701	7226840	140	13	0	13	3.05402e-07	3.38942e-06	down	7226830	-2.95746
chr2L	7254241	7255140	900	87	0	75	8.98959e-07	9.3847e-06	down	7254580	-2.55075
chr2L	7358621	7359260	640	63	0	62	3.3008e-05	0.000277967	down	7358720	-1.94576
chr2L	7419721	7421450	1730	171	0	93	1.98748e-05	0.000173905	down	7421350	-2.32637
chr2L	7421481	7421530	50	4	0	4	0.000129856	0.000985987	down	7421490	-2.13646
chr2L	7447971	7448100	130	12	0	12	3.65739e-13	7.12756e-12	down	7448040	-4.91006
chr2L	7451991	7452560	570	56	0	56	3.45565e-08	4.25676e-07	down	7452360	-3.02429
chr2L	7473161	7473620	460	45	0	44	0.00135325	0.00784782	down	7473500	-1.54364
chr2L	7495381	7496950	1570	156	0	76	0.000827028	0.00513704	down	7496740	-1.75651
chr2L	7534221	7535560	1340	133	0	98	0.000103612	0.000800571	down	7535390	-2.03152
chr2L	7576281	7577350	1070	106	0	57	3.12788e-11	5.20502e-10	down	7577120	-3.62557
chr2L	7592961	7593160	200	16	0	16	7.53304e-08	8.9158e-07	down	7593110	-3.55883
chr2L	7729161	7729510	350	34	0	34	1.24313e-21	6.59285e-20	down	7729350	-5.40248
chr2L	7810311	7811610	1300	129	2	81	1.87423e-06	1.86283e-05	down	7811020	-2.32032
chr2L	7826831	7828730	1900	189	0	69	0.00118047	0.00700367	down	7827590	-2.10205
chr2L	7856081	7856830	750	74	0	73	7.4086e-05	0.000589253	down	7856790	-1.95446
chr2L	7872481	7872970	490	47	0	47	3.03691e-05	0.000257408	down	7872920	-2.20074
chr2L	8028891	8031880	2990	298	0	168	1.79451e-08	2.26473e-07	down	8029150	-2.7544
chr2L	8071151	8072100	950	94	0	94	1.74369e-05	0.000153346	down	8071830	-2.0048
chr2L	8084861	8085080	220	21	0	21	2.9408e-09	4.00611e-08	down	8085050	-3.77041
chr2L	8123631	8124190	560	54	0	53	1.0976e-06	1.13139e-05	down	8124140	-2.96251
chr2L	8204921	8205580	660	65	0	39	0.00104483	0.00629301	down	8205360	-1.67402
chr2L	8257481	8257700	220	21	0	18	0.00169209	0.00946901	down	8257520	-1.80697
chr2L	8258541	8258620	80	7	0	7	1.44108e-09	2.02261e-08	down	8258550	-4.026
chr2L	8267271	8267290	20	1	0	1	8.47365e-07	8.85939e-06	down	8267280	-2.70114
chr2L	8302741	8303430	690	68	40	6	2.05591e-09	2.85383e-08	up	8303100	2.86478
chr2L	8304731	8305050	320	26	0	26	0.000237312	0.00169587	down	8305000	-2.18184
chr2L	8326791	8327260	470	46	0	28	4.90171e-05	0.000401351	down	8326840	-2.13048
chr2L	8334671	8335120	450	43	0	43	4.00834e-23	2.81292e-21	down	8334970	-5.9407
chr2L	8383781	8384970	1190	117	0	70	0.0015159	0.00862641	down	8384500	-1.68907
chr2L	8400151	8400710	560	55	0	48	0.000391642	0.00265846	down	8400260	-1.77699
chr2L	8462151	8462310	160	15	0	15	1.49359e-07	1.71799e-06	down	8462230	-2.8158
chr2L	8511551	8512380	830	82	0	81	2.63821e-14	5.75478e-13	down	8512210	-3.70523
chr2L	8534371	8534740	370	34	0	34	8.82775e-13	1.65759e-11	down	8534460	-4.50024
chr2L	8541491	8541830	340	31	13	0	7.33327e-10	1.05156e-08	up	8541780	4.07804
chr2L	8541861	8542780	920	91	20	56	3.71219e-28	1.98388e-25	down	8542190	-9.75658
chr2L	8588421	8588650	230	22	0	22	2.3489e-12	4.27198e-11	down	8588530	-3.96248
chr2L	8601761	8602060	300	25	0	25	2.75831e-14	5.99792e-13	down	8601920	-4.67573
chr2L	8628261	8628390	130	9	0	9	0.000297464	0.00207285	down	8628360	-2.06925
chr2L	8808031	8808120	90	7	0	7	1.86747e-06	1.85745e-05	down	8808080	-2.75882
chr2L	8888311	8889480	1170	116	75	4	1.11521e-24	1.1651e-22	up	8888990	8.04293
chr2L	8974751	8974780	30	2	0	2	1.20575e-05	0.000108369	down	8974770	-2.2789
chr2L	9045691	9045750	60	5	0	5	4.29081e-09	5.74381e-08	down	9045740	-3.94335
chr2L	9090151	9090790	640	63	0	62	0.000495457	0.0032525	down	9090600	-1.97804
chr2L	9120481	9120880	400	39	0	39	5.24393e-20	2.08184e-18	down	9120790	-5.76643
chr2L	9252671	9253460	790	73	0	73	8.27229e-22	4.52533e-20	down	9253310	-5.54907
chr2L	9256391	9257190	800	79	0	56	1.78726e-05	0.000157078	down	9256810	-2.28515
chr2L	9271141	9271600	460	45	0	45	0.000673391	0.00426277	down	9271200	-1.98616
chr2L	9386161	9386660	500	47	0	47	4.14396e-24	3.78817e-22	down	9386510	-6.2879
chr2L	9396501	9396750	250	23	0	23	1.86685e-15	4.53495e-14	down	9396600	-4.34594
chr2L	9402071	9402190	120	10	10	0	0.00125372	0.00736595	up	9402110	2.09216
chr2L	9435141	9435750	610	58	0	58	1.33396e-05	0.000119045	down	9435330	-2.01272
chr2L	9449551	9449630	80	7	7	0	8.48302e-10	1.21267e-08	up	9449560	5.08312
chr2L	9464211	9465300	1090	108	7	87	4.94335e-06	4.6505e-05	down	9464300	-2.16971
chr2L	9486261	9486630	370	36	0	36	2.36067e-21	1.15906e-19	down	9486460	-5.93576
chr2L	9490591	9491270	680	67	0	67	4.91119e-11	8.00012e-10	down	9490840	-3.74884
chr2L	9612961	9613160	200	19	0	19	9.81173e-05	0.000761642	down	9613010	-1.72858
chr2L	9616411	9617150	740	73	0	63	4.22147e-09	5.65644e-08	down	9616580	-2.71785
chr2L	9661191	9661210	20	1	0	1	0.000327399	0.00226131	down	9661200	-1.85464
chr2L	9661281	9661330	50	4	0	4	1.63165e-05	0.00014404	down	9661290	-2.46204
chr2L	9710871	9711520	650	64	0	34	9.15169e-05	0.000715604	down	9711320	-1.88239
chr2L	9746661	9746970	310	30	0	30	3.83182e-05	0.00031863	down	9746870	-2.33427
chr2L	9751671	9751710	40	3	0	3	1.1306e-06	1.16282e-05	down	9751700	-2.89249
chr2L	9775901	9776020	120	11	0	11	5.91726e-12	1.04076e-10	down	9776000	-5.4598
chr2L	9776101	9776320	220	21	0	21	1.09764e-19	4.12209e-18	down	9776210	-5.07286
chr2L	9885481	9885620	140	13	0	13	5.90398e-05	0.000476676	down	9885540	-2.09572
chr2L	9996431	9997180	750	72	0	71	3.51564e-05	0.000293569	down	9996920	-1.89907
chr2L	10124201	10124280	80	7	0	7	0.00149947	0.00855303	down	10124240	-1.65219
chr2L	10130981	10131060	80	4	0	4	3.1498e-10	4.7264e-09	down	10131030	-4.49233
chr2L	10143051	10143900	850	84	0	84	7.41818e-14	1.54074e-12	down	10143770	-3.91389
chr2L	10166141	10166270	130	12	0	12	7.61197e-15	1.7687e-13	down	10166220	-4.44024
chr2L	10166351	10166420	70	5	0	5	1.45209e-07	1.67164e-06	down	10166380	-3.22155
chr2L	10180131	10180610	480	47	0	35	0.00179285	0.00996067	down	10180190	-1.8676
chr2L	10268521	10269190	670	65	1	57	2.24048e-11	3.76894e-10	down	10268820	-3.14153
chr2L	10278531	10279120	590	58	0	35	8.88987e-13	1.667e-11	down	10279070	-4.06701
chr2L	10654581	10654770	190	18	0	18	1.63716e-19	5.9864e-18	down	10654680	-5.66878
chr2L	10671671	10671960	290	28	0	28	1.20954e-19	4.48175e-18	down	10671800	-5.70699
chr2L	10711301	10711470	170	15	0	15	3.5796e-09	4.83368e-08	down	10711440	-4.00857
chr2L	10721601	10721990	390	38	25	6	1.2932e-07	1.49618e-06	up	10721770	2.87198
chr2L	10767551	10768380	830	81	0	70	0.00126914	0.00744707	down	10768300	-1.92028
chr2L	10856341	10856950	610	60	27	2	2.72004e-05	0.000233014	up	10856720	1.96711
chr2L	10866231	10866540	310	30	0	30	2.99651e-05	0.000254515	down	10866420	-1.89393
chr2L	10866571	10867250	680	66	0	66	2.73575e-07	3.05572e-06	down	10867040	-3.00109
chr2L	10931901	10931920	20	1	0	1	0.000145836	0.0010918	down	10931910	-2.00062
chr2L	10985981	10986450	470	46	46	0	5.46434e-10	7.94216e-09	up	10986120	2.87586
chr2L	11082151	11082330	180	17	0	17	5.66694e-06	5.29181e-05	down	11082240	-2.43543
chr2L	11473911	11474570	660	65	0	65	1.26134e-13	2.55486e-12	down	11474040	-3.72864
chr2L	11474751	11475380	630	62	0	62	1.65281e-25	2.41745e-23	down	11475130	-7.28576
chr2L	11498631	11499320	690	67	0	66	4.66033e-17	1.30031e-15	down	11499280	-4.58979
chr2L	11842521	11842650	130	12	0	12	3.64565e-06	3.48632e-05	down	11842560	-2.75048
chr2L	11903341	11903840	500	49	0	35	4.22957e-06	4.01433e-05	down	11903690	-2.07377
chr2L	11928621	11928880	260	24	0	23	9.77211e-05	0.000759415	down	11928840	-2.24662
chr2L	11940671	11941070	400	39	0	29	0.000525937	0.00342611	down	11940710	-2.04399
chr2L	12076131	12076210	80	7	0	7	9.49809e-05	0.000739775	down	12076180	-2.14852
chr2L	12076471	12076520	50	4	0	4	0.000764897	0.00478319	down	12076510	-1.85437
chr2L	12076761	12076920	160	14	0	14	9.49821e-09	1.22999e-07	down	12076800	-3.67384
chr2L	12078311	12078350	40	3	0	3	2.32741e-05	0.000201492	down	12078320	-2.33468
chr2L	12081061	12081490	430	42	0	42	2.354e-06	2.30995e-05	down	12081370	-2.15754
chr2L	12108831	12109510	680	67	0	67	8.95465e-08	1.05445e-06	down	12109310	-2.38623
chr2L	12110521	12110720	200	19	0	19	1.51246e-13	3.04575e-12	down	12110680	-4.98065
chr2L	12133261	12134440	1180	117	0	90	2.83507e-21	1.37259e-19	down	12133530	-5.60135
chr2L	12142451	12142920	470	46	0	36	9.48728e-15	2.16108e-13	down	12142470	-7.90705
chr2L	12341711	12342020	310	30	0	30	7.49297e-17	2.04147e-15	down	12341970	-4.94825
chr2L	12355211	12355360	150	10	0	10	3.65155e-09	4.92128e-08	down	12355230	-3.71372
chr2L	12373611	12373930	320	31	0	28	6.77782e-05	0.000542658	down	12373770	-1.82443
chr2L	12402991	12403230	240	23	0	23	3.35243e-11	5.55871e-10	down	12403010	-4.71437
chr2L	12454921	12455400	480	47	0	47	1.79594e-23	1.37871e-21	down	12455310	-5.9934
chr2L	12482761	12484090	1330	128	2	56	4.58498e-06	4.33095e-05	down	12483850	-2.82029
chr2L	12484171	12484220	50	3	0	3	0.000237774	0.00169778	down	12484180	-1.96855
chr2L	12520041	12520860	820	81	40	0	0.000203512	0.00147897	up	12520740	1.89922
chr2L	12546091	12547540	1450	141	2	47	1.89249e-10	2.91532e-09	down	12547440	-3.12753
chr2L	12568371	12568630	260	24	0	24	3.06556e-18	9.44477e-17	down	12568510	-4.8848
chr2L	12707371	12708110	740	72	0	71	2.33208e-05	0.00020177	down	12707910	-2.00558
chr2L	13033331	13033480	150	14	0	14	3.57582e-11	5.89396e-10	down	13033380	-3.99455
chr2L	13033541	13033560	20	1	0	1	5.05752e-05	0.000412913	down	13033550	-2.09721
chr2L	13157861	13157880	20	1	0	1	0.000641391	0.00408813	down	13157870	-1.73006
chr2L	13157921	13158290	370	35	0	35	2.10476e-15	5.06857e-14	down	13158110	-5.23131
chr2L	13178941	13179510	570	56	0	50	0.000174638	0.00128527	down	13179060	-1.81456
chr2L	13182281	13183000	720	71	0	61	4.16416e-05	0.000345232	down	13182800	-1.94878
chr2L	13215501	13215560	60	5	5	0	0.000291807	0.00203649	up	13215510	2.25977
chr2L	13244551	13244830	280	27	0	27	5.30283e-12	9.41032e-11	down	13244760	-3.61725
chr2L	13257351	13257370	20	1	0	1	3.54061e-07	3.89215e-06	down	13257360	-2.89873
chr2L	13331921	13333240	1320	131	0	95	9.41792e-05	0.000734355	down	13332610	-1.92502
chr2L	13396191	13396340	150	10	0	10	2.37752e-06	2.32974e-05	down	13396200	-2.92489
chr2L	13398641	13399330	690	68	0	68	4.56608e-06	4.31603e-05	down	13398740	-2.13605
chr2L	13414911	13415500	590	58	0	43	0.000582116	0.00374121	down	13414950	-1.761
chr2L	13458681	13459600	920	91	0	84	0.000886036	0.00544756	down	13458860	-1.62551
chr2L	13489121	13489490	370	35	0	35	2.1271e-16	5.61903e-15	down	13489300	-4.94111
chr2L	13500081	13501040	960	95	0	82	0.000668085	0.00423496	down	13500990	-1.88234
chr2L	13641821	13642430	610	60	0	60	8.63564e-05	0.000677157	down	13642300	-1.92051
chr2L	13732321	13732540	220	21	0	21	4.36199e-14	9.25342e-13	down	13732410	-3.89991
chr2L	13790731	13791240	510	50	7	38	0.00050604	0.00331358	up	13790760	2.18944
chr2L	13837551	13837960	410	38	0	38	0.000179846	0.00131802	down	13837830	-1.93259
chr2L	13840901	13841190	290	28	0	28	3.16138e-05	0.000267198	down	13841150	-2.13539
chr2L	13842111	13842520	410	40	0	40	2.7248e-30	7.57221e-27	down	13842280	-10.73
chr2L	13892741	13893220	480	46	0	39	0.00119017	0.0070462	down	13892980	-1.58885
chr2L	13911751	13911830	80	7	0	7	6.17309e-10	8.93491e-09	down	13911820	-4.06656
chr2L	13912001	13912300	300	29	0	29	6.90762e-12	1.20731e-10	down	13912110	-3.38018
chr2L	13960451	13960700	250	24	0	24	6.97617e-20	2.68515e-18	down	13960610	-4.91808
chr2L	13986961	13987060	100	9	0	9	3.52096e-08	4.33337e-07	down	13987040	-3.17938
chr2L	14011191	14012160	970	96	59	0	0.000211624	0.00153392	up	14012000	1.86669
chr2L	14032741	14032810	70	5	0	5	5.67268e-06	5.29361e-05	down	14032800	-2.67561
chr2L	14038541	14039250	710	70	0	37	4.67019e-05	0.000383071	down	14038660	-2.04583
chr2L	14094491	14095330	840	82	0	47	0.000280194	0.00196631	down	14094710	-2.20637
chr2L	14100641	14100720	80	7	0	7	7.24516e-11	1.15981e-09	down	14100710	-4.60958
chr2L	14107381	14107530	150	14	0	14	1.74617e-08	2.21176e-07	down	14107510	-3.40672
chr2L	14184271	14184470	200	19	0	19	9.33734e-19	3.08176e-17	down	14184400	-5.18831
chr2L	14197211	14197580	370	35	0	35	1.24914e-17	3.67728e-16	down	14197460	-4.64349
chr2L	14251791	14252070	280	27	0	27	1.60824e-21	8.33823e-20	down	14251950	-6.59739
chr2L	14252401	14253020	620	61	0	61	6.53704e-22	3.64788e-20	down	14252880	-5.55609
chr2L	14287671	14288490	820	81	0	81	0.00162093	0.00913705	down	14288450	-1.84456
chr2L	14402711	14402920	210	20	20	0	0.000142284	0.00106751	up	14402800	2.09516
chr2L	14503131	14503190	60	4	0	4	0.00145412	0.00834226	down	14503180	-1.84148
chr2L	14573111	14573160	50	3	0	3	2.37378e-06	2.32771e-05	down	14573140	-2.70755
chr2L	14781521	14781600	80	7	0	7	2.19821e-05	0.000191379	down	14781530	-2.44259
chr2L	14851581	14851970	390	38	0	33	0.00145328	0.00834093	down	14851720	-1.53971
chr2L	14994931	14995140	210	20	0	18	0.0005713	0.00368867	down	14995000	-1.70858
chr2L	15080021	15080150	130	12	0	12	0.00152159	0.00864722	down	15080140	-1.89583
chr2L	15096681	15097140	460	45	0	45	4.54754e-27	1.31642e-24	down	15096930	-7.75972
chr2L	15271611	15272910	1300	129	0	119	4.28056e-07	4.64312e-06	down	15272720	-2.39878
chr2L	15306961	15307040	80	7	0	7	0.000828317	0.00514275	down	15307000	-1.81072
chr2L	15504421	15505010	590	56	0	56	1.91309e-06	1.89468e-05	down	15504620	-2.23141
chr2L	15609241	15609410	170	16	0	16	1.07885e-12	2.01487e-11	down	15609350	-3.70748
chr2L	15682441	15683690	1250	124	0	46	1.10003e-14	2.48939e-13	down	15683670	-4.07012
chr2L	15762481	15762870	390	37	5	1	3.77277e-06	3.6054e-05	up	15762860	3.53188
chr2L	15770821	15771580	760	74	0	73	0.00150667	0.00858704	down	15770990	-1.58252
chr2L	15903681	15904010	330	32	0	32	0.00164534	0.00925586	down	15903750	-1.72943
chr2L	16028291	16028370	80	7	0	7	0.000677538	0.00428706	down	16028360	-1.97427
chr2L	16041621	16042780	1160	115	0	105	1.14559e-05	0.000103096	down	16042400	-2.39516
chr2L	16223391	16225240	1850	184	0	161	7.06387e-07	7.45839e-06	down	16225010	-2.36612
chr2L	16225351	16225400	50	4	0	4	0.000825037	0.00512696	down	16225390	-1.90279
chr2L	16277891	16278370	480	47	0	47	0.000286075	0.0019995	down	16278070	-1.62117
chr2L	16282141	16282430	290	28	0	28	0.000105027	0.000809848	down	16282230	-1.9543
chr2L	16333411	16334380	970	95	0	95	5.1994e-06	4.87817e-05	down	16334220	-2.16436
chr2L	16371591	16371610	20	1	0	1	1.79005e-06	1.78299e-05	down	16371600	-2.64712
chr2L	16371721	16371820	100	9	0	9	3.58636e-07	3.9331e-06	down	16371750	-2.78426
chr2L	16374391	16374420	30	2	0	2	8.65564e-10	1.23481e-08	down	16374400	-3.97293
chr2L	16424711	16424750	40	2	0	2	2.41307e-06	2.36124e-05	down	16424720	-2.67589
chr2L	16490931	16492620	1690	168	0	106	0.000261356	0.00184811	down	16492230	-1.90037
chr2L	16532581	16533060	480	47	5	26	0.000509995	0.00333477	down	16532690	-1.69207
chr2L	16553521	16553580	60	5	0	5	3.96439e-08	4.84053e-07	down	16553530	-3.31514
chr2L	16662221	16662460	240	23	0	23	1.03074e-06	1.06882e-05	down	16662390	-2.32821
chr2L	16684931	16686010	1080	107	12	40	4.38754e-05	0.000362024	down	16685940	-2.04643
chr2L	16719181	16721480	2300	224	0	123	6.58823e-06	6.09477e-05	down	16721310	-2.19828
chr2L	16729221	16729340	120	11	0	11	2.23138e-14	4.89814e-13	down	16729290	-3.55587
chr2L	16729471	16730150	680	67	25	4	4.77093e-23	3.25054e-21	up	16729610	9.0768
chr2L	16801711	16802280	570	56	0	56	0.00116601	0.00692833	down	16801790	-1.60375
chr2L	16824781	16825510	730	72	0	65	0.000945604	0.00577292	down	16825480	-1.97446
chr2L	16848481	16849340	860	84	0	84	8.54599e-09	1.10978e-07	down	16849230	-2.79075
chr2L	16852471	16852980	510	50	0	50	6.73056e-11	1.07992e-09	down	16852900	-3.0087
chr2L	16858821	16858870	50	3	0	3	9.17284e-05	0.000716854	down	16858830	-2.14288
chr2L	16859351	16860120	770	76	0	76	4.20663e-19	1.43262e-17	down	16859870	-5.07795
chr2L	16862531	16862740	210	20	0	20	1.46061e-10	2.27779e-09	down	16862690	-3.93583
chr2L	16910141	16910720	580	55	0	36	0.000504195	0.00330462	down	16910200	-2.24393
chr2L	17201881	17202070	190	18	0	16	0.000785218	0.00489731	down	17201990	-1.65754
chr2L	17368151	17369060	910	90	0	87	1.14395e-16	3.08643e-15	down	17368430	-4.19092
chr2L	17450241	17450570	330	30	0	30	0.000846514	0.00524149	down	17450280	-1.8651
chr2L	17477501	17478290	790	77	0	65	9.27952e-05	0.000724376	down	17478150	-1.9223
chr2L	17500711	17501620	910	86	0	86	0.000456469	0.00303621	down	17500890	-1.65306
chr2L	17547641	17547770	130	12	0	12	0.00036682	0.00250588	down	17547670	-2.21414
chr2L	17558351	17558780	430	41	0	13	0.000179244	0.00131429	down	17558730	-2.32253
chr2L	17734521	17735250	730	72	0	72	1.16468e-22	7.42352e-21	down	17734920	-6.09108
chr2L	17735281	17736030	750	74	7	51	8.39193e-06	7.67649e-05	down	17735600	-2.09826
chr2L	17784281	17785330	1050	103	0	102	2.43513e-19	8.65375e-18	down	17785080	-5.00304
chr2L	18032871	18033180	310	30	0	30	7.64838e-22	4.21723e-20	down	18032970	-6.6188
chr2L	18106211	18106460	250	24	0	24	3.49059e-13	6.82162e-12	down	18106300	-4.91287
chr2L	18158301	18159280	980	97	0	96	1.92863e-25	2.73133e-23	down	18159110	-7.32135
chr2L	18195481	18195770	290	28	0	28	3.06569e-06	2.96229e-05	down	18195710	-2.29842
chr2L	18294341	18294710	370	36	0	36	1.49734e-06	1.51534e-05	down	18294430	-2.40175
chr2L	18298021	18298350	330	32	0	32	7.60766e-27	2.07271e-24	down	18298190	-7.68041
chr2L	18319981	18320210	230	22	0	16	0.0013573	0.00786802	down	18320180	-2.01759
chr2L	18394951	18395880	930	92	0	58	2.43249e-06	2.37856e-05	down	18394960	-3.07816
chr2L	18441011	18441880	870	86	0	76	0.0017173	0.00959849	down	18441030	-2.01189
chr2L	18448631	18449360	730	72	0	63	0.000871883	0.00537958	down	18449280	-1.77661
chr2L	18454161	18455160	1000	96	0	91	0.000906109	0.00555462	down	18454960	-1.84596
chr2L	18513491	18513740	250	24	0	24	1.81736e-21	9.24991e-20	down	18513590	-5.89375
chr2L	18547301	18547610	310	30	0	30	3.08437e-06	2.97827e-05	down	18547400	-2.12411
chr2L	18663961	18664150	190	18	0	16	0.000762363	0.00476949	down	18664130	-1.86291
chr2L	18688461	18689250	790	78	0	71	5.65841e-05	0.00045818	down	18689120	-1.91417
chr2L	18705521	18706160	640	63	0	59	0.000251524	0.00178222	down	18705810	-2.06103
chr2L	18713781	18714800	1020	98	0	84	0.00021924	0.00158005	down	18714600	-1.99374
chr2L	18818361	18818630	270	26	0	26	2.52545e-18	7.88564e-17	down	18818540	-4.51374
chr2L	19133231	19135610	2380	237	4	129	2.7308e-15	6.55344e-14	down	19134710	-4.30035
chr2L	19165441	19166410	970	96	6	70	6.89629e-22	3.83296e-20	down	19166130	-6.02656
chr2L	19282041	19282060	20	1	0	1	0.000851046	0.0052627	down	19282050	-1.70092
chr2L	19378491	19378980	490	47	0	47	4.9534e-24	4.46932e-22	down	19378830	-6.38699
chr2L	19398921	19399560	640	63	0	45	2.32728e-10	3.5614e-09	down	19399460	-3.06622
chr2L	19415231	19415520	290	28	0	28	0.00132215	0.00770606	down	19415300	-1.52314
chr2L	19416751	19417350	600	59	0	59	3.31944e-23	2.40227e-21	down	19417030	-6.0116
chr2L	19425231	19427240	2010	198	0	152	0.000482259	0.00318186	down	19425540	-1.79908
chr2L	19452761	19454140	1380	137	0	111	0.000146911	0.00109867	down	19453900	-1.90292
chr2L	19457831	19458230	400	39	0	39	0.00107935	0.00647561	down	19457990	-1.66673
chr2L	19484571	19484850	280	26	0	26	0.000970899	0.00590659	down	19484780	-1.62901
chr2L	19489921	19490270	350	34	0	34	0.00165051	0.00927594	down	19489990	-1.66199
chr2L	19530051	19530550	500	49	0	49	3.28131e-06	3.15747e-05	down	19530440	-2.0994
chr2L	19565271	19565900	630	62	0	62	1.23259e-25	1.92437e-23	down	19565480	-7.10641
chr2L	19742391	19742650	260	25	0	25	0.000123033	0.000937761	down	19742480	-2.07889
chr2L	19810571	19810880	310	30	0	30	2.04721e-06	2.01925e-05	down	19810670	-2.29897
chr2L	19812591	19812620	30	2	0	2	5.27032e-06	4.93804e-05	down	19812600	-2.36585
chr2L	19820691	19820960	270	26	0	26	1.34867e-09	1.89865e-08	down	19820870	-3.29954
chr2L	19841461	19841670	210	14	0	14	4.29382e-10	6.3135e-09	down	19841500	-3.85749
chr2L	19859911	19860220	310	30	0	30	0.000132431	0.00100175	down	19859960	-1.91181
chr2L	19888351	19888540	190	18	10	0	0.000559703	0.00361892	up	19888530	2.43735
chr2L	19958361	19959130	770	76	13	32	2.2756e-05	0.000197745	up	19958540	2.49037
chr2L	19999071	19999140	70	6	0	6	1.49414e-08	1.90468e-07	down	19999090	-3.09872
chr2L	20027091	20028170	1080	107	0	96	0.00149031	0.00851127	down	20028030	-1.62266
chr2L	20097021	20098620	1600	159	0	95	0.000245693	0.00174898	down	20098510	-1.87718
chr2L	20212981	20213070	90	8	0	8	2.57632e-07	2.89159e-06	down	20213060	-2.74649
chr2L	20223251	20223910	660	65	0	57	1.32275e-12	2.45717e-11	down	20223290	-3.37811
chr2L	20228351	20228520	170	15	0	12	0.00146538	0.00839645	down	20228510	-1.91682
chr2L	20229811	20230590	780	77	19	19	0.000495202	0.0032525	up	20229840	2.15412
chr2L	20238421	20238830	410	40	0	40	4.10253e-21	1.95893e-19	down	20238650	-5.2414
chr2L	20250311	20250380	70	6	0	6	0.000242089	0.0017277	down	20250360	-1.98826
chr2L	20283101	20283270	170	16	0	16	4.53672e-12	8.09214e-11	down	20283190	-3.60089
chr2L	20287261	20287720	460	45	0	45	1.18932e-20	5.19673e-19	down	20287530	-5.08899
chr2L	20290701	20291190	490	48	0	48	2.84216e-19	9.8977e-18	down	20290830	-4.76289
chr2L	20293671	20294590	920	91	0	91	8.26284e-05	0.000650125	down	20293950	-2.01268
chr2L	20341041	20342260	1220	121	0	85	6.01116e-21	2.77296e-19	down	20341450	-5.30981
chr2L	20385441	20385550	110	9	0	9	3.96962e-09	5.33442e-08	down	20385500	-3.33294
chr2L	20463371	20465050	1680	164	0	160	8.10659e-18	2.40686e-16	down	20463570	-8.30155
chr2L	20494291	20494720	430	42	0	42	0.000178413	0.00130959	down	20494580	-1.73852
chr2L	20645201	20646150	950	94	0	84	0.00140911	0.00812092	down	20645350	-1.62917
chr2L	20659731	20659760	30	2	0	2	0.000199966	0.00145397	down	20659750	-2.03599
chr2L	20681451	20682590	1140	113	0	89	1.06933e-05	9.66079e-05	down	20682160	-2.17037
chr2L	20752281	20752700	420	41	0	41	8.51418e-08	1.00599e-06	down	20752550	-2.3826
chr2L	20757561	20758730	1170	115	0	89	0.00177769	0.00989844	down	20757640	-1.76319
chr2L	20821781	20824110	2330	232	0	162	3.40145e-11	5.62657e-10	down	20822480	-3.24484
chr2L	20829531	20830460	930	91	0	89	0.000403949	0.00273531	down	20830220	-1.74217
chr2L	20835411	20835840	430	42	5	36	4.6221e-06	4.36009e-05	down	20835570	-2.10769
chr2L	20851251	20852690	1440	136	0	117	0.000291069	0.00203236	down	20851520	-1.87202
chr2L	20858361	20858790	430	42	0	42	1.26039e-23	1.0065e-21	down	20858520	-6.8857
chr2L	20868921	20869260	340	33	0	33	2.89488e-18	8.97864e-17	down	20869180	-4.852
chr2L	20874631	20874900	270	26	0	21	0.00106314	0.00639492	down	20874690	-1.94979
chr2L	20891091	20891460	370	36	0	36	1.76768e-24	1.76705e-22	down	20891370	-6.39269
chr2L	20925821	20926600	780	77	0	72	0.00153654	0.00872861	down	20926440	-1.6041
chr2L	20927391	20928140	750	72	0	72	6.34223e-06	5.87502e-05	down	20927630	-2.0919
chr2L	21078011	21078230	220	21	0	21	2.26855e-13	4.50307e-12	down	21078110	-4.28671
chr2L	21141691	21143470	1780	177	0	90	0.000704738	0.00444298	down	21142700	-1.81883
chr2L	21153641	21154490	850	83	0	76	0.00111344	0.00665716	down	21154360	-1.76566
chr2L	21162851	21163920	1070	105	0	95	5.89636e-12	1.0384e-10	down	21163340	-3.61544
chr2L	21166291	21166990	700	69	0	62	0.00158767	0.00898239	down	21166830	-1.56872
chr2L	21214941	21215520	580	57	0	52	1.30224e-11	2.22566e-10	down	21215350	-3.16839
chr2L	21324421	21324720	300	26	0	26	1.02088e-07	1.19103e-06	down	21324550	-2.80198
chr2L	21343661	21345060	1400	139	0	105	1.45318e-05	0.000129104	down	21343860	-2.43662
chr2L	21396951	21397920	970	96	0	63	0.00142933	0.00821362	down	21396990	-1.78041
chr2L	21553251	21553580	330	32	0	32	7.27597e-07	7.66487e-06	down	21553500	-2.56961
chr2L	21559661	21559760	100	9	0	9	0.00163228	0.00918986	down	21559690	-1.63039
chr2L	21560541	21560750	210	20	0	20	0.0011312	0.00674593	down	21560590	-1.55794
chr2L	21623781	21625030	1250	124	0	114	0.000226738	0.00162566	down	21623970	-1.93517
chr2L	21657101	21657260	160	11	0	11	0.000526205	0.00342625	down	21657190	-2.1025
chr2L	22052781	22052950	170	16	0	16	1.58782e-12	2.92012e-11	down	22052820	-4.13148
chr2L	22170241	22170480	240	23	0	23	0.000140454	0.00105549	down	22170330	-1.94228
chr2L	22179511	22180190	680	65	0	64	0.000275452	0.00193695	down	22179600	-1.96953
chr2L	22569691	22569870	180	17	17	0	5.39519e-08	6.45148e-07	up	22569850	4.1806
chr2L	22577851	22578170	320	31	0	31	9.07202e-16	2.25906e-14	down	22577900	-5.93106
chr2L	22920261	22920490	230	21	0	17	0.00130937	0.0076509	down	22920410	-1.74528
chr2L	23065191	23065510	320	31	31	0	4.61586e-10	6.77986e-09	up	23065310	3.37258
chr2L	23068141	23068740	600	59	10	3	4.60263e-06	4.34467e-05	up	23068720	2.80794
chr2L	23162741	23162820	80	7	7	0	2.0039e-09	2.78441e-08	up	23162810	5.00712
chr2L	23239211	23239330	120	11	11	0	5.33425e-10	7.7612e-09	up	23239270	3.30082
chr2L	23313341	23314070	730	69	48	0	1.91989e-27	7.20995e-25	up	23313770	10.5632
chr2L	23315071	23315470	400	39	39	0	0.00045157	0.00300939	up	23315290	1.692
chr2R	28331	28520	190	18	0	18	1.74213e-05	0.000153306	down	28400	-2.08405
chr2R	581731	581890	160	15	0	15	0.00113634	0.00677368	down	581780	-1.8699
chr2R	1215731	1216070	340	33	33	0	0.000148112	0.00110646	up	1215910	1.9131
chr2R	1243191	1244020	830	82	0	82	5.29653e-29	4.90635e-26	down	1243580	-10.6135
chr2R	2087701	2088080	380	37	0	37	0.00022599	0.00162173	down	2087870	-1.76217
chr2R	3943201	3943730	530	52	15	1	7.91676e-09	1.0329e-07	up	3943690	2.75604
chr2R	4272261	4272780	520	51	13	21	7.6671e-26	1.26827e-23	down	4272690	-9.18524
chr2R	4543521	4543600	80	7	0	7	0.00148314	0.00848425	down	4543590	-1.87665
chr2R	5122821	5123150	330	31	0	31	2.92973e-08	3.61533e-07	down	5123110	-3.65674
chr2R	5277731	5277960	230	22	22	0	0.000271707	0.00191352	up	5277860	1.69984
chr2R	5370901	5371220	320	31	31	0	7.96093e-09	1.03768e-07	up	5371120	2.7947
chr2R	5604581	5605200	620	61	31	1	5.15401e-08	6.19536e-07	up	5605140	3.2423
chr2R	5692941	5694060	1120	111	0	111	0.00016108	0.00119613	down	5693830	-1.79807
chr2R	5752871	5754810	1940	193	0	172	0.00178287	0.00991317	down	5753750	-1.72232
chr2R	5850061	5850090	30	2	0	2	0.000205467	0.00149162	down	5850070	-2.03326
chr2R	6015331	6018040	2710	266	1	243	5.88661e-05	0.000475549	down	6017450	-2.05512
chr2R	6088951	6089380	430	42	0	42	1.0308e-20	4.57601e-19	down	6089150	-5.22613
chr2R	6241351	6241370	20	1	0	1	0.000982373	0.00596855	down	6241360	-1.68065
chr2R	6343501	6343720	220	21	21	0	0.000393832	0.00266967	up	6343680	2.18951
chr2R	6367311	6367450	140	13	13	0	0.00134827	0.00783202	up	6367430	1.69841
chr2R	6372881	6372940	60	5	5	0	2.10591e-05	0.000183688	up	6372920	2.58381
chr2R	6394021	6394320	300	29	29	0	0.0014899	0.00851127	up	6394240	1.62772
chr2R	6459641	6460230	590	58	0	58	0.000130281	0.000988672	down	6460140	-2.03183
chr2R	6525481	6525560	80	7	0	7	0.000204678	0.00148667	down	6525520	-1.95674
chr2R	6544951	6545230	280	27	0	26	0.000412321	0.00278522	down	6545150	-1.61579
chr2R	6595601	6595710	110	6	6	0	0.000474395	0.00313891	up	6595650	2.23167
chr2R	6656021	6657660	1640	163	23	49	5.79276e-07	6.21068e-06	up	6656880	2.52942
chr2R	6760541	6760590	50	3	0	3	2.2751e-05	0.000197745	down	6760560	-2.42622
chr2R	6918531	6918820	290	26	0	26	0.00100109	0.00606635	down	6918780	-2.01043
chr2R	7048771	7049170	400	36	0	35	5.29337e-05	0.000430881	down	7049100	-2.55245
chr2R	7063001	7063330	330	31	0	31	8.22487e-15	1.89519e-13	down	7063060	-4.44895
chr2R	7069921	7071220	1300	129	0	127	5.09514e-05	0.000415475	down	7071150	-2.1006
chr2R	7075951	7076170	220	21	0	20	1.82393e-07	2.07904e-06	down	7076080	-2.43218
chr2R	7098221	7098650	430	42	0	42	6.19175e-10	8.94327e-09	down	7098350	-2.83867
chr2R	7104481	7104860	380	37	0	37	0.00171525	0.00959092	down	7104750	-1.51258
chr2R	7137971	7138510	540	53	0	53	4.93964e-25	6.18345e-23	down	7138290	-6.6931
chr2R	7139521	7139540	20	1	0	1	1.07588e-09	1.52389e-08	down	7139530	-3.92769
chr2R	7139581	7139880	300	29	0	29	6.76731e-24	5.83759e-22	down	7139770	-6.92182
chr2R	7141781	7142400	620	61	0	61	5.77512e-25	7.0992e-23	down	7142080	-6.74289
chr2R	7186511	7187190	680	67	0	67	4.52893e-11	7.41219e-10	down	7186900	-3.53671
chr2R	7232471	7233020	550	54	0	54	1.16109e-25	1.83547e-23	down	7232750	-7.41545
chr2R	7300491	7301220	730	71	0	69	0.000497462	0.00326357	down	7300630	-1.6725
chr2R	7317441	7317990	550	54	0	54	3.53251e-26	6.81019e-24	down	7317750	-7.29343
chr2R	7409081	7409170	90	8	0	8	0.000829932	0.00514587	down	7409140	-1.90322
chr2R	7445571	7446130	560	55	0	55	9.09982e-06	8.28042e-05	down	7446000	-2.20977
chr2R	7447271	7447750	480	47	0	47	0.000171381	0.00126398	down	7447340	-1.7316
chr2R	7453841	7454690	850	84	0	84	4.81384e-28	2.47734e-25	down	7454140	-9.08412
chr2R	7478561	7479050	490	48	0	48	5.03885e-23	3.41536e-21	down	7478890	-5.92756
chr2R	7617961	7618220	260	25	0	25	1.08941e-12	2.03187e-11	down	7618130	-4.21806
chr2R	7620581	7621220	640	63	0	63	2.07801e-06	2.04635e-05	down	7621110	-2.20575
chr2R	7635181	7635820	640	63	0	63	7.98439e-15	1.84457e-13	down	7635340	-3.87421
chr2R	7709401	7709770	370	36	0	36	4.29139e-21	2.02819e-19	down	7709670	-5.54308
chr2R	7711781	7712240	460	45	0	45	1.80132e-05	0.000158213	down	7711860	-2.28969
chr2R	7727191	7727550	360	35	0	35	8.66722e-19	2.86741e-17	down	7727290	-4.57698
chr2R	7774851	7775080	230	21	0	21	5.61257e-16	1.43887e-14	down	7774890	-5.27425
chr2R	7779551	7779640	90	8	0	8	3.83093e-05	0.00031863	down	7779630	-2.32477
chr2R	7811831	7812870	1040	103	0	72	2.28814e-05	0.000198586	down	7812010	-2.05295
chr2R	7814951	7815010	60	5	0	5	0.00123173	0.007266	down	7814980	-1.78249
chr2R	7852361	7852620	260	25	0	25	4.63411e-10	6.79946e-09	down	7852580	-3.18388
chr2R	7887181	7887400	220	21	0	21	5.18548e-09	6.89495e-08	down	7887230	-3.53051
chr2R	7889301	7890200	900	89	0	89	4.29463e-26	7.86435e-24	down	7889720	-7.53938
chr2R	7924741	7925110	370	36	0	36	0.00132616	0.00772299	down	7924840	-1.50768
chr2R	7930711	7931520	810	80	0	74	0.000714432	0.00449594	down	7931320	-1.65327
chr2R	7940361	7940920	560	55	0	55	1.98596e-19	7.16752e-18	down	7940760	-4.81451
chr2R	7992521	7992960	440	43	41	0	0.00081593	0.00507718	up	7992750	1.6671
chr2R	8089131	8089650	520	50	0	50	3.68238e-17	1.03997e-15	down	8089300	-5.44603
chr2R	8137561	8138000	440	43	0	43	5.30223e-26	9.20931e-24	down	8137720	-7.37696
chr2R	8251351	8251940	590	58	1	51	2.18651e-26	4.67409e-24	down	8251700	-8.54076
chr2R	8304851	8304870	20	1	0	1	0.000116748	0.000891813	down	8304860	-1.9538
chr2R	8304941	8305100	160	11	0	11	5.15144e-10	7.50753e-09	down	8305060	-4.52145
chr2R	8385141	8385170	30	2	0	2	2.12914e-06	2.09373e-05	down	8385160	-2.68713
chr2R	8413161	8413770	610	60	7	51	6.4258e-09	8.46317e-08	up	8413190	4.37711
chr2R	8435001	8435220	220	21	0	21	3.57598e-17	1.01198e-15	down	8435130	-4.7431
chr2R	8518701	8519360	660	65	0	65	0.000275353	0.00193695	down	8518760	-1.85538
chr2R	8542881	8543090	210	17	0	16	4.48732e-05	0.000369379	down	8542940	-2.34485
chr2R	8572471	8573140	670	66	0	65	8.62771e-14	1.77866e-12	down	8572510	-3.82339
chr2R	8631421	8632660	1240	117	0	105	0.0008945	0.0054923	down	8632290	-1.82675
chr2R	8759351	8760240	890	88	0	82	0.000317572	0.00220192	down	8760070	-1.79463
chr2R	8797461	8798690	1230	122	1	81	2.85401e-05	0.00024359	down	8797660	-2.00368
chr2R	8863631	8863660	30	2	0	2	0.000617462	0.00395193	down	8863640	-1.86168
chr2R	8992101	8992870	770	74	0	70	0.000552317	0.00358451	down	8992790	-1.89664
chr2R	9006721	9007190	470	46	8	35	1.39742e-09	1.96332e-08	down	9006890	-2.68822
chr2R	9014961	9015130	170	16	0	16	8.81595e-12	1.5255e-10	down	9015020	-4.76358
chr2R	9056021	9056350	330	32	0	32	6.31223e-20	2.44996e-18	down	9056210	-5.36672
chr2R	9061771	9062140	370	36	0	36	7.39101e-26	1.23733e-23	down	9061960	-7.31735
chr2R	9062171	9062270	100	9	0	9	3.1888e-13	6.25824e-12	down	9062210	-4.87653
chr2R	9067441	9067650	210	20	0	19	0.00123466	0.00727548	down	9067470	-1.77729
chr2R	9075801	9076240	440	43	43	0	6.61973e-15	1.5459e-13	up	9076120	4.23238
chr2R	9094351	9095580	1230	122	0	85	2.39499e-05	0.000207084	down	9094550	-2.05773
chr2R	9179201	9179230	30	2	0	2	5.76948e-05	0.000466901	down	9179220	-2.22373
chr2R	9182851	9183660	810	80	0	80	1.71498e-24	1.72678e-22	down	9183250	-6.66626
chr2R	9401521	9401910	390	35	0	35	1.22403e-16	3.2961e-15	down	9401810	-4.96597
chr2R	9605621	9606320	700	69	0	69	0.000428739	0.00287377	down	9606210	-1.69762
chr2R	9607061	9607450	390	38	0	38	0.000104955	0.000809743	down	9607300	-1.76116
chr2R	9666081	9666570	490	48	0	48	4.62554e-21	2.16404e-19	down	9666360	-5.33571
chr2R	9677841	9678360	520	51	0	51	6.14944e-05	0.000495342	down	9678000	-1.80949
chr2R	9790161	9790210	50	4	0	4	1.42159e-10	2.22193e-09	down	9790180	-4.12871
chr2R	9790291	9790330	40	3	0	3	1.74e-06	1.73809e-05	down	9790310	-2.60083
chr2R	9863391	9864000	610	59	17	9	1.40045e-08	1.79679e-07	up	9863430	2.69971
chr2R	9868461	9868810	350	33	0	30	0.000142953	0.00107138	down	9868650	-1.70877
chr2R	9910461	9911430	970	96	0	91	0.000555695	0.00360139	down	9911220	-1.86513
chr2R	10011311	10011490	180	17	0	17	0.000346753	0.00238758	down	10011400	-1.91579
chr2R	10025791	10027130	1340	133	0	100	0.000829483	0.00514538	down	10026480	-1.79691
chr2R	10078031	10078400	370	36	0	36	1.97215e-11	3.33775e-10	down	10078160	-3.02237
chr2R	10111911	10112260	350	34	9	22	0.000109707	0.000843127	up	10112250	2.47131
chr2R	10195901	10196010	110	10	0	10	0.000161971	0.00120095	down	10195960	-1.98704
chr2R	10207781	10207990	210	20	0	20	1.10472e-10	1.74631e-09	down	10207980	-4.6097
chr2R	10208711	10209100	390	38	0	38	4.00621e-19	1.37109e-17	down	10208860	-5.27039
chr2R	10234721	10235070	350	34	0	29	0.000250502	0.00177588	down	10234810	-1.70283
chr2R	10287511	10287580	70	6	0	6	2.39879e-10	3.6668e-09	down	10287550	-4.53226
chr2R	10395451	10396310	860	85	0	58	0.00131654	0.00767983	down	10395620	-1.73681
chr2R	10416831	10417460	630	62	0	62	7.40899e-20	2.84386e-18	down	10417400	-5.40101
chr2R	10437051	10438510	1460	145	37	5	2.65676e-08	3.29604e-07	up	10437420	3.14122
chr2R	10563891	10564640	750	74	11	23	1.69988e-16	4.52488e-15	down	10564110	-4.9215
chr2R	10565761	10566000	240	23	0	19	2.91293e-06	2.82057e-05	down	10565870	-2.21164
chr2R	10613961	10614080	120	9	0	9	0.000101458	0.000785817	down	10614030	-2.01729
chr2R	10797771	10797940	170	16	0	16	2.66329e-10	4.02682e-09	down	10797830	-3.52844
chr2R	10805181	10806030	850	84	0	62	0.00130493	0.00763451	down	10805720	-1.81707
chr2R	10821421	10822010	590	58	0	51	0.000283346	0.0019844	down	10821840	-1.81947
chr2R	10838441	10839520	1080	107	2	74	6.81094e-05	0.000544522	down	10839350	-1.92653
chr2R	10857701	10858020	320	31	0	31	5.7985e-20	2.26958e-18	down	10857790	-5.13715
chr2R	10858701	10859060	360	35	0	35	6.23556e-25	7.40539e-23	down	10858850	-6.6
chr2R	10898501	10899470	970	95	41	7	0.00151606	0.00862641	up	10899160	2.2544
chr2R	11009001	11009150	150	13	0	13	2.22385e-12	4.04985e-11	down	11009120	-5.52693
chr2R	11134241	11134800	560	55	55	0	2.67653e-23	1.98879e-21	up	11134410	6.694
chr2R	11173231	11173990	760	75	0	51	3.18031e-19	1.10201e-17	down	11173390	-4.77581
chr2R	11228591	11228780	190	18	0	18	5.01248e-09	6.67131e-08	down	11228720	-3.11391
chr2R	11239231	11239460	230	22	0	22	4.50212e-15	1.06029e-13	down	11239340	-4.23504
chr2R	11251961	11252420	460	45	0	45	3.37089e-24	3.12256e-22	down	11252260	-8.93349
chr2R	11263901	11264310	410	40	0	40	6.81131e-25	7.82175e-23	down	11264140	-7.08472
chr2R	11266001	11266220	220	21	0	21	7.02793e-27	1.95306e-24	down	11266050	-9.30011
chr2R	11297121	11297810	690	68	21	31	1.10916e-20	4.89263e-19	up	11297690	8.75506
chr2R	11338951	11339170	220	20	0	20	1.83997e-10	2.83755e-09	down	11339030	-4.20277
chr2R	11379571	11379950	380	37	0	37	2.40893e-19	8.58259e-18	down	11379770	-4.78035
chr2R	11388421	11389160	740	73	0	67	7.99367e-05	0.000631809	down	11388530	-2.12837
chr2R	11407901	11409040	1140	111	39	46	5.07713e-05	0.00041425	up	11408300	2.49566
chr2R	11410261	11411320	1060	99	10	47	0.000508971	0.00332964	up	11411050	2.06351
chr2R	11435241	11436090	850	84	0	83	8.42128e-13	1.58986e-11	down	11435320	-3.41377
chr2R	11581791	11581810	20	1	0	1	8.92263e-06	8.1245e-05	down	11581800	-2.41022
chr2R	11581861	11582400	540	53	0	53	1.6623e-22	1.02202e-20	down	11582100	-6.3912
chr2R	11627891	11628560	670	66	0	66	1.59983e-07	1.83716e-06	down	11628430	-2.38361
chr2R	11640571	11641210	640	63	0	32	0.00160925	0.0090856	down	11641190	-1.78095
chr2R	11649161	11649640	480	41	0	34	3.44098e-05	0.000288374	down	11649320	-1.91694
chr2R	11713641	11714060	420	41	0	35	7.12971e-06	6.58255e-05	down	11713920	-2.06569
chr2R	11789921	11790490	570	55	0	45	2.19305e-07	2.48349e-06	down	11789960	-2.73898
chr2R	11890291	11891330	1040	103	2	13	0.000176461	0.00129595	down	11891300	-2.12918
chr2R	11982701	11983040	340	33	0	33	0.00115603	0.00687334	down	11982820	-1.56472
chr2R	11993911	11993930	20	1	0	1	1.68678e-06	1.69319e-05	down	11993920	-2.65334
chr2R	12045031	12045240	210	20	20	0	2.65763e-07	2.97325e-06	up	12045230	4.08013
chr2R	12045281	12045360	80	7	7	0	0.000389472	0.00264632	up	12045290	2.23149
chr2R	12065591	12066750	1160	115	9	74	3.52254e-11	5.81303e-10	down	12066720	-3.62566
chr2R	12138311	12139140	830	81	0	81	1.71883e-09	2.3955e-08	down	12138510	-2.84675
chr2R	12240111	12240150	40	3	0	3	1.10959e-10	1.75201e-09	down	12240120	-4.49887
chr2R	12252601	12253170	570	56	0	45	2.97527e-07	3.31527e-06	down	12253030	-2.35686
chr2R	12259051	12259380	330	32	0	19	3.95475e-06	3.77153e-05	down	12259080	-2.83938
chr2R	12274141	12274740	600	59	0	59	3.3878e-06	3.25317e-05	down	12274630	-2.16158
chr2R	12278061	12278360	300	29	0	29	1.4516e-14	3.24799e-13	down	12278140	-3.81301
chr2R	12320811	12321550	740	73	5	40	0.000212027	0.00153604	down	12320890	-1.88102
chr2R	12403721	12403950	230	22	0	22	6.61664e-24	5.74614e-22	down	12403800	-6.30817
chr2R	12409531	12410000	470	46	0	46	2.23556e-21	1.11337e-19	down	12409840	-5.60973
chr2R	12445841	12446100	260	25	0	25	2.4837e-10	3.79144e-09	down	12445960	-3.56051
chr2R	12510621	12511020	400	39	0	39	0.000267303	0.00188537	down	12510830	-1.82486
chr2R	12564901	12565260	360	35	0	35	1.46469e-20	6.28143e-19	down	12565210	-5.82591
chr2R	12569551	12570390	840	81	0	81	2.07127e-05	0.000180781	down	12570100	-2.00905
chr2R	12648771	12648810	40	3	0	3	3.16005e-06	3.04711e-05	down	12648780	-2.68882
chr2R	12669801	12670610	810	80	4	63	0.000187302	0.00136546	down	12670480	-2.0849
chr2R	12692331	12693000	670	66	0	66	0.000132438	0.00100175	down	12692440	-2.24271
chr2R	12853731	12853860	130	12	0	12	1.96985e-06	1.94673e-05	down	12853760	-2.71339
chr2R	12883031	12883260	230	22	0	22	1.57747e-15	3.85898e-14	down	12883170	-4.81935
chr2R	13042141	13043890	1750	174	60	21	3.04249e-13	5.98802e-12	up	13043290	4.19439
chr2R	13096751	13097160	410	40	0	40	1.45761e-12	2.69687e-11	down	13096880	-3.99482
chr2R	13132241	13133510	1270	126	0	120	4.16553e-21	1.97543e-19	down	13132460	-5.96219
chr2R	13183681	13184180	500	49	0	47	0.00165373	0.00928188	down	13183960	-1.71825
chr2R	13295771	13297910	2140	213	0	201	3.70824e-05	0.000308724	down	13297180	-2.13515
chr2R	13304111	13304480	370	36	0	36	6.01295e-17	1.66103e-15	down	13304240	-4.74749
chr2R	13316601	13316860	260	25	0	25	3.14277e-09	4.26454e-08	down	13316810	-3.2871
chr2R	13344181	13345190	1010	100	0	63	6.9622e-17	1.90058e-15	down	13344410	-4.37635
chr2R	13347721	13347890	170	15	0	15	6.97464e-09	9.15999e-08	down	13347840	-3.66114
chr2R	13355991	13356330	340	33	0	33	9.36624e-06	8.49503e-05	down	13356260	-2.26041
chr2R	13381841	13381910	70	6	0	6	0.000222746	0.00160199	down	13381890	-1.93186
chr2R	13403601	13404050	450	44	0	44	6.30961e-29	5.42687e-26	down	13403740	-10.1197
chr2R	13409371	13409410	40	3	0	3	0.000889316	0.0054653	down	13409400	-1.81036
chr2R	13409591	13410410	820	81	0	81	1.02589e-21	5.54657e-20	down	13409970	-6.55227
chr2R	13414531	13415190	660	62	41	21	1.4261e-08	1.82464e-07	down	13415080	-2.66082
chr2R	13424361	13425250	890	88	0	60	4.26511e-05	0.000352971	down	13424870	-2.0459
chr2R	13429561	13430200	640	63	0	48	0.00160315	0.00905888	down	13430180	-2.04014
chr2R	13533031	13533460	430	42	0	32	1.04378e-05	9.44228e-05	down	13533360	-2.23414
chr2R	13536731	13537230	500	49	0	49	8.20979e-21	3.7158e-19	down	13536960	-5.30939
chr2R	13553461	13554510	1050	104	0	97	0.00155401	0.00881706	down	13553780	-1.62754
chr2R	13557841	13558490	650	64	0	64	3.84056e-10	5.67709e-09	down	13558290	-2.83892
chr2R	13575301	13575570	270	26	0	26	6.3954e-06	5.92032e-05	down	13575520	-2.00414
chr2R	13580901	13581110	210	19	0	19	4.09905e-14	8.70891e-13	down	13581000	-4.6499
chr2R	13623921	13624110	190	18	0	18	4.05425e-05	0.000336522	down	13624040	-2.16652
chr2R	13674281	13674300	20	1	0	1	7.08728e-05	0.000564342	down	13674290	-2.06722
chr2R	13704911	13705030	120	11	0	11	1.07305e-12	2.00674e-11	down	13704960	-4.45041
chr2R	13761381	13761970	590	58	0	58	1.93797e-25	2.73133e-23	down	13761590	-6.96089
chr2R	13762751	13763040	290	28	0	28	2.92459e-16	7.69643e-15	down	13762830	-5.31951
chr2R	13786641	13786870	230	22	0	22	1.40655e-18	4.52406e-17	down	13786770	-4.71245
chr2R	13805041	13807140	2100	203	0	123	1.5042e-18	4.82699e-17	down	13805150	-4.78359
chr2R	13854051	13854700	650	64	0	60	2.89757e-06	2.80961e-05	down	13854590	-2.35719
chr2R	13897471	13897970	500	47	28	0	8.29056e-06	7.58876e-05	up	13897770	2.61698
chr2R	13934201	13935020	820	81	0	81	2.65052e-19	9.34746e-18	down	13934320	-4.86161
chr2R	13935561	13935830	270	26	0	25	0.000141192	0.00106047	down	13935660	-1.84544
chr2R	14161051	14161740	690	67	0	67	0.00146829	0.00840966	down	14161290	-1.66109
chr2R	14239191	14240200	1010	100	6	84	0.00136131	0.00787815	down	14240050	-1.67443
chr2R	14275031	14276280	1250	120	0	67	3.32771e-05	0.000280064	down	14275540	-2.27392
chr2R	14331851	14332510	660	65	0	65	1.27695e-20	5.54474e-19	down	14332120	-5.90726
chr2R	14351511	14352540	1030	102	0	98	2.99128e-16	7.85706e-15	down	14351800	-4.15618
chr2R	14362471	14363330	860	84	0	47	0.00160984	0.0090856	down	14362730	-1.65611
chr2R	14426931	14427330	400	39	2	34	3.63519e-09	4.90397e-08	down	14426950	-3.19135
chr2R	14431941	14433080	1140	110	1	93	4.2765e-17	1.19802e-15	down	14432480	-5.34117
chr2R	14434001	14434660	660	65	41	0	1.40038e-05	0.000124576	up	14434540	2.22502
chr2R	14519231	14519290	60	3	0	3	0.000931786	0.00569607	down	14519280	-1.86123
chr2R	14523451	14523510	60	5	0	5	1.92365e-07	2.18912e-06	down	14523490	-3.043
chr2R	14536661	14536720	60	5	0	5	2.10596e-06	2.0724e-05	down	14536700	-2.75489
chr2R	14536751	14536810	60	5	0	5	5.05778e-05	0.000412913	down	14536790	-2.25484
chr2R	14546941	14547340	400	39	0	39	2.13509e-06	2.09809e-05	down	14547200	-2.10759
chr2R	14588471	14588800	330	31	0	31	3.19713e-07	3.53695e-06	down	14588610	-2.28808
chr2R	14624381	14625140	760	75	0	66	3.94756e-13	7.65011e-12	down	14624460	-3.48051
chr2R	14885141	14885260	120	11	0	11	4.11634e-12	7.3612e-11	down	14885180	-4.37432
chr2R	14928291	14928460	170	16	0	13	0.000455879	0.00303472	down	14928390	-2.03059
chr2R	14996031	14996180	150	14	0	14	8.51687e-14	1.75842e-12	down	14996080	-4.32259
chr2R	15114061	15116510	2450	244	1	138	6.6736e-14	1.39443e-12	down	15115630	-3.82348
chr2R	15164081	15165080	1000	99	0	71	0.000647071	0.00411867	down	15164930	-1.70982
chr2R	15244661	15245540	880	87	0	75	8.18427e-05	0.00064504	down	15244710	-2.35552
chr2R	15247791	15247860	70	4	0	4	3.42742e-06	3.28668e-05	down	15247850	-2.69942
chr2R	15248881	15249010	130	12	0	12	4.06697e-06	3.86794e-05	down	15248990	-2.66377
chr2R	15291591	15291990	400	38	0	38	1.02632e-20	4.57073e-19	down	15291790	-5.097
chr2R	15308751	15309590	840	83	0	78	8.13594e-05	0.000641594	down	15308880	-2.0149
chr2R	15371151	15372210	1060	105	0	85	6.89848e-06	6.37754e-05	down	15371960	-2.25164
chr2R	15375061	15375790	730	72	19	52	6.63956e-29	5.42687e-26	down	15375430	-9.91696
chr2R	15375851	15376470	620	60	6	20	3.31543e-19	1.14597e-17	down	15375950	-8.40236
chr2R	15424191	15425400	1210	120	1	64	5.42189e-06	5.07321e-05	down	15424240	-2.23945
chr2R	15471781	15472080	300	29	0	29	1.51484e-21	7.91306e-20	down	15471990	-5.60145
chr2R	15485251	15485890	640	63	0	63	6.45254e-12	1.13062e-10	down	15485750	-3.26715
chr2R	15511311	15511360	50	4	4	0	0.000129348	0.000982661	up	15511320	2.5841
chr2R	15511431	15511990	560	55	0	48	0.00116845	0.00693828	down	15511600	-1.63345
chr2R	15637771	15637830	60	5	0	5	0.000182118	0.00133186	down	15637780	-2.06454
chr2R	15657591	15658440	850	84	0	81	0.000593736	0.00381061	down	15658280	-1.6493
chr2R	15682351	15682990	640	63	0	61	0.000199946	0.00145397	down	15682450	-1.84611
chr2R	15728601	15728650	50	4	0	4	0.000136978	0.0010331	down	15728610	-2.11507
chr2R	15762301	15762620	320	31	0	31	2.20662e-18	6.9526e-17	down	15762440	-4.50828
chr2R	15781091	15781460	370	36	0	36	4.05329e-26	7.61088e-24	down	15781220	-7.38819
chr2R	15815981	15816380	400	36	0	36	8.01711e-05	0.000633302	down	15816260	-2.00023
chr2R	15818131	15818950	820	80	0	66	0.0002457	0.00174898	down	15818250	-2.31142
chr2R	15819361	15819520	160	15	0	15	0.000570703	0.00368662	down	15819480	-1.97782
chr2R	15860781	15860890	110	9	0	9	6.74731e-10	9.71543e-09	down	15860850	-3.59574
chr2R	15939441	15940290	850	84	1	46	3.54337e-13	6.91505e-12	down	15940130	-3.82645
chr2R	15992111	15992810	700	69	0	67	7.01408e-05	0.000559475	down	15992370	-1.87999
chr2R	16000731	16002100	1370	136	0	131	0.000113371	0.00086767	down	16001450	-1.90137
chr2R	16018351	16018490	140	12	0	12	0.000479809	0.00316832	down	16018460	-2.00162
chr2R	16070571	16070720	150	14	0	14	4.20163e-08	5.10775e-07	down	16070620	-2.89638
chr2R	16102261	16103520	1260	125	1	23	0.00037214	0.00253723	down	16102370	-1.89434
chr2R	16106181	16106510	330	28	0	28	0.000650919	0.00413937	down	16106370	-2.16349
chr2R	16123571	16125360	1790	178	0	143	1.0636e-19	4.00507e-18	down	16124070	-5.03268
chr2R	16141781	16143450	1670	166	0	136	4.5486e-14	9.63458e-13	down	16143040	-4.38398
chr2R	16220681	16222310	1630	161	0	122	3.55831e-07	3.90852e-06	down	16222210	-2.5206
chr2R	16264291	16264990	700	69	0	64	0.00018355	0.00134021	down	16264440	-1.82611
chr2R	16282881	16283500	620	61	0	61	0.000208803	0.00151505	down	16283390	-1.84839
chr2R	16291151	16291840	690	68	0	68	0.000704511	0.00444298	down	16291290	-1.73016
chr2R	16544401	16544570	170	16	16	0	8.15014e-23	5.36712e-21	up	16544510	8.959
chr2R	16565271	16565620	350	34	0	29	0.00169391	0.00947539	down	16565420	-1.55696
chr2R	16570861	16572330	1470	146	0	76	2.19072e-13	4.36103e-12	down	16571680	-3.59249
chr2R	16583191	16584260	1070	106	0	76	2.13343e-05	0.000185856	down	16583650	-2.11823
chr2R	16608501	16609650	1150	114	0	111	2.29772e-09	3.16735e-08	down	16609330	-3.39143
chr2R	16610011	16610380	370	36	0	36	3.41437e-16	8.90107e-15	down	16610130	-4.65096
chr2R	16660201	16660270	70	6	0	6	0.0012225	0.00722526	down	16660260	-1.90365
chr2R	16660321	16661070	750	74	0	74	2.92766e-08	3.61533e-07	down	16660840	-2.71929
chr2R	16670041	16670390	350	34	0	34	5.09429e-15	1.19772e-13	down	16670290	-4.31048
chr2R	16672621	16673530	910	88	0	87	1.10365e-08	1.42125e-07	down	16673190	-3.08932
chr2R	16689421	16689810	390	38	0	38	8.92138e-27	2.33892e-24	down	16689550	-9.32358
chr2R	16698841	16699030	190	17	0	17	3.5758e-10	5.32537e-09	down	16698930	-3.87717
chr2R	16771881	16773010	1130	111	1	54	6.29639e-06	5.84034e-05	down	16772720	-2.45075
chr2R	16783051	16784110	1060	105	0	92	0.000123814	0.000943199	down	16783140	-2.07057
chr2R	16799741	16800770	1030	102	0	98	0.00118398	0.00701851	down	16799980	-1.66176
chr2R	16869091	16869640	550	54	0	54	1.4383e-08	1.83856e-07	down	16869270	-2.56056
chr2R	16871671	16872390	720	71	0	71	1.52651e-17	4.45606e-16	down	16872020	-4.38893
chr2R	16919941	16920230	290	28	0	28	9.86826e-21	4.40899e-19	down	16920070	-5.45108
chr2R	16951611	16952200	590	57	0	55	0.000461015	0.00306058	down	16952070	-1.7269
chr2R	17079161	17079330	170	16	0	16	8.58403e-08	1.01338e-06	down	17079230	-2.85592
chr2R	17114771	17114830	60	4	0	4	1.31883e-08	1.69363e-07	down	17114820	-3.57798
chr2R	17114971	17115070	100	9	0	9	1.03643e-10	1.64397e-09	down	17115010	-4.15253
chr2R	17140791	17140830	40	3	0	3	0.000699106	0.00441326	down	17140810	-1.88782
chr2R	17144041	17144060	20	1	0	1	0.00010489	0.000809691	down	17144050	-2.03093
chr2R	17163611	17163690	80	7	0	7	1.69644e-08	2.1527e-07	down	17163640	-3.18992
chr2R	17344701	17344750	50	4	0	4	0.000672242	0.00425743	down	17344710	-1.9842
chr2R	17345751	17345920	170	16	0	16	2.94315e-19	1.02238e-17	down	17345840	-5.24212
chr2R	17394261	17394970	710	69	0	69	8.50237e-19	2.81958e-17	down	17394450	-4.68562
chr2R	17412091	17413150	1060	105	0	78	0.000227661	0.00163143	down	17412330	-1.8539
chr2R	17436371	17436910	540	52	7	33	0.00148425	0.00848709	down	17436550	-1.57598
chr2R	17493201	17493900	700	69	0	69	1.82688e-23	1.39475e-21	down	17493630	-8.87802
chr2R	17637261	17637350	90	8	0	8	4.79263e-11	7.82533e-10	down	17637300	-3.72627
chr2R	17639421	17639960	540	52	0	49	0.00140462	0.00809843	down	17639490	-1.88931
chr2R	17732691	17733350	660	65	0	60	1.72862e-15	4.21388e-14	down	17733280	-4.00536
chr2R	17747701	17748560	860	85	0	82	0.00107621	0.00645956	down	17748330	-1.64197
chr2R	17792241	17793050	810	80	0	64	0.000506813	0.00331708	down	17792400	-1.79112
chr2R	17795901	17796780	880	87	0	79	0.00124001	0.00730394	down	17796710	-2.08805
chr2R	17850271	17851330	1060	102	0	88	0.00101439	0.0061402	down	17850560	-1.72051
chr2R	18047761	18048150	390	38	0	38	5.15363e-24	4.61998e-22	down	18047990	-6.22006
chr2R	18156541	18158610	2070	204	10	90	0.000846862	0.00524149	down	18157920	-1.78978
chr2R	18171981	18173990	2010	200	1	85	0.000781731	0.00487967	down	18173450	-1.72685
chr2R	18192801	18193900	1100	109	15	80	4.69204e-05	0.00038441	down	18193010	-2.05217
chr2R	18276861	18277640	780	76	0	76	6.02235e-07	6.42708e-06	down	18277480	-2.3143
chr2R	18372481	18373030	550	53	0	53	8.02571e-30	1.5931e-26	down	18372670	-10.9638
chr2R	18397671	18398450	780	77	0	70	1.72625e-10	2.67405e-09	down	18398140	-3.63703
chr2R	18450711	18451500	790	78	0	75	0.000131209	0.000993538	down	18451380	-1.91618
chr2R	18480141	18480390	250	24	0	24	2.79381e-13	5.52205e-12	down	18480380	-7.70807
chr2R	18497841	18498250	410	40	0	34	0.00041508	0.00279841	down	18497920	-1.8733
chr2R	18528431	18529020	590	58	0	58	4.3606e-23	3.02953e-21	down	18528750	-6.29615
chr2R	18553481	18553650	170	16	0	16	1.83687e-07	2.09208e-06	down	18553600	-3.00119
chr2R	18553751	18554200	450	44	5	29	0.000660743	0.00419034	down	18554020	-1.79925
chr2R	18627731	18628090	360	35	0	35	4.47352e-09	5.98263e-08	down	18627970	-2.7743
chr2R	18631681	18632130	450	44	0	37	0.00055752	0.00360966	down	18632060	-1.74084
chr2R	18687061	18688470	1410	140	0	109	3.72544e-14	7.97612e-13	down	18687730	-3.7195
chr2R	18710621	18710940	320	30	26	0	1.93476e-20	8.11216e-19	up	18710820	8.66957
chr2R	18715161	18715230	70	4	0	4	4.65766e-06	4.39065e-05	down	18715170	-2.67983
chr2R	18754721	18755490	770	76	0	73	1.92526e-29	2.5492e-26	down	18754840	-10.4131
chr2R	18765991	18766450	460	45	0	45	1.63573e-17	4.76486e-16	down	18766160	-4.63903
chr2R	18766481	18767020	540	50	0	43	0.000476994	0.00315311	down	18766510	-2.23981
chr2R	18774821	18775560	740	73	0	62	9.25317e-08	1.085e-06	down	18775220	-2.4988
chr2R	18807501	18807970	470	46	0	46	2.01808e-29	2.5492e-26	down	18807800	-10.1325
chr2R	18811621	18812160	540	53	0	52	5.36878e-08	6.42542e-07	down	18811770	-2.49815
chr2R	18834491	18835130	640	63	0	54	0.000222327	0.00159981	down	18835000	-1.89092
chr2R	19121961	19121980	20	1	0	1	0.000345031	0.0023769	down	19121970	-1.84806
chr2R	19122011	19122340	330	32	0	32	4.7368e-09	6.31043e-08	down	19122230	-3.16781
chr2R	19141041	19142730	1690	168	6	64	0.00070708	0.00445234	down	19141180	-1.91183
chr2R	19178301	19179190	890	88	5	41	1.85437e-19	6.72752e-18	down	19178410	-5.7378
chr2R	19227021	19227650	630	56	0	52	0.00130993	0.0076509	down	19227130	-1.76213
chr2R	19253661	19254380	720	71	0	71	1.05972e-20	4.68944e-19	down	19253830	-5.27041
chr2R	19315521	19315760	240	23	0	23	6.15534e-12	1.08127e-10	down	19315710	-3.75006
chr2R	19341461	19341750	290	28	0	28	4.56228e-17	1.27551e-15	down	19341650	-4.73104
chr2R	19356551	19357810	1260	125	0	89	1.00468e-19	3.80382e-18	down	19357550	-5.13516
chr2R	19362271	19362720	450	44	0	44	2.3964e-23	1.79989e-21	down	19362460	-6.26228
chr2R	19364001	19364380	380	37	0	37	3.03669e-18	9.39751e-17	down	19364120	-6.2436
chr2R	19364411	19364440	30	2	0	2	2.15176e-09	2.97796e-08	down	19364420	-3.92769
chr2R	19525101	19525380	280	27	0	27	1.1874e-11	2.03189e-10	down	19525330	-4.78014
chr2R	19632581	19633320	740	71	0	71	1.29969e-24	1.33772e-22	down	19633010	-7.18127
chr2R	19699561	19699700	140	13	0	13	2.26457e-13	4.50161e-12	down	19699670	-4.93915
chr2R	19776331	19776600	270	26	0	26	1.44531e-23	1.14106e-21	down	19776520	-5.99324
chr2R	19941471	19942050	580	57	0	57	1.40819e-27	5.92935e-25	down	19941800	-8.13274
chr2R	20006801	20007730	930	92	0	90	0.00167875	0.00940576	down	20007150	-1.63123
chr2R	20029291	20029320	30	2	0	2	0.00142679	0.00820582	down	20029310	-1.64603
chr2R	20029361	20029460	100	9	0	9	0.000247135	0.00175559	down	20029370	-2.15502
chr2R	20215081	20215380	300	29	0	29	5.96374e-18	1.80144e-16	down	20215210	-4.67747
chr2R	20227191	20227400	210	20	0	20	1.86035e-20	7.85703e-19	down	20227240	-6.46289
chr2R	20230861	20231210	350	34	0	34	3.85736e-15	9.13084e-14	down	20230970	-4.33099
chr2R	20235911	20236310	400	39	0	39	1.63713e-09	2.28852e-08	down	20235960	-3.62881
chr2R	20305191	20305660	470	46	0	40	0.00123258	0.0072663	down	20305530	-1.62916
chr2R	20583621	20583640	20	1	0	1	3.03814e-05	0.000257408	down	20583630	-2.14323
chr2R	20602671	20603770	1100	109	0	83	1.6492e-17	4.79406e-16	down	20603580	-4.51251
chr2R	20643451	20644340	890	88	0	65	0.000181021	0.00132523	down	20644000	-1.79116
chr2R	20841161	20841180	20	1	0	1	1.79005e-06	1.78299e-05	down	20841170	-2.64712
chr2R	20884041	20885380	1340	133	0	78	0.00177809	0.00989844	down	20884960	-1.62206
chr2R	20948111	20948270	160	14	0	14	6.6611e-07	7.05995e-06	down	20948190	-2.90656
chr2R	20972291	20973000	710	70	0	70	2.23342e-27	7.75833e-25	down	20972640	-9.4518
chr2R	21017211	21018240	1030	101	0	63	1.5886e-10	2.47461e-09	down	21017590	-3.61
chr2R	21024761	21025490	730	68	0	63	1.34777e-06	1.37397e-05	down	21024910	-2.22791
chr2R	21072781	21074250	1470	146	0	135	2.09048e-13	4.16747e-12	down	21073810	-3.86405
chr2R	21078211	21078700	490	48	0	48	5.62121e-26	9.6428e-24	down	21078380	-7.23028
chr2R	21090701	21091210	510	50	0	46	2.58414e-08	3.21168e-07	down	21091070	-2.65125
chr2R	21199331	21200420	1090	106	1	70	7.6486e-25	8.4347e-23	down	21199630	-7.44467
chr2R	21208321	21208580	260	23	0	23	2.32458e-10	3.5612e-09	down	21208490	-3.42992
chr2R	21208611	21208630	20	1	0	1	3.35081e-07	3.6952e-06	down	21208620	-2.7679
chr2R	21238051	21239210	1160	114	0	85	7.31701e-11	1.16996e-09	down	21239160	-4.75522
chr2R	21298521	21298930	410	39	0	39	2.65179e-25	3.64817e-23	down	21298780	-6.80518
chr2R	21311921	21313450	1530	152	0	147	0.000466782	0.00309444	down	21312790	-1.76642
chr2R	21352631	21352660	30	2	0	2	6.72925e-12	1.17762e-10	down	21352640	-5.37016
chr2R	21352721	21352890	170	16	0	16	1.91471e-24	1.88687e-22	down	21352780	-6.96558
chr2R	21384051	21384780	730	72	0	70	2.57989e-05	0.000221829	down	21384660	-2.02773
chr2R	21386021	21386460	440	43	0	40	0.000689282	0.00435741	down	21386220	-1.8358
chr2R	21416771	21418050	1280	127	0	91	5.02328e-26	8.83526e-24	down	21417600	-8.11883
chr2R	21507481	21507590	110	10	0	10	1.51547e-05	0.000134381	down	21507520	-2.38996
chr2R	21518811	21519750	940	93	0	88	0.000495081	0.0032525	down	21519340	-1.86445
chr2R	21534981	21536150	1170	115	0	112	3.23354e-06	3.11365e-05	down	21535210	-2.21557
chr2R	21571191	21571580	390	38	0	33	2.79372e-05	0.000238826	down	21571450	-2.08966
chr2R	21597161	21597230	70	6	0	6	2.15829e-08	2.69689e-07	down	21597190	-3.36278
chr2R	21607861	21608760	900	84	0	84	0.000116626	0.000891373	down	21608580	-1.77176
chr2R	21624131	21625300	1170	116	0	110	0.000105622	0.000813538	down	21625000	-2.22348
chr2R	21664181	21664580	400	39	10	10	0.000321246	0.00222518	up	21664220	2.27346
chr2R	21666351	21666880	530	51	0	49	0.000103651	0.000800571	down	21666460	-2.27623
chr2R	21696771	21697100	330	29	0	23	3.41369e-05	0.000286433	down	21697070	-2.4622
chr2R	21700221	21701220	1000	95	22	32	7.64157e-05	0.000606741	down	21700960	-2.10843
chr2R	21711201	21712140	940	92	43	2	6.33931e-11	1.0195e-09	up	21712070	4.69469
chr2R	21712191	21712440	250	21	9	0	0.00179525	0.00997003	up	21712250	2.04918
chr2R	21719771	21720870	1100	109	42	2	0.00164762	0.00926494	up	21719980	1.76375
chr2R	21950041	21950310	270	26	0	26	8.62282e-13	1.62441e-11	down	21950060	-5.57921
chr2R	21969541	21969980	440	43	0	42	0.000312835	0.00217233	down	21969880	-1.69508
chr2R	22075131	22076320	1190	118	0	45	0.000875629	0.00539312	down	22075680	-1.7513
chr2R	22087691	22088500	810	80	0	80	5.3622e-05	0.000435718	down	22087800	-1.96271
chr2R	22102661	22103460	800	79	4	56	1.83857e-08	2.31823e-07	down	22103010	-3.31851
chr2R	22127181	22127790	610	60	0	53	0.000248034	0.00176018	down	22127530	-2.13143
chr2R	22133581	22134570	990	94	0	93	3.38602e-20	1.37096e-18	down	22134170	-6.10333
chr2R	22229381	22229700	320	26	0	26	5.20698e-11	8.45221e-10	down	22229530	-3.61
chr2R	22234921	22235320	400	39	0	39	2.00489e-18	6.34577e-17	down	22235220	-4.91114
chr2R	22287231	22287730	500	49	0	49	2.27319e-22	1.34408e-20	down	22287500	-5.67802
chr2R	22297641	22298440	800	79	0	74	5.54045e-08	6.61948e-07	down	22298290	-2.44858
chr2R	22298551	22298700	150	13	0	11	0.00166896	0.00935844	down	22298620	-1.81857
chr2R	22316781	22318310	1530	152	0	80	6.51487e-20	2.51456e-18	down	22317150	-5.15066
chr2R	22332091	22332190	100	4	0	4	0.000446804	0.00298335	down	22332100	-2.00702
chr2R	22405821	22406370	550	53	0	53	5.06167e-21	2.35224e-19	down	22406010	-5.55673
chr2R	22407881	22408720	840	83	0	46	0.000185623	0.00135464	down	22408180	-1.83044
chr2R	22426751	22427300	550	54	0	54	6.15944e-06	5.72095e-05	down	22426840	-2.26167
chr2R	22529391	22529470	80	7	0	7	1.43997e-10	2.24814e-09	down	22529440	-4.16088
chr2R	22596121	22597060	940	90	0	85	1.63975e-06	1.64865e-05	down	22596320	-2.36619
chr2R	22607801	22608690	890	87	22	27	1.11406e-07	1.29424e-06	up	22608170	2.87376
chr2R	22746161	22746250	90	8	0	8	3.76838e-10	5.58227e-09	down	22746220	-3.81858
chr2R	22796811	22797250	440	38	1	23	0.000487922	0.00321007	down	22796840	-2.04864
chr2R	22895621	22896180	560	55	27	0	3.10724e-05	0.000262942	up	22896120	2.25448
chr2R	22945521	22945860	340	33	0	33	0.000189299	0.00137857	down	22945700	-1.92744
chr2R	22952341	22952410	70	6	0	6	3.2808e-13	6.42837e-12	down	22952360	-5.58752
chr2R	22971961	22971980	20	1	0	1	1.17707e-05	0.00010586	down	22971970	-2.30238
chr2R	22993071	22993490	420	41	0	41	6.50914e-28	3.07669e-25	down	22993280	-9.58674
chr2R	22998791	22998950	160	15	0	13	0.000223318	0.00160445	down	22998840	-1.89543
chr2R	23044631	23044760	130	12	0	12	1.67245e-22	1.02373e-20	down	23044690	-6.67668
chr2R	23044841	23045010	170	16	0	16	6.62906e-17	1.82398e-15	down	23044900	-5.36636
chr2R	23083591	23083610	20	1	0	1	0.000939226	0.0057365	down	23083600	-1.68771
chr2R	23097021	23097370	350	34	0	34	6.035e-25	7.229e-23	down	23097250	-6.63178
chr2R	23114571	23114720	150	14	0	14	1.91161e-12	3.49039e-11	down	23114630	-4.1217
chr2R	23155321	23155660	340	33	0	33	3.0491e-20	1.24244e-18	down	23155510	-6.44305
chr2R	23165741	23165970	230	22	0	22	3.4716e-18	1.06485e-16	down	23165870	-5.5154
chr2R	23338511	23338530	20	1	0	1	0.00132054	0.00769992	down	23338520	-1.64979
chr2R	23350951	23351380	430	42	0	42	1.52695e-23	1.19196e-21	down	23351090	-6.24644
chr2R	23359131	23359290	160	15	0	15	0.000146061	0.0010929	down	23359180	-2.15457
chr2R	23401931	23402720	790	78	24	49	5.63911e-20	2.2197e-18	up	23402550	6.53332
chr2R	23421151	23421460	310	30	0	30	4.74144e-23	3.25054e-21	down	23421320	-5.81029
chr2R	23601541	23602340	800	79	0	79	1.08894e-09	1.54081e-08	down	23601640	-3.07972
chr2R	23606511	23606650	140	13	0	9	0.00026376	0.00186322	down	23606630	-2.02869
chr2R	23611091	23611400	310	30	0	30	0.00027777	0.00195029	down	23611390	-2.31836
chr2R	23614501	23615170	670	66	0	59	1.05757e-14	2.39721e-13	down	23614960	-4.43631
chr2R	23617621	23618400	780	77	0	74	6.52764e-11	1.04857e-09	down	23617840	-3.31408
chr2R	23656811	23657790	980	97	55	0	4.72296e-10	6.92253e-09	up	23657440	3.20103
chr2R	23671701	23672060	360	35	0	35	8.45875e-24	6.99609e-22	down	23671900	-6.32491
chr2R	23748251	23748450	200	19	0	19	2.80777e-20	1.15085e-18	down	23748330	-5.15544
chr2R	23752371	23753540	1170	116	0	116	2.16867e-22	1.30449e-20	down	23753360	-6.173
chr2R	23842931	23843670	740	73	0	71	0.00112938	0.00674089	down	23843570	-1.67152
chr2R	23878221	23879600	1380	137	0	129	0.0010886	0.00652265	down	23879590	-2.42165
chr2R	23911871	23912280	410	40	0	40	5.5151e-20	2.17705e-18	down	23912070	-4.89554
chr2R	23924991	23925380	390	38	0	38	4.93822e-17	1.37233e-15	down	23925150	-4.21328
chr2R	23960771	23961140	370	36	0	36	4.51054e-06	4.26934e-05	down	23960930	-2.06873
chr2R	24255241	24255480	240	21	0	21	3.37495e-11	5.58938e-10	down	24255340	-3.49322
chr2R	24264881	24266530	1650	160	0	160	2.2962e-14	5.03244e-13	down	24266330	-3.80443
chr2R	24290991	24291860	870	86	0	64	1.10629e-19	4.13225e-18	down	24291180	-4.94153
chr2R	24293271	24293780	510	50	0	50	1.99027e-18	6.31387e-17	down	24293500	-4.67527
chr2R	24299621	24299800	180	15	0	15	3.93234e-06	3.75274e-05	down	24299700	-2.59357
chr2R	24300601	24300650	50	4	0	4	1.01566e-08	1.31279e-07	down	24300630	-3.39044
chr2R	24300691	24300940	250	20	0	20	2.59206e-10	3.93195e-09	down	24300740	-4.18626
chr2R	24312791	24313700	910	88	0	83	1.9384e-17	5.62299e-16	down	24313260	-5.93591
chr2R	24343231	24344040	810	78	0	73	0.00102926	0.00621124	down	24343420	-1.68928
chr2R	24388741	24389070	330	32	0	32	7.87586e-07	8.25302e-06	down	24388870	-2.73325
chr2R	24389101	24389200	100	4	0	4	0.00047194	0.00312416	down	24389110	-2.01742
chr2R	24389491	24390140	650	62	0	54	2.94494e-08	3.63087e-07	down	24389830	-2.64516
chr2R	24411481	24412160	680	67	0	67	0.000628816	0.0040172	down	24411540	-1.7879
chr2R	24427671	24427870	200	19	0	19	3.932e-17	1.10597e-15	down	24427730	-4.70968
chr2R	24525741	24526540	800	78	0	74	0.000976674	0.00593912	down	24526410	-1.70402
chr2R	24535071	24535750	680	67	0	67	2.71797e-06	2.64284e-05	down	24535650	-2.28647
chr2R	24564631	24565900	1270	125	0	83	0.000671033	0.00425171	down	24564970	-1.72461
chr2R	24574141	24574750	610	59	0	58	6.96423e-07	7.36438e-06	down	24574710	-2.483
chr2R	24603341	24603800	460	45	0	44	2.27745e-07	2.57069e-06	down	24603470	-2.42859
chr2R	24638601	24638680	80	7	7	0	0.00141101	0.00812853	up	24638610	2.04021
chr2R	24667991	24669730	1740	172	0	168	0.00176835	0.00985611	down	24668580	-1.59039
chr2R	24687641	24688240	600	59	0	51	3.13373e-06	3.02383e-05	down	24687850	-2.3155
chr2R	24757081	24757460	380	37	0	37	5.23777e-24	4.66531e-22	down	24757190	-6.37657
chr2R	24857021	24857740	720	71	0	71	0.000528824	0.00344169	down	24857130	-1.68078
chr2R	24875361	24877270	1910	189	43	13	3.2363e-16	8.45269e-15	up	24876230	8.25998
chr2R	24945411	24945470	60	2	0	2	0.00045872	0.00304972	down	24945420	-1.89077
chr2R	25038271	25039250	980	97	0	97	4.91577e-27	1.39397e-24	down	25038570	-8.4561
chr2R	25084041	25085140	1100	109	0	70	0.000484428	0.00319162	down	25084060	-2.1321
chr2R	25085221	25086270	1050	104	0	76	1.12004e-18	3.67919e-17	down	25085280	-6.33446
chr2R	25111691	25111860	170	16	0	16	0.000228454	0.00163602	down	25111760	-1.83628
chr2R	25139951	25140200	250	23	0	23	1.01855e-06	1.05855e-05	down	25140100	-2.42726
chr2R	25182631	25183970	1340	133	23	51	0.00031257	0.00217158	down	25182810	-1.87593
chr2R	25187821	25188200	380	37	0	37	0.000366766	0.00250588	down	25187980	-1.67215
chr2R	25189221	25191380	2160	213	0	165	2.65945e-05	0.000228105	down	25191160	-2.16919
chr2R	25214861	25215520	660	65	39	2	0.001049	0.0063142	up	25215150	2.19994
chr2R	25233071	25233410	340	33	0	25	0.00151167	0.00860844	down	25233080	-2.10706
chr2R	25252861	25253640	780	77	0	77	8.01581e-32	8.68188e-28	down	25253190	-12.7221
chr3L	21621	22640	1020	101	101	0	7.45132e-31	2.5884e-27	up	22120	12.9691
chr3L	25221	27200	1980	194	14	95	2.06408e-06	2.03407e-05	down	25340	-2.30425
chr3L	102261	102380	120	11	0	11	4.42122e-08	5.3513e-07	down	102350	-2.84032
chr3L	174081	175060	980	97	0	80	1.6885e-08	2.14458e-07	down	174220	-2.85494
chr3L	175911	176680	770	76	0	76	1.39801e-10	2.18754e-09	down	176500	-3.40174
chr3L	246291	248570	2280	224	0	173	1.38977e-05	0.000123787	down	248410	-2.10804
chr3L	291601	293150	1550	152	1	111	1.57026e-08	1.99989e-07	down	291930	-3.28521
chr3L	329051	329790	740	73	0	72	5.94448e-07	6.36352e-06	down	329150	-2.30794
chr3L	332191	333020	830	82	0	80	0.000327438	0.00226131	down	332320	-1.75053
chr3L	342391	343810	1420	138	0	117	9.58016e-07	9.97873e-06	down	343660	-2.31115
chr3L	505321	506760	1440	141	0	111	0.000905055	0.0055522	down	505590	-1.7655
chr3L	604301	605440	1140	113	0	89	6.46915e-05	0.000519589	down	604520	-1.95481
chr3L	690131	690790	660	65	0	60	9.42758e-08	1.10359e-06	down	690370	-2.59505
chr3L	694961	695290	330	32	0	32	0.000170208	0.00125599	down	695140	-1.68995
chr3L	833181	834370	1190	118	7	47	2.21841e-22	1.32296e-20	down	833950	-5.80544
chr3L	841141	841880	740	73	0	73	5.41461e-11	8.75855e-10	down	841560	-3.03394
chr3L	856961	857980	1020	101	0	74	3.02706e-15	7.21458e-14	down	857470	-4.84799
chr3L	882671	883450	780	77	0	67	0.000370571	0.00252778	down	882780	-1.95033
chr3L	947961	947980	20	1	0	1	1.89946e-06	1.88386e-05	down	947970	-2.6409
chr3L	963321	963370	50	4	0	4	7.68536e-05	0.000609869	down	963350	-2.25976
chr3L	968011	968670	660	65	0	65	1.06047e-24	1.1163e-22	down	968480	-6.48933
chr3L	995611	996200	590	58	0	58	2.09233e-11	3.53256e-10	down	995690	-3.13213
chr3L	1004801	1004910	110	9	0	9	8.84204e-08	1.04207e-06	down	1004850	-3.14485
chr3L	1004941	1004990	50	2	0	2	3.60601e-06	3.45203e-05	down	1004980	-2.64683
chr3L	1022791	1023290	500	49	6	20	0.00162317	0.00914599	down	1022940	-1.59268
chr3L	1040631	1040650	20	1	0	1	3.42172e-09	4.63852e-08	down	1040640	-3.57566
chr3L	1041471	1041490	20	1	0	1	5.94136e-05	0.000479415	down	1041480	-2.01984
chr3L	1041531	1041740	210	20	0	20	0.000393283	0.0026683	down	1041540	-2.11739
chr3L	1191531	1191990	460	41	0	41	2.61569e-20	1.0753e-18	down	1191750	-5.21929
chr3L	1195921	1196700	780	73	0	70	8.57801e-26	1.40225e-23	down	1195970	-9.20363
chr3L	1199571	1199660	90	8	0	8	2.90726e-15	6.94095e-14	down	1199590	-5.83478
chr3L	1206531	1207190	660	65	0	65	4.77229e-23	3.25054e-21	down	1207030	-5.87467
chr3L	1245561	1246280	720	71	0	71	2.31729e-17	6.65264e-16	down	1246160	-4.51435
chr3L	1312901	1313930	1030	102	0	102	0.000282192	0.00197834	down	1313340	-1.90953
chr3L	1329541	1330370	830	82	5	69	0.00135927	0.00786962	down	1330210	-1.63007
chr3L	1351891	1352710	820	81	0	81	5.95758e-06	5.54458e-05	down	1352470	-2.59075
chr3L	1424961	1425230	270	26	26	0	6.34938e-18	1.91377e-16	up	1425150	4.7582
chr3L	1488321	1489220	900	89	0	64	3.60621e-10	5.36491e-09	down	1488560	-3.13272
chr3L	1515991	1518110	2120	209	0	90	0.00136512	0.00789033	down	1516280	-1.93466
chr3L	1568231	1569600	1370	136	39	13	1.2241e-09	1.72854e-08	up	1569080	3.43978
chr3L	1647141	1647940	800	79	0	77	0.00144023	0.00827282	down	1647850	-1.84906
chr3L	1735651	1735900	250	24	0	24	0.000986559	0.00599136	down	1735740	-1.65243
chr3L	1757311	1757390	80	7	0	7	8.20169e-10	1.17487e-08	down	1757350	-3.78315
chr3L	1777231	1777600	370	36	0	32	0.000252044	0.00178499	down	1777400	-1.76463
chr3L	1794221	1795830	1610	160	5	90	5.99999e-08	7.14395e-07	down	1795530	-3.27418
chr3L	1798371	1799080	710	70	0	70	4.38246e-08	5.30901e-07	down	1798560	-2.64482
chr3L	1831761	1832160	400	39	0	39	1.7471e-23	1.34866e-21	down	1831890	-5.99636
chr3L	1850521	1850920	400	38	0	38	2.36638e-28	1.40187e-25	down	1850810	-9.71235
chr3L	1856571	1857470	900	89	0	73	1.90068e-05	0.00016673	down	1857080	-2.64143
chr3L	1861511	1862540	1030	102	18	19	3.69812e-05	0.000308066	up	1862370	2.10483
chr3L	1890681	1891650	970	95	0	94	3.62802e-07	3.9694e-06	down	1891450	-2.5235
chr3L	1891711	1892390	680	64	0	64	2.85245e-15	6.82181e-14	down	1892090	-3.96494
chr3L	1913601	1913900	300	29	0	29	9.58572e-20	3.64914e-18	down	1913660	-5.72029
chr3L	1923111	1923190	80	7	0	7	2.49215e-07	2.80619e-06	down	1923130	-2.82055
chr3L	1925921	1926630	710	66	0	66	1.53639e-15	3.7651e-14	down	1926140	-4.5654
chr3L	1926691	1926730	40	2	0	2	1.77014e-08	2.23804e-07	down	1926700	-3.5173
chr3L	1963901	1964680	780	77	0	76	0.000553123	0.00358807	down	1964090	-1.73457
chr3L	2152861	2153210	350	34	0	34	1.97429e-26	4.3544e-24	down	2153040	-7.42354
chr3L	2166781	2167160	380	35	0	35	2.23342e-27	7.75833e-25	down	2166910	-9.42539
chr3L	2171111	2171500	390	38	0	35	2.31728e-05	0.00020074	down	2171440	-2.14418
chr3L	2184951	2185030	80	7	0	7	9.86297e-12	1.69821e-10	down	2185020	-4.71646
chr3L	2243801	2244670	870	85	0	85	7.54484e-13	1.43414e-11	down	2243980	-3.39597
chr3L	2485561	2486220	660	65	0	65	1.31118e-18	4.25675e-17	down	2485810	-4.63191
chr3L	2530971	2532060	1090	105	27	38	1.02216e-06	1.06129e-05	up	2530990	4.1012
chr3L	2553361	2554720	1360	135	35	9	7.5109e-25	8.34912e-23	up	2554520	7.99358
chr3L	2620271	2620390	120	9	0	9	2.66111e-08	3.29849e-07	down	2620380	-3.58654
chr3L	2743861	2744080	220	21	0	21	1.54024e-06	1.55422e-05	down	2743950	-2.62235
chr3L	2795381	2795600	220	19	0	19	1.45695e-05	0.000129356	down	2795410	-2.6042
chr3L	2800471	2800790	320	31	0	28	7.82617e-06	7.1826e-05	down	2800590	-2.39123
chr3L	2893531	2894410	880	83	45	25	0.00013039	0.000988954	up	2893940	2.01403
chr3L	2960731	2961760	1030	102	0	92	0.0010004	0.00606498	down	2961670	-1.63256
chr3L	2980781	2981240	460	44	0	41	0.00178176	0.00991095	down	2980810	-1.95297
chr3L	3054751	3055300	550	54	0	42	0.000522123	0.00340446	down	3054870	-1.7763
chr3L	3076631	3076870	240	23	0	23	1.14543e-07	1.32853e-06	down	3076710	-3.04718
chr3L	3083331	3083480	150	14	0	14	0.00024404	0.00173983	down	3083370	-2.04771
chr3L	3162021	3162230	210	20	0	20	9.7803e-05	0.000759627	down	3162150	-1.98353
chr3L	3221151	3221190	40	3	0	3	1.08517e-10	1.71737e-09	down	3221160	-4.50096
chr3L	3267171	3267550	380	37	0	37	5.06786e-19	1.70917e-17	down	3267360	-5.64456
chr3L	3276951	3277380	430	42	0	41	1.02566e-08	1.32449e-07	down	3277210	-2.67241
chr3L	3288241	3289030	790	78	0	77	2.47216e-09	3.39434e-08	down	3288400	-2.86297
chr3L	3315301	3315660	360	35	0	35	2.45352e-18	7.67831e-17	down	3315480	-4.50092
chr3L	3316511	3316760	250	24	0	24	1.31743e-14	2.96209e-13	down	3316670	-4.71677
chr3L	3376481	3376950	470	46	0	46	8.23821e-05	0.000648922	down	3376700	-1.95112
chr3L	3456901	3457280	380	34	0	34	4.55819e-21	2.14699e-19	down	3457130	-5.50902
chr3L	3466201	3466590	390	38	0	38	0.000175831	0.00129237	down	3466530	-1.91601
chr3L	3593731	3593780	50	4	0	4	2.0692e-09	2.86942e-08	down	3593740	-3.96845
chr3L	3596471	3596640	170	15	0	15	0.000484823	0.00319271	down	3596550	-1.81495
chr3L	3713831	3713850	20	1	0	1	0.0012518	0.00736091	down	3713840	-1.65695
chr3L	3752631	3753250	620	61	0	61	2.95178e-05	0.000251163	down	3752770	-1.98305
chr3L	3766441	3766940	500	49	0	49	7.41417e-15	1.72563e-13	down	3766720	-3.77295
chr3L	3766971	3768530	1560	152	0	146	6.05324e-13	1.15535e-11	down	3767040	-3.49387
chr3L	3805911	3806840	930	89	38	36	4.2149e-10	6.21061e-09	up	3806520	3.26035
chr3L	3904981	3905600	620	61	0	61	5.91243e-11	9.54161e-10	down	3905260	-3.44183
chr3L	3931021	3931260	240	23	0	23	3.07327e-15	7.31216e-14	down	3931130	-5.17404
chr3L	3937671	3938330	660	64	0	60	6.72111e-05	0.00053858	down	3938190	-1.86152
chr3L	3944581	3944630	50	4	0	4	1.86559e-08	2.34804e-07	down	3944610	-3.17293
chr3L	3944691	3944860	170	15	0	15	2.19146e-11	3.69543e-10	down	3944750	-4.25417
chr3L	3956251	3956510	260	25	0	25	0.000290821	0.00203166	down	3956440	-1.8981
chr3L	3963791	3964600	810	80	0	65	8.21703e-13	1.55553e-11	down	3964370	-3.45301
chr3L	4001851	4002250	400	39	0	39	3.87514e-22	2.20676e-20	down	4002120	-5.52249
chr3L	4003101	4003670	570	56	0	53	0.00057521	0.00370736	down	4003180	-1.92311
chr3L	4061921	4062250	330	30	0	30	3.74943e-17	1.05676e-15	down	4062140	-5.40398
chr3L	4107951	4109050	1100	108	0	72	1.9298e-29	2.5492e-26	down	4108130	-10.0598
chr3L	4219181	4219750	570	56	0	56	4.28659e-27	1.26728e-24	down	4219430	-7.90292
chr3L	4239371	4240440	1070	106	3	84	8.28959e-18	2.45594e-16	down	4239450	-4.73471
chr3L	4282531	4284090	1560	155	0	141	0.0015831	0.00896013	down	4283000	-1.74181
chr3L	4313091	4313850	760	75	0	68	0.000624482	0.00399318	down	4313300	-1.71578
chr3L	4321981	4322600	620	61	0	56	0.00128838	0.00754724	down	4322540	-1.80384
chr3L	4400981	4401000	20	1	0	1	0.000414966	0.00279841	down	4400990	-1.77678
chr3L	4410331	4410430	100	8	0	8	0.000246018	0.00175034	down	4410350	-2.21801
chr3L	4426671	4426970	300	29	0	29	2.09282e-22	1.26433e-20	down	4426810	-5.74739
chr3L	4440291	4440370	80	4	0	4	5.63176e-11	9.09922e-10	down	4440360	-4.58843
chr3L	4468931	4469400	470	46	0	37	0.0010167	0.00615019	down	4469110	-1.58257
chr3L	4475091	4475230	140	13	0	13	3.67081e-08	4.49391e-07	down	4475140	-2.90065
chr3L	4484791	4485050	260	24	0	24	1.80748e-19	6.57461e-18	down	4484860	-6.35724
chr3L	4501511	4501570	60	4	0	4	5.33553e-08	6.40218e-07	down	4501540	-3.28159
chr3L	4588001	4588190	190	18	0	18	7.46371e-09	9.77457e-08	down	4588070	-3.49946
chr3L	4690571	4691050	480	47	0	47	1.4936e-23	1.17252e-21	down	4690900	-6.10971
chr3L	4800671	4801440	770	76	0	64	2.92303e-05	0.000248869	down	4801380	-2.15071
chr3L	4805511	4806760	1250	124	0	101	0.00151852	0.00863686	down	4806500	-1.6685
chr3L	4840141	4841040	900	89	0	89	2.36778e-27	7.85757e-25	down	4840710	-8.35969
chr3L	4859461	4859640	180	16	0	16	2.53536e-10	3.85857e-09	down	4859570	-3.88545
chr3L	5083161	5083820	660	62	0	59	0.000304018	0.00211534	down	5083270	-1.73994
chr3L	5096781	5096860	80	7	0	7	1.31762e-13	2.66496e-12	down	5096840	-5.64187
chr3L	5287981	5288380	400	39	0	39	9.83867e-15	2.2338e-13	down	5288020	-4.47815
chr3L	5343231	5343810	580	57	14	37	1.23022e-05	0.000110283	down	5343310	-2.51037
chr3L	5356661	5356830	170	16	0	16	5.60996e-07	6.02398e-06	down	5356800	-2.4082
chr3L	5534301	5534630	330	32	0	32	2.11511e-20	8.82566e-19	down	5534450	-5.06927
chr3L	5537551	5537710	160	15	0	15	1.22923e-19	4.54259e-18	down	5537620	-8.38829
chr3L	5537831	5538020	190	18	0	18	1.87058e-27	7.20995e-25	down	5537930	-9.37249
chr3L	5538151	5538230	80	7	0	7	1.35805e-14	3.04848e-13	down	5538160	-7.79628
chr3L	5664161	5664540	380	34	0	31	0.00104926	0.0063142	down	5664310	-1.79621
chr3L	5679851	5680390	540	53	1	36	0.000517323	0.00337791	down	5680000	-1.74478
chr3L	5746601	5746930	330	32	0	23	0.000848338	0.00524829	down	5746760	-1.5429
chr3L	5770291	5771410	1120	111	6	67	0.000483416	0.00318797	down	5771180	-1.78141
chr3L	5869391	5870470	1080	106	0	102	0.000186605	0.00136109	down	5870200	-1.80561
chr3L	5898911	5899920	1010	92	0	89	0.000107077	0.00082337	down	5899130	-1.86628
chr3L	5935681	5936010	330	32	0	32	6.792e-15	1.58347e-13	down	5935810	-4.74787
chr3L	5964241	5964370	130	11	0	11	1.09737e-05	9.88845e-05	down	5964330	-2.49518
chr3L	5966721	5967460	740	73	0	69	9.96198e-26	1.60955e-23	down	5966990	-7.24398
chr3L	5998451	5998530	80	7	0	7	2.67256e-07	2.98755e-06	down	5998510	-3.02816
chr3L	6011741	6011800	60	3	0	3	4.56899e-09	6.09272e-08	down	6011750	-3.62856
chr3L	6023201	6023510	310	28	0	28	4.58257e-21	2.15118e-19	down	6023390	-8.56831
chr3L	6058971	6059560	590	58	0	58	4.17224e-12	7.45157e-11	down	6059480	-3.44939
chr3L	6070291	6070350	60	5	0	5	1.31148e-07	1.5148e-06	down	6070320	-2.9487
chr3L	6082371	6083340	970	92	0	62	3.14005e-05	0.000265557	down	6082390	-2.66334
chr3L	6096241	6097640	1400	139	0	106	8.23819e-15	1.89519e-13	down	6096680	-3.93256
chr3L	6129561	6129920	360	35	0	35	1.9111e-22	1.16056e-20	down	6129740	-5.61831
chr3L	6234261	6234570	310	30	0	30	4.77568e-19	1.62245e-17	down	6234460	-5.63622
chr3L	6247711	6247760	50	4	0	4	7.1631e-05	0.000570053	down	6247730	-2.14788
chr3L	6257251	6257570	320	30	0	30	6.8642e-23	4.54181e-21	down	6257500	-8.77291
chr3L	6485271	6485530	260	25	0	25	3.47778e-12	6.25145e-11	down	6485440	-3.60695
chr3L	6560501	6560750	250	22	0	22	2.85719e-10	4.30593e-09	down	6560640	-3.87212
chr3L	6560781	6561420	640	62	0	62	1.44659e-21	7.6138e-20	down	6561190	-6.00066
chr3L	6688681	6689600	920	91	0	86	0.000301718	0.00210038	down	6689450	-1.8322
chr3L	6703351	6703910	560	55	0	53	3.08839e-13	6.06975e-12	down	6703740	-3.61473
chr3L	6711131	6711520	390	38	0	38	1.00903e-19	3.80991e-18	down	6711270	-4.83704
chr3L	6763711	6763950	240	23	21	0	1.69573e-09	2.36568e-08	up	6763920	4.01759
chr3L	6764011	6764310	300	29	25	0	1.04336e-06	1.0811e-05	up	6764250	2.55694
chr3L	6845621	6846360	740	73	0	51	0.00013435	0.00101456	down	6846280	-1.89627
chr3L	6925851	6926260	410	40	0	40	6.76875e-14	1.41007e-12	down	6926150	-3.62939
chr3L	7012261	7012740	480	46	0	46	1.16244e-25	1.83547e-23	down	7012410	-7.02537
chr3L	7013191	7013210	20	1	0	1	0.000923479	0.00565275	down	7013200	-1.68915
chr3L	7013451	7014180	730	71	4	22	0.000488244	0.00321068	down	7013600	-1.83026
chr3L	7058041	7059160	1120	111	4	64	0.000632874	0.00404126	down	7058600	-1.77582
chr3L	7082121	7082500	380	35	0	35	5.05439e-11	8.21413e-10	down	7082400	-3.61888
chr3L	7133781	7134540	760	73	0	64	2.74056e-15	6.56552e-14	down	7134240	-3.87381
chr3L	7143321	7143660	340	33	0	33	7.13705e-24	6.04691e-22	down	7143490	-6.13543
chr3L	7157871	7158210	340	33	0	26	0.000707184	0.00445234	down	7158010	-1.75291
chr3L	7238111	7238860	750	74	0	40	0.00085238	0.0052686	down	7238250	-1.72623
chr3L	7244911	7245040	130	12	0	12	2.99424e-05	0.000254515	down	7244930	-2.46008
chr3L	7313471	7313500	30	2	0	2	0.000968602	0.00589519	down	7313480	-1.68347
chr3L	7334941	7335580	640	63	0	63	2.26083e-11	3.79857e-10	down	7335390	-3.11583
chr3L	7345101	7345480	380	36	0	36	1.56124e-19	5.72387e-18	down	7345390	-5.69208
chr3L	7356311	7357140	830	82	0	60	6.08707e-06	5.65752e-05	down	7356410	-2.12696
chr3L	7408321	7408520	200	17	0	17	2.60758e-07	2.92196e-06	down	7408510	-3.09174
chr3L	7432311	7432610	300	29	0	29	1.57038e-22	9.74125e-21	down	7432570	-6.73106
chr3L	7528031	7529210	1180	117	2	85	0.00125345	0.00736595	down	7528140	-1.63565
chr3L	7640061	7640840	780	77	13	52	9.61925e-20	3.6519e-18	down	7640590	-4.97789
chr3L	7641241	7641980	740	72	0	50	0.000738351	0.00463806	down	7641820	-1.83982
chr3L	7654251	7654990	740	73	0	39	0.000283485	0.0019844	down	7654980	-2.15255
chr3L	7718081	7719560	1480	147	0	131	3.04051e-07	3.37961e-06	down	7718500	-2.40757
chr3L	7726211	7726950	740	73	0	52	0.000284559	0.00199091	down	7726820	-1.64625
chr3L	7759361	7759390	30	2	0	2	2.63133e-10	3.98716e-09	down	7759380	-4.04751
chr3L	7811671	7811940	270	25	0	25	3.97693e-16	1.02332e-14	down	7811820	-4.43236
chr3L	7813471	7813740	270	26	0	26	6.47362e-21	2.96868e-19	down	7813650	-5.13785
chr3L	7815911	7815990	80	7	0	7	4.39077e-07	4.75895e-06	down	7815970	-2.76581
chr3L	7836951	7837700	750	74	0	53	0.00039387	0.00266967	down	7837560	-1.97287
chr3L	7868211	7868280	70	6	0	6	0.000484256	0.00319162	down	7868240	-1.88446
chr3L	7868691	7869130	440	43	0	43	1.37983e-17	4.04489e-16	down	7868780	-6.17599
chr3L	7941671	7941850	180	17	0	17	0.000115765	0.000885279	down	7941730	-2.12077
chr3L	7970321	7970930	610	60	12	21	0.000163313	0.00121026	up	7970530	1.8929
chr3L	8065641	8065850	210	20	0	15	5.60888e-05	0.000454699	down	8065770	-2.27554
chr3L	8065911	8066340	430	42	0	39	6.37414e-05	0.00051255	down	8065920	-2.54999
chr3L	8071731	8072090	360	35	0	35	4.7899e-17	1.33378e-15	down	8071940	-4.26094
chr3L	8099511	8099870	360	33	0	31	1.29661e-05	0.000115935	down	8099700	-2.5236
chr3L	8140271	8140590	320	31	0	31	2.88936e-08	3.57186e-07	down	8140460	-2.4892
chr3L	8159721	8160600	880	87	0	77	0.000741649	0.00465457	down	8160500	-1.72423
chr3L	8177961	8178890	930	92	0	85	0.000573716	0.00370092	down	8178640	-1.77012
chr3L	8210871	8210940	70	6	0	6	1.72737e-05	0.000152199	down	8210930	-2.48634
chr3L	8238431	8238460	30	2	2	0	9.08434e-05	0.000711137	up	8238450	2.18752
chr3L	8238631	8238740	110	10	10	0	3.84709e-07	4.19258e-06	up	8238650	2.95474
chr3L	8253821	8253850	30	2	0	2	1.09987e-07	1.27996e-06	down	8253830	-3.19034
chr3L	8303711	8304380	670	66	0	60	3.34412e-05	0.000281105	down	8304250	-2.06493
chr3L	8329001	8329490	490	46	0	46	2.49476e-27	8.06157e-25	down	8329120	-8.14924
chr3L	8394851	8396550	1700	167	0	101	1.56224e-21	8.13009e-20	down	8394980	-5.64251
chr3L	8441721	8443060	1340	133	0	84	0.000579691	0.0037308	down	8442960	-1.77713
chr3L	8576361	8577070	710	67	0	30	0.00106742	0.00640958	down	8576420	-1.65341
chr3L	8623581	8624320	740	69	0	69	5.68559e-06	5.3021e-05	down	8624250	-2.99342
chr3L	8627731	8628460	730	72	0	72	2.00937e-24	1.96621e-22	down	8628110	-6.92091
chr3L	8633781	8634410	630	62	0	60	0.00161794	0.00912761	down	8633920	-1.57496
chr3L	8651641	8652550	910	86	10	49	4.86686e-08	5.87022e-07	up	8651990	3.1626
chr3L	8748621	8749530	910	90	0	83	0.00159987	0.00904402	down	8748730	-1.58838
chr3L	8787201	8787700	500	49	0	49	4.92546e-25	6.18345e-23	down	8787490	-6.6817
chr3L	8798631	8799080	450	44	0	44	2.09938e-26	4.55796e-24	down	8798740	-7.52304
chr3L	8807271	8807430	160	15	0	15	8.76586e-12	1.51872e-10	down	8807400	-4.35268
chr3L	8912011	8912850	840	81	1	68	4.45705e-05	0.000367324	down	8912140	-1.97972
chr3L	8923811	8923880	70	6	0	6	7.03711e-05	0.00056099	down	8923850	-2.10736
chr3L	8931901	8932410	510	50	0	50	0.000220088	0.00158534	down	8932090	-1.87676
chr3L	8956381	8957090	710	70	0	70	0.000575857	0.00370957	down	8956540	-1.81233
chr3L	8968201	8968960	760	74	0	54	0.000819477	0.00509697	down	8968320	-1.82357
chr3L	9050321	9051070	750	74	0	49	1.69775e-06	1.70204e-05	down	9050510	-2.26114
chr3L	9054121	9055590	1470	146	0	123	0.00147699	0.00845605	down	9055500	-1.71109
chr3L	9063021	9063110	90	8	0	8	0.00163513	0.00920215	down	9063080	-1.68679
chr3L	9064171	9064660	490	48	0	48	1.35616e-20	5.85214e-19	down	9064500	-5.85695
chr3L	9066751	9067110	360	35	0	32	0.000285879	0.00199914	down	9066920	-2.00684
chr3L	9094951	9095150	200	19	0	19	1.6329e-13	3.27879e-12	down	9095020	-4.27227
chr3L	9136741	9138150	1410	137	0	107	0.00113971	0.00678796	down	9137520	-2.01144
chr3L	9196381	9197070	690	68	0	67	0.000776039	0.00484632	down	9196440	-1.86492
chr3L	9203001	9203420	420	40	0	40	1.68798e-23	1.31031e-21	down	9203220	-6.03487
chr3L	9211231	9211720	490	48	0	48	2.61039e-22	1.53043e-20	down	9211570	-5.68784
chr3L	9306881	9306970	90	8	0	8	4.69562e-06	4.42343e-05	down	9306920	-2.46183
chr3L	9356141	9356520	380	37	0	37	4.64762e-05	0.00038173	down	9356280	-1.9962
chr3L	9364011	9364630	620	59	0	53	0.00136896	0.00790926	down	9364250	-1.56061
chr3L	9370791	9371590	800	79	0	79	5.74207e-07	6.16108e-06	down	9371550	-3.11494
chr3L	9372231	9372870	640	63	0	30	0.00130945	0.0076509	down	9372670	-1.75457
chr3L	9385021	9385530	510	43	0	43	0.000367624	0.00251014	down	9385190	-2.04181
chr3L	9385651	9386150	500	45	0	45	3.29725e-18	1.01361e-16	down	9385920	-4.41432
chr3L	9387151	9387190	40	2	0	2	1.29519e-07	1.49723e-06	down	9387160	-3.17693
chr3L	9441931	9443090	1160	115	0	115	2.33768e-15	5.61974e-14	down	9442870	-4.15812
chr3L	9497491	9497830	340	33	0	33	2.32067e-21	1.14754e-19	down	9497760	-5.57598
chr3L	9545291	9545410	120	11	0	11	6.02328e-14	1.26425e-12	down	9545370	-4.58711
chr3L	9571611	9571880	270	26	0	26	7.31058e-25	8.19198e-23	down	9571830	-7.07976
chr3L	9571981	9572160	180	17	0	17	7.0564e-18	2.10857e-16	down	9572070	-5.46497
chr3L	9726561	9727120	560	55	0	52	5.22865e-06	4.9023e-05	down	9726680	-2.11022
chr3L	9762041	9762530	490	48	0	48	6.02897e-15	1.41269e-13	down	9762280	-3.76703
chr3L	9824361	9824690	330	32	19	10	2.46328e-20	1.01867e-18	up	9824470	8.68242
chr3L	9864041	9864990	950	94	40	7	1.15698e-06	1.18907e-05	up	9864320	2.76045
chr3L	10199721	10200020	300	29	0	29	1.59482e-06	1.60696e-05	down	10200000	-3.19034
chr3L	10208851	10208960	110	9	0	9	2.64233e-09	3.61369e-08	down	10208860	-4.00824
chr3L	10246241	10246900	660	63	0	41	8.45429e-05	0.000663686	down	10246840	-2.39444
chr3L	10268551	10268780	230	22	0	22	0.00165091	0.00927594	down	10268650	-1.81424
chr3L	10284751	10285300	550	54	8	28	0.000430056	0.00288121	down	10285270	-1.73003
chr3L	10285651	10285870	220	21	0	18	0.00130856	0.0076509	down	10285670	-1.96018
chr3L	10427091	10428110	1020	101	0	64	0.000866334	0.00534772	down	10428100	-2.41446
chr3L	10462751	10463670	920	91	0	71	5.88444e-20	2.29032e-18	down	10463500	-5.69866
chr3L	10485581	10485910	330	32	0	29	3.47113e-06	3.3263e-05	down	10485880	-2.46294
chr3L	10644751	10645050	300	29	0	29	4.45739e-22	2.5177e-20	down	10644920	-5.64925
chr3L	10660741	10661770	1030	101	52	6	4.296e-18	1.30619e-16	up	10661260	4.93739
chr3L	10665911	10666360	450	43	21	6	0.000324224	0.00224245	up	10666140	2.00519
chr3L	10683061	10684090	1030	102	0	91	2.64553e-14	5.76169e-13	down	10683840	-3.74263
chr3L	10702601	10702660	60	5	0	5	3.45462e-05	0.000289168	down	10702640	-2.28881
chr3L	10856181	10856390	210	16	15	0	0.000356044	0.00243946	up	10856190	2.40837
chr3L	10878721	10879410	690	68	0	68	0.000581707	0.00374054	down	10879370	-1.93961
chr3L	10885721	10886350	630	62	9	33	6.21868e-05	0.000500629	up	10886190	2.15381
chr3L	10892951	10893430	480	47	0	47	3.67845e-19	1.26203e-17	down	10893240	-4.88269
chr3L	11036191	11036330	140	13	0	13	1.97831e-18	6.29031e-17	down	11036290	-8.22012
chr3L	11041031	11041690	660	65	0	65	0.000445758	0.00297922	down	11041640	-1.84196
chr3L	11041761	11041780	20	1	0	1	0.00133674	0.00777482	down	11041770	-1.64791
chr3L	11045331	11045390	60	4	0	4	1.91787e-05	0.000168132	down	11045380	-2.46298
chr3L	11045421	11045470	50	4	0	4	0.000306578	0.00213208	down	11045430	-2.05841
chr3L	11045541	11045600	60	5	0	5	0.00111517	0.00666465	down	11045550	-1.73536
chr3L	11047641	11048460	820	81	0	81	2.4034e-06	2.35344e-05	down	11047830	-2.30324
chr3L	11096151	11097080	930	92	0	65	5.0412e-07	5.44566e-06	down	11096300	-2.33792
chr3L	11109431	11109920	490	48	0	44	1.1467e-10	1.80856e-09	down	11109470	-3.63825
chr3L	11122801	11124530	1730	170	0	143	6.77948e-17	1.86168e-15	down	11124230	-4.31415
chr3L	11135071	11135290	220	17	0	17	0.000310113	0.00215559	down	11135280	-2.26468
chr3L	11135611	11135750	140	13	0	13	2.58275e-09	3.53918e-08	down	11135650	-3.25339
chr3L	11135791	11136190	400	39	2	34	0.000366701	0.00250588	down	11136090	-1.6956
chr3L	11197651	11198090	440	42	30	1	8.25275e-05	0.0006497	up	11197980	1.92348
chr3L	11523151	11523860	710	68	0	68	3.46721e-25	4.67737e-23	down	11523320	-6.67155
chr3L	11609131	11609980	850	83	0	83	0.000128166	0.000974216	down	11609920	-2.08335
chr3L	11615371	11615450	80	7	7	0	1.19208e-13	2.41809e-12	up	11615410	7.78896
chr3L	11623221	11624100	880	87	0	67	1.31336e-10	2.06205e-09	down	11623880	-3.2994
chr3L	11625541	11626710	1170	116	0	100	3.33525e-07	3.68097e-06	down	11626150	-2.42607
chr3L	11642081	11642150	70	4	0	4	1.76635e-11	2.99309e-10	down	11642130	-4.65255
chr3L	11648261	11648980	720	71	0	65	5.34206e-06	5.00188e-05	down	11648530	-2.54069
chr3L	11804421	11804510	90	8	0	8	2.19802e-07	2.48709e-06	down	11804440	-2.94469
chr3L	11821761	11823130	1370	133	1	37	1.18725e-20	5.19673e-19	down	11822710	-6.57866
chr3L	11876071	11876460	390	38	0	36	0.000581742	0.00374054	down	11876330	-1.65547
chr3L	11918231	11918680	450	44	0	44	9.85202e-27	2.44696e-24	down	11918320	-7.69441
chr3L	12008021	12008250	230	22	0	22	1.90982e-21	9.68502e-20	down	12008130	-5.18991
chr3L	12066561	12067110	550	54	0	41	2.46978e-07	2.78326e-06	down	12066950	-2.35341
chr3L	12067171	12067230	60	5	0	5	0.000159276	0.0011835	down	12067180	-2.1375
chr3L	12187521	12187570	50	4	0	4	1.4097e-06	1.43185e-05	down	12187560	-2.7192
chr3L	12228571	12228870	300	29	0	29	1.07925e-05	9.74412e-05	down	12228730	-2.01557
chr3L	12271061	12271570	510	50	0	16	0.00157085	0.00889805	down	12271530	-1.83076
chr3L	12336221	12336900	680	67	1	61	0.00133988	0.00778979	down	12336830	-1.73982
chr3L	12398991	12399800	810	80	0	79	0.000180236	0.00132018	down	12399660	-2.01954
chr3L	12490091	12490480	390	38	0	35	0.000154688	0.00115125	down	12490210	-1.74695
chr3L	12491231	12491550	320	31	0	31	3.5876e-14	7.69285e-13	down	12491490	-4.6782
chr3L	12523781	12524570	790	75	0	51	0.000440786	0.00294883	down	12524330	-1.77372
chr3L	12572241	12572830	590	58	0	51	1.71578e-06	1.71824e-05	down	12572800	-2.46308
chr3L	12633161	12633550	390	38	0	38	5.37336e-24	4.7255e-22	down	12633250	-6.19875
chr3L	12646211	12646510	300	29	0	29	4.44498e-25	5.77224e-23	down	12646310	-6.76632
chr3L	12652831	12653380	550	54	0	44	0.00136284	0.00788369	down	12653150	-1.5413
chr3L	12668271	12668290	20	1	0	1	0.000213417	0.00154289	down	12668280	-1.89857
chr3L	12727071	12727320	250	23	0	22	1.4726e-09	2.06476e-08	down	12727110	-3.28274
chr3L	12734361	12735150	790	78	8	34	7.38191e-07	7.77058e-06	down	12734570	-2.27841
chr3L	12741561	12742020	460	45	0	35	0.00127856	0.00749347	down	12741960	-1.65878
chr3L	12834051	12834690	640	63	0	50	2.75751e-06	2.67941e-05	down	12834180	-2.14869
chr3L	12853301	12853370	70	6	0	6	4.32242e-08	5.24542e-07	down	12853340	-3.00758
chr3L	12853401	12853810	410	40	3	32	5.67848e-10	8.24477e-09	down	12853510	-2.81515
chr3L	12857311	12858440	1130	110	39	16	1.05563e-06	1.09152e-05	up	12857700	2.42803
chr3L	12861241	12862040	800	79	0	79	3.22987e-10	4.83611e-09	down	12861960	-2.95425
chr3L	12902711	12902960	250	24	0	24	0.000401213	0.00271812	down	12902890	-1.9137
chr3L	12924271	12924370	100	9	0	9	1.18093e-21	6.33551e-20	down	12924320	-8.57641
chr3L	13004981	13005310	330	29	0	29	6.17926e-13	1.17779e-11	down	13005190	-3.89508
chr3L	13017511	13018460	950	94	0	74	5.07024e-10	7.40031e-09	down	13017800	-3.31831
chr3L	13301661	13302270	610	60	0	60	1.4097e-25	2.1291e-23	down	13302030	-7.17129
chr3L	13450091	13451070	980	97	0	89	3.45197e-23	2.47243e-21	down	13450610	-6.80152
chr3L	13454801	13455010	210	20	0	20	1.80052e-10	2.78289e-09	down	13454930	-3.40977
chr3L	13544801	13545030	230	22	0	22	2.49843e-07	2.81099e-06	down	13544890	-2.97061
chr3L	13567401	13567470	70	6	0	6	2.78568e-06	2.70489e-05	down	13567420	-2.63839
chr3L	13585521	13585650	130	11	0	11	4.06752e-05	0.000337422	down	13585530	-2.4643
chr3L	13643031	13643190	160	12	0	12	3.04274e-07	3.37961e-06	down	13643170	-3.23886
chr3L	13688231	13688260	30	2	0	2	1.16836e-06	1.19899e-05	down	13688240	-2.6784
chr3L	13688451	13688530	80	7	0	7	7.02137e-09	9.21265e-08	down	13688520	-3.64177
chr3L	13763441	13764530	1090	108	0	104	0.000413947	0.00279485	down	13764400	-1.81171
chr3L	13845111	13845990	880	86	0	81	0.00055775	0.00360966	down	13845810	-1.65739
chr3L	13859901	13860420	520	51	0	51	1.74881e-16	4.64623e-15	down	13860140	-4.22948
chr3L	13877061	13877290	230	22	0	22	2.51293e-11	4.21196e-10	down	13877180	-3.66089
chr3L	13900571	13901030	460	45	0	45	3.27469e-20	1.33046e-18	down	13900830	-5.03256
chr3L	13905811	13906130	320	31	0	31	0.000139732	0.00105064	down	13905980	-1.81457
chr3L	13988831	13988880	50	4	0	4	1.2698e-06	1.29639e-05	down	13988850	-2.76324
chr3L	13996961	13997490	530	52	0	50	0.00137204	0.00792371	down	13997070	-1.79701
chr3L	14006501	14007140	640	63	0	63	4.56005e-07	4.93473e-06	down	14007120	-2.69843
chr3L	14049691	14050500	810	80	45	2	3.91769e-16	1.00995e-14	up	14050170	8.22522
chr3L	14111251	14112210	960	93	0	51	0.000214645	0.00154935	down	14111260	-2.62278
chr3L	14122161	14122340	180	17	0	17	4.93136e-05	0.000403304	down	14122280	-1.97891
chr3L	14178931	14179160	230	22	0	22	9.90949e-08	1.15708e-06	down	14179000	-2.51293
chr3L	14189411	14191350	1940	192	1	161	4.10283e-09	5.50279e-08	down	14189830	-3.22162
chr3L	14211801	14212970	1170	116	6	102	2.31892e-09	3.1934e-08	down	14212740	-3.29965
chr3L	14220811	14221270	460	45	0	37	5.37287e-05	0.000436329	down	14220830	-2.40504
chr3L	14235781	14236220	440	43	0	43	2.85443e-24	2.6619e-22	down	14236030	-6.44497
chr3L	14239871	14240210	340	33	0	33	1.79566e-24	1.78219e-22	down	14240090	-6.48153
chr3L	14266831	14266900	70	6	0	6	4.22674e-05	0.000350003	down	14266840	-2.41283
chr3L	14397091	14397400	310	29	0	29	2.99229e-14	6.46976e-13	down	14397170	-3.71398
chr3L	14445641	14446160	520	51	0	45	0.000169308	0.00125002	down	14446070	-1.86168
chr3L	14563521	14563720	200	17	0	16	5.61497e-05	0.000454927	down	14563630	-2.49141
chr3L	14599441	14599980	540	53	31	0	0.000733996	0.00461487	up	14599850	1.71002
chr3L	14603251	14603650	400	38	0	38	7.18674e-25	8.11987e-23	down	14603390	-6.64772
chr3L	14605411	14605750	340	32	0	32	1.41838e-19	5.2277e-18	down	14605560	-8.38443
chr3L	14607341	14607400	60	4	0	4	9.63591e-05	0.00074925	down	14607390	-2.23571
chr3L	14607501	14608170	670	63	0	63	2.37508e-27	7.85757e-25	down	14607920	-8.3945
chr3L	14631761	14632900	1140	113	30	40	1.46436e-06	1.48412e-05	up	14632410	2.51843
chr3L	14991911	14992380	470	46	0	44	8.25499e-09	1.07299e-07	down	14991980	-2.8748
chr3L	14999391	15000140	750	74	0	74	4.94698e-30	1.14564e-26	down	14999730	-11.3881
chr3L	15013611	15014990	1380	134	0	90	0.000752732	0.00471986	down	15014790	-1.85902
chr3L	15039041	15039850	810	80	0	79	0.000653672	0.00414928	down	15039050	-2.21035
chr3L	15093731	15093960	230	21	0	21	0.0015202	0.00864289	down	15093770	-2.06492
chr3L	15094321	15095410	1090	108	0	95	0.00042823	0.00287254	down	15095210	-1.78075
chr3L	15097891	15098480	590	58	0	57	5.59047e-08	6.6735e-07	down	15097950	-2.5058
chr3L	15137281	15137640	360	35	16	5	4.57833e-08	5.53182e-07	up	15137330	2.53586
chr3L	15158311	15159320	1010	100	48	0	6.25198e-09	8.25773e-08	up	15158650	2.78782
chr3L	15264191	15264630	440	41	0	36	2.30114e-05	0.000199466	down	15264430	-2.01389
chr3L	15267841	15268680	840	83	24	42	1.54934e-07	1.78065e-06	down	15268510	-2.38478
chr3L	15368921	15369230	310	30	0	30	1.78478e-10	2.76163e-09	down	15369000	-3.24967
chr3L	15498561	15499330	770	76	0	69	0.00165233	0.00928019	down	15499210	-1.65862
chr3L	15500631	15501360	730	72	0	67	0.000130857	0.000991414	down	15501070	-1.8184
chr3L	15515581	15516070	490	48	12	4	0.000790962	0.00493065	up	15516060	2.50129
chr3L	15516521	15516930	410	40	0	40	4.39026e-18	1.33194e-16	down	15516720	-4.46239
chr3L	15553881	15554790	910	90	0	87	6.311e-06	5.84999e-05	down	15554720	-2.19087
chr3L	15587841	15589370	1530	152	1	70	2.14076e-14	4.71408e-13	down	15588630	-4.7873
chr3L	15619451	15620170	720	71	0	36	0.00136356	0.00788458	down	15619460	-2.18206
chr3L	15642031	15642260	230	22	0	22	2.01394e-07	2.28999e-06	down	15642190	-2.74962
chr3L	15647021	15647330	310	30	0	30	3.24503e-14	6.99065e-13	down	15647120	-4.41036
chr3L	15808381	15808920	540	53	0	53	2.06106e-13	4.11472e-12	down	15808850	-3.48478
chr3L	15809021	15809190	170	16	0	16	3.70469e-10	5.49965e-09	down	15809120	-3.11374
chr3L	15809231	15809250	20	1	0	1	1.22817e-06	1.25481e-05	down	15809240	-2.67391
chr3L	15809751	15810140	390	38	0	38	4.09643e-22	2.32326e-20	down	15810040	-5.49816
chr3L	15835001	15835600	600	59	0	56	0.0001134	0.00086767	down	15835580	-2.19895
chr3L	15837011	15837970	960	95	0	93	1.52153e-06	1.53757e-05	down	15837790	-2.39954
chr3L	15850701	15850740	40	3	0	3	0.000272799	0.00192023	down	15850730	-1.92504
chr3L	15853421	15853700	280	27	0	27	2.22572e-09	3.07419e-08	down	15853550	-3.43387
chr3L	15859851	15860320	470	45	0	45	1.21314e-21	6.48328e-20	down	15860170	-5.38857
chr3L	15924691	15925720	1030	102	0	64	0.00134073	0.00779147	down	15925530	-1.61769
chr3L	16050151	16052830	2680	265	0	92	0.000421356	0.0028366	down	16050350	-2.38559
chr3L	16222721	16222810	90	8	0	8	0.000428348	0.00287254	down	16222740	-2.03285
chr3L	16254761	16255330	570	56	0	55	0.000138994	0.00104566	down	16254840	-1.89733
chr3L	16291801	16292090	290	28	0	28	5.10075e-28	2.53125e-25	down	16291880	-9.57026
chr3L	16292291	16292310	20	1	0	1	7.66062e-07	8.0396e-06	down	16292300	-2.71003
chr3L	16334881	16335260	380	36	0	36	1.34441e-23	1.06746e-21	down	16335070	-6.07619
chr3L	16379001	16379020	20	1	0	1	0.000968602	0.00589519	down	16379010	-1.68347
chr3L	16381131	16382100	970	96	0	42	0.000318457	0.00220696	down	16381190	-2.1185
chr3L	16406921	16407020	100	9	0	9	1.5129e-06	1.52997e-05	down	16406980	-2.48561
chr3L	16469951	16470570	620	61	0	61	2.37547e-29	2.7506e-26	down	16470150	-10.5849
chr3L	16493711	16494000	290	28	0	28	7.93973e-25	8.68682e-23	down	16493960	-6.55466
chr3L	16494201	16494350	150	14	0	14	1.97776e-19	7.15651e-18	down	16494280	-5.01395
chr3L	16494651	16494760	110	10	0	10	0.00127793	0.00749347	down	16494660	-1.93322
chr3L	16494911	16495590	680	67	0	67	0.000163723	0.00121265	down	16495200	-1.76664
chr3L	16496441	16496480	40	3	0	3	1.74902e-09	2.43513e-08	down	16496470	-3.95757
chr3L	16515651	16515670	20	1	0	1	6.70639e-05	0.000537711	down	16515660	-2.0726
chr3L	16563111	16563940	830	82	0	82	0.000372901	0.00254117	down	16563230	-1.8084
chr3L	16579961	16580430	470	46	0	41	0.000478911	0.00316427	down	16580000	-2.00701
chr3L	16581041	16581840	800	78	10	52	6.05508e-05	0.000488024	down	16581310	-2.04405
chr3L	16610091	16611010	920	91	0	78	3.5977e-05	0.00030006	down	16610830	-1.95316
chr3L	16659931	16662530	2600	257	81	53	4.39205e-05	0.000362181	up	16660040	2.17359
chr3L	16711261	16712900	1640	163	0	88	9.1925e-05	0.000717986	down	16712440	-2.0527
chr3L	16741521	16741940	420	40	0	38	1.00634e-08	1.30196e-07	down	16741800	-2.5886
chr3L	16742011	16742420	410	40	0	40	4.89345e-10	7.14978e-09	down	16742060	-3.22636
chr3L	16786581	16787430	850	84	27	0	5.39987e-05	0.00043801	up	16787250	2.26856
chr3L	16875561	16875920	360	35	0	35	6.67731e-25	7.79674e-23	down	16875610	-6.60073
chr3L	16888301	16888540	240	23	0	23	0.00109181	0.00653912	down	16888500	-1.75342
chr3L	16913271	16913570	300	29	0	29	3.2093e-15	7.60976e-14	down	16913420	-4.51197
chr3L	16930351	16931040	690	68	0	68	1.31972e-07	1.52305e-06	down	16930450	-2.44484
chr3L	16955051	16956510	1460	144	7	84	2.76159e-05	0.000236283	down	16956250	-2.15526
chr3L	17027431	17027680	250	24	0	24	0.000385592	0.00262123	down	17027570	-1.70118
chr3L	17379511	17379840	330	32	0	32	2.9463e-20	1.20408e-18	down	17379740	-4.97324
chr3L	17407391	17407590	200	19	0	19	1.52327e-20	6.51257e-19	down	17407460	-5.78001
chr3L	17465481	17466420	940	93	1	75	0.000608806	0.00390012	down	17465550	-2.05815
chr3L	17534121	17534610	490	38	0	35	0.000760813	0.00476194	down	17534410	-2.10897
chr3L	17547961	17548040	80	7	0	7	7.71983e-05	0.000611906	down	17548000	-2.18006
chr3L	17562991	17563130	140	13	0	13	2.8159e-12	5.08802e-11	down	17563060	-4.8129
chr3L	17563161	17563330	170	15	0	15	8.32015e-14	1.72037e-12	down	17563260	-4.12275
chr3L	17595491	17595630	140	13	0	13	3.75228e-09	5.05213e-08	down	17595500	-4.00846
chr3L	17689411	17690130	720	71	0	51	2.02847e-07	2.30462e-06	down	17689530	-2.65604
chr3L	17700941	17701020	80	7	0	7	0.000142413	0.00106791	down	17700970	-2.05392
chr3L	17739641	17740050	410	40	0	40	8.06997e-19	2.68259e-17	down	17739900	-4.55811
chr3L	17804381	17805150	770	73	0	73	4.51021e-09	6.0259e-08	down	17804910	-2.70372
chr3L	17806101	17806820	720	71	0	60	0.000183267	0.00133885	down	17806220	-2.10994
chr3L	17814401	17814600	200	19	0	19	1.05096e-13	2.14121e-12	down	17814500	-3.71236
chr3L	17841011	17841540	530	50	0	42	4.29603e-05	0.000355317	down	17841090	-1.8686
chr3L	17843061	17843850	790	78	0	76	0.000978945	0.00595032	down	17843720	-1.59114
chr3L	17856261	17856950	690	68	0	54	0.00106548	0.00640455	down	17856350	-1.78331
chr3L	17860531	17860950	420	41	0	41	0.000353908	0.00242722	down	17860600	-1.68901
chr3L	17878711	17879090	380	36	0	36	4.61762e-20	1.84905e-18	down	17878810	-5.396
chr3L	17898601	17898960	360	35	0	35	8.25906e-24	6.95002e-22	down	17898820	-6.31672
chr3L	17940881	17941200	320	31	0	14	0.000586238	0.00376596	down	17940920	-2.26169
chr3L	18032481	18033320	840	83	0	82	1.5815e-05	0.000139878	down	18032650	-2.41979
chr3L	18079051	18079910	860	84	0	59	0.0009676	0.00589426	down	18079680	-1.64279
chr3L	18083351	18084360	1010	98	1	58	1.60764e-11	2.73417e-10	down	18083540	-3.11875
chr3L	18087821	18088580	760	74	0	61	0.00118582	0.00702643	down	18088470	-1.61506
chr3L	18112691	18113190	500	49	19	15	1.72503e-06	1.72565e-05	up	18112770	2.35809
chr3L	18127281	18127470	190	18	0	18	1.26671e-10	1.99105e-09	down	18127320	-4.62813
chr3L	18154171	18154490	320	29	0	29	1.36129e-12	2.52539e-11	down	18154270	-3.54521
chr3L	18167031	18167500	470	46	0	46	7.99159e-15	1.84457e-13	down	18167450	-4.12372
chr3L	18235431	18235790	360	35	0	35	1.31566e-09	1.85407e-08	down	18235490	-2.92453
chr3L	18625541	18626270	730	72	41	2	1.93877e-23	1.47209e-21	up	18625840	7.07958
chr3L	18675681	18675760	80	7	0	7	3.82612e-07	4.17299e-06	down	18675690	-2.89444
chr3L	18681541	18682510	970	96	0	94	0.000962235	0.00586672	down	18681870	-1.83713
chr3L	18683721	18684710	990	98	0	80	0.001232	0.007266	down	18684310	-1.75331
chr3L	18743451	18744520	1070	106	8	68	1.68771e-06	1.69319e-05	up	18743740	2.31908
chr3L	18791231	18791500	270	25	0	25	0.000135472	0.00102248	down	18791290	-2.04053
chr3L	18792811	18793160	350	34	0	24	0.000748299	0.00469418	down	18792940	-1.68497
chr3L	18841181	18841710	530	50	0	46	8.13458e-09	1.05833e-07	down	18841520	-2.6328
chr3L	18846281	18847190	910	90	0	60	2.7931e-07	3.11728e-06	down	18847070	-3.34567
chr3L	18848291	18849090	800	79	0	60	1.71424e-15	4.18619e-14	down	18848350	-4.41224
chr3L	18865281	18866460	1180	117	0	88	6.80596e-24	5.83759e-22	down	18865860	-7.10008
chr3L	18869971	18870460	490	48	0	46	1.09347e-07	1.27357e-06	down	18870100	-2.71734
chr3L	18891821	18892120	300	29	0	29	5.89995e-10	8.55739e-09	down	18892000	-3.51395
chr3L	18892161	18892290	130	12	0	12	1.94701e-17	5.63619e-16	down	18892190	-8.13584
chr3L	18895171	18895190	20	1	0	1	5.04606e-07	5.44566e-06	down	18895180	-2.73945
chr3L	18904711	18905630	920	91	0	27	0.000993636	0.00602907	down	18905230	-1.80328
chr3L	18926751	18927100	350	34	0	21	0.000575248	0.00370736	down	18926910	-1.66411
chr3L	18947081	18947430	350	34	0	34	2.47617e-21	1.21149e-19	down	18947190	-6.58807
chr3L	18949091	18949520	430	42	0	42	1.32562e-24	1.35437e-22	down	18949390	-8.98568
chr3L	18957101	18957390	290	28	0	28	8.10185e-20	3.10125e-18	down	18957160	-5.32061
chr3L	18968391	18968960	570	54	0	52	3.47726e-19	1.19675e-17	down	18968750	-4.79122
chr3L	19008981	19009080	100	9	0	9	5.3207e-13	1.01834e-11	down	19009050	-4.19901
chr3L	19009241	19009330	90	8	0	8	6.41901e-07	6.82419e-06	down	19009290	-2.96906
chr3L	19075091	19075560	470	46	0	41	0.000211612	0.00153392	down	19075280	-1.77153
chr3L	19152571	19152880	310	27	0	27	3.46798e-05	0.000290112	down	19152770	-1.96289
chr3L	19254811	19255650	840	83	0	68	0.000174932	0.00128675	down	19255070	-1.9226
chr3L	19260341	19261670	1330	132	0	43	0.000451506	0.00300939	down	19261080	-1.75816
chr3L	19268941	19269160	220	21	0	21	3.51797e-16	9.15396e-15	down	19269020	-4.39952
chr3L	19291831	19292470	640	63	0	52	3.33895e-05	0.00028084	down	19292090	-1.96148
chr3L	19328151	19328420	270	26	0	26	0.000377379	0.00256917	down	19328260	-1.68161
chr3L	19349561	19350200	640	58	0	58	1.27377e-25	1.96656e-23	down	19349940	-7.25355
chr3L	19457091	19457270	180	17	0	17	4.26166e-16	1.09456e-14	down	19457190	-4.8743
chr3L	19483011	19483760	750	70	0	70	1.55051e-22	9.66113e-21	down	19483120	-5.74253
chr3L	19483821	19483960	140	11	0	11	9.98841e-12	1.71769e-10	down	19483940	-4.73921
chr3L	19483991	19484010	20	1	0	1	1.84782e-06	1.83922e-05	down	19484000	-2.64456
chr3L	19569161	19569530	370	35	0	35	6.56867e-15	1.53656e-13	down	19569290	-3.81583
chr3L	19642411	19643270	860	82	0	81	6.83348e-05	0.000546011	down	19643150	-2.45612
chr3L	19646341	19646610	270	26	0	26	9.63951e-15	2.19216e-13	down	19646400	-4.73027
chr3L	19714191	19714350	160	15	0	15	0.00118395	0.00701851	down	19714270	-1.74995
chr3L	19805731	19806420	690	68	0	64	6.34618e-05	0.000510597	down	19805870	-2.11465
chr3L	20128941	20129410	470	46	0	46	0.00154319	0.00875924	down	20128960	-2.03966
chr3L	20182861	20183140	280	27	0	27	3.02229e-13	5.95669e-12	down	20182980	-4.56711
chr3L	20183691	20184170	480	47	0	47	1.05293e-24	1.1163e-22	down	20183900	-6.661
chr3L	20199821	20200090	270	26	0	26	1.14986e-20	5.05611e-19	down	20199890	-5.44722
chr3L	20221031	20221290	260	22	0	22	2.29626e-23	1.73405e-21	down	20221150	-6.21261
chr3L	20361191	20361850	660	65	0	55	0.000618795	0.00395863	down	20361320	-1.71441
chr3L	20393291	20393860	570	55	0	55	0.00162776	0.00916812	down	20393480	-1.64388
chr3L	20406241	20406820	580	55	0	55	2.14178e-20	8.91021e-19	down	20406490	-5.05205
chr3L	20410231	20411110	880	85	0	80	8.49913e-15	1.94556e-13	down	20410930	-3.95084
chr3L	20467731	20467750	20	1	0	1	0.000101895	0.000788767	down	20467740	-2.03476
chr3L	20540631	20542020	1390	136	0	132	3.34554e-06	3.21482e-05	down	20541950	-2.22268
chr3L	20712161	20712760	600	59	0	59	3.51453e-07	3.86654e-06	down	20712600	-2.34221
chr3L	20767971	20768380	410	39	0	39	1.21537e-05	0.000109022	down	20768290	-2.18415
chr3L	20899951	20900180	230	22	0	22	8.46187e-15	1.94022e-13	down	20900030	-5.83077
chr3L	20910321	20910670	350	34	0	34	2.08399e-19	7.48244e-18	down	20910410	-4.79113
chr3L	21049371	21050330	960	95	0	92	1.05213e-15	2.61061e-14	down	21049610	-4.50436
chr3L	21065211	21066010	800	79	0	79	0.000156435	0.00116363	down	21065850	-1.88996
chr3L	21164341	21164540	200	19	0	19	3.75157e-13	7.30085e-12	down	21164450	-4.05803
chr3L	21201811	21203500	1690	168	0	162	0.000351343	0.0024132	down	21201960	-1.95644
chr3L	21262441	21262960	520	51	0	51	4.03242e-25	5.38755e-23	down	21262700	-6.63844
chr3L	21267741	21268340	600	59	0	59	0.00108159	0.00648347	down	21268200	-1.69084
chr3L	21296591	21296820	230	22	0	22	1.15954e-12	2.15976e-11	down	21296750	-3.71059
chr3L	21343331	21344170	840	82	0	65	0.00180125	0.00999935	down	21344090	-1.79211
chr3L	21359851	21360170	320	31	0	31	3.46471e-24	3.18822e-22	down	21360000	-6.33518
chr3L	21492771	21493360	590	58	0	58	0.000347426	0.00238985	down	21492990	-1.71127
chr3L	21533321	21534280	960	95	3	57	0.000147815	0.00110484	down	21534080	-1.99891
chr3L	21635051	21635580	530	52	0	42	2.90138e-06	2.81134e-05	down	21635250	-2.1397
chr3L	21763621	21764270	650	64	0	39	9.7299e-12	1.67738e-10	down	21763790	-3.21495
chr3L	21769471	21771230	1760	175	0	102	0.00117222	0.00695769	down	21771090	-1.68478
chr3L	21773691	21774440	750	74	0	72	0.00171977	0.00960843	down	21773730	-1.69419
chr3L	21851841	21852030	190	18	0	18	0.000245079	0.00174634	down	21851980	-2.11125
chr3L	21930171	21930640	470	45	0	45	4.97099e-21	2.31785e-19	down	21930510	-5.22245
chr3L	22078091	22078670	580	57	0	57	4.87432e-24	4.42671e-22	down	22078380	-6.42682
chr3L	22214651	22215110	460	45	0	40	7.35188e-08	8.71625e-07	down	22215040	-2.68615
chr3L	22336201	22336270	70	6	0	6	9.76339e-07	1.0162e-05	down	22336260	-2.69784
chr3L	22339161	22339250	90	8	0	8	4.16038e-08	5.06647e-07	down	22339170	-3.55037
chr3L	22339341	22339770	430	41	0	41	1.7623e-08	2.23016e-07	down	22339520	-3.1041
chr3L	22339901	22339950	50	4	0	4	1.7097e-05	0.000150737	down	22339910	-2.36333
chr3L	22340001	22340110	110	9	0	9	5.03141e-06	4.72374e-05	down	22340060	-2.49735
chr3L	22346531	22346970	440	43	0	43	2.02455e-24	1.9672e-22	down	22346750	-6.41391
chr3L	22349161	22349200	40	3	0	3	5.77152e-06	5.37862e-05	down	22349180	-2.53579
chr3L	22349251	22349300	50	3	0	3	1.619e-08	2.06008e-07	down	22349260	-3.54801
chr3L	22455951	22456390	440	42	0	42	2.923e-26	5.80215e-24	down	22456140	-7.43597
chr3L	22470241	22470690	450	44	0	44	0.000113231	0.00086767	down	22470560	-1.82685
chr3L	22494161	22494250	90	8	0	8	0.000845693	0.00523892	down	22494210	-1.72965
chr3L	22497731	22497850	120	11	0	11	5.16216e-13	9.89354e-12	down	22497790	-3.62444
chr3L	22571641	22573190	1550	154	0	152	1.21226e-05	0.000108813	down	22572990	-2.1193
chr3L	22615211	22615420	210	18	0	18	1.98886e-08	2.49641e-07	down	22615260	-3.24977
chr3L	22616651	22617260	610	59	12	42	2.35776e-13	4.67348e-12	up	22617230	7.86738
chr3L	22633971	22634500	530	52	0	52	2.8161e-24	2.6439e-22	down	22634170	-6.48899
chr3L	22642001	22643190	1190	118	0	99	1.36162e-06	1.38708e-05	down	22643060	-3.13192
chr3L	22648071	22648520	450	44	0	44	3.47149e-05	0.000290231	down	22648160	-2.18312
chr3L	22654111	22654240	130	12	0	12	3.40425e-05	0.000285813	down	22654180	-2.08324
chr3L	22680951	22681280	330	32	0	32	3.07034e-28	1.70649e-25	down	22681130	-9.57159
chr3L	22733491	22734050	560	55	0	55	1.81592e-20	7.69275e-19	down	22733870	-5.23351
chr3L	22863421	22865130	1710	170	14	122	0.000706967	0.00445234	down	22864440	-1.73442
chr3L	22877871	22879720	1850	180	0	101	0.00139361	0.0080416	down	22878420	-1.69955
chr3L	22894631	22895330	700	68	0	68	1.61955e-25	2.39401e-23	down	22895000	-7.37147
chr3L	22911611	22912000	390	38	0	35	2.0709e-08	2.59469e-07	down	22911730	-2.55439
chr3L	22940031	22940750	720	71	0	71	1.60906e-06	1.61897e-05	down	22940640	-2.34932
chr3L	22981951	22982520	570	56	0	56	3.00698e-22	1.75555e-20	down	22982180	-5.58165
chr3L	23099431	23099900	470	43	18	5	0.000416472	0.00280644	up	23099500	1.689
chr3L	23205811	23206160	350	34	0	33	0.00156354	0.00886391	down	23205950	-1.64619
chr3L	23207251	23207480	230	18	0	18	9.3052e-05	0.000725973	down	23207260	-2.45719
chr3L	23807611	23807800	190	18	0	18	5.25001e-18	1.5893e-16	down	23807720	-4.64322
chr3L	23899541	23899680	140	13	0	13	1.78571e-08	2.25568e-07	down	23899580	-2.62095
chr3L	24196261	24196530	270	26	26	0	1.74122e-06	1.73809e-05	up	24196420	2.33974
chr3L	24457691	24458200	510	50	0	41	2.57937e-10	3.91697e-09	down	24458150	-2.85347
chr3L	24764691	24764940	250	24	0	24	3.22934e-05	0.000272776	down	24764890	-2.32978
chr3L	24926891	24927270	380	37	37	0	4.29785e-08	5.22017e-07	up	24927150	2.88735
chr3L	24974851	24975230	380	34	0	34	8.59405e-06	7.83558e-05	down	24975070	-2.27492
chr3L	25108871	25108990	120	11	11	0	7.03474e-07	7.43328e-06	up	25108880	3.29818
chr3L	25216991	25217770	780	77	0	77	9.35676e-06	8.49198e-05	down	25217620	-2.1367
chr3L	25224281	25224540	260	25	25	0	2.25887e-21	1.12097e-19	up	25224380	8.75047
chr3L	25252741	25252800	60	5	5	0	5.02155e-12	8.92256e-11	up	25252780	7.52737
chr3L	25857151	25857590	440	43	19	15	1.60504e-24	1.62788e-22	up	25857220	7.13065
chr3L	25903231	25903320	90	8	0	8	8.95681e-14	1.84378e-12	down	25903270	-4.96398
chr3L	26215501	26215900	400	39	0	38	0.000100568	0.000779358	down	26215540	-2.34703
chr3L	26224011	26224280	270	26	0	26	0.000879791	0.00541155	down	26224270	-2.13107
chr3L	26224311	26224380	70	6	0	6	0.000554954	0.00359827	down	26224370	-1.92278
chr3L	27422581	27422860	280	27	0	27	1.95636e-16	5.17782e-15	down	27422700	-4.6684
chr3L	27927151	27927440	290	28	0	28	3.81657e-10	5.64763e-09	down	27927160	-4.59055
chr3L	27940211	27940340	130	12	12	0	0.00106616	0.00640477	up	27940260	1.86784
chr3L	27944311	27944540	230	19	19	0	0.000437331	0.00292712	up	27944390	1.6109
chr3L	27952121	27952200	80	7	0	7	0.000578278	0.00372343	down	27952140	-1.90826
chr3L	28090991	28091560	570	56	0	56	1.89464e-25	2.73133e-23	down	28091250	-7.26775
chr3R	2302151	2302680	530	52	0	52	0.000122772	0.000936286	down	2302550	-1.90728
chr3R	2652061	2652100	40	3	3	0	0.00113095	0.00674593	up	2652090	1.97365
chr3R	2959011	2959190	180	17	0	17	1.27837e-18	4.15995e-17	down	2959040	-8.28259
chr3R	3694621	3694710	90	8	0	8	1.05577e-06	1.09152e-05	down	3694690	-2.8065
chr3R	3832581	3832790	210	20	20	0	7.1878e-25	8.11987e-23	up	3832680	9.231
chr3R	3840171	3840320	150	14	0	14	0.000218467	0.0015753	down	3840260	-1.86142
chr3R	4220641	4221340	700	69	0	47	0.000775383	0.0048444	down	4220720	-1.68368
chr3R	4251091	4251710	620	61	0	61	5.35018e-08	6.41421e-07	down	4251670	-3.16032
chr3R	4311181	4311820	640	63	0	47	2.57881e-05	0.000221829	down	4311240	-1.994
chr3R	4359281	4360060	780	77	0	74	0.000168415	0.00124475	down	4359440	-1.79527
chr3R	4658991	4660290	1300	126	0	87	2.85791e-17	8.13743e-16	down	4659130	-4.64087
chr3R	4684811	4685140	330	32	0	32	9.19919e-06	8.35989e-05	down	4684980	-2.01423
chr3R	4705041	4706200	1160	113	0	113	8.50302e-06	7.76788e-05	down	4705930	-2.54451
chr3R	4712041	4712590	550	48	0	48	2.10077e-18	6.63414e-17	down	4712420	-8.29824
chr3R	4717171	4717910	740	73	0	73	1.4726e-12	2.72097e-11	down	4717700	-4.53397
chr3R	4761291	4761460	170	11	0	11	2.26697e-09	3.12806e-08	down	4761430	-3.50352
chr3R	4954331	4954620	290	26	0	17	0.00179258	0.00996067	down	4954430	-2.06991
chr3R	4962491	4963520	1030	102	0	102	6.02687e-21	2.77296e-19	down	4962620	-5.94442
chr3R	4963581	4963610	30	2	0	2	0.00013898	0.00104566	down	4963590	-2.00366
chr3R	4969121	4970180	1060	105	3	91	0.000249571	0.00177018	down	4969790	-2.07074
chr3R	4973021	4973670	650	64	0	64	9.53557e-29	6.63326e-26	down	4973360	-10.1099
chr3R	5199541	5201180	1640	163	0	152	7.58176e-05	0.000602336	down	5200540	-1.92974
chr3R	5268461	5268900	440	43	0	43	8.19337e-16	2.0476e-14	down	5268790	-4.07439
chr3R	5326021	5326680	660	63	0	62	0.000655893	0.00416148	down	5326170	-1.69031
chr3R	5438861	5439090	230	22	0	22	0.000132739	0.00100325	down	5438960	-1.69285
chr3R	5462941	5463680	740	73	0	55	0.00165397	0.00928188	down	5462960	-1.99823
chr3R	5554761	5555340	580	57	0	57	2.42197e-05	0.000209157	down	5555220	-1.92803
chr3R	5588031	5589010	980	97	0	56	0.000268971	0.00189617	down	5588650	-1.86417
chr3R	5594841	5595250	410	40	0	40	2.38482e-13	4.72039e-12	down	5594980	-3.56234
chr3R	5633461	5633780	320	31	0	31	2.70621e-05	0.000231973	down	5633530	-1.87391
chr3R	5732991	5733910	920	91	0	87	1.23432e-05	0.000110579	down	5733250	-2.51385
chr3R	5772121	5773090	970	89	0	85	1.41829e-08	1.81632e-07	down	5772720	-2.81903
chr3R	5821161	5821640	480	47	0	45	0.00103376	0.0062344	down	5821340	-1.63527
chr3R	5846731	5846900	170	16	0	16	3.16562e-11	5.26151e-10	down	5846860	-4.00774
chr3R	6000081	6000340	260	25	0	21	1.06507e-05	9.62856e-05	down	6000150	-2.19274
chr3R	6009401	6010000	600	58	0	57	4.01805e-06	3.82403e-05	down	6009620	-2.18162
chr3R	6066471	6066730	260	23	0	23	7.25427e-07	7.64781e-06	down	6066710	-3.06317
chr3R	6124241	6124670	430	42	0	42	3.33676e-21	1.6043e-19	down	6124560	-6.58571
chr3R	6149651	6150070	420	41	0	41	1.23667e-26	2.87635e-24	down	6149730	-7.50824
chr3R	6151831	6151900	70	6	0	6	3.19723e-10	4.79239e-09	down	6151880	-4.10654
chr3R	6170551	6171440	890	88	0	88	3.38543e-07	3.73042e-06	down	6171180	-2.55592
chr3R	6206351	6206460	110	10	0	10	3.91194e-16	1.00995e-14	down	6206400	-5.91311
chr3R	6210191	6210590	400	37	0	37	4.25273e-17	1.19377e-15	down	6210470	-4.53173
chr3R	6225601	6225660	60	5	0	5	1.11535e-06	1.14799e-05	down	6225650	-2.9311
chr3R	6239011	6239380	370	36	0	36	9.8256e-23	6.37975e-21	down	6239240	-6.7742
chr3R	6254421	6254870	450	44	0	44	6.73696e-23	4.47895e-21	down	6254650	-5.69069
chr3R	6263041	6263280	240	23	0	23	5.7978e-16	1.47817e-14	down	6263200	-4.40461
chr3R	6270261	6270280	20	1	0	1	6.60229e-08	7.84764e-07	down	6270270	-3.17491
chr3R	6286591	6286830	240	21	0	21	4.01218e-18	1.22526e-16	down	6286680	-5.11738
chr3R	6302701	6302740	40	3	0	3	7.99222e-09	1.04079e-07	down	6302710	-3.3864
chr3R	6311531	6311600	70	6	0	6	3.5616e-09	4.81404e-08	down	6311590	-3.62626
chr3R	6311661	6311690	30	2	0	2	3.93019e-05	0.00032642	down	6311670	-2.25747
chr3R	6388691	6388930	240	23	0	23	1.8106e-15	4.40601e-14	down	6388850	-4.31227
chr3R	6474341	6474960	620	61	0	55	8.58992e-05	0.000673952	down	6474450	-1.8264
chr3R	6488511	6488600	90	8	0	8	3.61906e-08	4.43838e-07	down	6488540	-2.86858
chr3R	6534151	6534410	260	25	0	25	1.18151e-06	1.21159e-05	down	6534350	-2.2813
chr3R	6645561	6646160	600	59	5	49	0.000456026	0.00303472	down	6645790	-1.65744
chr3R	6659661	6660540	880	86	0	85	0.000646226	0.00411517	down	6659710	-1.98225
chr3R	6683231	6684160	930	91	0	90	3.57786e-26	6.81019e-24	down	6683700	-7.45791
chr3R	6706071	6707010	940	90	0	75	0.000264014	0.00186406	down	6706810	-1.82048
chr3R	6708111	6709960	1850	184	0	162	5.78303e-05	0.000467726	down	6709830	-2.12098
chr3R	6759161	6760190	1030	102	0	78	0.00135225	0.00784531	down	6759280	-1.66568
chr3R	6806301	6807270	970	96	0	89	4.65727e-05	0.000382237	down	6806510	-1.91179
chr3R	7029561	7029730	170	16	0	15	0.000237385	0.00169587	down	7029630	-1.79092
chr3R	7049371	7049550	180	15	0	15	1.38973e-09	1.95449e-08	down	7049510	-3.40356
chr3R	7199871	7200270	400	39	0	39	3.62361e-23	2.58206e-21	down	7200080	-5.89064
chr3R	7471731	7472130	400	39	0	39	9.22105e-23	6.0437e-21	down	7471970	-5.81839
chr3R	7477481	7477890	410	40	0	40	1.09448e-22	7.00818e-21	down	7477700	-5.79969
chr3R	7484951	7485240	290	28	0	28	4.09385e-14	8.70891e-13	down	7485080	-5.0763
chr3R	7499921	7500090	170	16	0	13	0.000460999	0.00306058	down	7500000	-1.81292
chr3R	7508411	7508910	500	49	0	49	1.67575e-21	8.62391e-20	down	7508630	-5.43956
chr3R	7624851	7625090	240	23	0	23	1.19789e-07	1.38821e-06	down	7624890	-3.01398
chr3R	7643421	7645210	1790	178	0	109	0.000913033	0.00559374	down	7644120	-1.90755
chr3R	7779321	7780450	1130	112	18	38	7.43905e-05	0.000591336	up	7780420	2.42106
chr3R	7808831	7809200	370	35	0	35	1.71856e-08	2.17877e-07	down	7808970	-2.86937
chr3R	7885381	7887470	2090	208	0	206	9.90145e-27	2.44696e-24	down	7885670	-9.45599
chr3R	7911641	7911910	270	26	0	22	0.00157614	0.00892442	down	7911660	-1.95535
chr3R	7912951	7913530	580	57	0	57	5.30098e-05	0.000431248	down	7913110	-2.11463
chr3R	7920051	7920720	670	66	0	65	0.00131622	0.00767983	down	7920650	-1.74028
chr3R	7929251	7929460	210	20	0	20	7.36712e-12	1.28601e-10	down	7929400	-4.05172
chr3R	7972741	7973570	830	78	0	76	1.24964e-31	8.68188e-28	down	7973360	-12.9681
chr3R	7974321	7974390	70	5	0	5	2.23139e-14	4.89814e-13	down	7974340	-7.7522
chr3R	7981151	7981930	780	75	0	75	1.37651e-10	2.15632e-09	down	7981380	-2.95335
chr3R	8000941	8001790	850	79	0	79	0.000872364	0.00538016	down	8001240	-1.68934
chr3R	8007831	8008550	720	71	0	70	0.000110754	0.000850233	down	8008280	-1.86542
chr3R	8065431	8065810	380	37	0	37	5.24293e-07	5.64295e-06	down	8065560	-2.27981
chr3R	8127471	8127510	40	2	0	2	0.001359	0.00786962	down	8127500	-1.72209
chr3R	8127541	8128280	740	73	0	73	8.18193e-25	8.86215e-23	down	8127980	-6.79203
chr3R	8287651	8287830	180	17	0	17	1.16812e-06	1.19899e-05	down	8287670	-2.77345
chr3R	8300931	8301810	880	87	0	87	0.000226074	0.00162173	down	8301100	-1.81608
chr3R	8316081	8317120	1040	103	50	47	2.44482e-06	2.38727e-05	up	8316890	2.44585
chr3R	8489931	8490090	160	14	0	14	1.6301e-05	0.000143994	down	8490000	-2.28472
chr3R	8641831	8642020	190	18	0	18	6.69825e-10	9.6548e-09	down	8641900	-3.22876
chr3R	8707211	8707330	120	11	0	11	2.23327e-11	3.76136e-10	down	8707310	-5.3964
chr3R	8709891	8709960	70	6	0	6	3.41842e-06	3.28032e-05	down	8709900	-2.6829
chr3R	8862741	8863730	990	97	0	85	7.64005e-29	5.8977e-26	down	8863280	-10.0355
chr3R	9003491	9004420	930	92	0	72	3.42248e-07	3.76825e-06	down	9003610	-2.50971
chr3R	9114411	9114450	40	3	0	3	0.000149012	0.00111139	down	9114440	-2.17439
chr3R	9168051	9168160	110	10	0	10	4.35393e-06	4.1265e-05	down	9168130	-2.75244
chr3R	9283861	9283940	80	7	0	7	2.78478e-16	7.34243e-15	down	9283910	-7.9845
chr3R	9327741	9328060	320	31	0	31	9.46262e-15	2.159e-13	down	9327960	-4.72021
chr3R	9456281	9456930	650	61	0	61	9.33783e-24	7.58767e-22	down	9456690	-6.18413
chr3R	9496551	9497460	910	88	0	87	2.82858e-19	9.87516e-18	down	9496670	-4.95251
chr3R	9504131	9504970	840	82	0	78	0.000422142	0.00284051	down	9504230	-1.70296
chr3R	9725101	9726200	1100	109	0	74	0.000443785	0.00296747	down	9726170	-2.38262
chr3R	9825351	9825800	450	44	0	44	8.01326e-13	1.5211e-11	down	9825450	-3.88382
chr3R	9977341	9977480	140	13	0	13	3.82249e-09	5.14168e-08	down	9977390	-3.33973
chr3R	10070151	10070560	410	40	40	0	3.0415e-07	3.37961e-06	up	10070430	2.32893
chr3R	10088881	10090470	1590	156	1	63	8.43407e-05	0.000662473	down	10089710	-1.96929
chr3R	10100331	10101150	820	81	0	81	1.02272e-06	1.06129e-05	down	10100480	-2.28017
chr3R	10119931	10120210	280	27	0	27	1.31038e-22	8.20168e-21	down	10120110	-6.72274
chr3R	10120341	10120620	280	24	0	24	2.03283e-12	3.70685e-11	down	10120450	-4.17845
chr3R	10148571	10148850	280	27	0	27	9.4809e-05	0.000738851	down	10148650	-1.90591
chr3R	10170251	10171050	800	79	0	64	5.25591e-21	2.43436e-19	down	10170850	-5.46724
chr3R	10203391	10204040	650	64	0	64	3.19449e-16	8.37216e-15	down	10203600	-4.12407
chr3R	10228851	10228960	110	10	0	10	4.03426e-07	4.38623e-06	down	10228930	-3.20183
chr3R	10239511	10239550	40	3	0	3	8.26112e-10	1.18217e-08	down	10239530	-4.00208
chr3R	10239591	10239650	60	5	0	5	2.19815e-10	3.37869e-09	down	10239630	-4.52577
chr3R	10311661	10311970	310	28	0	28	6.54885e-14	1.37043e-12	down	10311860	-4.17177
chr3R	10436901	10437560	660	64	0	64	2.25768e-19	8.08516e-18	down	10437100	-4.96694
chr3R	10460381	10460450	70	6	0	6	3.73836e-07	4.0861e-06	down	10460440	-3.18097
chr3R	10862441	10863630	1190	115	0	101	3.28547e-05	0.000277012	down	10862630	-1.91846
chr3R	10879131	10879500	370	36	0	36	7.8788e-06	7.22613e-05	down	10879270	-1.97931
chr3R	10884971	10885960	990	97	0	83	0.000166285	0.00123097	down	10885240	-1.87661
chr3R	10957901	10958060	160	15	15	0	6.44458e-25	7.58876e-23	up	10957980	9.27856
chr3R	11117891	11117940	50	4	0	4	5.21502e-08	6.26298e-07	down	11117900	-3.28394
chr3R	11192041	11192130	90	8	0	8	3.2852e-10	4.91366e-09	down	11192080	-3.47451
chr3R	11196631	11198510	1880	187	0	187	8.50408e-10	1.21443e-08	down	11197590	-2.89337
chr3R	11208771	11209230	460	45	0	45	4.66831e-23	3.22717e-21	down	11208940	-5.87681
chr3R	11275671	11276220	550	54	0	54	3.65408e-20	1.4717e-18	down	11275780	-5.06411
chr3R	11285151	11285770	620	61	0	61	9.55272e-14	1.95774e-12	down	11285500	-3.74844
chr3R	11320901	11321160	260	25	0	25	1.08337e-16	2.92867e-15	down	11321010	-5.36317
chr3R	11338361	11338680	320	31	0	31	1.02007e-17	3.00931e-16	down	11338470	-4.39608
chr3R	11343871	11344510	640	62	0	59	0.000635055	0.00405333	down	11343970	-1.67675
chr3R	11344701	11345480	780	77	0	77	4.28079e-11	7.01435e-10	down	11345280	-3.02141
chr3R	11391131	11391260	130	12	0	12	1.0975e-08	1.41463e-07	down	11391230	-3.43554
chr3R	11393921	11394290	370	36	0	36	1.85638e-08	2.33857e-07	down	11393970	-2.77926
chr3R	11429821	11430270	450	44	0	44	4.3357e-05	0.000358172	down	11429940	-1.8533
chr3R	11452061	11452300	240	23	0	23	1.31769e-20	5.70384e-19	down	11452250	-5.80947
chr3R	11452361	11452380	20	1	0	1	7.83034e-09	1.02354e-07	down	11452370	-3.52634
chr3R	11562611	11563630	1020	101	0	101	0.000126679	0.000963442	down	11563050	-2.09183
chr3R	11566631	11567520	890	88	0	74	0.000374681	0.00255206	down	11567290	-1.75736
chr3R	11568351	11568960	610	60	0	60	3.75922e-22	2.14956e-20	down	11568640	-5.6882
chr3R	11665371	11666010	640	62	0	62	2.07333e-19	7.46346e-18	down	11665850	-4.81384
chr3R	11689811	11690200	390	38	0	38	0.000949542	0.00579442	down	11690050	-1.6168
chr3R	11705671	11705900	230	22	0	22	0.000450342	0.00300408	down	11705830	-1.81973
chr3R	11786431	11787350	920	91	0	58	3.08761e-10	4.63808e-09	down	11787150	-2.96115
chr3R	11828371	11828470	100	9	0	9	5.44125e-12	9.60689e-11	down	11828440	-5.45982
chr3R	11996071	11996090	20	1	0	1	8.73097e-10	1.24427e-08	down	11996080	-3.94307
chr3R	12219381	12220180	800	76	0	70	1.38593e-05	0.000123525	down	12219470	-2.13996
chr3R	12321251	12321580	330	32	0	32	5.77543e-16	1.47518e-14	down	12321460	-4.61644
chr3R	12329241	12329640	400	39	0	39	7.55169e-12	1.31375e-10	down	12329440	-3.65219
chr3R	12344861	12344970	110	10	0	10	3.37188e-10	5.03788e-09	down	12344930	-4.09164
chr3R	12345031	12345210	180	17	0	17	5.8023e-17	1.60603e-15	down	12345110	-5.36568
chr3R	12363651	12363870	220	21	0	21	8.9655e-18	2.65054e-16	down	12363690	-8.17566
chr3R	12383591	12384290	700	67	0	67	2.40457e-25	3.34115e-23	down	12383850	-7.25451
chr3R	12548061	12548780	720	71	0	71	3.32511e-07	3.67269e-06	down	12548320	-2.72018
chr3R	12637701	12638560	860	85	0	85	1.06777e-09	1.51394e-08	down	12638370	-2.83007
chr3R	12650241	12651140	900	89	0	89	2.52896e-07	2.84304e-06	down	12650480	-2.39807
chr3R	12652711	12652880	170	16	0	16	3.49592e-17	9.91344e-16	down	12652840	-6.08574
chr3R	12660621	12660860	240	21	0	21	1.60291e-07	1.83918e-06	down	12660660	-3.02654
chr3R	12660941	12661320	380	37	0	37	2.55426e-14	5.58042e-13	down	12661090	-3.66381
chr3R	12723601	12724480	880	87	0	39	3.42797e-05	0.000287457	down	12723630	-2.5073
chr3R	12858271	12858470	200	19	0	19	3.76744e-10	5.58227e-09	down	12858390	-3.84916
chr3R	13056571	13056780	210	20	0	20	8.75259e-16	2.18343e-14	down	13056710	-4.84473
chr3R	13088261	13088830	570	56	2	37	0.00102944	0.00621124	down	13088340	-1.77456
chr3R	13169461	13169650	190	17	0	16	0.000891564	0.00547669	down	13169530	-1.92953
chr3R	13239771	13240000	230	20	0	20	2.48579e-10	3.79144e-09	down	13239930	-3.69917
chr3R	13258581	13260630	2050	204	0	117	0.000385485	0.00262123	down	13259250	-1.87733
chr3R	13271651	13272540	890	88	0	73	0.000515241	0.00336591	down	13272430	-1.99783
chr3R	13286231	13286470	240	23	0	23	6.38819e-14	1.33882e-12	down	13286360	-4.36302
chr3R	13299531	13299670	140	13	0	13	7.58455e-14	1.57294e-12	down	13299610	-4.58342
chr3R	13299711	13299800	90	8	0	8	6.21251e-11	1.00026e-09	down	13299740	-4.62181
chr3R	13360131	13360480	350	34	0	34	6.22886e-24	5.4434e-22	down	13360290	-6.93463
chr3R	13379191	13380050	860	85	0	69	0.00114087	0.00679193	down	13379370	-1.70638
chr3R	13471131	13471940	810	78	0	78	8.81591e-05	0.000690903	down	13471210	-2.12945
chr3R	13554161	13554360	200	19	0	19	1.07545e-10	1.70393e-09	down	13554280	-3.70101
chr3R	13576141	13576160	20	1	0	1	5.49102e-06	5.13098e-05	down	13576150	-2.44969
chr3R	13583121	13583300	180	17	0	17	1.06363e-11	1.82458e-10	down	13583260	-3.71133
chr3R	13628391	13628750	360	35	0	35	7.0734e-16	1.79025e-14	down	13628550	-3.88799
chr3R	13628791	13628850	60	5	0	5	2.62853e-05	0.000225732	down	13628800	-2.45524
chr3R	13672881	13675340	2460	245	0	150	4.83054e-14	1.02007e-12	down	13673040	-4.29209
chr3R	13699231	13699770	540	53	0	53	0.00032171	0.00222729	down	13699750	-2.02815
chr3R	13710471	13711080	610	60	10	42	0.000540883	0.00351688	up	13711010	1.68501
chr3R	13714771	13715310	540	50	0	44	6.69386e-14	1.39656e-12	down	13715030	-3.60083
chr3R	13779231	13779860	630	62	0	62	8.10987e-13	1.53733e-11	down	13779320	-3.50769
chr3R	13780611	13781330	720	71	0	71	1.81225e-07	2.06743e-06	down	13780690	-2.70893
chr3R	13839671	13840640	970	96	0	87	2.79648e-05	0.000238826	down	13840050	-2.34768
chr3R	14024371	14026930	2560	245	5	110	7.38917e-07	7.77233e-06	down	14026480	-2.42679
chr3R	14037431	14037610	180	17	0	17	5.35952e-12	9.4988e-11	down	14037550	-4.10808
chr3R	14041001	14041240	240	23	0	23	1.1809e-15	2.9145e-14	down	14041090	-5.23628
chr3R	14093381	14093470	90	8	0	8	1.20845e-08	1.55332e-07	down	14093400	-3.62869
chr3R	14098431	14098990	560	55	0	50	0.000258976	0.00183221	down	14098950	-1.90755
chr3R	14307861	14309460	1600	159	1	62	8.06431e-28	3.50168e-25	down	14307980	-9.74986
chr3R	14361611	14362040	430	42	0	42	6.78371e-05	0.000542658	down	14361700	-1.86381
chr3R	14392731	14393060	330	31	0	31	8.62768e-13	1.62441e-11	down	14392830	-4.24179
chr3R	14434031	14434650	620	60	0	60	2.86453e-05	0.000244338	down	14434540	-1.97017
chr3R	14557951	14558980	1030	102	0	50	6.772e-07	7.16656e-06	down	14558870	-2.47342
chr3R	14574761	14576480	1720	171	0	125	0.00103467	0.00623721	down	14576240	-1.76746
chr3R	14608711	14609220	510	50	0	50	6.9809e-10	1.00206e-08	down	14609200	-4.18
chr3R	14609251	14609900	650	62	0	50	5.06772e-29	4.90635e-26	down	14609370	-10.0438
chr3R	14662971	14663250	280	27	0	27	8.344e-05	0.000656139	down	14663240	-2.2903
chr3R	14822841	14823440	600	59	0	59	2.77036e-27	8.55426e-25	down	14823170	-8.26443
chr3R	14901301	14901940	640	63	0	63	4.19774e-06	3.98685e-05	down	14901780	-2.07941
chr3R	14909391	14909500	110	10	0	10	1.04253e-07	1.21526e-06	down	14909430	-2.984
chr3R	15135201	15135340	140	13	13	0	0.000877909	0.00540237	up	15135310	1.97896
chr3R	15146391	15148890	2500	246	0	176	0.00168192	0.00941971	down	15148360	-1.7918
chr3R	15222891	15223530	640	63	0	62	8.69646e-21	3.89798e-19	down	15223250	-5.21233
chr3R	15327901	15328830	930	92	0	70	1.01827e-05	9.22348e-05	down	15328080	-2.22897
chr3R	15340271	15340950	680	67	0	60	0.00102785	0.00620955	down	15340730	-1.62173
chr3R	15369601	15370220	620	59	0	53	0.00172264	0.00962061	down	15370070	-1.52677
chr3R	15437711	15438610	900	84	0	84	7.78409e-05	0.000616648	down	15437980	-1.92671
chr3R	15441801	15441860	60	4	0	4	0.000793092	0.00494171	down	15441850	-1.76828
chr3R	15468021	15468360	340	33	0	33	3.82937e-11	6.29977e-10	down	15468270	-2.96511
chr3R	15485581	15486430	850	84	0	84	0.00104332	0.00628661	down	15486290	-1.67723
chr3R	15641731	15641850	120	11	0	11	0.000524716	0.00341976	down	15641770	-1.90196
chr3R	15680101	15680190	90	8	0	8	3.17647e-07	3.5197e-06	down	15680180	-3.21028
chr3R	15688501	15688810	310	30	0	30	2.04166e-21	1.02415e-19	down	15688560	-5.90657
chr3R	15754671	15754910	240	23	0	23	1.1712e-18	3.82914e-17	down	15754790	-6.23771
chr3R	15786401	15786970	570	56	0	56	1.10117e-07	1.2804e-06	down	15786550	-2.45903
chr3R	15832411	15833070	660	65	0	65	4.93068e-05	0.000403304	down	15832950	-2.17743
chr3R	15839241	15839830	590	58	0	58	1.62859e-05	0.000143952	down	15839440	-1.97939
chr3R	15913151	15913570	420	41	0	41	1.7034e-11	2.8919e-10	down	15913250	-3.09451
chr3R	16003991	16004410	420	41	0	41	2.0387e-24	1.9672e-22	down	16004250	-7.04176
chr3R	16040891	16041500	610	60	0	60	5.82446e-25	7.0992e-23	down	16041030	-6.93413
chr3R	16042891	16043440	550	54	0	54	4.77179e-26	8.57685e-24	down	16043080	-9.19369
chr3R	16068201	16068540	340	33	0	33	6.02268e-22	3.3744e-20	down	16068450	-6.01405
chr3R	16192381	16192610	230	22	0	22	9.04644e-08	1.06345e-06	down	16192430	-3.31299
chr3R	16197701	16197880	180	17	0	17	2.89669e-12	5.2272e-11	down	16197830	-3.91143
chr3R	16197931	16198030	100	9	0	9	7.5106e-12	1.30941e-10	down	16197980	-3.81957
chr3R	16304291	16304670	380	37	0	37	0.000105244	0.00081107	down	16304640	-2.02743
chr3R	16310551	16310670	120	11	0	11	6.68206e-10	9.64146e-09	down	16310570	-3.8165
chr3R	16350431	16350710	280	27	0	27	3.196e-07	3.53695e-06	down	16350620	-2.44732
chr3R	16350821	16351520	700	69	0	69	1.66203e-14	3.70094e-13	down	16351420	-3.72682
chr3R	16358981	16359760	780	77	0	68	0.00149731	0.00854419	down	16359600	-1.61797
chr3R	16374111	16374520	410	40	0	40	4.26969e-25	5.59692e-23	down	16374230	-6.83667
chr3R	16453031	16454170	1140	112	3	23	0.000410221	0.00277238	down	16454160	-2.35534
chr3R	16605751	16606280	530	52	0	52	0.000918834	0.00562679	down	16605840	-1.59163
chr3R	16611271	16611840	570	56	0	56	1.05984e-23	8.56192e-22	down	16611540	-6.29669
chr3R	16614091	16614750	660	65	0	62	0.000839588	0.00520342	down	16614700	-1.59054
chr3R	16619831	16620210	380	37	0	37	2.62605e-26	5.36603e-24	down	16619950	-7.443
chr3R	16620321	16620490	170	16	0	16	6.03701e-13	1.15384e-11	down	16620340	-5.57098
chr3R	16624401	16625660	1260	125	0	103	3.60731e-06	3.45203e-05	down	16624550	-2.17727
chr3R	16639661	16640560	900	89	0	43	0.00132964	0.00773787	down	16639780	-1.60947
chr3R	16650881	16651520	640	63	0	55	0.000331984	0.00228929	down	16651310	-1.72894
chr3R	16797941	16799420	1480	147	0	147	4.46012e-05	0.000367359	down	16798250	-2.07963
chr3R	16856931	16858150	1220	121	0	39	6.38788e-05	0.000513358	down	16857480	-2.16548
chr3R	16977621	16978270	650	64	28	32	2.98735e-09	4.06157e-08	up	16978150	3.22196
chr3R	16984481	16984560	80	7	0	7	1.02683e-13	2.09513e-12	down	16984510	-5.65086
chr3R	17067281	17067410	130	12	0	12	0.00022328	0.00160445	down	17067340	-1.91877
chr3R	17084941	17085860	920	89	0	62	1.11138e-05	0.000100082	down	17085370	-2.22893
chr3R	17108861	17109320	460	43	0	43	6.02831e-26	1.0215e-23	down	17109020	-6.97455
chr3R	17158491	17159280	790	76	0	76	1.22129e-06	1.2487e-05	down	17158540	-2.5119
chr3R	17231591	17232060	470	46	0	46	3.83994e-20	1.54208e-18	down	17231750	-4.98783
chr3R	17448251	17448640	390	38	0	25	0.00109407	0.00654978	down	17448260	-2.14931
chr3R	17530271	17530490	220	20	0	20	0.000295005	0.00205778	down	17530460	-2.02869
chr3R	17546141	17546900	760	75	0	68	0.000328869	0.00226893	down	17546700	-1.76933
chr3R	17603171	17605680	2510	249	10	65	1.45322e-06	1.4739e-05	down	17605670	-3.54159
chr3R	17605741	17606450	710	68	0	29	7.16355e-22	3.96564e-20	down	17605940	-5.57279
chr3R	17615031	17615580	550	54	0	54	3.35938e-23	2.41858e-21	down	17615210	-5.96464
chr3R	17655151	17655380	230	22	0	22	1.11494e-07	1.29424e-06	down	17655240	-2.57576
chr3R	17711201	17711740	540	53	28	0	0.00108118	0.00648347	up	17711210	2.47925
chr3R	17742631	17742830	200	19	0	19	1.00673e-05	9.12492e-05	down	17742710	-2.20598
chr3R	17932701	17932910	210	19	0	19	1.40353e-08	1.79908e-07	down	17932870	-3.02811
chr3R	17968801	17968870	70	6	0	6	2.69898e-09	3.68754e-08	down	17968850	-3.97922
chr3R	18016091	18016280	190	18	0	18	7.31593e-14	1.52178e-12	down	18016190	-3.94776
chr3R	18053291	18053550	260	25	0	25	3.85463e-11	6.3235e-10	down	18053430	-3.82138
chr3R	18089371	18090150	780	77	0	73	4.65359e-08	5.61786e-07	down	18089960	-2.54844
chr3R	18230181	18230740	560	55	0	55	5.34393e-05	0.000434488	down	18230660	-2.24856
chr3R	18262071	18262170	100	9	0	9	0.000117455	0.000896726	down	18262110	-2.06508
chr3R	18301361	18302200	840	80	0	80	4.08929e-06	3.8865e-05	down	18301480	-2.16346
chr3R	18399101	18400070	970	96	1	62	0.000462931	0.00307183	down	18399390	-1.73963
chr3R	18507761	18508030	270	26	0	26	1.18505e-22	7.51886e-21	down	18507880	-5.781
chr3R	18566891	18567170	280	24	0	24	5.15264e-13	9.88894e-12	down	18566980	-3.88426
chr3R	18621271	18621490	220	21	0	21	3.51494e-05	0.000293569	down	18621430	-2.09824
chr3R	18628531	18628940	410	40	0	40	6.0033e-25	7.229e-23	down	18628710	-7.12248
chr3R	18681111	18681570	460	45	0	28	0.000571551	0.00368867	down	18681150	-2.09984
chr3R	18719341	18720080	740	70	6	37	6.93269e-05	0.000553301	down	18719500	-1.99612
chr3R	18731331	18731570	240	23	0	23	1.92977e-20	8.11216e-19	down	18731450	-4.97426
chr3R	18798751	18799100	350	34	0	34	2.58051e-23	1.92775e-21	down	18798910	-5.83941
chr3R	18946151	18946850	700	69	0	63	4.56546e-09	6.09272e-08	down	18946840	-3.60394
chr3R	18980701	18981500	800	79	0	79	2.80186e-08	3.46677e-07	down	18981290	-2.83449
chr3R	19004581	19004740	160	15	0	15	5.10625e-07	5.50437e-06	down	19004590	-3.05671
chr3R	19044481	19045100	620	61	0	61	5.87101e-20	2.29032e-18	down	19044590	-5.76999
chr3R	19189971	19190140	170	16	0	16	0.00111998	0.00669052	down	19190040	-1.73577
chr3R	19220081	19220510	430	42	0	39	5.71481e-14	1.20132e-12	down	19220220	-3.82241
chr3R	19325991	19326550	560	54	0	45	0.00118902	0.00704237	down	19326490	-1.57981
chr3R	19404421	19404470	50	4	4	0	0.000875491	0.00539312	up	19404450	1.95234
chr3R	19492221	19492530	310	30	0	30	4.8387e-10	7.07724e-09	down	19492310	-2.85663
chr3R	19494041	19494290	250	24	0	24	3.9077e-06	3.73179e-05	down	19494230	-2.17098
chr3R	19501381	19501490	110	8	0	8	6.49109e-08	7.72207e-07	down	19501420	-3.15287
chr3R	19503101	19503660	560	55	7	43	1.48222e-08	1.89123e-07	down	19503150	-3.12217
chr3R	19508081	19509360	1280	125	1	91	0.000408109	0.00276079	down	19508690	-2.07781
chr3R	19566101	19566570	470	45	0	45	6.99414e-21	3.19683e-19	down	19566340	-5.26884
chr3R	19586311	19586730	420	38	0	38	0.000105954	0.000815643	down	19586460	-1.81954
chr3R	19607621	19607890	270	26	0	26	1.13062e-18	3.70519e-17	down	19607750	-5.58443
chr3R	19610721	19610930	210	19	0	19	9.01923e-14	1.85114e-12	down	19610860	-4.13169
chr3R	19638671	19638990	320	31	0	31	1.33187e-18	4.31382e-17	down	19638920	-5.20065
chr3R	19648091	19649290	1200	119	0	119	0.000235713	0.00168653	down	19649130	-1.8333
chr3R	19657361	19657480	120	11	0	11	2.28485e-05	0.000198425	down	19657430	-2.15267
chr3R	19663261	19664000	740	73	0	73	0.000247531	0.00175751	down	19663870	-1.75125
chr3R	19679961	19680270	310	30	0	30	2.8967e-05	0.000246779	down	19680130	-1.83246
chr3R	19768331	19768460	130	12	0	12	4.98287e-06	4.6845e-05	down	19768400	-2.44783
chr3R	19768561	19768580	20	1	0	1	7.04264e-05	0.00056111	down	19768570	-2.06761
chr3R	19773881	19774660	780	77	0	77	2.81914e-06	2.73547e-05	down	19774540	-2.21424
chr3R	19777871	19778670	800	79	0	69	0.000125843	0.000958129	down	19778490	-1.8423
chr3R	19790581	19790810	230	18	0	18	0.000263558	0.00186274	down	19790680	-2.11771
chr3R	19790841	19791090	250	24	0	24	0.000316792	0.00219762	down	19790930	-1.66991
chr3R	19915631	19915980	350	34	0	34	4.10356e-18	1.25042e-16	down	19915730	-4.71247
chr3R	19926351	19926600	250	24	0	24	3.8053e-12	6.81374e-11	down	19926440	-3.5322
chr3R	19938901	19939380	480	47	0	47	6.77237e-25	7.82175e-23	down	19939280	-6.65557
chr3R	19950411	19950520	110	9	0	9	1.83561e-05	0.000161123	down	19950420	-2.63381
chr3R	20020961	20021930	970	96	50	0	1.51755e-12	2.80031e-11	up	20021610	3.65602
chr3R	20058591	20059590	1000	99	0	97	0.000365629	0.00250267	down	20059430	-1.766
chr3R	20129501	20129900	400	39	0	39	8.61776e-15	1.96947e-13	down	20129610	-4.73552
chr3R	20154631	20155070	440	43	0	43	1.70961e-21	8.73345e-20	down	20154730	-5.35925
chr3R	20286631	20287190	560	48	0	47	9.67553e-14	1.97999e-12	down	20287060	-3.56461
chr3R	20332661	20333140	480	46	0	46	1.47462e-16	3.94034e-15	down	20332930	-4.1187
chr3R	20506481	20506730	250	24	0	24	1.49133e-21	7.81962e-20	down	20506580	-5.92819
chr3R	20516251	20516620	370	36	0	36	4.52908e-06	4.28398e-05	down	20516410	-2.05026
chr3R	20559811	20561200	1390	138	0	104	1.92824e-06	1.90833e-05	down	20560440	-2.28156
chr3R	20675831	20676070	240	23	0	23	1.73054e-14	3.84735e-13	down	20676010	-4.70154
chr3R	20696591	20696670	80	4	0	4	1.55257e-05	0.000137495	down	20696600	-2.44158
chr3R	20787661	20787940	280	27	0	27	1.16278e-23	9.33918e-22	down	20787810	-6.2773
chr3R	20823931	20824490	560	55	0	46	1.42675e-06	1.44811e-05	down	20824190	-2.46653
chr3R	20829561	20831480	1920	190	7	52	0.000424968	0.00285691	down	20830950	-1.92089
chr3R	20867651	20867760	110	7	0	7	0.00146156	0.00837807	down	20867750	-1.90193
chr3R	20867801	20868170	370	36	0	36	3.0394e-22	1.76705e-20	down	20868080	-5.73917
chr3R	20898041	20898120	80	7	0	6	0.0010183	0.00615721	down	20898050	-1.83739
chr3R	20947801	20950180	2380	237	15	111	7.258e-16	1.83031e-14	down	20950030	-4.11318
chr3R	20984141	20984410	270	26	0	26	3.13379e-12	5.64773e-11	down	20984300	-3.78718
chr3R	21017471	21018070	600	59	0	59	2.10181e-10	3.23418e-09	down	21017520	-2.9286
chr3R	21064041	21065590	1550	154	0	117	0.00047636	0.00315041	down	21065030	-1.96766
chr3R	21069461	21070500	1040	103	0	98	9.5456e-05	0.000742644	down	21070360	-2.00367
chr3R	21115921	21116550	630	62	0	48	0.000550623	0.00357519	down	21115960	-2.07811
chr3R	21129791	21130590	800	79	0	72	0.000802054	0.00499307	down	21129860	-1.9547
chr3R	21179531	21180260	730	72	16	11	1.60276e-06	1.6138e-05	up	21179610	2.34747
chr3R	21203131	21203640	510	49	0	49	5.25472e-19	1.75938e-17	down	21203430	-4.63881
chr3R	21246561	21247170	610	60	0	50	0.00135008	0.00783924	down	21247040	-1.62185
chr3R	21252591	21252750	160	15	0	15	0.000988944	0.00600323	down	21252620	-1.8163
chr3R	21256251	21256820	570	56	0	56	3.14902e-25	4.28976e-23	down	21256560	-7.04806
chr3R	21276471	21276500	30	2	0	2	4.46142e-07	4.83175e-06	down	21276490	-2.9311
chr3R	21339321	21340190	870	85	3	46	6.1094e-10	8.85195e-09	down	21339800	-2.99977
chr3R	21377191	21377700	510	50	0	23	3.39411e-20	1.37096e-18	down	21377600	-5.43571
chr3R	21385851	21386660	810	80	0	73	9.24382e-10	1.31467e-08	down	21386580	-2.8838
chr3R	21620041	21620100	60	5	5	0	4.81394e-13	9.26451e-12	up	21620070	7.69324
chr3R	21626481	21626880	400	39	0	39	8.32729e-21	3.75674e-19	down	21626720	-5.22919
chr3R	21735311	21735640	330	32	0	32	2.49541e-20	1.02889e-18	down	21735420	-5.79217
chr3R	21886801	21887460	660	60	0	60	0.000214435	0.00154864	down	21886930	-1.9612
chr3R	21993221	21993300	80	5	0	5	4.1801e-08	5.08603e-07	down	21993270	-3.52173
chr3R	22072641	22072920	280	27	0	27	6.98835e-18	2.09726e-16	down	22072670	-8.22603
chr3R	22093671	22094420	750	74	0	70	0.000390984	0.00265529	down	22093840	-1.72161
chr3R	22122931	22123060	130	12	0	12	5.63847e-16	1.44285e-14	down	22122970	-5.93781
chr3R	22310761	22311070	310	30	0	30	2.51603e-10	3.83335e-09	down	22310810	-3.56742
chr3R	22338751	22338810	60	5	0	5	9.13348e-08	1.07187e-06	down	22338770	-2.97103
chr3R	22341131	22341360	230	22	0	22	9.10862e-09	1.18174e-07	down	22341180	-3.45724
chr3R	22350071	22350100	30	2	0	2	7.66536e-08	9.06469e-07	down	22350080	-3.21269
chr3R	22356071	22357310	1240	123	0	42	5.7141e-08	6.81523e-07	down	22356230	-2.66276
chr3R	22424631	22425150	520	51	0	37	0.000541612	0.00351997	down	22424850	-1.65201
chr3R	22484281	22484630	350	34	0	34	1.70454e-11	2.8919e-10	down	22484580	-4.74545
chr3R	22527891	22528170	280	22	0	19	0.000246453	0.00175254	down	22527960	-1.97992
chr3R	22528411	22529190	780	77	0	71	1.94225e-05	0.000170161	down	22529120	-2.68312
chr3R	22530411	22530720	310	29	0	29	6.05358e-16	1.54056e-14	down	22530590	-4.23037
chr3R	22530821	22530840	20	1	0	1	7.53126e-06	6.93026e-05	down	22530830	-2.42655
chr3R	22530891	22530910	20	1	0	1	1.36384e-05	0.000121634	down	22530900	-2.28721
chr3R	22530951	22530970	20	1	0	1	4.02753e-07	4.38234e-06	down	22530960	-2.88749
chr3R	22531821	22532020	200	18	0	18	1.94492e-13	3.88843e-12	down	22531900	-4.28176
chr3R	22532101	22532280	180	17	0	17	2.76624e-19	9.70631e-18	down	22532150	-8.32994
chr3R	22564731	22564980	250	24	0	24	1.06061e-06	1.0957e-05	down	22564960	-2.63969
chr3R	22580271	22581140	870	86	0	74	0.00121608	0.00719159	down	22580400	-1.67214
chr3R	22626791	22627230	440	42	0	15	3.9101e-05	0.000324945	down	22627180	-2.58697
chr3R	23004361	23004450	90	8	0	8	4.63592e-13	8.93428e-12	down	23004390	-4.4625
chr3R	23010521	23010590	70	6	0	6	0.000161888	0.00120095	down	23010550	-1.98669
chr3R	23013501	23013900	400	39	0	39	8.60866e-17	2.34085e-15	down	23013770	-4.16181
chr3R	23091621	23091940	320	31	0	28	0.000756434	0.00473666	down	23091660	-1.89534
chr3R	23126161	23128400	2240	221	0	169	5.79172e-12	1.02127e-10	down	23126630	-3.38064
chr3R	23214531	23215370	840	83	20	47	0.000408599	0.00276276	up	23215240	1.87236
chr3R	23221271	23222320	1050	104	0	70	0.00022534	0.00161814	down	23222290	-2.00606
chr3R	23331121	23331890	770	75	0	75	2.63496e-27	8.32107e-25	down	23331370	-8.17899
chr3R	23385981	23386570	590	58	0	53	0.000137655	0.00103727	down	23386070	-1.9015
chr3R	23521961	23523060	1100	106	0	100	2.56337e-05	0.000220681	down	23522190	-2.0208
chr3R	23601761	23601950	190	18	0	18	3.21383e-06	3.09682e-05	down	23601870	-2.37851
chr3R	23694341	23695140	800	79	0	75	0.000740953	0.0046523	down	23694520	-1.70348
chr3R	23721721	23722870	1150	114	4	73	0.000299947	0.0020891	down	23721860	-1.80825
chr3R	23846971	23847340	370	36	0	35	6.33603e-09	8.36079e-08	down	23847250	-2.92113
chr3R	23849521	23850090	570	56	0	56	0.000143292	0.00107334	down	23849930	-1.78209
chr3R	23859231	23860030	800	79	0	79	0.000651526	0.00414021	down	23859500	-1.67658
chr3R	23902491	23902960	470	46	0	46	3.43947e-11	5.68269e-10	down	23902730	-3.08969
chr3R	24129961	24130650	690	68	0	59	0.00166752	0.00935412	down	24130490	-1.55678
chr3R	24134491	24135140	650	64	0	64	0.000368029	0.00251167	down	24135050	-1.81492
chr3R	24148661	24149430	770	76	0	72	0.000257763	0.00182456	down	24149230	-1.7743
chr3R	24188531	24189260	730	71	0	66	0.000366649	0.00250588	down	24189100	-1.75206
chr3R	24279211	24279890	680	67	0	67	3.47956e-19	1.19675e-17	down	24279350	-4.69502
chr3R	24357631	24358310	680	67	0	61	8.82722e-05	0.000691399	down	24358180	-1.89578
chr3R	24507621	24507840	220	20	0	20	4.77278e-12	8.50227e-11	down	24507760	-4.39831
chr3R	24530041	24531010	970	94	0	88	4.69022e-05	0.00038441	down	24530330	-2.31558
chr3R	24661611	24662870	1260	125	0	125	1.69369e-10	2.62654e-09	down	24662250	-3.3325
chr3R	24753361	24754200	840	83	0	73	9.53452e-05	0.000742197	down	24753540	-1.85729
chr3R	24761741	24762040	300	28	0	28	2.34677e-18	7.37747e-17	down	24761880	-5.16231
chr3R	24925141	24925330	190	16	0	16	1.19798e-06	1.22758e-05	down	24925320	-3.00678
chr3R	24926671	24926880	210	20	0	20	8.17833e-16	2.0476e-14	down	24926810	-4.82538
chr3R	25111921	25112940	1020	101	0	80	0.000187555	0.00136659	down	25112030	-1.81942
chr3R	25130961	25131800	840	83	0	82	0.0016843	0.00942924	down	25131490	-1.65536
chr3R	25194691	25195250	560	55	0	36	0.00124316	0.00731625	down	25195020	-1.68336
chr3R	25241491	25241590	100	9	0	9	2.90115e-09	3.95599e-08	down	25241530	-3.47614
chr3R	25244941	25246090	1150	114	0	108	0.000126601	0.000963372	down	25245070	-1.87718
chr3R	25277811	25278030	220	20	0	20	2.15806e-09	2.98371e-08	down	25277940	-4.06435
chr3R	25287371	25287460	90	6	0	6	2.13029e-05	0.000185698	down	25287450	-2.48468
chr3R	25293551	25293830	280	27	0	27	1.61606e-13	3.24967e-12	down	25293670	-3.43539
chr3R	25300691	25300730	40	2	0	2	0.00126816	0.00744446	down	25300720	-1.73098
chr3R	25388391	25388660	270	26	0	26	1.53335e-12	2.82572e-11	down	25388610	-4.46655
chr3R	25407191	25407500	310	30	0	30	2.78055e-18	8.64333e-17	down	25407390	-4.43392
chr3R	25490571	25491580	1010	100	0	41	0.00114845	0.00683122	down	25491270	-1.84381
chr3R	25493101	25493760	660	64	0	50	0.000626289	0.00400289	down	25493270	-1.63723
chr3R	25512711	25513080	370	36	0	36	8.30301e-24	6.95002e-22	down	25512970	-6.13717
chr3R	25515261	25515720	460	45	0	36	0.000755084	0.00473034	down	25515280	-2.02393
chr3R	25519761	25519890	130	12	0	12	5.89058e-06	5.4859e-05	down	25519820	-2.47116
chr3R	25584951	25586310	1360	134	29	59	1.08473e-05	9.78724e-05	up	25585400	2.43918
chr3R	25647801	25648600	800	79	0	37	0.00075412	0.00472643	down	25648480	-1.67334
chr3R	25660951	25662310	1360	132	38	10	6.11178e-07	6.51751e-06	up	25661730	2.70723
chr3R	25697771	25697980	210	20	0	20	4.01493e-09	5.39009e-08	down	25697890	-3.75091
chr3R	25708401	25708640	240	23	0	23	8.82047e-22	4.80629e-20	down	25708520	-6.61715
chr3R	25721051	25721400	350	34	0	34	4.05393e-15	9.57983e-14	down	25721210	-4.05563
chr3R	25753871	25754260	390	36	0	36	7.49049e-21	3.40132e-19	down	25754100	-5.12194
chr3R	25825151	25825450	300	29	0	29	7.86002e-09	1.02646e-07	down	25825260	-2.9052
chr3R	25855211	25855610	400	39	0	36	0.00116627	0.00692833	down	25855440	-1.64095
chr3R	25966671	25967360	690	68	0	68	0.000354261	0.00242844	down	25967280	-1.77112
chr3R	26129701	26129970	270	26	0	26	3.16789e-15	7.52442e-14	down	26129900	-3.87151
chr3R	26253831	26254290	460	45	0	45	9.17153e-20	3.50105e-18	down	26254000	-5.13396
chr3R	26332391	26332670	280	27	0	27	8.09046e-05	0.000638732	down	26332550	-1.81761
chr3R	26356661	26356750	90	8	0	7	0.00149464	0.00853244	down	26356670	-1.70558
chr3R	26366401	26366480	80	7	0	7	9.78657e-08	1.14465e-06	down	26366460	-3.09754
chr3R	26472261	26472640	380	37	0	37	1.22594e-20	5.33994e-19	down	26472520	-5.25969
chr3R	26655451	26655790	340	33	0	33	2.7074e-17	7.72472e-16	down	26655620	-4.59962
chr3R	26697181	26697790	610	60	0	60	1.37529e-06	1.39998e-05	down	26697720	-2.84335
chr3R	26713161	26713180	20	1	0	1	0.0012296	0.00725798	down	26713170	-1.65933
chr3R	26808001	26808360	360	35	0	35	3.19944e-16	8.37216e-15	down	26808160	-4.46055
chr3R	26912521	26913300	780	77	0	61	0.00160714	0.00907771	down	26913190	-1.72114
chr3R	26955811	26956050	240	21	0	21	4.8502e-12	8.62913e-11	down	26955970	-3.76897
chr3R	26956091	26957050	960	91	0	91	2.57613e-22	1.51675e-20	down	26956240	-5.63512
chr3R	26957121	26957550	430	40	0	40	2.6357e-11	4.41241e-10	down	26957390	-3.47504
chr3R	26966161	26967290	1130	112	0	108	7.62727e-12	1.32476e-10	down	26966290	-3.57087
chr3R	26985391	26985680	290	28	0	28	3.04819e-18	9.41213e-17	down	26985540	-4.71557
chr3R	26988331	26989270	940	93	0	67	0.00059584	0.00382234	down	26989140	-1.83295
chr3R	26990071	26990550	480	47	0	47	0.00034892	0.00239893	down	26990190	-1.73842
chr3R	27027701	27027950	250	24	0	24	2.65839e-17	7.60049e-16	down	27027830	-4.99446
chr3R	27056101	27056630	530	52	0	52	8.22754e-25	8.86215e-23	down	27056360	-6.5626
chr3R	27057811	27058250	440	43	0	43	7.82071e-27	2.08978e-24	down	27058030	-7.60719
chr3R	27067491	27067890	400	39	0	39	2.79575e-05	0.000238826	down	27067720	-1.85356
chr3R	27071751	27071850	100	9	0	9	1.10325e-14	2.49262e-13	down	27071790	-5.7223
chr3R	27072041	27072090	50	4	0	4	1.64433e-10	2.55569e-09	down	27072050	-4.11818
chr3R	27082611	27083190	580	57	0	57	7.43755e-28	3.3337e-25	down	27082890	-9.60756
chr3R	27098701	27098810	110	9	0	9	0.000405072	0.00274159	down	27098800	-2.07221
chr3R	27108351	27108470	120	11	0	11	2.96613e-09	4.03667e-08	down	27108450	-3.52421
chr3R	27165301	27165930	630	61	0	59	2.36732e-07	2.66996e-06	down	27165810	-2.36132
chr3R	27237501	27238440	940	93	3	63	6.86533e-08	8.15331e-07	down	27238300	-2.46077
chr3R	27300681	27300890	210	20	0	20	5.55725e-09	7.37517e-08	down	27300770	-3.35211
chr3R	27301021	27301790	770	73	0	73	5.15525e-25	6.39573e-23	down	27301450	-6.76289
chr3R	27477731	27477750	20	1	0	1	0.000468723	0.00310434	down	27477740	-1.81802
chr3R	27618501	27618730	230	22	0	22	6.59197e-07	6.99202e-06	down	27618660	-2.88147
chr3R	27645721	27645790	70	6	0	6	0.00129614	0.00758949	down	27645740	-1.89772
chr3R	27651511	27652690	1180	117	0	73	0.000485389	0.00319492	down	27651640	-2.05727
chr3R	27684491	27684840	350	34	0	34	2.04759e-06	2.01925e-05	down	27684530	-2.24134
chr3R	28013961	28014100	140	13	0	13	6.756e-07	7.15508e-06	down	28013990	-2.79656
chr3R	28086041	28086460	420	41	0	41	1.14566e-15	2.83759e-14	down	28086190	-3.99458
chr3R	28302411	28302730	320	31	0	31	9.03045e-22	4.90149e-20	down	28302510	-8.62761
chr3R	28520281	28520850	570	56	0	51	1.30051e-05	0.000116209	down	28520780	-2.08887
chr3R	28605461	28606420	960	95	0	86	0.000436898	0.00292564	down	28605690	-1.62349
chr3R	28677441	28678320	880	87	0	83	0.000899279	0.00551921	down	28677540	-1.74306
chr3R	28746081	28746370	290	28	0	28	9.34538e-17	2.53127e-15	down	28746300	-6.07035
chr3R	28801951	28802030	80	7	0	7	1.45478e-13	2.9381e-12	down	28802020	-5.63568
chr3R	28819481	28820410	930	92	0	83	0.000154058	0.00114718	down	28820000	-1.82204
chr3R	28870401	28870770	370	36	0	36	6.74649e-09	8.86873e-08	down	28870620	-2.61185
chr3R	28922801	28923040	240	23	0	23	7.46658e-16	1.8795e-14	down	28922910	-4.85894
chr3R	29049191	29049700	510	50	0	48	0.00139838	0.0080658	down	29049310	-1.49618
chr3R	29112471	29113450	980	97	36	4	2.00802e-05	0.000175591	up	29113000	2.59187
chr3R	29147781	29148660	880	87	0	67	0.000119273	0.000910102	down	29148600	-2.06421
chr3R	29194091	29194220	130	12	0	12	0.000926358	0.00566788	down	29194210	-1.96933
chr3R	29202301	29202950	650	64	0	64	0.000691786	0.00437125	down	29202370	-1.79009
chr3R	29312721	29313470	750	74	55	0	6.45368e-23	4.31125e-21	up	29313420	9.03204
chr3R	29319211	29320590	1380	137	52	24	7.80279e-15	1.807e-13	up	29320150	4.79192
[truncated: 493 more rows]
