# Supplementary material for: Essential role of Cp190 in physical and regulatory boundary formation
Source: Sci Adv. 2022 May 13;8(19):eabl8834. doi: 10.1126/sciadv.abl8834 (PMC9106302; doi:10.1126/sciadv.abl8834)
Supplement: Supplementary file 2 — Data S1 to S15 [file sciadv.abl8834_data_files_s1_to_s15.zip › sciadv.abl8834_data_file_s13.xlsx]

## Sheet: IBAQ_CTCF-CP190
All "7.000" values are imputed and replacing missing values.
Log2 (iBAQ 10669-ParB)	Log2 (iBAQ 11060-NseI)	Log2 (iBAQ 10610-CP190)	Log2 (iBAQ 11059-CP190)	Log2 (iBAQ 10636-CTCF-N)	Log2 (iBAQ 11058-CTCF-N)	Peptides	Razor + unique peptides	Unique peptides	Mol. weight [kDa]	Score	Intensity	iBAQ peptides	MS/MS count	Majority protein IDs	Protein names	Gene names	Fasta headers
7	20.8253	32.1266	32.2495	21.0364	23.0929	111	111	111	121.68	323.31	539410000000	55	3843	Q24478	Centrosome-associated zinc finger protein CP190	Cp190	sp|Q24478|CP190_DROME Centrosome-associated zinc finger protein CP190 OS=Drosophila melanogaster OX=7227 GN=Cp190 PE=1 SV=2
15.1206	11.7306	23.0319	22.6639	19.8711	20.5185	84	84	7	300.55	323.31	2215200000	125	469	M9PE12;E1JHV6;M9PDH1;Q9W0T1	Nucleosome-remodeling factor subunit NURF301	E(bx)	tr|M9PE12|M9PE12_DROME Enhancer of bithorax, isoform I OS=Drosophila melanogaster OX=7227 GN=E(bx) PE=1 SV=1;tr|E1JHV6|E1JHV6_DROME Enhancer of bithorax, isoform E OS=Drosophila melanogaster OX=7227 GN=E(bx) PE=1 SV=1;tr|M9PDH1|M9PDH1_DROME Enhancer of bit
16.3376	18.0362	19.0682	18.8363	13.4962	15.4465	65	65	65	298.93	323.31	163940000	115	154	A0A0B4K7J2		Nup358	sp|A0A0B4K7J2|RBP2_DROME E3 SUMO-protein ligase RanBP2 OS=Drosophila melanogaster OX=7227 GN=Nup358 PE=1 SV=1
16.7058	16.847	23.9585	23.7407	17.0305	16.2237	61	61	61	139.33	323.31	2152700000	70	226	Q9W0B8	Coatomer subunit alpha	alphaCOP	tr|Q9W0B8|Q9W0B8_DROME Coatomer subunit alpha OS=Drosophila melanogaster OX=7227 GN=alphaCOP PE=1 SV=1
12.2386	7	24.9858	23.5551	7	7	60	60	60	102.34	323.31	2323300000	51	141	A4V1N8;P35415	Paramyosin, long form	Prm	tr|A4V1N8|A4V1N8_DROME FI03688p OS=Drosophila melanogaster OX=7227 GN=Prm PE=1 SV=1;sp|P35415|MYSP1_DROME Paramyosin, long form OS=Drosophila melanogaster OX=7227 GN=Prm PE=1 SV=1
7	18.6006	17.1436	13.1803	12.9386	7	59	59	59	262.35	323.31	64895000	116	98	A0A0B4KFE9;A1Z8P9	Nucleoprotein TPR	Mtor	tr|A0A0B4KFE9|A0A0B4KFE9_DROME Nucleoprotein TPR OS=Drosophila melanogaster OX=7227 GN=Mtor PE=1 SV=1;sp|A1Z8P9|TPR_DROME Nucleoprotein TPR OS=Drosophila melanogaster OX=7227 GN=Mtor PE=1 SV=1
7	11.4457	26.4502	26.7801	14.9189	14.9819	59	59	59	102.11	323.31	11384000000	55	502	Q9VZ00;X2JEU3		CG1737-RA	tr|Q9VZ00|Q9VZ00_DROME FI19420p1 OS=Drosophila melanogaster OX=7227 GN=Dmel\CG1737 PE=1 SV=1;tr|X2JEU3|X2JEU3_DROME Uncharacterized protein, isoform C OS=Drosophila melanogaster OX=7227 GN=Dmel\CG1737 PE=1 SV=1
18.5455	15.1638	23.0024	23.1208	20.273	22.3818	53	53	53	118.87	323.31	1258400000	51	249	Q24368	Chromatin-remodeling complex ATPase chain Iswi	Iswi	sp|Q24368|ISWI_DROME Chromatin-remodeling complex ATPase chain Iswi OS=Drosophila melanogaster OX=7227 GN=Iswi PE=1 SV=1
32.645	25.6341	27.0693	25.6287	25.5523	26.0932	50	50	39	51.975	323.31	177040000000	25	1917	BsParB-21-216_3C_Venus			BsParB-21-216_3C_Venus
18.0027	20.6479	23.5449	24.8087	14.2267	17.3326	50	50	50	105.73	323.31	2316900000	53	206	Q7KMM4		GCS2alpha	tr|Q7KMM4|Q7KMM4_DROME BcDNA.GH04962 OS=Drosophila melanogaster OX=7227 GN=GCS2alpha PE=1 SV=1
18.2672	19.3523	25.3268	24.7638	31.2714	31.5641	50	50	50	93.12	323.31	198510000000	34	1529	Q9VS55		CTCF	tr|Q9VS55|Q9VS55_DROME CTCF OS=Drosophila melanogaster OX=7227 GN=CTCF PE=1 SV=2
15.7834	7	23.2734	23.929	15.0648	15.6843	48	48	48	100.02	323.31	1417700000	54	192	A1Z9E2;E1JH59	Protein lin-54 homolog	mip120	sp|A1Z9E2|LIN54_DROME Protein lin-54 homolog OS=Drosophila melanogaster OX=7227 GN=mip120 PE=1 SV=1;tr|E1JH59|E1JH59_DROME Myb-interacting protein 120, isoform B OS=Drosophila melanogaster OX=7227 GN=mip120 PE=1 SV=1
18.9001	15.2192	18.2119	20.8715	13.7145	17.6863	47	47	47	183.94	323.31	240880000	81	135	O61380;A8DZ29		eIF4G	tr|O61380|O61380_DROME Eukaryotic translation initiation factor 4G1, isoform A OS=Drosophila melanogaster OX=7227 GN=eIF4G1 PE=1 SV=3;tr|A8DZ29|A8DZ29_DROME Eukaryotic translation initiation factor 4G1, isoform B OS=Drosophila melanogaster OX=7227 GN=eIF4G
7	7	7	7	19.56	20.9804	47	47	47	341.43	323.31	241550000	85	136	M9MS40;Q9W321;M9PH39		nej	tr|M9MS40|M9MS40_DROME Histone acetyltransferase OS=Drosophila melanogaster OX=7227 GN=nej PE=1 SV=1;tr|Q9W321|Q9W321_DROME Histone acetyltransferase OS=Drosophila melanogaster OX=7227 GN=nej PE=1 SV=2;tr|M9PH39|M9PH39_DROME Histone acetyltransferase OS=Dr
7	7	27.5339	27.9534	7	11.4135	45	45	45	78.329	323.31	15444000000	34	403	Q95RQ8;Q9W1N1		pita	tr|Q95RQ8|Q95RQ8_DROME LD15650p OS=Drosophila melanogaster OX=7227 GN=pita PE=1 SV=1;tr|Q9W1N1|Q9W1N1_DROME Pita, isoform B OS=Drosophila melanogaster OX=7227 GN=pita PE=1 SV=2
16.1529	18.5442	27.8169	28.7966	17.9111	19.4626	45	45	45	105.08	323.31	21828000000	31	556	Q9VP57		pzg	tr|Q9VP57|Q9VP57_DROME LD15904p OS=Drosophila melanogaster OX=7227 GN=pzg PE=1 SV=1
7	13.6731	15.835	7	16.9671	19.6383	43	43	43	245.7	323.31	95476000	94	90	Q7KW02;X2JDX3;O46048		east	tr|Q7KW02|Q7KW02_DROME Enhanced adult sensory threshold, isoform B OS=Drosophila melanogaster OX=7227 GN=east PE=1 SV=1;tr|X2JDX3|X2JDX3_DROME Enhanced adult sensory threshold, isoform G OS=Drosophila melanogaster OX=7227 GN=east PE=1 SV=1;tr|O46048|O46048
24.4786	24.5685	26.1435	26.2	23.8405	25.8005	42	42	35	71.131	323.31	8733800000	32	467	P11147;C7LA75	Heat shock 70 kDa protein cognate 4	Hsc70-4;Hsc70-4-RA	sp|P11147|HSP7D_DROME Heat shock 70 kDa protein cognate 4 OS=Drosophila melanogaster OX=7227 GN=Hsc70-4 PE=1 SV=3;tr|C7LA75|C7LA75_DROME Heat shock protein cognate 4, isoform G OS=Drosophila melanogaster OX=7227 GN=Hsc70-4 PE=1 SV=1
15.3713	17.1455	27.2079	27.7843	16.9806	18.6772	42	42	42	101.05	323.31	15089000000	39	538	Q86BS3		Chro	tr|Q86BS3|Q86BS3_DROME Chromator, isoform A OS=Drosophila melanogaster OX=7227 GN=Chro PE=1 SV=1
7	7	22.0717	22.4473	7	15.2726	41	41	41	169.82	323.31	742150000	73	101	Q24298	DE-cadherin	shg	sp|Q24298|CADE_DROME DE-cadherin OS=Drosophila melanogaster OX=7227 GN=shg PE=1 SV=2
7	7	23.567	24.1663	7	7	40	40	40	99.652	323.31	1500200000	48	179	M9PID3;M9PG82;M9PG20;Q9VPB0		HIPP1	tr|M9PID3|M9PID3_DROME HP1 and insulator partner protein 1, isoform D OS=Drosophila melanogaster OX=7227 GN=HIPP1 PE=1 SV=1;tr|M9PG82|M9PG82_DROME HP1 and insulator partner protein 1, isoform B OS=Drosophila melanogaster OX=7227 GN=HIPP1 PE=1 SV=1;tr|M9PG2
16.3321	7	23.8882	23.5605	15.0706	12.5628	40	40	40	107.41	323.31	1232900000	44	115	P45437	Coatomer subunit beta	betaCop	sp|P45437|COPB_DROME Coatomer subunit beta OS=Drosophila melanogaster OX=7227 GN=betaCOP PE=2 SV=2
7	7	20.4891	20.8757	14.1231	15.7641	40	40	40	142.88	323.31	228970000	66	82	Q9VCD8	Structural maintenance of chromosomes protein	SMC1	tr|Q9VCD8|Q9VCD8_DROME Structural maintenance of chromosomes protein OS=Drosophila melanogaster OX=7227 GN=SMC1 PE=1 SV=1
15.9021	15.2626	7	20.2797	18.6461	20.1948	40	40	40	116.59	323.31	176050000	59	88	Q9VNE4		asl	tr|Q9VNE4|Q9VNE4_DROME Asterless OS=Drosophila melanogaster OX=7227 GN=asl PE=1 SV=2
7	13.8521	24.373	25.1945	7	7	39	39	39	119.28	323.31	2706200000	45	158	Q6NP69		gfzf	tr|Q6NP69|Q6NP69_DROME GST-containing FLYWCH zinc-finger protein OS=Drosophila melanogaster OX=7227 GN=gfzf PE=1 SV=1
7	19.7506	30.6404	30.6073	24.4557	25.0021	39	39	39	47.589	323.31	70703000000	21	688	Q7K180		Map60	tr|Q7K180|Q7K180_DROME LD02709p OS=Drosophila melanogaster OX=7227 GN=Map60 PE=1 SV=1
22.6673	21.2424	7	16.327	7	7	38	38	37	85.413	323.31	396640000	43	120	A0A0B4KGU4;Q9VHP0	ATP-dependent RNA helicase bel	bel	tr|A0A0B4KGU4|A0A0B4KGU4_DROME RNA helicase OS=Drosophila melanogaster OX=7227 GN=bel PE=4 SV=1;sp|Q9VHP0|DDX3_DROME ATP-dependent RNA helicase bel OS=Drosophila melanogaster OX=7227 GN=bel PE=1 SV=1
21.7456	12.0209	7	7	11.2969	13.5254	38	38	38	96.609	323.31	176740000	50	59	A0A0B4LEV2;Q26454	DNA replication licensing factor MCM4	dpa	tr|A0A0B4LEV2|A0A0B4LEV2_DROME DNA helicase OS=Drosophila melanogaster OX=7227 GN=dpa PE=1 SV=1;sp|Q26454|MCM4_DROME DNA replication licensing factor MCM4 OS=Drosophila melanogaster OX=7227 GN=dpa PE=1 SV=2
7	15.6276	16.6075	15.3224	11.0462	23.0261	38	38	38	279.55	272.67	1231700000	141	63	M9PDQ0;M9PBI5;M9PGV6;P13395	Spectrin alpha chain	alpha-Spec	tr|M9PDQ0|M9PDQ0_DROME Alpha spectrin, isoform D OS=Drosophila melanogaster OX=7227 GN=alpha-Spec PE=3 SV=1;tr|M9PBI5|M9PBI5_DROME Alpha spectrin, isoform C OS=Drosophila melanogaster OX=7227 GN=alpha-Spec PE=3 SV=1;tr|M9PGV6|M9PGV6_DROME Alpha spectrin, i
15.4092	11.2008	23.8621	23.5803	12.526	13.2235	38	38	38	97.689	323.31	1281200000	46	116	Q8I0G5;A0A0B4KHL2	Coatomer subunit gamma	gammaCop;gammaCOP	sp|Q8I0G5|COPG_DROME Coatomer subunit gamma OS=Drosophila melanogaster OX=7227 GN=gammaCOP PE=2 SV=1;tr|A0A0B4KHL2|A0A0B4KHL2_DROME Coatomer subunit gamma OS=Drosophila melanogaster OX=7227 GN=gammaCOP PE=1 SV=1
7	7	20.6004	20.6256	15.147	15.4252	38	38	38	140.03	323.31	210420000	64	78	Q9VXE9	Structural maintenance of chromosomes protein	SMC3	tr|Q9VXE9|Q9VXE9_DROME Structural maintenance of chromosomes protein OS=Drosophila melanogaster OX=7227 GN=SMC3 PE=1 SV=2
16.7109	21.4655	20.9525	21.8167	15.3973	16.6388	37	37	37	94.458	323.31	408070000	46	123	P13060	Elongation factor 2	EF2	sp|P13060|EF2_DROME Eukaryotic translation elongation factor 2 OS=Drosophila melanogaster OX=7227 GN=eEF2 PE=1 SV=4
19.0307	16.5249	7	7	7	7	36	36	36	184.62	323.31	45350000	72	54	E1JJR3;Q9VWI1		pcm	tr|E1JJR3|E1JJR3_DROME 5-3 exoribonuclease 1 OS=Drosophila melanogaster OX=7227 GN=pcm PE=1 SV=1;tr|Q9VWI1|Q9VWI1_DROME 5-3 exoribonuclease 1 OS=Drosophila melanogaster OX=7227 GN=pcm PE=1 SV=1
23.1647	23.8799	24.6365	25.8893	23.8899	25.9897	39	36	36	72.26	323.31	6052800000	31	376	F3YDH0;P29844	Heat shock 70 kDa protein cognate 3	Hsc70-3	tr|F3YDH0|F3YDH0_DROME Heat shock 70-kDa protein cognate 3, isoform E OS=Drosophila melanogaster OX=7227 GN=Hsc70-3 PE=1 SV=1;sp|P29844|BIP_DROME Endoplasmic reticulum chaperone BiP OS=Drosophila melanogaster OX=7227 GN=Hsc70-3 PE=1 SV=2
16.6957	16.6517	23.9919	24.1808	17.0617	15.3542	36	36	36	102.71	323.31	1551800000	43	123	O62621	Coatomer subunit beta	betaCop	sp|O62621|COPB2_DROME Coatomer subunit beta OS=Drosophila melanogaster OX=7227 GN=betaCOP PE=2 SV=2
19.3861	16.4705	17.2278	16.8472	7	7	35	35	35	135.14	323.31	64937000	62	65	Q9VCW3		Nup133	sp|Q9VCW3|NU133_DROME Nuclear pore complex protein Nup133 OS=Drosophila melanogaster OX=7227 GN=Nup133 PE=2 SV=2
18.8604	16.1839	17.5513	17.8549	7	14.031	34	34	34	160.27	323.31	66750000	67	58	X2J9F3;Q9VKJ3	Nuclear pore complex protein Nup160 homolog	Nup160	tr|X2J9F3|X2J9F3_DROME Nucleoporin 160kD, isoform B OS=Drosophila melanogaster OX=7227 GN=Nup160 PE=4 SV=1;sp|Q9VKJ3|NU160_DROME Nuclear pore complex protein Nup160 homolog OS=Drosophila melanogaster OX=7227 GN=Nup160 PE=1 SV=1
7	7	24.5247	24.2558	7	7	33	33	33	73.261	323.31	1325100000	30	92	Q8T051			tr|Q8T051|Q8T051_DROME LD28458p OS=Drosophila melanogaster OX=7227 GN=CG4639 PE=2 SV=1
17.5195	15.1692	17.2043	13.9217	7	7	33	33	33	235.18	312.3	35604000	91	53	X2JG50;Q9VWE6	Protein ELYS homolog	CG14215	tr|X2JG50|X2JG50_DROME Elys, isoform B OS=Drosophila melanogaster OX=7227 GN=Elys PE=4 SV=1;sp|Q9VWE6|ELYS_DROME Protein ELYS homolog OS=Drosophila melanogaster OX=7227 GN=Elys PE=1 SV=2
18.2976	15.5242	7	12.3866	7	7	31	31	31	162.87	318.96	28850000	77	46	A1Z968;Q0E996		NAT1	tr|A1Z968|A1Z968_DROME NAT1, isoform D OS=Drosophila melanogaster OX=7227 GN=NAT1 PE=1 SV=1;tr|Q0E996|Q0E996_DROME FI23508p1 OS=Drosophila melanogaster OX=7227 GN=NAT1 PE=1 SV=1
21.6189	22.8629	18.6986	18.9799	14.1395	19.4409	32	31	30	62.473	323.31	450760000	36	115	E1JJ68;C7LAE4;P19109;A0A0B4K624;A0A0B4K6A3;A0A0B4K6K1;A0A0B4K6T7	ATP-dependent RNA helicase p62	Rm62;Rm62-RE	tr|E1JJ68|E1JJ68_DROME RNA helicase OS=Drosophila melanogaster OX=7227 GN=Rm62 PE=1 SV=1;tr|C7LAE4|C7LAE4_DROME RNA helicase OS=Drosophila melanogaster OX=7227 GN=Rm62 PE=1 SV=1;sp|P19109|DDX17_DROME ATP-dependent RNA helicase p62 OS=Drosophila melanogaste
16.7374	7	19.2229	19.7175	11.6536	12.6213	31	31	31	160.18	323.31	116270000	73	53	Q9V4C8	Host cell factor;HCF N-terminal chain;HCF C-terminal chain	Hcf	sp|Q9V4C8|HCF_DROME Host cell factor OS=Drosophila melanogaster OX=7227 GN=Hcf PE=1 SV=2
7	17.8105	17.9711	19.5894	10.4692	15.5839	30	30	30	148.91	310.24	88856000	67	65	A0A0B4LGC0;A0A0B4LF88;Q9V6K1	Tripeptidyl-peptidase 2	TppII	tr|A0A0B4LGC0|A0A0B4LGC0_DROME Tripeptidyl-peptidase 2 OS=Drosophila melanogaster OX=7227 GN=TppII PE=4 SV=1;tr|A0A0B4LF88|A0A0B4LF88_DROME Tripeptidyl-peptidase 2 OS=Drosophila melanogaster OX=7227 GN=TppII PE=4 SV=1;sp|Q9V6K1|TPP2_DROME Tripeptidyl-pepti
18.1834	7	19.5649	20.3256	13.6004	14.8791	30	30	30	201.23	323.31	165230000	68	79	A8JV18;Q9VXE6	Nuclear pore complex protein Nup153	Nup153	tr|A8JV18|A8JV18_DROME Nucleoporin 153kD, isoform D OS=Drosophila melanogaster OX=7227 GN=Nup153 PE=1 SV=1;sp|Q9VXE6|NU153_DROME Nuclear pore complex protein Nup153 OS=Drosophila melanogaster OX=7227 GN=Nup153 PE=1 SV=4
14.518	17.4764	27.6344	28.524	7	7	30	30	30	67.171	323.31	12485000000	21	353	Q86B87;A0A0B4K6B8;A0A0B4K7A6	Modifier of mdg4	mod(mdg4)	sp|Q86B87|MMD4_DROME Modifier of mdg4 OS=Drosophila melanogaster OX=7227 GN=mod(mdg4) PE=1 SV=1;tr|A0A0B4K6B8|A0A0B4K6B8_DROME Modifier of mdg4, isoform AE OS=Drosophila melanogaster OX=7227 GN=mod(mdg4) PE=1 SV=1;tr|A0A0B4K7A6|A0A0B4K7A6_DROME Modifier of
20.9194	7	7	7	7	7	30	30	30	142.97	323.31	75361000	38	48	Q8SY33	Protein Gawky	gw	sp|Q8SY33|GAWKY_DROME Protein Gawky OS=Drosophila melanogaster OX=7227 GN=gw PE=1 SV=1
7	7	17.2002	7	7	7	28	28	28	319.13	317.28	21533000	143	30	A0A0B4LGZ6;P51592	E3 ubiquitin-protein ligase hyd	hyd	tr|A0A0B4LGZ6|A0A0B4LGZ6_DROME Hyperplastic discs, isoform B OS=Drosophila melanogaster OX=7227 GN=hyd PE=1 SV=1;sp|P51592|HYD_DROME E3 ubiquitin-protein ligase hyd OS=Drosophila melanogaster OX=7227 GN=hyd PE=1 SV=3
14.7288	7	17.4144	16.4796	7	7	28	28	28	235.14	323.31	31081000	106	39	Q8IQV9		Nup205	sp|Q8IQV9|NU205_DROME Nuclear pore complex protein Nup205 OS=Drosophila melanogaster OX=7227 GN=Nup205 PE=2 SV=1
19.6301	20.5763	24.6474	25.4067	7	19.1479	28	28	28	45.23	323.31	1621800000	22	128	Q9VFV9		Droj2	tr|Q9VFV9|Q9VFV9_DROME DnaJ-like-2, isoform A OS=Drosophila melanogaster OX=7227 GN=Droj2 PE=1 SV=1
11.7345	12.9769	15.8327	17.2323	7	7	27	27	27	372.67	244.47	39165000	175	38	L0MPS3;Q9V496	Apolipophorins;Apolipophorin-2;Apolipophorin-1	Rfabg	tr|L0MPS3|L0MPS3_DROME Apolipophorin, isoform B OS=Drosophila melanogaster OX=7227 GN=apolpp PE=1 SV=1;sp|Q9V496|APLP_DROME Apolipophorins OS=Drosophila melanogaster OX=7227 GN=apolpp PE=1 SV=2
23.227	23.2357	27.4565	27.2539	21.7812	24.4451	27	27	11	50.147	323.31	7807200000	20	324	Q24560;A1ZBL0	Tubulin beta-1 chain	betaTub56D	sp|Q24560|TBB1_DROME Tubulin beta-1 chain OS=Drosophila melanogaster OX=7227 GN=betaTub56D PE=1 SV=2;tr|A1ZBL0|A1ZBL0_DROME Tubulin beta chain OS=Drosophila melanogaster OX=7227 GN=betaTub56D PE=1 SV=1
20.2355	17.6953	18.7275	19.4823	7	7	27	27	27	97.381	323.31	133270000	51	72	Q9V466		Nup107	sp|Q9V466|NU107_DROME Nuclear pore complex protein Nup107 OS=Drosophila melanogaster OX=7227 GN=Nup107 PE=1 SV=1
19.1715	13.9163	7	7	12.9689	14.4431	27	27	27	129.86	323.31	38174000	60	47	Q9VGL0			tr|Q9VGL0|Q9VGL0_DROME LD43047p OS=Drosophila melanogaster OX=7227 GN=Dmel\CG14712 PE=1 SV=3
18.9648	7	7	13.9023	14.7538	15.6573	27	27	26	129.91	272.37	38195000	63	46	X2JBC1;Q9VYS3	Regulator of nonsense transcripts 1 homolog	Upf1	tr|X2JBC1|X2JBC1_DROME Upf1 RNA helicase, isoform B OS=Drosophila melanogaster OX=7227 GN=Upf1 PE=3 SV=1;sp|Q9VYS3|RENT1_DROME Regulator of nonsense transcripts 1 homolog OS=Drosophila melanogaster OX=7227 GN=Upf1 PE=1 SV=2
19.651	16.8234	15.4609	19.2072	7	13.441	26	26	26	76.871	323.31	59226000	37	54	A1YK02		Nup75	sp|A1YK02|NUP75_DROME Nuclear pore complex protein Nup75 OS=Drosophila melanogaster OX=7227 GN=Nup75 PE=2 SV=1
14.3599	7	14.9973	17.4652	17.9952	21.3006	26	26	1	126.32	320.58	153950000	50	65	A1ZBL9;Q9V8V8;Q6NPA6		par-1	tr|A1ZBL9|A1ZBL9_DROME Non-specific serine/threonine protein kinase OS=Drosophila melanogaster OX=7227 GN=par-1 PE=1 SV=2;tr|Q9V8V8|Q9V8V8_DROME Non-specific serine/threonine protein kinase OS=Drosophila melanogaster OX=7227 GN=par-1 PE=1 SV=2;tr|Q6NPA6|Q6
16.9669	14.4574	20.0517	21.0628	12.5388	7	26	26	26	98.695	323.31	154530000	45	58	M9NDC3;O18388	Importin subunit beta	Fs(2)Ket	tr|M9NDC3|M9NDC3_DROME Female sterile (2) ketel, isoform B OS=Drosophila melanogaster OX=7227 GN=Fs(2)Ket PE=3 SV=1;sp|O18388|IMB_DROME Importin subunit beta OS=Drosophila melanogaster OX=7227 GN=Fs(2)Ket PE=1 SV=2
17.9198	23.4635	24.8694	25.5053	17.4879	22.4064	26	26	26	57.821	323.31	2300100000	24	164	P52295	Importin subunit alpha	Pen	sp|P52295|IMA_DROME Importin subunit alpha OS=Drosophila melanogaster OX=7227 GN=Pen PE=1 SV=2
18.6488	15.0478	16.9953	18.7514	7	7	26	26	26	210.14	276.71	76263000	75	50	Q9VCH5		Nup98-96	sp|Q9VCH5|NUP98_DROME Nuclear pore complex protein Nup98-Nup96 OS=Drosophila melanogaster OX=7227 GN=Nup98-96 PE=1 SV=3
13.8389	16.6925	7	7	24.8225	27.4242	25	25	25	63.698	323.31	3988000000	19	183	A0A4D6K3W6;A4V488;Q07152	Inosine-5-monophosphate dehydrogenase	ras	tr|A0A4D6K3W6|A0A4D6K3W6_DROME Inosine-5-monophosphate dehydrogenase OS=Drosophila melanogaster OX=7227 GN=ras PE=1 SV=1;tr|A4V488|A4V488_DROME Inosine-5-monophosphate dehydrogenase OS=Drosophila melanogaster OX=7227 GN=ras PE=1 SV=1;sp|Q07152|IMDH_DROME
7	32.5045	7	22.9875	19.6778	23.1655	25	25	25	30.947	323.31	97787000000	16	1143	NseI			NseI
7	15.2201	13.9842	7	7	7	25	25	25	315.9	190.7	8047600	148	30	X2JAF1;Q8MSS1	Protein lava lamp	lva	tr|X2JAF1|X2JAF1_DROME Lava lamp, isoform D OS=Drosophila melanogaster OX=7227 GN=lva PE=4 SV=1;sp|Q8MSS1|LVA_DROME Protein lava lamp OS=Drosophila melanogaster OX=7227 GN=lva PE=1 SV=2
7	7	7	7	16.4755	20.769	25	25	25	161.99	323.31	63852000	34	43	Q9I7T7	La-related protein CG11505	CG11505	sp|Q9I7T7|LAR4_DROME La-related protein Larp4B OS=Drosophila melanogaster OX=7227 GN=Larp4B PE=1 SV=2
7	7	21.7355	23.3111	14.9399	16.0136	25	25	25	110.43	323.31	587840000	42	88	Q9W542		mip130	tr|Q9W542|Q9W542_DROME LD07342p OS=Drosophila melanogaster OX=7227 GN=mip130 PE=1 SV=3
7	7	17.3163	13.3821	7	7	24	24	24	256.79	323.31	16692000	96	29	E1JJN9;Q9VYD1	Histone-lysine N-methyltransferase;Probable histone-lysine N-methyltransferase CG1716	Set2	tr|E1JJN9|E1JJN9_DROME SET domain containing 2, isoform B OS=Drosophila melanogaster OX=7227 GN=Set2 PE=4 SV=1;sp|Q9VYD1|C1716_DROME Probable histone-lysine N-methyltransferase CG1716 OS=Drosophila melanogaster OX=7227 GN=Set2 PE=1 SV=2
16.4397	20.4262	20.557	20.0506	7	15.7843	24	24	24	71.299	323.31	171510000	41	65	M9NE89;P08928	Lamin Dm0	Lam	tr|M9NE89|M9NE89_DROME Lamin, isoform B OS=Drosophila melanogaster OX=7227 GN=Lam PE=4 SV=1;sp|P08928|LAM0_DROME Lamin Dm0 OS=Drosophila melanogaster OX=7227 GN=Lam PE=1 SV=4
22.1824	22.38	26.2734	26.3113	18.9378	22.3758	24	24	10	49.89	323.31	3791500000	21	178	P06605;P06603	Tubulin alpha-3 chain;Tubulin alpha-1 chain	alphaTub84D;alphaTub84B	sp|P06605|TBA3_DROME Tubulin alpha-3 chain OS=Drosophila melanogaster OX=7227 GN=alphaTub84D PE=2 SV=1;sp|P06603|TBA1_DROME Tubulin alpha-1 chain OS=Drosophila melanogaster OX=7227 GN=alphaTub84B PE=1 SV=1
14.1585	17.7037	26.9121	27.841	7	7	24	24	24	39.428	323.31	6237800000	17	150	Q7JNE1		prod	tr|Q7JNE1|Q7JNE1_DROME Regulatory protein zeste OS=Drosophila melanogaster OX=7227 GN=prod PE=1 SV=1
7	7	28.2077	28.9356	7	23.1456	24	24	3	27.717	323.31	11658000000	14	192	Q9VHG5		Ibf1	tr|Q9VHG5|Q9VHG5_DROME Insulator binding factor 1, isoform A OS=Drosophila melanogaster OX=7227 GN=Ibf1 PE=1 SV=1
17.5597	20.8722	24.051	25.6282	7	17.1773	24	24	24	61.539	323.31	1430100000	20	78	Q9VJD1		GCS2beta	tr|Q9VJD1|Q9VJD1_DROME Glucosidase 2 subunit beta OS=Drosophila melanogaster OX=7227 GN=GCS2beta PE=1 SV=1
13.8104	19.024	21.9691	23.2975	16.5532	19.63	24	24	24	59.742	323.31	444360000	28	112	Q9VN21		lost	tr|Q9VN21|Q9VN21_DROME LD30155p OS=Drosophila melanogaster OX=7227 GN=lost PE=1 SV=1
27.933	23.3173	32.1086	31.3031	30.3315	31.8267	23	23	23	21.675	323.31	101660000000	8	830	3C_protease			3C_protease
7	15.362	15.7776	14.4035	16.0549	21.0791	23	23	23	120.37	323.31	110560000	46	57	A0A0B4KH12;A8WHL4;A0A0B4KHT0;Q9VDK5;A0A0B4KGE5;A0A0B4KHG7		bon	tr|A0A0B4KH12|A0A0B4KH12_DROME Bonus, isoform D OS=Drosophila melanogaster OX=7227 GN=bon PE=1 SV=1;tr|A8WHL4|A8WHL4_DROME Bonus, isoform B OS=Drosophila melanogaster OX=7227 GN=bon PE=1 SV=1;tr|A0A0B4KHT0|A0A0B4KHT0_DROME Bonus, isoform E OS=Drosophila me
12.2064	17.2769	7	13.7111	7	18.0713	23	23	23	235.04	265.81	31213000	69	40	M9PE74;Q9W2U7		nocte	tr|M9PE74|M9PE74_DROME No circadian temperature entrainment, isoform D OS=Drosophila melanogaster OX=7227 GN=nocte PE=1 SV=1;tr|Q9W2U7|Q9W2U7_DROME LP18708p OS=Drosophila melanogaster OX=7227 GN=nocte PE=1 SV=4
16.2124	20.6751	21.5389	21.3349	18.7681	20.9685	23	23	23	57.44	185.89	288270000	29	84	O62619	Pyruvate kinase	PyK	sp|O62619|KPYK_DROME Pyruvate kinase OS=Drosophila melanogaster OX=7227 GN=PyK PE=2 SV=2
17.4904	17.9104	22.0296	21.9427	7	18.6472	23	23	23	51.945	323.31	237980000	26	71	P23128	Putative ATP-dependent RNA helicase me31b	me31B	sp|P23128|DDX6_DROME ATP-dependent RNA helicase me31b OS=Drosophila melanogaster OX=7227 GN=me31B PE=1 SV=3
11.2282	16.5844	7	18.025	7	14.0067	23	23	23	191.18	212.26	38002000	99	40	X2JC31;P29742	Clathrin heavy chain	Chc	tr|X2JC31|X2JC31_DROME Clathrin heavy chain OS=Drosophila melanogaster OX=7227 GN=Chc PE=3 SV=1;sp|P29742|CLH_DROME Clathrin heavy chain OS=Drosophila melanogaster OX=7227 GN=Chc PE=1 SV=1
7	7	19.8408	19.2886	16.1942	15.8977	23	23	23	130.11	240.93	109790000	64	63	Q9VM62		SA	tr|Q9VM62|Q9VM62_DROME LD34181p OS=Drosophila melanogaster OX=7227 GN=SA PE=1 SV=2
15.6527	16.2502	21.0486	21.216	7	7	23	23	23	73.414	323.31	165700000	35	42	Q9VVI2	Enhancer of mRNA-decapping protein 3	Edc3	sp|Q9VVI2|EDC3_DROME Enhancer of mRNA-decapping protein 3 OS=Drosophila melanogaster OX=7227 GN=Edc3 PE=1 SV=1
13.4682	14.571	24.1095	23.7308	7	7	22	22	22	57.817	295.05	737300000	23	48	Q7K7G0;Q9W555		deltaCOP	tr|Q7K7G0|Q7K7G0_DROME Coatomer subunit delta OS=Drosophila melanogaster OX=7227 GN=deltaCOP PE=1 SV=1;tr|Q9W555|Q9W555_DROME Coatomer subunit delta OS=Drosophila melanogaster OX=7227 GN=deltaCOP PE=1 SV=1
12.3121	7	21.1682	21.0551	7	7	22	22	22	80.726	323.31	158910000	35	40	Q94883		Dref	tr|Q94883|Q94883_DROME DNA replication-related element factor, isoform A OS=Drosophila melanogaster OX=7227 GN=Dref PE=1 SV=2
12.5149	7	19.6002	18.9523	7	7	22	22	22	149.25	167.46	81090000	62	36	Q9VKK1	Enhancer of mRNA-decapping protein 4 homolog	Ge-1	sp|Q9VKK1|EDC4_DROME Enhancer of mRNA-decapping protein 4 homolog OS=Drosophila melanogaster OX=7227 GN=Ge-1 PE=1 SV=2
16.4963	7	20.8553	20.878	14.1223	13.0756	22	22	22	112.87	239.3	201090000	51	81	Q9VUE5;M9PI58		stwl	tr|Q9VUE5|Q9VUE5_DROME LD17962p OS=Drosophila melanogaster OX=7227 GN=stwl PE=1 SV=1;tr|M9PI58|M9PI58_DROME Stonewall, isoform B OS=Drosophila melanogaster OX=7227 GN=stwl PE=1 SV=1
11.9543	7	14.0831	7	15.9503	20.7288	21	21	21	137.52	316.01	74719000	41	38	M9NE25;Q9W5E0	Histone-lysine N-methyltransferase Suv4-20	Hmt4-20	tr|M9NE25|M9NE25_DROME [Histone H4]-N-methyl-L-lysine(20) N-methyltransferase OS=Drosophila melanogaster OX=7227 GN=Hmt4-20 PE=4 SV=1;sp|Q9W5E0|SUV42_DROME Histone-lysine N-methyltransferase Suv4-20 OS=Drosophila melanogaster OX=7227 GN=Hmt4-20 PE=1 SV=1
7	7	17.2417	15.5931	7	7	21	21	21	246.67	199.29	22076000	108	25	X2JFG0;P05990	CAD protein;Glutamine-dependent carbamoyl-phosphate synthase;Aspartate carbamoyltransferase;Dihydroorotase	r	tr|X2JFG0|X2JFG0_DROME Aspartate carbamoyltransferase OS=Drosophila melanogaster OX=7227 GN=r PE=1 SV=1;sp|P05990|PYR1_DROME CAD protein OS=Drosophila melanogaster OX=7227 GN=r PE=1 SV=3
20.749	19.3563	26.2705	26.6127	19.5231	21.252	22	21	21	51.18	323.31	3785000000	20	167	P06606	Tubulin alpha-4 chain	alphaTub67C	sp|P06606|TBA4_DROME Tubulin alpha-4 chain OS=Drosophila melanogaster OX=7227 GN=alphaTub67C PE=3 SV=1
20.1658	19.7324	16.4543	15.2606	7	7	21	21	19	76.976	323.31	71820000	33	44	X2JFR1;Q8IR16;Q04047	Protein no-on-transient A	nonA	tr|X2JFR1|X2JFR1_DROME No on or off transient A, isoform D OS=Drosophila melanogaster OX=7227 GN=nonA PE=1 SV=1;tr|Q8IR16|Q8IR16_DROME No on or off transient A, isoform B OS=Drosophila melanogaster OX=7227 GN=nonA PE=1 SV=1;sp|Q04047|NONA_DROME Protein no-
12.2667	17.3801	7	7	7	12.6789	21	21	21	174.35	232.02	11834000	65	26	Q09332	UDP-glucose:glycoprotein glucosyltransferase	Ugt	sp|Q09332|UGGG_DROME UDP-glucose:glycoprotein glucosyltransferase OS=Drosophila melanogaster OX=7227 GN=Uggt PE=1 SV=2
17.3033	7	20.6049	21.0455	15.298	15.9278	21	21	21	78.318	323.31	160940000	40	51	Q9VL25			tr|Q9VL25|Q9VL25_DROME RE48269p OS=Drosophila melanogaster OX=7227 GN=cg4901 PE=1 SV=2
20.1277	7	7	7	7	7	21	21	21	75.647	168.19	40095000	35	26	Q9VU88		Liprin-beta	tr|Q9VU88|Q9VU88_DROME AT31531p OS=Drosophila melanogaster OX=7227 GN=Liprin-beta PE=2 SV=1
7	7	21.9021	20.5404	7	7	20	20	20	105.78	134.89	217760000	40	48	A0A0B4K6W1;P08970	Protein suppressor of hairy wing	su(Hw)	tr|A0A0B4K6W1|A0A0B4K6W1_DROME Suppressor of hairy wing, isoform C OS=Drosophila melanogaster OX=7227 GN=su(Hw) PE=4 SV=1;sp|P08970|SUHW_DROME Protein suppressor of hairy wing OS=Drosophila melanogaster OX=7227 GN=su(Hw) PE=1 SV=2
16.3772	21.3015	17.7739	20.525	7	16.818	20	20	18	45.878	243.39	103920000	23	52	C9QP42;Q02748	Eukaryotic initiation factor 4A	eIF-4a	tr|C9QP42|C9QP42_DROME RNA helicase OS=Drosophila melanogaster OX=7227 GN=eIF4A PE=1 SV=1;sp|Q02748|IF4A_DROME Eukaryotic initiation factor 4A OS=Drosophila melanogaster OX=7227 GN=eIF4A PE=1 SV=3
20.5272	23.5806	22.1309	24.1982	7	22.758	20	20	19	49.66	323.31	1034800000	23	125	X2JB25;P02844	Vitellogenin-2	Yp2	tr|X2JB25|X2JB25_DROME Yolk protein 2, isoform B OS=Drosophila melanogaster OX=7227 GN=Yp2 PE=1 SV=1;sp|P02844|VIT2_DROME Vitellogenin-2 OS=Drosophila melanogaster OX=7227 GN=Yp2 PE=1 SV=2
19.1759	15.9712	21.644	20.7343	7	7	20	20	20	59.434	266.41	176020000	31	57	Q7K0D8		Nup50	sp|Q7K0D8|NUP50_DROME Nuclear pore complex protein Nup50 OS=Drosophila melanogaster OX=7227 GN=Nup50 PE=2 SV=1
7	17.5257	25.3822	26.9764	7	7	20	20	20	42.214	323.31	2639400000	15	89	Q8SYK5		insv	sp|Q8SYK5|INSV_DROME Protein insensitive OS=Drosophila melanogaster OX=7227 GN=insv PE=1 SV=2
12.0424	7	22.4839	23.4579	7	7	20	20	20	71.858	195.49	591340000	34	56	Q9VFB9			tr|Q9VFB9|Q9VFB9_DROME GH09339p OS=Drosophila melanogaster OX=7227 GN=Dmel\CG6654 PE=2 SV=2
18.9547	14.4647	19.5317	19.0563	12.5616	7	20	20	20	97.172	201.98	82793000	45	36	Q9VWC7		CG12702-RA	tr|Q9VWC7|Q9VWC7_DROME FI02109p OS=Drosophila melanogaster OX=7227 GN=lincRNA.1023 PE=1 SV=1
20.487	18.5905	25.4365	26.4883	7	24.8669	19	19	19	32.646	323.31	2924200000	17	139	B7YZQ7;A0A0B4K7G9;O77460	Inorganic pyrophosphatase	Nurf-38	tr|B7YZQ7|B7YZQ7_DROME Inorganic diphosphatase OS=Drosophila melanogaster OX=7227 GN=Nurf-38 PE=1 SV=1;tr|A0A0B4K7G9|A0A0B4K7G9_DROME Inorganic diphosphatase OS=Drosophila melanogaster OX=7227 GN=Nurf-38 PE=1 SV=1;sp|O77460|IPYR_DROME Inorganic pyrophospha
7	7	19.4728	19.4809	12.5106	12.8079	19	19	19	103.28	240.11	72142000	49	31	O16810	Origin recognition complex subunit 1	Orc1	sp|O16810|ORC1_DROME Origin recognition complex subunit 1 OS=Drosophila melanogaster OX=7227 GN=Orc1 PE=1 SV=2
19.9973	23.0708	20.9644	23.4986	7	22.2335	20	19	19	48.711	301.92	602410000	21	111	X2JD55;P02843	Vitellogenin-1	Yp1	tr|X2JD55|X2JD55_DROME Yolk protein 1, isoform B OS=Drosophila melanogaster OX=7227 GN=Yp1 PE=1 SV=1;sp|P02843|VIT1_DROME Vitellogenin-1 OS=Drosophila melanogaster OX=7227 GN=Yp1 PE=1 SV=1
19.7314	22.1251	21.3449	23.34	16.9447	22.3399	19	19	19	46.101	238.12	628190000	26	117	X2JEX8;P06607	Vitellogenin-3	Yp3	tr|X2JEX8|X2JEX8_DROME Yolk protein 3, isoform B OS=Drosophila melanogaster OX=7227 GN=Yp3 PE=1 SV=1;sp|P06607|VIT3_DROME Vitellogenin-3 OS=Drosophila melanogaster OX=7227 GN=Yp3 PE=1 SV=1
10.0934	14.2811	17.7032	19.6421	12.9461	14.504	19	19	19	108.61	243.27	56353000	52	32	P35600	Replication factor C subunit 1	Gnf1	sp|P35600|RFC1_DROME Replication factor C subunit 1 OS=Drosophila melanogaster OX=7227 GN=Gnf1 PE=1 SV=2
7	17.7164	7	7	7	16.4572	19	19	19	158.65	249.08	21984000	72	27	Q8INM3	Protein slender lobes	sle	sp|Q8INM3|SLE_DROME Protein slender lobes OS=Drosophila melanogaster OX=7227 GN=sle PE=1 SV=1
19.122	17.2899	17.4779	16.4828	7	7	21	19	19	88.209	241.86	40196000	40	34	Q8MZI3;Q7KU78			tr|Q8MZI3|Q8MZI3_DROME RNA helicase OS=Drosophila melanogaster OX=7227 GN=DmRH5 PE=1 SV=1;tr|Q7KU78|Q7KU78_DROME RNA helicase OS=Drosophila melanogaster OX=7227 GN=DmRH5 PE=1 SV=1
7	7	28.7939	28.1957	20.4683	21.1719	19	19	19	21.939	247.91	8543200000	11	133	Q9VHG6		Ibf2	tr|Q9VHG6|Q9VHG6_DROME Insulator binding factor 2 OS=Drosophila melanogaster OX=7227 GN=Ibf2 PE=1 SV=1
13.8971	7	19.7643	19.2645	7	7	19	19	19	82.565	137.15	72173000	47	29	Q9VQE0		Drp1	tr|Q9VQE0|Q9VQE0_DROME Dynamin-1-like protein OS=Drosophila melanogaster OX=7227 GN=Drp1 PE=1 SV=1
7	7	21.8021	21.6153	7	15.2835	19	19	19	63.194	220.44	234910000	34	47	Q9W0R7;M9NFF9		Atac3	tr|Q9W0R7|Q9W0R7_DROME Ada2a-containing complex component 3, isoform B OS=Drosophila melanogaster OX=7227 GN=Atac3 PE=4 SV=3;tr|M9NFF9|M9NFF9_DROME Ada2a-containing complex component 3, isoform D OS=Drosophila melanogaster OX=7227 GN=Atac3 PE=4 SV=1
12.8974	7	21.0087	22.5079	18.391	23.1687	19	19	19	32.909	169.65	410650000	23	60	X2JB48;Q26365	ADP,ATP carrier protein	sesB	tr|X2JB48|X2JB48_DROME Stress-sensitive B, isoform E OS=Drosophila melanogaster OX=7227 GN=sesB PE=1 SV=1;sp|Q26365|ADT_DROME ADP,ATP carrier protein OS=Drosophila melanogaster OX=7227 GN=sesB PE=2 SV=4
16.7485	7	7	7	7	7	18	18	18	219.68	295.26	9689000	88	22	A8JR03;A8JR02;A0A0B4KGM4;A0A0B4KH30;A8JR00;A8JR01;A0A0C4DHA9			tr|A8JR03|A8JR03_DROME Kramer, isoform B OS=Drosophila melanogaster OX=7227 GN=kmr PE=4 SV=1;tr|A8JR02|A8JR02_DROME Kramer, isoform D OS=Drosophila melanogaster OX=7227 GN=kmr PE=4 SV=1;tr|A0A0B4KGM4|A0A0B4KGM4_DROME Kramer, isoform L OS=Drosophila melanog
21.45	15.2056	19.9811	20.885	14.1503	18.1032	18	18	1	83.644	309.46	203730000	33	63	A8DYD3;A0A126GUP1		cg	tr|A8DYD3|A8DYD3_DROME Combgap, isoform F OS=Drosophila melanogaster OX=7227 GN=cg PE=1 SV=1;tr|A0A126GUP1|A0A126GUP1_DROME Combgap, isoform N OS=Drosophila melanogaster OX=7227 GN=cg PE=1 SV=1
13.4235	19.9182	17.7437	19.634	7	7	18	18	18	103.59	235.42	71221000	35	45	E4NKG1;Q9I7D3	Caprin homolog	Capr	tr|E4NKG1|E4NKG1_DROME Caprin, isoform B OS=Drosophila melanogaster OX=7227 GN=Capr PE=1 SV=1;sp|Q9I7D3|CAPR1_DROME Caprin homolog OS=Drosophila melanogaster OX=7227 GN=Capr PE=1 SV=1
20.0324	22.4294	16.5854	18.1781	16.0007	18.27	18	18	18	69.753	312.22	187430000	25	75	M9PF14;M9PF20;Q9VTZ0;M9PI44;M9PFF9;M9PFG3;M9PFB2;M9PCB7		tral	tr|M9PF14|M9PF14_DROME Trailer hitch, isoform C OS=Drosophila melanogaster OX=7227 GN=tral PE=1 SV=1;tr|M9PF20|M9PF20_DROME Trailer hitch, isoform H OS=Drosophila melanogaster OX=7227 GN=tral PE=1 SV=1;tr|Q9VTZ0|Q9VTZ0_DROME GH08269p OS=Drosophila melanoga
7	16.4226	20.9992	22.0011	7	18.5512	18	18	18	38.195	165.2	182670000	27	45	O62602		lic	tr|O62602|O62602_DROME Licorne OS=Drosophila melanogaster OX=7227 GN=lic PE=1 SV=1
22.0564	25.1591	26.1104	26.2582	17.9661	26.0585	18	18	18	50.306	167.36	6087600000	23	217	P08736;A4V3Q6;P05303	Elongation factor 1-alpha 1;Elongation factor 1-alpha;Elongation factor 1-alpha 2	Ef1alpha48D;Ef1alpha100E	sp|P08736|EF1A1_DROME Elongation factor 1-alpha 1 OS=Drosophila melanogaster OX=7227 GN=eEF1alpha1 PE=1 SV=2;tr|A4V3Q6|A4V3Q6_DROME Elongation factor 1-alpha OS=Drosophila melanogaster OX=7227 GN=eEF1alpha2 PE=1 SV=1;sp|P05303|EF1A2_DROME Elongation factor
20.3288	21.9348	23.1895	23.5132	7	22.7563	18	18	18	39.343	123.15	543190000	16	80	P54397	39 kDa FK506-binding nuclear protein	FK506-bp1	sp|P54397|FKB39_DROME 39 kDa FK506-binding nuclear protein OS=Drosophila melanogaster OX=7227 GN=FK506-bp1 PE=1 SV=2
7	7	25.5885	25.1672	7	7	18	18	17	58.753	323.31	1850800000	21	88	Q9VDQ3			tr|Q9VDQ3|Q9VDQ3_DROME LD08906p OS=Drosophila melanogaster OX=7227 GN=Dmel\CG4936 PE=1 SV=1
19.471	18.9082	20.6282	22.1055	7	16.0778	18	18	18	50.242	247.47	155840000	21	57	Q9VH07	RuvB-like helicase 1	pont	sp|Q9VH07|RUVB1_DROME RuvB-like helicase 1 OS=Drosophila melanogaster OX=7227 GN=pont PE=1 SV=1
11.4582	7	7	7	16.1927	18.5202	18	18	18	90.826	239.27	18147000	40	28	Q9W289		GM130	tr|Q9W289|Q9W289_DROME Golgi matrix protein 130 kD OS=Drosophila melanogaster OX=7227 GN=GM130 PE=1 SV=2
13.843	19.6156	7	7	12.9406	13.3387	17	17	1	75.818	210.03	32612000	39	34	A0A126GUS7;A0A0B4K618;A0A0B4KGP6;A0A0B4KFN9		Fmr1	tr|A0A126GUS7|A0A126GUS7_DROME Fmr1, isoform J OS=Drosophila melanogaster OX=7227 GN=Fmr1 PE=1 SV=1;tr|A0A0B4K618|A0A0B4K618_DROME Fmr1, isoform G OS=Drosophila melanogaster OX=7227 GN=Fmr1 PE=1 SV=1;tr|A0A0B4KGP6|A0A0B4KGP6_DROME Fmr1, isoform H OS=Drosop
14.8532	19.3517	18.0113	19.4913	7	7	17	17	17	81.864	300.63	57794000	34	33	M9PBL3;P02828	Heat shock protein 83	Hsp83	tr|M9PBL3|M9PBL3_DROME HSP 82 OS=Drosophila melanogaster OX=7227 GN=Hsp83 PE=3 SV=1;sp|P02828|HSP83_DROME Heat shock protein 83 OS=Drosophila melanogaster OX=7227 GN=Hsp83 PE=1 SV=1
19.7368	15.9121	20.3221	21.9334	7	7	17	17	16	51.296	323.31	131280000	21	37	M9PDN9;P42271	Tubulin gamma chain;Tubulin gamma-2 chain	gammaTub37C	tr|M9PDN9|M9PDN9_DROME Tubulin gamma chain OS=Drosophila melanogaster OX=7227 GN=gammaTub37C PE=3 SV=1;sp|P42271|TBG2_DROME Tubulin gamma-2 chain OS=Drosophila melanogaster OX=7227 GN=gammaTub37C PE=1 SV=3
7	7	21.7826	22.793	7	7	17	17	17	41.394	237.93	228370000	21	42	X2J9B3;O77051	Transcription factor E2F2	E2f2	tr|X2J9B3|X2J9B3_DROME E2F transcription factor 2, isoform B OS=Drosophila melanogaster OX=7227 GN=E2f2 PE=1 SV=1;sp|O77051|E2F2_DROME Transcription factor E2F2 OS=Drosophila melanogaster OX=7227 GN=E2f2 PE=1 SV=1
7	7	19.6889	21.1436	15.6391	13.9024	17	17	17	79.944	323.31	93617000	29	29	O96689;A0A021WW32		vtd	tr|O96689|O96689_DROME FI11703p OS=Drosophila melanogaster OX=7227 GN=vtd PE=1 SV=1;tr|A0A021WW32|A0A021WW32_DROME Verthandi, isoform B OS=Drosophila melanogaster OX=7227 GN=vtd PE=1 SV=1
19.2601	24.2581	22.117	23.0586	18.2822	21.7981	17	17	7	41.821	237.84	758840000	20	142	X2JCP8;P10987;P02572	Actin-5C;Actin-42A	Act5C;Act42A	tr|X2JCP8|X2JCP8_DROME Actin 5C, isoform E OS=Drosophila melanogaster OX=7227 GN=Act5C PE=3 SV=1;sp|P10987|ACT1_DROME Actin-5C OS=Drosophila melanogaster OX=7227 GN=Act5C PE=1 SV=4;sp|P02572|ACT2_DROME Actin-42A OS=Drosophila melanogaster OX=7227 GN=Act42A
7	16.564	7	15.5513	7	14.6629	17	17	17	164.39	138.14	13497000	79	23	P15348	DNA topoisomerase 2	Top2	sp|P15348|TOP2_DROME DNA topoisomerase 2 OS=Drosophila melanogaster OX=7227 GN=Top2 PE=1 SV=1
7	7	22.4228	22.6846	7	7	17	17	17	49.749	323.31	309100000	25	43	Q24318;A0A0B4KEQ0	Transcription factor Dp	Dp	sp|Q24318|TFDP_DROME Transcription factor Dp OS=Drosophila melanogaster OX=7227 GN=Dp PE=1 SV=2;tr|A0A0B4KEQ0|A0A0B4KEQ0_DROME Transcription factor OS=Drosophila melanogaster OX=7227 GN=Dp PE=1 SV=1
7	7	19.053	21.3183	7	7	17	17	17	89.844	309.56	132670000	42	28	Q9VF04		Rbf2	tr|Q9VF04|Q9VF04_DROME RE32990p OS=Drosophila melanogaster OX=7227 GN=Rbf2 PE=2 SV=1
11.6273	7	18.6786	18.4844	16.6223	18.9229	17	17	17	75.134	147.48	44395000	32	35	Q9VSM9		Cdc6	tr|Q9VSM9|Q9VSM9_DROME Cell division control protein OS=Drosophila melanogaster OX=7227 GN=Cdc6 PE=1 SV=1
19.1543	19.2274	21.0419	21.7085	7	17.4174	17	17	17	69.501	130.23	229620000	33	75	Q9VXR5			tr|Q9VXR5|Q9VXR5_DROME LD02975p OS=Drosophila melanogaster OX=7227 GN=Dmel\CG9281 PE=1 SV=1
18.4526	20.5922	22.5457	23.0796	18.3442	23.4079	16	16	16	27.471	149.61	567790000	20	68	G3M3A2;Q06559	40S ribosomal protein S3	RpS3	tr|G3M3A2|G3M3A2_DROME Ribosomal protein S3, isoform B OS=Drosophila melanogaster OX=7227 GN=RpS3 PE=1 SV=1;sp|Q06559|RS3_DROME 40S ribosomal protein S3 OS=Drosophila melanogaster OX=7227 GN=RpS3 PE=1 SV=1
14.8902	18.2509	18.2292	20.9161	7	7	16	16	16	66.069	268.92	78849000	30	37	Q9VIW3;M9PBD9;M9PD65	Ran GTPase-activating protein	RanGAP	sp|Q9VIW3|RAGP1_DROME Ran GTPase-activating protein OS=Drosophila melanogaster OX=7227 GN=RanGAP PE=1 SV=1;tr|M9PBD9|M9PBD9_DROME Ran GTPase activating protein, isoform B OS=Drosophila melanogaster OX=7227 GN=RanGAP PE=1 SV=1;tr|M9PD65|M9PD65_DROME Ran GTP
12.3832	17.9336	7	14.2467	7	7	16	16	16	121.52	164.14	12381000	45	20	Q9VJH2;M9PDL2		mdy	tr|Q9VJH2|Q9VJH2_DROME Aspartyl-tRNA synthetase, mitochondrial, isoform A OS=Drosophila melanogaster OX=7227 GN=AspRS-m PE=1 SV=3;tr|M9PDL2|M9PDL2_DROME Aspartyl-tRNA synthetase, mitochondrial, isoform D OS=Drosophila melanogaster OX=7227 GN=AspRS-m PE=1 S
18.5669	18.0092	18.9008	20.731	7	7	16	16	16	53.541	230.9	77813000	27	36	M9PFN1;Q9V3K3	RuvB-like helicase 2	rept	tr|M9PFN1|M9PFN1_DROME RuvB-like helicase OS=Drosophila melanogaster OX=7227 GN=rept PE=3 SV=1;sp|Q9V3K3|RUVB2_DROME RuvB-like helicase 2 OS=Drosophila melanogaster OX=7227 GN=rept PE=1 SV=1
15.3802	7	19.5195	20.2825	7	7	16	16	15	45.857	133.48	49669000	24	27	O18413	26S protease regulatory subunit 8	Rpt6	sp|O18413|PRS8_DROME 26S proteasome regulatory subunit 8 OS=Drosophila melanogaster OX=7227 GN=Rpt6 PE=1 SV=2
19.1678	21.7921	21.0771	21.9315	7	18.4047	16	16	16	45.025	168.65	237140000	22	86	P09180	60S ribosomal protein L4	RpL4	sp|P09180|RL4_DROME 60S ribosomal protein L4 OS=Drosophila melanogaster OX=7227 GN=RpL4 PE=1 SV=2
17.7733	19.187	7	17.1046	15.4409	19.9154	16	16	16	69.925	161.08	59853000	30	47	P21187	Polyadenylate-binding protein	pAbp	sp|P21187|PABP_DROME Polyadenylate-binding protein OS=Drosophila melanogaster OX=7227 GN=pAbp PE=1 SV=3
7	7	16.9596	19.2875	7	7	16	16	16	102.44	122.06	37600000	49	27	P35220	Catenin alpha	alpha-Cat	sp|P35220|CTNA_DROME Catenin alpha OS=Drosophila melanogaster OX=7227 GN=alpha-Cat PE=1 SV=2
18.544	22.9373	22.1803	24.0692	7	21.1233	16	16	16	30.228	200.47	396620000	12	95	P38979	40S ribosomal protein SA	sta	sp|P38979|RSSA_DROME 40S ribosomal protein SA OS=Drosophila melanogaster OX=7227 GN=sta PE=1 SV=3
18.6812	17.8902	19.4757	20.3712	7	15.7304	16	16	16	39.514	142.9	64469000	23	39	Q7K2X8		Nup44A	sp|Q7K2X8|SEH1_DROME Nucleoporin seh1 OS=Drosophila melanogaster OX=7227 GN=Nup44A PE=1 SV=1
15.4451	18.2939	22.3098	23.7649	7	21.4715	16	16	16	40.815	323.31	477270000	21	69	Q9U9Q1		RfC38	tr|Q9U9Q1|Q9U9Q1_DROME Replication factor C 38kD subunit, isoform A OS=Drosophila melanogaster OX=7227 GN=RfC38 PE=1 SV=1
16.5458	14.9456	16.4132	14.9179	7	7	16	16	16	153.89	139.9	16691000	68	27	Q9V463		Nup154	sp|Q9V463|NU154_DROME Nuclear pore complex protein Nup154 OS=Drosophila melanogaster OX=7227 GN=Nup154 PE=1 SV=1
7	7	20.7564	21.4872	7	16.8073	16	16	16	51.935	323.31	106160000	22	39	Q9W102		Orc4	tr|Q9W102|Q9W102_DROME Origin recognition complex subunit 4 OS=Drosophila melanogaster OX=7227 GN=Orc4 PE=1 SV=1
18.4731	18.3057	23.5631	22.9644	7	22.7214	16	16	16	34.636	209.86	535450000	19	83	Q9W1V3	rRNA 2-O-methyltransferase fibrillarin	Fib	sp|Q9W1V3|FBRL_DROME rRNA 2-O-methyltransferase fibrillarin OS=Drosophila melanogaster OX=7227 GN=Fib PE=2 SV=1
17.3649	11.5275	7	7	7	7	15	15	15	140.54	120.24	9617600	56	16	Q8INQ0;Q9VHK4;B7Z0U1;Q9VHK1;Q9VHK3;A0A0B4K6Y7;Q8MQQ3;A8JQV7;A0A0B4K6C7;A0A6F7U5U6;A8JQV8		pyd	tr|Q8INQ0|Q8INQ0_DROME Polychaetoid, isoform C OS=Drosophila melanogaster OX=7227 GN=pyd PE=1 SV=2;tr|Q9VHK4|Q9VHK4_DROME Polychaetoid, isoform B OS=Drosophila melanogaster OX=7227 GN=pyd PE=1 SV=3;tr|B7Z0U1|B7Z0U1_DROME Polychaetoid, isoform I OS=Drosophi
7	7	7	7	7	18.5483	15	15	15	153.29	189.09	20318000	53	17	Q9VJJ8;Q9VJJ9;M9PD19;B7YZW3		CG4668;CG42389-RF	tr|Q9VJJ8|Q9VJJ8_DROME LD30602p OS=Drosophila melanogaster OX=7227 GN=mtgo PE=1 SV=2;tr|Q9VJJ9|Q9VJJ9_DROME FI20237p1 OS=Drosophila melanogaster OX=7227 GN=mtgo PE=1 SV=4;tr|M9PD19|M9PD19_DROME Miles to go, isoform H OS=Drosophila melanogaster OX=7227 GN=m
7	7	21.0689	20.5507	7	7	15	15	15	62.487	214.71	104600000	28	29	Q9VI18;B9A0M7		BcDNA:LD21969	tr|Q9VI18|Q9VI18_DROME Uncharacterized protein, isoform B OS=Drosophila melanogaster OX=7227 GN=Dmel\CG1024 PE=1 SV=4;tr|B9A0M7|B9A0M7_DROME AT31036p OS=Drosophila melanogaster OX=7227 GN=BcDNA:LD21969 PE=1 SV=1
7	15.8066	7	7	15.6503	18.182	15	15	15	110.01	146.36	13809000	34	23	M9PE02;E1JJJ8;M9PGM8;M9PJC7;P13709	Homeotic protein female sterile	fs(1)h	tr|M9PE02|M9PE02_DROME Female sterile (1) homeotic, isoform H OS=Drosophila melanogaster OX=7227 GN=fs(1)h PE=1 SV=1;tr|E1JJJ8|E1JJJ8_DROME Female sterile (1) homeotic, isoform F OS=Drosophila melanogaster OX=7227 GN=fs(1)h PE=1 SV=1;tr|M9PGM8|M9PGM8_DROME
18.5818	21.7762	22.2793	23.3943	7	20.2405	15	15	15	35.618	125.2	426770000	20	54	M9PCC1;O18640	Guanine nucleotide-binding protein subunit beta-like protein	Rack1	tr|M9PCC1|M9PCC1_DROME Receptor of activated protein kinase C 1, isoform C OS=Drosophila melanogaster OX=7227 GN=Rack1 PE=4 SV=1;sp|O18640|GBLP_DROME Guanine nucleotide-binding protein subunit beta-like protein OS=Drosophila melanogaster OX=7227 GN=Rack1 P
7	17.5967	19.497	22.1523	7	19.4674	15	15	15	37.173	277.55	132810000	21	50	P53034	Replication factor C subunit 2	RfC4	sp|P53034|RFC2_DROME Replication factor C subunit 2 OS=Drosophila melanogaster OX=7227 GN=RfC4 PE=1 SV=1
17.8931	11.1698	7	7	7	7	15	15	15	106.22	107.77	10566000	43	15	Q7KY08;Q32KD4	Protein argonaute	AGO1	tr|Q7KY08|Q7KY08_DROME Argonaute protein OS=Drosophila melanogaster OX=7227 GN=AGO1 PE=1 SV=1;tr|Q32KD4|Q32KD4_DROME Argonaute-1, isoform A OS=Drosophila melanogaster OX=7227 GN=AGO1 PE=1 SV=1
7	7	25.036	25.798	7	7	15	15	3	28.107	281.86	927440000	10	45	Q7JW01			tr|Q7JW01|Q7JW01_DROME Regulatory protein zeste OS=Drosophila melanogaster OX=7227 GN=Dmel\CG15107 PE=2 SV=1
14.0445	7	23.2448	25.0338	7	19.6119	15	15	15	30.101	276.65	676630000	15	48	Q7K159		mip40	tr|Q7K159|Q7K159_DROME LD06557p OS=Drosophila melanogaster OX=7227 GN=mip40 PE=1 SV=1
14.9815	19.0321	23.2888	22.9506	7	15.6843	15	15	15	56.989	169.29	360530000	19	40	Q9V455	Importin subunit alpha	Kap-alpha3	tr|Q9V455|Q9V455_DROME Importin subunit alpha OS=Drosophila melanogaster OX=7227 GN=Kap-alpha3 PE=1 SV=1
14.2314	15.5728	17.4573	18.7545	12.667	15.4501	15	15	15	131.36	230.12	40780000	55	30	Q9VF03;A0A0B4JDA0		mor	tr|Q9VF03|Q9VF03_DROME Brahma associated protein 155 kDa OS=Drosophila melanogaster OX=7227 GN=mor PE=1 SV=3;tr|A0A0B4JDA0|A0A0B4JDA0_DROME Moira, isoform B OS=Drosophila melanogaster OX=7227 GN=mor PE=1 SV=1
7	7	20.9686	22.8106	7	7	15	15	15	54.153	155.02	235210000	25	32	Q9VQR9		CG17593-RA	tr|Q9VQR9|Q9VQR9_DROME Coiled-coil domain-containing protein 47 OS=Drosophila melanogaster OX=7227 GN=Dmel\CG17593 PE=1 SV=1
19.6037	7	20.1555	19.8151	7	7	15	15	15	53.082	164.14	72177000	25	31	Q9VWQ6;Q9VWQ3		CG18259-RA	tr|Q9VWQ6|Q9VWQ6_DROME FI13061p OS=Drosophila melanogaster OX=7227 GN=Dmel\CG18259 PE=2 SV=2;tr|Q9VWQ3|Q9VWQ3_DROME LD35981p OS=Drosophila melanogaster OX=7227 GN=cg6961 PE=2 SV=2
7	7	15.9573	7	7	7	14	14	14	348.38	217.54	7380300	116	15	Q8MLW2;A0A0B4LFX8;Q9NDJ2	Helicase domino	dom	tr|Q8MLW2|Q8MLW2_DROME Domino, isoform D OS=Drosophila melanogaster OX=7227 GN=dom PE=1 SV=1;tr|A0A0B4LFX8|A0A0B4LFX8_DROME Domino, isoform G OS=Drosophila melanogaster OX=7227 GN=dom PE=1 SV=1;sp|Q9NDJ2|DOM_DROME Helicase domino OS=Drosophila melanogaster
18.6547	11.2886	7	7	7	7	14	14	14	141.93	144.62	26987000	65	18	A1Z9L3		pea	sp|A1Z9L3|DHX8_DROME ATP-dependent RNA helicase DHX8 OS=Drosophila melanogaster OX=7227 GN=pea PE=1 SV=1
19.3291	19.964	23.9929	24.4741	15.926	22.1087	14	14	1	48.563	215.76	647720000	14	44	E1JIL4		Caf1	tr|E1JIL4|E1JIL4_DROME Chromatin assembly factor 1, p55 subunit, isoform B OS=Drosophila melanogaster OX=7227 GN=Caf1-55 PE=1 SV=1
14.2734	7	7	7	18.2425	22.3532	14	14	13	58.342	172.41	159260000	28	24	Q7KM08;Q9XTK9;M9PE01;Q7KM04;Q7KM05;Q7KM03		Eip63E	tr|Q7KM08|Q7KM08_DROME Ecdysone-induced protein 63E, isoform F OS=Drosophila melanogaster OX=7227 GN=Eip63E PE=2 SV=1;tr|Q9XTK9|Q9XTK9_DROME Ecdysone-induced protein 63E, isoform D OS=Drosophila melanogaster OX=7227 GN=Eip63E PE=2 SV=2;tr|M9PE01|M9PE01_DRO
11.0358	13.3247	15.292	12.4545	7	7	14	14	14	249.56	101.79	7435600	128	19	M9PHG4;M9PF16;Q00963	Spectrin beta chain	beta-Spec	tr|M9PHG4|M9PHG4_DROME Spectrin beta chain OS=Drosophila melanogaster OX=7227 GN=beta-Spec PE=3 SV=1;tr|M9PF16|M9PF16_DROME Spectrin beta chain OS=Drosophila melanogaster OX=7227 GN=beta-Spec PE=3 SV=1;sp|Q00963|SPTCB_DROME Spectrin beta chain OS=Drosophil
12.5722	14.2257	13.2912	18.5365	13.7421	14.0455	14	14	14	187.05	274.66	28551000	64	27	M9PFS6;M9PFM5;P25439	ATP-dependent helicase brm	brm	tr|M9PFS6|M9PFS6_DROME Brahma, isoform E OS=Drosophila melanogaster OX=7227 GN=brm PE=4 SV=1;tr|M9PFM5|M9PFM5_DROME Brahma, isoform F OS=Drosophila melanogaster OX=7227 GN=brm PE=4 SV=1;sp|P25439|BRM_DROME ATP-dependent helicase brm OS=Drosophila melanogas
16.77	18.5197	21.5835	22.188	7	18.6541	14	14	5	34.542	242.19	141130000	16	41	P12982;Q05547	Serine/threonine-protein phosphatase alpha-2 isoform;Serine/threonine-protein phosphatase alpha-3 isoform	Pp1-87B;Pp1-13C	sp|P12982|PP12_DROME Serine/threonine-protein phosphatase alpha-2 isoform OS=Drosophila melanogaster OX=7227 GN=Pp1-87B PE=1 SV=1;sp|Q05547|PP13_DROME Serine/threonine-protein phosphatase alpha-3 isoform OS=Drosophila melanogaster OX=7227 GN=Pp1-13C PE=1 S
18.5	21.1087	20.0409	20.8502	7	18.6083	14	14	13	29.798	273.4	90009000	15	53	P92177	14-3-3 protein epsilon	14-3-3epsilon	sp|P92177|1433E_DROME 14-3-3 protein epsilon OS=Drosophila melanogaster OX=7227 GN=14-3-3epsilon PE=1 SV=2
7	17.0082	17.1356	19.2074	7	23.7246	14	14	14	37.028	121.6	221140000	15	30	Q53ZT0;Q24133	DnaJ protein homolog 1	DnaJ-1	tr|Q53ZT0|Q53ZT0_DROME DNAJ-1 OS=Drosophila melanogaster OX=7227 GN=DnaJ-1 PE=1 SV=1;sp|Q24133|DNAJ1_DROME DnaJ protein homolog 1 OS=Drosophila melanogaster OX=7227 GN=DnaJ-1 PE=1 SV=3
18.2466	17.6296	21.3885	21.4344	7	15.7698	14	14	14	47.319	112.6	110680000	18	32	Q7K012		Bap55	tr|Q7K012|Q7K012_DROME Brahma associated protein 55kD OS=Drosophila melanogaster OX=7227 GN=Bap55 PE=1 SV=1
16.6	16.9669	17.8489	17.6861	16.1107	19.5251	14	14	14	89.052	158.01	65984000	44	48	Q7KMJ6		nito	sp|Q7KMJ6|NITO_DROME RNA-binding protein spenito OS=Drosophila melanogaster OX=7227 GN=nito PE=1 SV=1
16.5864	7	22.5597	22.8993	7	16.1879	14	14	5	105.81	281.66	396990000	28	87	Q867Z4	Longitudinals lacking protein, isoforms F/I/K/T	lola	sp|Q867Z4|LOLA4_DROME Longitudinals lacking protein, isoforms F/I/K/T OS=Drosophila melanogaster OX=7227 GN=lola PE=1 SV=1
17.3508	14.6068	23.4317	23.166	15.9036	18.2049	14	14	14	60.159	323.31	532050000	25	62	Q8SX89		kuk	tr|Q8SX89|Q8SX89_DROME Kugelkern, isoform A OS=Drosophila melanogaster OX=7227 GN=kuk PE=1 SV=1
16.0009	19.5821	24.0516	25.3281	7	18.6952	14	14	3	31.776	202.99	911780000	15	53	Q94513		BEAF-32	tr|Q94513|Q94513_DROME Boundary element associated factor OS=Drosophila melanogaster OX=7227 GN=BEAF-32 PE=1 SV=1
18.8478	19.2435	20.8139	19.3704	16.9094	19.1431	14	14	14	54.837	305.06	94943000	22	46	Q95WY3		Nop56	tr|Q95WY3|Q95WY3_DROME FI04781p OS=Drosophila melanogaster OX=7227 GN=Nop56 PE=1 SV=1
19.9579	18.7722	19.7924	21.2514	7	16.1929	14	14	14	40.148	197.89	98908000	20	38	Q9VE85		Nup43	tr|Q9VE85|Q9VE85_DROME Nucleoporin 43kD OS=Drosophila melanogaster OX=7227 GN=Nup43 PE=1 SV=1
14.4042	21.3171	19.4504	22.6161	7	18.8607	14	14	14	37.407	195.24	225620000	22	41	Q9VKW3		RfC3	tr|Q9VKW3|Q9VKW3_DROME Replication factor C subunit 3 OS=Drosophila melanogaster OX=7227 GN=RfC3 PE=1 SV=2
7	7	21.1837	21.6638	7	7	14	14	14	47.263	106.82	114090000	20	23	Q9VN16			tr|Q9VN16|Q9VN16_DROME RE35255p OS=Drosophila melanogaster OX=7227 GN=Dmel\CG14646 PE=2 SV=1
7	7	26.0702	26.8404	7	7	14	14	14	25.971	273.43	1906200000	10	64	Q9VN42		Dip2	tr|Q9VN42|Q9VN42_DROME Dorsal interacting protein 2 OS=Drosophila melanogaster OX=7227 GN=Dlip2 PE=4 SV=2
17.8444	10.9561	7	7	7	7	14	14	14	109.41	104.83	12578000	53	14	Q9VX63		CG8915-RA	tr|Q9VX63|Q9VX63_DROME FI18001p1 OS=Drosophila melanogaster OX=7227 GN=Dmel\CG8915 PE=2 SV=1
19.3974	16.0592	20.2313	16.9133	7	7	14	14	14	45.384	102.43	40151000	19	26	Q9W255;A0A0B4LG88;A0A0B4LGB9		qkr58E-1	tr|Q9W255|Q9W255_DROME GH05812p OS=Drosophila melanogaster OX=7227 GN=qkr58E-1 PE=1 SV=1;tr|A0A0B4LG88|A0A0B4LG88_DROME Quaking related 58E-1, isoform D OS=Drosophila melanogaster OX=7227 GN=qkr58E-1 PE=1 SV=1;tr|A0A0B4LGB9|A0A0B4LGB9_DROME Quaking related
17.683	7	18.5081	15.4313	7	7	14	14	14	93.851	145.9	26352000	42	24	Q9XZ06		Nup93-1	sp|Q9XZ06|NU931_DROME Nuclear pore complex protein Nup93-1 OS=Drosophila melanogaster OX=7227 GN=Nup93-1 PE=1 SV=1
7	7	24.0382	25.077	7	18.9989	14	14	14	34.619	95.899	690880000	13	45	Q9Y0Y5		epsilonCOP	tr|Q9Y0Y5|Q9Y0Y5_DROME Coatomer subunit epsilon OS=Drosophila melanogaster OX=7227 GN=epsilonCOP PE=1 SV=1
7	7	15.2835	13.65	7	7	13	13	13	252.51	87.799	5748500	109	13	A0A0B4K6U2;E1JIJ7;Q8INH9;A0A0B4K6G6;Q9VG05			tr|A0A0B4K6U2|A0A0B4K6U2_DROME Uncharacterized protein, isoform G OS=Drosophila melanogaster OX=7227 GN=Dmel\CG7518 PE=1 SV=1;tr|E1JIJ7|E1JIJ7_DROME Uncharacterized protein, isoform I OS=Drosophila melanogaster OX=7227 GN=Dmel\CG7518 PE=1 SV=2;tr|Q8INH9|Q8
7	7	18.6806	19.7312	7	15.9682	13	13	13	109.35	322.46	63667000	47	27	A0A0B4LGB7;P22700	Calcium-transporting ATPase;Calcium-transporting ATPase sarcoplasmic/endoplasmic reticulum type	Ca-P60A	tr|A0A0B4LGB7|A0A0B4LGB7_DROME Calcium-transporting ATPase OS=Drosophila melanogaster OX=7227 GN=SERCA PE=1 SV=1;sp|P22700|ATC1_DROME Calcium-transporting ATPase sarcoplasmic/endoplasmic reticulum type OS=Drosophila melanogaster OX=7227 GN=SERCA PE=1 SV=2
17.6277	7	7	7	7	7	13	13	13	109.27	77.664	6278100	31	12	A8JR16;A0A0C4DHB3;A8JR17			tr|A8JR16|A8JR16_DROME Uncharacterized protein, isoform C OS=Drosophila melanogaster OX=7227 GN=Dmel\CG6118 PE=4 SV=1;tr|A0A0C4DHB3|A0A0C4DHB3_DROME Uncharacterized protein, isoform D OS=Drosophila melanogaster OX=7227 GN=Dmel\CG6118 PE=4 SV=1;tr|A8JR17|A8
24.1359	24.1437	21.4377	22.6259	7	21.2693	13	13	13	44.769	323.31	634520000	13	95	E1JHA4;P48809	Heterogeneous nuclear ribonucleoprotein 27C	Hrb27C	tr|E1JHA4|E1JHA4_DROME Heterogeneous nuclear ribonucleoprotein at 27C, isoform D OS=Drosophila melanogaster OX=7227 GN=Hrb27C PE=1 SV=1;sp|P48809|RB27C_DROME Heterogeneous nuclear ribonucleoprotein 27C OS=Drosophila melanogaster OX=7227 GN=Hrb27C PE=1 SV=2
7	7	18.0375	17.3117	7	7	13	13	13	139.35	151.4	28062000	65	17	M9PB90;Q9VKY2	Cullin-associated NEDD8-dissociated protein 1	Cand1	tr|M9PB90|M9PB90_DROME Cullin-associated and neddylation-dissociated 1, isoform B OS=Drosophila melanogaster OX=7227 GN=Cand1 PE=1 SV=1;sp|Q9VKY2|CAND1_DROME Cullin-associated NEDD8-dissociated protein 1 OS=Drosophila melanogaster OX=7227 GN=Cand1 PE=2 SV=
17.0346	20.7303	21.8136	22.4515	18.6842	21.4039	13	13	13	29.134	88.505	217370000	15	53	X2JGM9;P41042	40S ribosomal protein S4	RpS4	tr|X2JGM9|X2JGM9_DROME 40S ribosomal protein S4 OS=Drosophila melanogaster OX=7227 GN=RpS4 PE=3 SV=1;sp|P41042|RS4_DROME 40S ribosomal protein S4 OS=Drosophila melanogaster OX=7227 GN=RpS4 PE=1 SV=2
17.1585	7	22.5454	22.2442	7	17.986	13	13	13	38.857	235.28	229900000	20	50	Q8IPU3;Q9VPB3;Q9I7P8			tr|Q8IPU3|Q8IPU3_DROME Tenzing norgay, isoform C OS=Drosophila melanogaster OX=7227 GN=tzn PE=1 SV=1;tr|Q9VPB3|Q9VPB3_DROME LD26447p OS=Drosophila melanogaster OX=7227 GN=tzn PE=1 SV=2;tr|Q9I7P8|Q9I7P8_DROME Tenzing norgay, isoform B OS=Drosophila melanoga
14.3458	15.203	23.3079	23.2401	7	16.5794	13	13	13	62.129	323.31	531660000	26	60	Q9V3U6		26-29-p	tr|Q9V3U6|Q9V3U6_DROME 26-29kD-proteinase OS=Drosophila melanogaster OX=7227 GN=26-29-p PE=1 SV=1
7	20.237	7	7	7	7	13	13	13	59.069	160.32	39545000	32	19	Q9V9J3;A1Z6I9	Tyrosine-protein kinase Src42A;Non-specific protein-tyrosine kinase	Src42A	sp|Q9V9J3|SRC42_DROME Tyrosine-protein kinase Src42A OS=Drosophila melanogaster OX=7227 GN=Src42A PE=1 SV=1;tr|A1Z6I9|A1Z6I9_DROME Non-specific protein-tyrosine kinase OS=Drosophila melanogaster OX=7227 GN=Src42A PE=1 SV=2
7	17.7126	24.0243	24.1894	7	7	13	13	13	48.093	157.1	655340000	18	36	Q9VHM3		M1BP	tr|Q9VHM3|Q9VHM3_DROME LD30467p OS=Drosophila melanogaster OX=7227 GN=M1BP PE=1 SV=1
7	14.8003	18.1023	19.1721	7	7	13	13	13	95.446	164.05	42331000	47	21	Q9VL72	SWI/SNF-related matrix-associated actin-dependent regulator of chromatin subfamily A containing DEAD/H box 1 homolog	Etl1	sp|Q9VL72|SMRCD_DROME SWI/SNF-related matrix-associated actin-dependent regulator of chromatin subfamily A containing DEAD/H box 1 homolog OS=Drosophila melanogaster OX=7227 GN=Etl1 PE=1 SV=1
18.576	18.3185	19.4891	21.1134	7	17.2939	13	13	13	57.17	240.78	89307000	23	38	Q9VM69		nop5	tr|Q9VM69|Q9VM69_DROME CG10206-PA OS=Drosophila melanogaster OX=7227 GN=nop5 PE=1 SV=2
15.0221	19.9502	22.6714	24.4243	7	20.2496	13	13	13	40.211	323.31	503790000	16	58	Q9VPQ2			sp|Q9VPQ2|DJSHV_DROME DnaJ homolog shv OS=Drosophila melanogaster OX=7227 GN=shv PE=1 SV=1
14.3216	7	19.7923	18.5412	16.0778	17.5316	13	13	13	62.883	176.17	50194000	32	28	Q9VRI0		Hlc	tr|Q9VRI0|Q9VRI0_DROME RNA helicase OS=Drosophila melanogaster OX=7227 GN=Hlc PE=1 SV=2
11.8126	7	15.4805	7	14.8545	12.1965	13	13	13	136.85	92.176	6439900	77	14	Q9VUQ5;M9PFK7	Protein argonaute-2	AGO2	sp|Q9VUQ5|AGO2_DROME Protein argonaute-2 OS=Drosophila melanogaster OX=7227 GN=AGO2 PE=1 SV=3;tr|M9PFK7|M9PFK7_DROME Argonaute 2, isoform E OS=Drosophila melanogaster OX=7227 GN=AGO2 PE=1 SV=1
19.2308	19.4107	15.571	18.8775	12.602	17.4867	12	12	12	127.51	323.31	52841000	26	43	A0A126GUM8;A0A0B4K7U5;E1JH02;A0A0B4KFC5;Q86S05;A0A0B4K6T1;D0Z768	Protein lingerer	lig;lig-RA	tr|A0A126GUM8|A0A126GUM8_DROME Lingerer, isoform L OS=Drosophila melanogaster OX=7227 GN=lig PE=1 SV=1;tr|A0A0B4K7U5|A0A0B4K7U5_DROME Lingerer, isoform H OS=Drosophila melanogaster OX=7227 GN=lig PE=1 SV=1;tr|E1JH02|E1JH02_DROME Lingerer, isoform E OS=Dros
13.2817	15.8661	7	11.7632	7	12.2121	12	12	12	178.14	146.21	5064000	65	18	Q9VAW5;A0A0B4K7Y7;A0A0B4K6K9	La-related protein 1	larp	sp|Q9VAW5|LARP_DROME La-related protein 1 OS=Drosophila melanogaster OX=7227 GN=larp PE=1 SV=5;tr|A0A0B4K7Y7|A0A0B4K7Y7_DROME La related protein, isoform G OS=Drosophila melanogaster OX=7227 GN=larp PE=1 SV=1;tr|A0A0B4K6K9|A0A0B4K6K9_DROME La related prote
7	17.2559	7	17.1775	7	7	12	12	12	91.923	82.439	14323000	47	18	A0A0B4LFZ4;Q7KN62	Transitional endoplasmic reticulum ATPase TER94	TER94	tr|A0A0B4LFZ4|A0A0B4LFZ4_DROME Vesicle-fusing ATPase OS=Drosophila melanogaster OX=7227 GN=TER94 PE=1 SV=1;sp|Q7KN62|TERA_DROME Transitional endoplasmic reticulum ATPase TER94 OS=Drosophila melanogaster OX=7227 GN=TER94 PE=1 SV=1
7	7	18.0905	17.8276	7	7	12	12	12	138.89	107.44	32240000	63	14	A1Z8S6		pds5	tr|A1Z8S6|A1Z8S6_DROME Precocious dissociation of sisters 5, isoform A OS=Drosophila melanogaster OX=7227 GN=pds5 PE=1 SV=1
16.9015	20.2361	17.0539	19.7177	7	7	12	12	12	65.423	93.329	63604000	27	41	M9MQH9;M9NDI6;H5V8B8;P36179	Serine/threonine-protein phosphatase PP2A 65 kDa regulatory subunit	Pp2A-29B	tr|M9MQH9|M9MQH9_DROME Protein phosphatase 2A at 29B, isoform C OS=Drosophila melanogaster OX=7227 GN=Pp2A-29B PE=1 SV=1;tr|M9NDI6|M9NDI6_DROME Protein phosphatase 2A at 29B, isoform D OS=Drosophila melanogaster OX=7227 GN=Pp2A-29B PE=1 SV=1;tr|H5V8B8|H5V8
18.6938	19.9049	17.8368	18.9356	16.4806	17.821	12	12	12	75.598	275.93	66535000	27	56	M9NG39;P41073	Zinc finger protein on ecdysone puffs	Pep	tr|M9NG39|M9NG39_DROME Protein on ecdysone puffs, isoform D OS=Drosophila melanogaster OX=7227 GN=Pep PE=1 SV=1;sp|P41073|PEP_DROME Zinc finger protein on ecdysone puffs OS=Drosophila melanogaster OX=7227 GN=Pep PE=1 SV=1
7	17.4547	19.6677	18.9896	16.2166	17.2415	12	12	12	56.003	107.75	58217000	33	32	M9PG62;P25161	Probable 26S proteasome non-ATPase regulatory subunit 3	Rpn3	tr|M9PG62|M9PG62_DROME Regulatory particle non-ATPase 3, isoform B OS=Drosophila melanogaster OX=7227 GN=Rpn3 PE=1 SV=1;sp|P25161|PSMD3_DROME Probable 26S proteasome non-ATPase regulatory subunit 3 OS=Drosophila melanogaster OX=7227 GN=Rpn3 PE=2 SV=1
19.9536	22.2115	22.9031	24.2386	7	21.5942	12	12	12	34.202	214.79	440100000	12	61	M9PG76;P19889	60S acidic ribosomal protein P0	RpLP0	tr|M9PG76|M9PG76_DROME 60S acidic ribosomal protein P0 OS=Drosophila melanogaster OX=7227 GN=RpLP0 PE=3 SV=1;sp|P19889|RLA0_DROME 60S acidic ribosomal protein P0 OS=Drosophila melanogaster OX=7227 GN=RpLP0 PE=1 SV=1
17.224	19.223	19.2733	21.2621	16.1825	19.1699	12	12	5	35.369	154.48	86978000	19	38	M9PJN8;P07487	Glyceraldehyde-3-phosphate dehydrogenase;Glyceraldehyde-3-phosphate dehydrogenase 2	Gapdh2	tr|M9PJN8|M9PJN8_DROME Glyceraldehyde-3-phosphate dehydrogenase OS=Drosophila melanogaster OX=7227 GN=Gapdh2 PE=3 SV=1;sp|P07487|G3P2_DROME Glyceraldehyde-3-phosphate dehydrogenase 2 OS=Drosophila melanogaster OX=7227 GN=Gapdh2 PE=1 SV=2
18.0941	21.7283	19.9267	21.9633	7	17.3361	12	12	12	46.915	90.486	189110000	21	48	O16797	60S ribosomal protein L3	RpL3	sp|O16797|RL3_DROME 60S ribosomal protein L3 OS=Drosophila melanogaster OX=7227 GN=RpL3 PE=1 SV=3
17.9847	21.3092	22.2379	24.149	19.5787	23.2119	12	12	12	30.34	276.78	590480000	16	67	P55830	40S ribosomal protein S3a	RpS3A	sp|P55830|RS3A_DROME 40S ribosomal protein S3a OS=Drosophila melanogaster OX=7227 GN=RpS3A PE=1 SV=4
10.9277	7	19.439	16.6904	7	7	12	12	12	145.94	165.06	40104000	49	29	Q7JQY8;A0A0B4KEI8			tr|Q7JQY8|Q7JQY8_DROME LD40262p OS=Drosophila melanogaster OX=7227 GN=p190 PE=1 SV=1;tr|A0A0B4KEI8|A0A0B4KEI8_DROME Uncharacterized protein, isoform C OS=Drosophila melanogaster OX=7227 GN=p190 PE=4 SV=1
7	7	18.4294	20.401	7	7	12	12	12	69.229	201.73	52128000	30	20	Q7K110;A0A0B4LFR4		OstDelta	tr|Q7K110|Q7K110_DROME Dolichyl-diphosphooligosaccharide--protein glycosyltransferase subunit 2 OS=Drosophila melanogaster OX=7227 GN=OstDelta PE=1 SV=1;tr|A0A0B4LFR4|A0A0B4LFR4_DROME Dolichyl-diphosphooligosaccharide--protein glycosyltransferase subunit 2
16.1197	7	13.2188	13.0934	13.1166	13.7483	12	12	12	107.97	100.72	6054600	54	14	Q86B47;X2JKW3	Probable ATP-dependent RNA helicase CG8611	CG8611	sp|Q86B47|Y8611_DROME Probable ATP-dependent RNA helicase CG8611 OS=Drosophila melanogaster OX=7227 GN=CG8611 PE=1 SV=1;tr|X2JKW3|X2JKW3_DROME RNA helicase OS=Drosophila melanogaster OX=7227 GN=DmRH11 PE=4 SV=1
7	7	14.054	7	7	7	12	12	12	435.33	104.96	3639900	214	12	Q8I8U7	Transcription-associated protein 1	Nipped-A	sp|Q8I8U7|TRA1_DROME Transcription-associated protein 1 OS=Drosophila melanogaster OX=7227 GN=Nipped-A PE=1 SV=4
7	21.7431	20.847	23.8479	18.2014	21.6991	12	12	12	22.17	116.97	266220000	11	77	Q8IMI7;Q9VA91	40S ribosomal protein S7	RpS7	tr|Q8IMI7|Q8IMI7_DROME 40S ribosomal protein S7 OS=Drosophila melanogaster OX=7227 GN=RpS7 PE=1 SV=2;sp|Q9VA91|RS7_DROME 40S ribosomal protein S7 OS=Drosophila melanogaster OX=7227 GN=RpS7 PE=1 SV=1
16.6691	7	7	7	7	7	12	12	12	132.08	79.712	5835600	56	12	Q8MSU4	Symplekin	Sym	sp|Q8MSU4|SYMPK_DROME Symplekin OS=Drosophila melanogaster OX=7227 GN=Sym PE=1 SV=1
7	19.11	15.3921	15.0343	7	7	12	12	12	67.939	102.72	16702000	26	18	Q8T6B9;A4V193	Poly(U)-binding-splicing factor half pint	pUf68	sp|Q8T6B9|PUF68_DROME Poly(U)-binding-splicing factor half pint OS=Drosophila melanogaster OX=7227 GN=hfp PE=1 SV=2;tr|A4V193|A4V193_DROME Half pint, isoform D OS=Drosophila melanogaster OX=7227 GN=hfp PE=1 SV=1
7	7	20.4899	21.2005	7	7	12	12	12	67.163	112.55	85412000	22	22	Q9V406		crp	tr|Q9V406|Q9V406_DROME Activator protein 4 OS=Drosophila melanogaster OX=7227 GN=crp PE=1 SV=1
19.1086	20.2115	15.5226	19.1764	14.4972	19.2279	12	12	12	66.73	107.78	48897000	16	33	Q9VHC7;A0A0B4K6Z1		rump	tr|Q9VHC7|Q9VHC7_DROME FI21236p1 OS=Drosophila melanogaster OX=7227 GN=rump PE=1 SV=1;tr|A0A0B4K6Z1|A0A0B4K6Z1_DROME Rumpelstiltskin, isoform B OS=Drosophila melanogaster OX=7227 GN=rump PE=1 SV=1
16.009	7	16.6533	7	16.1685	15.1463	12	12	12	114.09	98.67	13389000	48	24	Q9VRP5	Ubiquitin carboxyl-terminal hydrolase 36	scny	sp|Q9VRP5|UBP36_DROME Ubiquitin carboxyl-terminal hydrolase 36 OS=Drosophila melanogaster OX=7227 GN=scny PE=1 SV=3
7	7	16.6736	15.5388	13.8864	11.9871	12	12	12	241.96	84.862	18675000	109	26	Q9W198		ocm	tr|Q9W198|Q9W198_DROME Over compensating males, isoform A OS=Drosophila melanogaster OX=7227 GN=ocm PE=4 SV=1
16.6403	20.1653	16.2281	19.8425	7	14.9756	11	11	11	48.967	133.71	53526000	23	29	A0A0B4JD11;Q9NJH0	Elongation factor 1-gamma	Ef1gamma	tr|A0A0B4JD11|A0A0B4JD11_DROME Eukaryotic translation elongation factor 1 gamma, isoform C OS=Drosophila melanogaster OX=7227 GN=eEF1gamma PE=4 SV=1;sp|Q9NJH0|EF1G_DROME Elongation factor 1-gamma OS=Drosophila melanogaster OX=7227 GN=eEF1gamma PE=2 SV=2
19.4685	18.7083	19.1959	21.4293	7	19.9884	11	11	11	47.957	156.99	95514000	17	41	A0A0B4KHX3;O76324	Discs overgrown protein kinase	dco	tr|A0A0B4KHX3|A0A0B4KHX3_DROME Discs overgrown, isoform D OS=Drosophila melanogaster OX=7227 GN=dco PE=3 SV=1;sp|O76324|DCO_DROME Discs overgrown protein kinase OS=Drosophila melanogaster OX=7227 GN=dco PE=1 SV=2
16.8899	19.4319	7	17.3535	7	7	11	11	11	56.966	111.51	24904000	25	21	A0A0B4LGZ3;P36872	Serine/threonine-protein phosphatase 2A 55 kDa regulatory subunit B;Protein phosphatase PP2A 55 kDa regulatory subunit	tws	tr|A0A0B4LGZ3|A0A0B4LGZ3_DROME Serine/threonine-protein phosphatase 2A 55 kDa regulatory subunit B OS=Drosophila melanogaster OX=7227 GN=tws PE=1 SV=1;sp|P36872|2ABA_DROME Protein phosphatase PP2A 55 kDa regulatory subunit OS=Drosophila melanogaster OX=722
13.7048	7	18.3959	16.2373	16.4372	14.9791	11	11	11	77.473	80.026	20036000	36	24	A0A0B4LI25;P20480	Kinesin-like protein;Protein claret segregational	ncd	tr|A0A0B4LI25|A0A0B4LI25_DROME Kinesin-like protein OS=Drosophila melanogaster OX=7227 GN=ncd PE=1 SV=1;sp|P20480|NCD_DROME Protein claret segregational OS=Drosophila melanogaster OX=7227 GN=ncd PE=1 SV=1
11.2358	7	7	7	14.9817	16.1188	11	11	11	131.6	80.038	6355700	60	16	A0A0C4DHA1;Q2M1E6;A8JQT5		Cdep	tr|A0A0C4DHA1|A0A0C4DHA1_DROME Moesin/ezrin/radixin homolog 1 OS=Drosophila melanogaster OX=7227 GN=Cdep PE=1 SV=1;tr|Q2M1E6|Q2M1E6_DROME Moesin/ezrin/radixin homolog 1 OS=Drosophila melanogaster OX=7227 GN=Cdep PE=1 SV=1;tr|A8JQT5|A8JQT5_DROME Moesin/ezri
7	18.5965	7	7	7	7	11	11	11	81.715	81.34	11098000	28	13	A1ZAK8;A1ZAK7;A1ZAK9		Psi	tr|A1ZAK8|A1ZAK8_DROME P-element somatic inhibitor, isoform C OS=Drosophila melanogaster OX=7227 GN=Psi PE=1 SV=1;tr|A1ZAK7|A1ZAK7_DROME LD35640p OS=Drosophila melanogaster OX=7227 GN=Psi PE=1 SV=1;tr|A1ZAK9|A1ZAK9_DROME P-element somatic inhibitor, isofor
14.6364	7	20.6235	22.3779	7	15.378	11	11	11	39.959	251.5	128410000	18	26	A4V2B8;P08181	Casein kinase II subunit alpha	CkIIalpha	tr|A4V2B8|A4V2B8_DROME Casein kinase IIalpha, isoform C OS=Drosophila melanogaster OX=7227 GN=CkIIalpha PE=1 SV=1;sp|P08181|CSK2A_DROME Casein kinase II subunit alpha OS=Drosophila melanogaster OX=7227 GN=CkIIalpha PE=1 SV=2
16.9928	19.9901	16.08	20.7153	7	16.3773	11	11	1	42.251	87.286	60957000	20	26	A4V2S3;O46036	C-terminal-binding protein	CtBP	tr|A4V2S3|A4V2S3_DROME C-terminal binding protein, isoform B OS=Drosophila melanogaster OX=7227 GN=CtBP PE=1 SV=1;sp|O46036|CTBP_DROME C-terminal-binding protein OS=Drosophila melanogaster OX=7227 GN=CtBP PE=1 SV=3
14.874	7	20.55	21.3786	7	17.3002	11	11	11	39.041	108.37	66794000	15	19	M9NDM4;Q9V3J8	Protein will die slowly	wds	tr|M9NDM4|M9NDM4_DROME Will die slowly, isoform B OS=Drosophila melanogaster OX=7227 GN=wds PE=4 SV=1;sp|Q9V3J8|WDS_DROME Protein will die slowly OS=Drosophila melanogaster OX=7227 GN=wds PE=1 SV=1
7	7	17.5712	19.6136	7	7	11	11	11	91.152	91.536	39878000	40	14	M9PGG4;P18824	Armadillo segment polarity protein	arm	tr|M9PGG4|M9PGG4_DROME Armadillo segment polarity protein OS=Drosophila melanogaster OX=7227 GN=arm PE=4 SV=1;sp|P18824|ARM_DROME Armadillo segment polarity protein OS=Drosophila melanogaster OX=7227 GN=arm PE=1 SV=1
7	21.515	16.5269	17.3165	7	7	11	11	10	40.475	111.86	55325000	17	16	P16378	G protein alpha o subunit	Galphao	sp|P16378|GNAO_DROME G protein alpha o subunit OS=Drosophila melanogaster OX=7227 GN=Galphao PE=1 SV=1
17.4422	20.4439	23.0006	23.4089	17.8849	23.4314	11	11	11	30.61	120.32	392240000	12	68	P50887	60S ribosomal protein L22	RpL22	sp|P50887|RL22_DROME 60S ribosomal protein L22 OS=Drosophila melanogaster OX=7227 GN=RpL22 PE=1 SV=2
7	7	17.2528	19.5741	7	7	11	11	11	96.825	158.74	45899000	49	15	Q24472	Retinoblastoma family protein	Rbf	sp|Q24472|RBF_DROME Retinoblastoma family protein OS=Drosophila melanogaster OX=7227 GN=Rbf PE=1 SV=2
12.5375	20.4271	17.9924	14.8835	7	7	11	11	11	46.643	83.343	42669000	25	20	Q59E30;Q95RI5;M9PFH6;M9PFW1;Q59E29;Q86BI4	Failed axon connections	fax	tr|Q59E30|Q59E30_DROME Failed axon connections, isoform C OS=Drosophila melanogaster OX=7227 GN=fax PE=1 SV=1;sp|Q95RI5|FAXC_DROME Failed axon connections OS=Drosophila melanogaster OX=7227 GN=fax PE=1 SV=1;tr|M9PFH6|M9PFH6_DROME Failed axon connections, i
7	7	22.2266	23.641	7	7	11	11	11	39.737	274.62	215860000	12	27	Q7JZD5		Dip3	tr|Q7JZD5|Q7JZD5_DROME Dorsal interacting protein 3 OS=Drosophila melanogaster OX=7227 GN=Dlip3 PE=2 SV=1
7	7	24.0706	25.0974	7	18.2479	11	11	11	25.513	116.28	484450000	9	37	Q7K5M2;A0A0B4LFE1			tr|Q7K5M2|Q7K5M2_DROME GH05836p OS=Drosophila melanogaster OX=7227 GN=Dmel\CG10139 PE=2 SV=1;tr|A0A0B4LFE1|A0A0B4LFE1_DROME Uncharacterized protein, isoform B OS=Drosophila melanogaster OX=7227 GN=Dmel\CG10139 PE=4 SV=1
7	17.7195	7	7	7	7	11	11	11	96.028	92.416	9712500	45	20	Q86BI3;F0JAG2;Q9VUY6		Zn72D	tr|Q86BI3|Q86BI3_DROME Zinc-finger protein at 72D, isoform B OS=Drosophila melanogaster OX=7227 GN=Zn72D PE=1 SV=1;tr|F0JAG2|F0JAG2_DROME MIP27703p OS=Drosophila melanogaster OX=7227 GN=Zn72D PE=1 SV=1;tr|Q9VUY6|Q9VUY6_DROME GH12756p OS=Drosophila melanoga
14.746	16.8705	7	14.5495	7	7	11	11	11	78.68	98.843	6166200	36	14	Q9GYU8	Nuclear pore complex protein Nup88	mbo	sp|Q9GYU8|NUP88_DROME Nuclear pore complex protein Nup88 OS=Drosophila melanogaster OX=7227 GN=mbo PE=1 SV=2
7	7	19.5453	21.6899	7	15.9298	11	11	11	34.395	91.806	80000000	19	22	Q9VAD4		eIF2B-alpha	tr|Q9VAD4|Q9VAD4_DROME eIF-2B GDP-GTP exchange factor subunit alpha OS=Drosophila melanogaster OX=7227 GN=eIF2Balpha PE=1 SV=1
11.8591	13.9119	7	7	7	15.8184	11	11	11	159.8	73.585	5460700	71	15	Q9VC94			tr|Q9VC94|Q9VC94_DROME LD41803p OS=Drosophila melanogaster OX=7227 GN=Dmel\CG5728 PE=1 SV=2
16.909	13.0581	13.5206	13.9874	7	7	11	11	11	108.22	79.031	7979200	50	14	Q9VEN9		Patr-1	tr|Q9VEN9|Q9VEN9_DROME Protein associated with topo II related-1, isoform A OS=Drosophila melanogaster OX=7227 GN=Patr-1 PE=1 SV=1
7	20.2123	7	7	14.4814	16.5022	11	11	11	74.942	130.17	34593000	26	24	Q9VFT4		rin	tr|Q9VFT4|Q9VFT4_DROME AT27578p OS=Drosophila melanogaster OX=7227 GN=rin PE=1 SV=1
7	7	16.622	17.5387	7	7	11	11	11	114.41	94.603	15146000	52	13	Q9VGP4		Ranbp9	tr|Q9VGP4|Q9VGP4_DROME LP08082p OS=Drosophila melanogaster OX=7227 GN=Ranbp9 PE=1 SV=1
16.6689	14.2915	7	7	11.5427	14.3105	11	11	11	100.26	138.83	8852700	60	19	Q9VK59			tr|Q9VK59|Q9VK59_DROME LD23647p OS=Drosophila melanogaster OX=7227 GN=Dmel\CG5787 PE=1 SV=2
7	7	20.2827	20.7126	7	16.8517	11	11	11	45.871	121.1	71582000	23	19	Q9VSA3	Probable medium-chain specific acyl-CoA dehydrogenase, mitochondrial	CG12262	sp|Q9VSA3|ACADM_DROME Probable medium-chain specific acyl-CoA dehydrogenase, mitochondrial OS=Drosophila melanogaster OX=7227 GN=CG12262 PE=2 SV=1
7	13.8696	13.8412	9.65625	7	7	11	11	11	244.51	66.376	3562700	117	12	Q9VUV9	Putative U5 small nuclear ribonucleoprotein 200 kDa helicase	l(3)72Ab	sp|Q9VUV9|U520_DROME Putative U5 small nuclear ribonucleoprotein 200 kDa helicase OS=Drosophila melanogaster OX=7227 GN=l(3)72Ab PE=2 SV=4
12.0059	17.1817	18.1484	19.3612	7	7	11	11	11	41.359	81.835	21218000	19	19	Q9W1H5		DCP1	tr|Q9W1H5|Q9W1H5_DROME Decapping protein 1, isoform A OS=Drosophila melanogaster OX=7227 GN=DCP1 PE=1 SV=1
7	18.3114	17.6084	19.8066	7	7	10	10	10	47.263	84.49	38939000	27	23	A0A0B4K7Z5;Q7KLV9	26S proteasome non-ATPase regulatory subunit 11	Rpn6	tr|A0A0B4K7Z5|A0A0B4K7Z5_DROME Regulatory particle non-ATPase 6, isoform C OS=Drosophila melanogaster OX=7227 GN=Rpn6 PE=1 SV=1;sp|Q7KLV9|PSD11_DROME 26S proteasome non-ATPase regulatory subunit 11 OS=Drosophila melanogaster OX=7227 GN=Rpn6 PE=1 SV=1
13.9331	16.8439	7	7	7	7	10	10	10	107.22	89.795	7329800	55	13	Q9V9K7;A0A0B4KEI5	Serrate RNA effector molecule homolog	Ars2	sp|Q9V9K7|SRRT_DROME Serrate RNA effector molecule homolog OS=Drosophila melanogaster OX=7227 GN=Ars2 PE=1 SV=2;tr|A0A0B4KEI5|A0A0B4KEI5_DROME Arsenite-resistance protein 2 homolog OS=Drosophila melanogaster OX=7227 GN=Ars2 PE=1 SV=1
16.4507	7	7	7	7	7	10	10	10	161.43	80.772	5642800	63	11	A0A0B4KEY6;A0A0B4KFU3;A0A0B4KG58;B7YZJ2;B7YZJ1;E1JH90;A0A0B4KET5;A0A0B4KFA4;E1JH91;A0A0B4KEY4;A1ZAU8	Patronin	Patronin	tr|A0A0B4KEY6|A0A0B4KEY6_DROME Patronin, isoform N OS=Drosophila melanogaster OX=7227 GN=Patronin PE=1 SV=1;tr|A0A0B4KFU3|A0A0B4KFU3_DROME Patronin, isoform M OS=Drosophila melanogaster OX=7227 GN=Patronin PE=1 SV=1;tr|A0A0B4KG58|A0A0B4KG58_DROME Patronin,
16.6341	7	17.9482	16.5014	17.4874	20.3185	10	10	10	74.065	211.4	75609000	39	29	A0A0B4LFD2;P29845	Heat shock 70 kDa protein cognate 5	Hsc70-5	tr|A0A0B4LFD2|A0A0B4LFD2_DROME Heat shock protein cognate 5, isoform B OS=Drosophila melanogaster OX=7227 GN=Hsc70-5 PE=3 SV=1;sp|P29845|HSP7E_DROME Heat shock 70 kDa protein cognate 5 OS=Drosophila melanogaster OX=7227 GN=Hsc70-5 PE=1 SV=2
7	20.4128	16.8485	21.3176	7	17.9532	10	10	10	22.623	60.797	52575000	12	17	P55935;C6SUW3;Q95RG1	40S ribosomal protein S9	RpS9	sp|P55935|RS9_DROME 40S ribosomal protein S9 OS=Drosophila melanogaster OX=7227 GN=RpS9 PE=1 SV=2;tr|C6SUW3|C6SUW3_DROME 40S ribosomal protein S9 OS=Drosophila melanogaster OX=7227 GN=RpS9 PE=1 SV=1;tr|Q95RG1|Q95RG1_DROME 40S ribosomal protein S9 OS=Drosop
19.035	21.5829	16.8438	22.7166	18.049	21.3132	10	10	10	17.291	66.158	162780000	12	31	E2QD65;P39018	40S ribosomal protein S19a	RpS19a	tr|E2QD65|E2QD65_DROME Ribosomal protein S19a, isoform C OS=Drosophila melanogaster OX=7227 GN=RpS19a PE=1 SV=1;sp|P39018|RS19A_DROME 40S ribosomal protein S19a OS=Drosophila melanogaster OX=7227 GN=RpS19a PE=1 SV=3
14.5786	20.6896	20.431	21.346	7	18.2113	10	10	10	28.899	183.38	97575000	16	27	M9PB84;P31009	40S ribosomal protein S2	RpS2	tr|M9PB84|M9PB84_DROME 40S ribosomal protein S2 OS=Drosophila melanogaster OX=7227 GN=RpS2 PE=3 SV=1;sp|P31009|RS2_DROME 40S ribosomal protein S2 OS=Drosophila melanogaster OX=7227 GN=RpS2 PE=1 SV=2
16.3963	7	7	7	7	7	10	10	10	379.09	85.995	8452900	98	12	Q9VYK0;M9PGZ8		Smr	tr|Q9VYK0|Q9VYK0_DROME Smrter, isoform D OS=Drosophila melanogaster OX=7227 GN=Smr PE=1 SV=3;tr|M9PGZ8|M9PGZ8_DROME Smrter, isoform G OS=Drosophila melanogaster OX=7227 GN=Smr PE=1 SV=1
11.1491	15.2212	15.6744	7	7	7	10	10	10	208.6	73.129	8256200	89	13	N0D8I3;Q9W420	Transcription elongation factor SPT6	Spt6	tr|N0D8I3|N0D8I3_DROME Transcription elongation factor spt6 OS=Drosophila melanogaster OX=7227 GN=Spt6 PE=1 SV=1;sp|Q9W420|SPT6H_DROME Transcription elongation factor SPT6 OS=Drosophila melanogaster OX=7227 GN=Spt6 PE=1 SV=1
15.4206	21.4175	20.5225	21.6746	7	18.6213	10	10	10	29.552	63.971	105320000	13	34	X2J5G6;P32100	60S ribosomal protein L7	RpL7	tr|X2J5G6|X2J5G6_DROME Ribosomal protein L7, isoform B OS=Drosophila melanogaster OX=7227 GN=RpL7 PE=3 SV=1;sp|P32100|RL7_DROME 60S ribosomal protein L7 OS=Drosophila melanogaster OX=7227 GN=RpL7 PE=1 SV=2
15.8875	18.3229	7	7	10.8643	7	10	10	10	91.977	64.157	14444000	37	17	P48591	Ribonucleoside-diphosphate reductase large subunit	RnrL	sp|P48591|RIR1_DROME Ribonucleoside-diphosphate reductase large subunit OS=Drosophila melanogaster OX=7227 GN=RnrL PE=1 SV=2
15.7156	18.0729	7	18.1264	14.8228	17.7128	10	10	10	66.973	106.11	28363000	33	19	P52304	Serine/threonine-protein kinase polo	polo	sp|P52304|POLO_DROME Serine/threonine-protein kinase polo OS=Drosophila melanogaster OX=7227 GN=polo PE=1 SV=2
14.8829	16.1629	20.0018	21.2464	7	7	10	10	10	41.911	86.407	69183000	19	22	Q24090		Snr1	tr|Q24090|Q24090_DROME GH08712p OS=Drosophila melanogaster OX=7227 GN=Snr1 PE=1 SV=2
17.5779	7	14.6315	16.3258	7	7	10	10	10	50.248	81.253	7882400	26	11	Q7K3D8		DMAP1	sp|Q7K3D8|DMAP1_DROME DNA methyltransferase 1-associated protein 1 OS=Drosophila melanogaster OX=7227 GN=DMAP1 PE=1 SV=1
7	7	22.5358	22.2792	7	7	10	10	10	43.312	173.08	223410000	20	19	Q7YZ91			tr|Q7YZ91|Q7YZ91_DROME RT01013p OS=Drosophila melanogaster OX=7227 GN=Zaf1 PE=2 SV=1
12.8776	21.4483	17.538	20.0528	7	7	10	10	10	45.219	114.34	66352000	16	19	Q960D3;Q9VBX3;D2A6L8		vig2;FDY	tr|Q960D3|Q960D3_DROME SD06613p OS=Drosophila melanogaster OX=7227 GN=vig2 PE=1 SV=1;tr|Q9VBX3|Q9VBX3_DROME Vig2, isoform B OS=Drosophila melanogaster OX=7227 GN=vig2 PE=1 SV=2;tr|D2A6L8|D2A6L8_DROME Flagrante delicto Y, isoform D (Fragment) OS=Drosophila
15.2469	7	22.1726	19.8898	15.0635	14.7749	10	10	10	61.194	114.49	116000000	20	29	Q9V9N4;Q8IGP5		Jupiter;Clamp	tr|Q9V9N4|Q9V9N4_DROME Chromatin-linked adaptor for MSL proteins, isoform A OS=Drosophila melanogaster OX=7227 GN=Clamp PE=1 SV=1;tr|Q8IGP5|Q8IGP5_DROME Chromatin-linked adaptor for MSL proteins, isoform B OS=Drosophila melanogaster OX=7227 GN=Clamp PE=1 S
7	7	18.082	16.4178	7	7	10	10	10	97.193	58.043	15331000	42	9	Q9VHC5		JHDM2	tr|Q9VHC5|Q9VHC5_DROME JmjC domain-containing histone demethylase 2, isoform A OS=Drosophila melanogaster OX=7227 GN=JHDM2 PE=2 SV=1
15.6235	21.9002	18.626	22.2891	7	18.8463	10	10	10	29.463	63.818	109620000	11	37	Q9W0A8		RpL23A	tr|Q9W0A8|Q9W0A8_DROME FI01658p OS=Drosophila melanogaster OX=7227 GN=RpL23A PE=1 SV=1
13.1971	15.1276	18.6408	19.7124	7	12.8848	10	10	10	44.911	141.62	27731000	21	21	Q9W414		Rpt4	tr|Q9W414|Q9W414_DROME Regulatory particle triple-A ATPase 4 OS=Drosophila melanogaster OX=7227 GN=Rpt4 PE=1 SV=3
14.7827	14.3997	7	7	7	13.1014	10	10	10	177.18	60.762	4394200	75	14	Q9W437		raptor	tr|Q9W437|Q9W437_DROME Raptor, isoform B OS=Drosophila melanogaster OX=7227 GN=raptor PE=1 SV=2
16.1916	20.7246	19.8915	23.4786	7	21.183	10	10	10	34.036	156.98	185350000	11	35	R9Q794;Q9W5R8	60S ribosomal protein L5	RpL5	tr|R9Q794|R9Q794_DROME 60S ribosomal protein L5 OS=Drosophila melanogaster OX=7227 GN=RpL5 PE=1 SV=1;sp|Q9W5R8|RL5_DROME 60S ribosomal protein L5 OS=Drosophila melanogaster OX=7227 GN=RpL5 PE=1 SV=2
14.0332	13.5624	16.5007	15.555	7	7	10	10	10	126.04	90.422	9504900	56	14	Q9XYZ5	DNA damage-binding protein 1	pic	sp|Q9XYZ5|DDB1_DROME DNA damage-binding protein 1 OS=Drosophila melanogaster OX=7227 GN=pic PE=1 SV=1
7	17.6493	16.6506	17.8162	16.3483	18.0525	9	9	9	68.77	184.07	22363000	25	25	A0A0B4JD39;P17789	Protein tramtrack, beta isoform	ttk	tr|A0A0B4JD39|A0A0B4JD39_DROME Tramtrack, isoform H OS=Drosophila melanogaster OX=7227 GN=ttk PE=4 SV=1;sp|P17789|TTKB_DROME Protein tramtrack, beta isoform OS=Drosophila melanogaster OX=7227 GN=ttk PE=1 SV=2
17.7259	22.1323	22.3891	23.5691	7	20.1926	9	9	9	33.054	275.04	239500000	10	48	A0A0B4K6U6;Q08473	RNA-binding protein squid	sqd	tr|A0A0B4K6U6|A0A0B4K6U6_DROME Squid, isoform E OS=Drosophila melanogaster OX=7227 GN=sqd PE=4 SV=1;sp|Q08473|SQD_DROME RNA-binding protein squid OS=Drosophila melanogaster OX=7227 GN=sqd PE=1 SV=3
7	19.4006	17.8949	20.6269	13.8052	7	9	9	9	24.247	92.508	43679000	17	21	A0A0B4LFL3;O96827	Probable elongation factor 1-beta	Ef1beta	tr|A0A0B4LFL3|A0A0B4LFL3_DROME Eukaryotic translation elongation factor 1 beta, isoform C OS=Drosophila melanogaster OX=7227 GN=eEF1beta PE=3 SV=1;sp|O96827|EF1B_DROME Probable elongation factor 1-beta OS=Drosophila melanogaster OX=7227 GN=eEF1beta PE=1 SV
13.5242	13.6453	18.7153	18.0105	7	7	9	9	9	68.935	76.792	22290000	31	13	A0A0B4LFP2;Q9W5T4			tr|A0A0B4LFP2|A0A0B4LFP2_DROME Uncharacterized protein, isoform C OS=Drosophila melanogaster OX=7227 GN=anon-EST:Posey268 PE=1 SV=1;tr|Q9W5T4|Q9W5T4_DROME RE33981p OS=Drosophila melanogaster OX=7227 GN=anon-EST:Posey268 PE=1 SV=2
21.0514	22.8695	7	25.1085	21.9685	24.065	9	9	9	16.265	184.84	406000000	6	51	X2JCX8;C0HKA1;C0HKA0		RpS14b	tr|X2JCX8|X2JCX8_DROME GEO12513p1 OS=Drosophila melanogaster OX=7227 GN=RpS14b PE=2 SV=1;sp|C0HKA1|RS14B_DROME 40S ribosomal protein S14b OS=Drosophila melanogaster OX=7227 GN=RpS14b PE=2 SV=1;sp|C0HKA0|RS14A_DROME 40S ribosomal protein S14a OS=Drosophila
14.4041	15.7793	20.379	21.3101	7	20.0135	9	9	9	39.535	57.464	96898000	19	27	E1JJI5;P54367	Casein kinase I isoform alpha	CkIalpha	tr|E1JJI5|E1JJI5_DROME Casein kinase ialpha, isoform D OS=Drosophila melanogaster OX=7227 GN=CkIalpha PE=1 SV=1;sp|P54367|KC1A_DROME Casein kinase I isoform alpha OS=Drosophila melanogaster OX=7227 GN=CkIalpha PE=1 SV=1
15.6486	17.7821	7	7	7	7	9	9	2	62.679	82.247	7195700	26	12	Q8IR99;E1JJM0;M9NF14		Imp	tr|Q8IR99|Q8IR99_DROME IGF-II mRNA-binding protein, isoform D OS=Drosophila melanogaster OX=7227 GN=Imp PE=1 SV=1;tr|E1JJM0|E1JJM0_DROME FI20063p1 OS=Drosophila melanogaster OX=7227 GN=Imp PE=1 SV=1;tr|M9NF14|M9NF14_DROME IGF-II mRNA-binding protein, isofo
14.4592	7	18.3796	21.3173	7	18.8005	9	9	9	38.17	85.841	58363000	17	19	F6JQA6;O77277	Torsin-like protein	Torsin	tr|F6JQA6|F6JQA6_DROME CG3024 (Fragment) OS=Drosophila melanogaster OX=7227 GN=Torsin PE=1 SV=1;sp|O77277|TORS_DROME Torsin-like protein OS=Drosophila melanogaster OX=7227 GN=Torsin PE=2 SV=2
7	19.0334	7	17.9039	15.0545	16.8619	9	9	9	54.107	86.431	24309000	26	28	X2JH42;L0MQ04;Q05825	ATP synthase subunit beta;ATP synthase subunit beta, mitochondrial	ATPsynbeta;ATPsyn-beta	tr|X2JH42|X2JH42_DROME ATP synthase subunit beta OS=Drosophila melanogaster OX=7227 GN=ATPsynbeta PE=1 SV=1;tr|L0MQ04|L0MQ04_DROME ATP synthase subunit beta OS=Drosophila melanogaster OX=7227 GN=ATPsynbeta PE=1 SV=1;sp|Q05825|ATPB_DROME ATP synthase subuni
7	7	19.2673	17.1303	17.1319	22.5226	9	9	9	33.037	91.579	124980000	18	25	X2JC94;O46084	Serine/threonine-protein phosphatase Pgam5, mitochondrial	Pgam5	tr|X2JC94|X2JC94_DROME Phosphoglycerate mutase 5, isoform B OS=Drosophila melanogaster OX=7227 GN=Pgam5 PE=4 SV=1;sp|O46084|PGAM5_DROME Serine/threonine-protein phosphatase Pgam5, mitochondrial OS=Drosophila melanogaster OX=7227 GN=Pgam5 PE=1 SV=1
16.1133	15.9639	7	7	7	7	9	9	9	88.213	63.279	5122700	38	12	P25991	Protein suppressor of forked	su(f)	sp|P25991|SUF_DROME Protein suppressor of forked OS=Drosophila melanogaster OX=7227 GN=su(f) PE=1 SV=2
13.4569	17.9746	7	18.293	7	16.7592	9	9	9	55.78	80.593	23130000	33	13	X2JGP4;P54399	Protein disulfide-isomerase	Pdi	tr|X2JGP4|X2JGP4_DROME Protein disulfide-isomerase OS=Drosophila melanogaster OX=7227 GN=Pdi PE=3 SV=1;sp|P54399|PDI_DROME Protein disulfide-isomerase OS=Drosophila melanogaster OX=7227 GN=Pdi PE=2 SV=1
13.797	7	20.1876	21.0551	7	7	9	9	9	49.98	101.53	71132000	21	18	Q24319	Dolichyl-diphosphooligosaccharide--protein glycosyltransferase 48 kDa subunit	Ost48	sp|Q24319|OST48_DROME Dolichyl-diphosphooligosaccharide--protein glycosyltransferase 48 kDa subunit OS=Drosophila melanogaster OX=7227 GN=Ost48 PE=2 SV=2
7	7	7	20.9869	7	7	9	9	9	38.252	188.98	43642000	21	10	Q7K2K2;A0A0C4DHG4		CG10265-RB	tr|Q7K2K2|Q7K2K2_DROME FI04612p OS=Drosophila melanogaster OX=7227 GN=CG30474 PE=2 SV=1;tr|A0A0C4DHG4|A0A0C4DHG4_DROME Uncharacterized protein, isoform C OS=Drosophila melanogaster OX=7227 GN=CG30474 PE=4 SV=1
7	19.6933	21.5103	22.1857	7	18.1519	9	9	9	42.472	107.39	124550000	14	35	Q7K485		cathD	tr|Q7K485|Q7K485_DROME Cathepsin D OS=Drosophila melanogaster OX=7227 GN=cathD PE=1 SV=1
7	7	15.2487	10.9023	7	7	9	9	9	293.91	59.663	5922900	145	9	Q7PLL6			tr|Q7PLL6|Q7PLL6_DROME Lethal (3) 80Fj, isoform A OS=Drosophila melanogaster OX=7227 GN=l(3)80Fj PE=1 SV=2
17.9374	7	16.6056	17.2442	7	7	9	9	9	62.397	132.65	6577800	13	13	Q95RX5			sp|Q95RX5|KCMF1_DROME E3 ubiquitin-protein ligase Kcmf1 OS=Drosophila melanogaster OX=7227 GN=Kcmf1 PE=1 SV=1
15.5277	16.1602	19.6999	21.3299	15.8138	20.2235	9	9	9	27.851	103.66	88020000	18	23	Q9V3E7		Ref1	tr|Q9V3E7|Q9V3E7_DROME LD24793p OS=Drosophila melanogaster OX=7227 GN=Ref1 PE=1 SV=1
20.6176	18.6583	20.4124	20.9464	7	17.6224	9	9	9	39.527	105.74	50764000	9	24	Q9V3J4		Sec13	sp|Q9V3J4|SEC13_DROME Protein SEC13 homolog OS=Drosophila melanogaster OX=7227 GN=Sec13 PE=1 SV=1
7	12.0553	11.5958	7	9.81968	13.5223	9	9	9	256.7	106.28	2482600	124	13	Q9VCN1	DNA polymerase	DNApol-epsilon255	sp|Q9VCN1|DPOE1_DROME DNA polymerase epsilon catalytic subunit 1 OS=Drosophila melanogaster OX=7227 GN=DNApol-epsilon255 PE=1 SV=3
7	7	19.7183	20.3417	7	7	9	9	9	45.381	107.18	41638000	19	13	Q9VI24		Zif	tr|Q9VI24|Q9VI24_DROME LD25151p OS=Drosophila melanogaster OX=7227 GN=Zif PE=1 SV=1
7	21.7801	19.9949	23.1035	18.3974	21.0638	9	9	9	24.273	180.03	161960000	10	38	Q9VTP4	60S ribosomal protein L10a-2	RpL10Ab	sp|Q9VTP4|R10AB_DROME 60S ribosomal protein L10a-2 OS=Drosophila melanogaster OX=7227 GN=RpL10Ab PE=1 SV=2
7	7	21.7244	22.3547	7	19.6939	9	9	9	34.185	74.361	116120000	12	32	Q9VZL3		Sc2	tr|Q9VZL3|Q9VZL3_DROME Very-long-chain enoyl-CoA reductase OS=Drosophila melanogaster OX=7227 GN=Sc2 PE=1 SV=1
17.1186	21.0622	20.4935	21.3722	7	16.9207	9	9	9	42.767	68.813	112990000	17	25	Q9W1G7		Nap1	tr|Q9W1G7|Q9W1G7_DROME LD21576p OS=Drosophila melanogaster OX=7227 GN=Nap1 PE=1 SV=1
7	15.8247	7	7	7	12.7819	9	9	9	175.17	64.317	3709500	57	11	Q9W1X4	Nuclear pore complex protein Nup214	Nup214	sp|Q9W1X4|NU214_DROME Nuclear pore complex protein Nup214 OS=Drosophila melanogaster OX=7227 GN=Nup214 PE=1 SV=2
7	12.039	16.0537	7	7	7	8	8	8	268.84	56.325	5200600	72	10	A0A0B4KHB1;Q7KSE8;A0A0B4KGD1;E1JIN6;Q8IN94	Trithorax group protein osa	osa	tr|A0A0B4KHB1|A0A0B4KHB1_DROME Osa, isoform E OS=Drosophila melanogaster OX=7227 GN=osa PE=1 SV=1;tr|Q7KSE8|Q7KSE8_DROME Osa, isoform C OS=Drosophila melanogaster OX=7227 GN=osa PE=1 SV=1;tr|A0A0B4KGD1|A0A0B4KGD1_DROME Osa, isoform F OS=Drosophila melanoga
7	7	17.8986	21.0856	7	7	8	8	1	34.676	96.494	46924000	19	12	A0A0B4KHE1			tr|A0A0B4KHE1|A0A0B4KHE1_DROME Uncharacterized protein, isoform B OS=Drosophila melanogaster OX=7227 GN=Dmel\CG15514 PE=4 SV=1
17.0002	19.7222	17.6962	23.1334	18.4242	21.0451	8	8	8	16.774	53.43	142180000	11	29	A0A0B4LG52;Q9W237	40S ribosomal protein S16	RpS16	tr|A0A0B4LG52|A0A0B4LG52_DROME GEO08239p1 OS=Drosophila melanogaster OX=7227 GN=RpS16 PE=2 SV=1;sp|Q9W237|RS16_DROME 40S ribosomal protein S16 OS=Drosophila melanogaster OX=7227 GN=RpS16 PE=1 SV=1
7	19.5006	7	7	7	7	8	8	8	41.036	111.56	11127000	15	8	E2QD63;Q86DS1;C4NYP8	Hsc70-interacting protein 2;Hsc70-interacting protein 1	HIP-R;HIP	tr|E2QD63|E2QD63_DROME Hsc/Hsp70-interacting protein related, isoform B OS=Drosophila melanogaster OX=7227 GN=HIP-R PE=4 SV=1;sp|Q86DS1|F10A2_DROME Hsc70-interacting protein 2 OS=Drosophila melanogaster OX=7227 GN=HIP-R PE=1 SV=2;sp|C4NYP8|F10A1_DROME Hsc7
7	7	14.154	18.1683	7	7	8	8	8	151.79	55.906	19706000	63	12	X2JD11;M9PI87;Q9VVF8			tr|X2JD11|X2JD11_DROME Uncharacterized protein, isoform C OS=Drosophila melanogaster OX=7227 GN=Dmel\CG7692 PE=4 SV=1;tr|M9PI87|M9PI87_DROME Uncharacterized protein, isoform B OS=Drosophila melanogaster OX=7227 GN=Dmel\CG7692 PE=4 SV=1;tr|Q9VVF8|Q9VVF8_DRO
7	7	7	7	18.3584	24.1401	8	8	8	53.395	75.876	301190000	16	24	O76876;Q8IH14		ssx	tr|O76876|O76876_DROME EG:132E8.1 protein OS=Drosophila melanogaster OX=7227 GN=ssx PE=1 SV=1;tr|Q8IH14|Q8IH14_DROME LD21345p OS=Drosophila melanogaster OX=7227 GN=ssx PE=1 SV=1
7	7	16.9144	20.098	7	7	8	8	8	74.044	53.503	42359000	34	10	Q53YG3;P04197	Myb protein	Myb	tr|Q53YG3|Q53YG3_DROME LD22943p OS=Drosophila melanogaster OX=7227 GN=Myb PE=1 SV=1;sp|P04197|MYB_DROME Myb protein OS=Drosophila melanogaster OX=7227 GN=Myb PE=1 SV=2
18.2285	21.2633	7	22.3355	15.7071	20.1911	8	8	8	17.611	76.92	84304000	9	23	P41094	40S ribosomal protein S18	RpS18	sp|P41094|RS18_DROME 40S ribosomal protein S18 OS=Drosophila melanogaster OX=7227 GN=RpS18 PE=1 SV=1
17.7083	21.192	17.5635	22.4464	14.9622	7	8	8	8	30.731	72.8	85507000	10	20	X2JCS6;P46223	60S ribosomal protein L7a	RpL7A	tr|X2JCS6|X2JCS6_DROME 60S ribosomal protein L7a OS=Drosophila melanogaster OX=7227 GN=RpL7A PE=3 SV=1;sp|P46223|RL7A_DROME 60S ribosomal protein L7a OS=Drosophila melanogaster OX=7227 GN=RpL7A PE=1 SV=2
7	7	18.7529	19.8858	19.0961	21.958	8	8	8	23.926	70.809	90673000	15	32	P48604	GrpE protein homolog, mitochondrial	Roe1	sp|P48604|GRPE_DROME GrpE protein homolog, mitochondrial OS=Drosophila melanogaster OX=7227 GN=Roe1 PE=2 SV=2
16.4617	7	7	7	7	7	8	8	8	117.5	52.043	4061300	45	8	X2J6S0;P50535	Protein male-specific lethal-1	msl-1	tr|X2J6S0|X2J6S0_DROME Male-specific lethal 1, isoform B OS=Drosophila melanogaster OX=7227 GN=msl-1 PE=1 SV=1;sp|P50535|MSL1_DROME Protein male-specific lethal-1 OS=Drosophila melanogaster OX=7227 GN=msl-1 PE=1 SV=2
7	21.3563	17.307	22.0721	7	20.2469	8	8	8	21.392	65.083	76502000	9	20	X2JDU0;P50882	60S ribosomal protein L9	RpL9	tr|X2JDU0|X2JDU0_DROME 60S ribosomal protein L9 OS=Drosophila melanogaster OX=7227 GN=RpL9 PE=3 SV=1;sp|P50882|RL9_DROME 60S ribosomal protein L9 OS=Drosophila melanogaster OX=7227 GN=RpL9 PE=1 SV=2
7	7	21.321	22.1094	7	7	8	8	8	52.644	189.1	135750000	19	15	Q04688;A0A0B4KHY6	DNA-binding protein Ets97D	Ets97D	sp|Q04688|ELG_DROME DNA-binding protein Ets97D OS=Drosophila melanogaster OX=7227 GN=Ets97D PE=1 SV=2;tr|A0A0B4KHY6|A0A0B4KHY6_DROME Ets at 97D, isoform B OS=Drosophila melanogaster OX=7227 GN=Ets97D PE=3 SV=1
7	7	18.0413	20.1691	7	7	8	8	8	52.115	64.193	34770000	24	14	Q24169	Origin recognition complex subunit 5	Orc5	sp|Q24169|ORC5_DROME Origin recognition complex subunit 5 OS=Drosophila melanogaster OX=7227 GN=Orc5 PE=1 SV=1
7	7	21.812	21.1954	7	7	8	8	8	24.954	51.937	79082000	13	11	Q4V6F7			tr|Q4V6F7|Q4V6F7_DROME IP04471p OS=Drosophila melanogaster OX=7227 GN=Dmel\CG30096 PE=2 SV=1
12.9605	13.8051	17.9362	18.5049	7	7	8	8	8	48.541	53.512	18062000	28	15	Q7KMQ0		Rpt1	tr|Q7KMQ0|Q7KMQ0_DROME 26S proteasome regulatory subunit 7 OS=Drosophila melanogaster OX=7227 GN=Rpt1 PE=1 SV=1
7	17.9157	7	7	7	7	8	8	8	79.028	57.429	6428900	26	8	Q9VLL3;Q86BM5		Akap200	sp|Q9VLL3|AK200_DROME A-kinase anchor protein 200 OS=Drosophila melanogaster OX=7227 GN=Akap200 PE=1 SV=3;tr|Q86BM5|Q86BM5_DROME A kinase anchor protein 200, isoform D OS=Drosophila melanogaster OX=7227 GN=Akap200 PE=1 SV=1
17.5854	15.823	7	7	11.0489	7	8	8	8	102.07	70.638	9243300	36	12	Q8IMV6		Saf-B	tr|Q8IMV6|Q8IMV6_DROME Scaffold attachment factor B, isoform B OS=Drosophila melanogaster OX=7227 GN=Saf-B PE=1 SV=2
7	7	16.8888	19.1535	15.4239	18.8159	8	8	8	73.598	103.51	43557000	36	14	Q9W185;Q8SXR7			tr|Q9W185|Q9W185_DROME Fatty acid transport protein 3, isoform B OS=Drosophila melanogaster OX=7227 GN=Fatp3 PE=1 SV=1;tr|Q8SXR7|Q8SXR7_DROME Fatty acid transport protein 3, isoform A OS=Drosophila melanogaster OX=7227 GN=Fatp3 PE=1 SV=1
16.7342	18.9694	7	16.419	7	16.6396	8	8	8	38.18	59.682	12993000	16	12	Q95RE4;M9NFR5		yps	tr|Q95RE4|Q95RE4_DROME LD37574p OS=Drosophila melanogaster OX=7227 GN=yps PE=1 SV=1;tr|M9NFR5|M9NFR5_DROME Ypsilon schachtel, isoform B OS=Drosophila melanogaster OX=7227 GN=yps PE=1 SV=1
7	17.8154	7	19.5987	7	18.363	8	8	8	43.348	52.465	24511000	18	14	Q9VXI3;Q95TL8			tr|Q9VXI3|Q9VXI3_DROME Uncharacterized protein, isoform C OS=Drosophila melanogaster OX=7227 GN=Dmel\CG9911 PE=1 SV=1;tr|Q95TL8|Q95TL8_DROME LD41494p OS=Drosophila melanogaster OX=7227 GN=Dmel\CG9911 PE=1 SV=1
14.2149	14.4198	19.176	18.0704	7	7	8	8	8	46.998	120.58	22713000	25	24	Q9V405		Rpt3	tr|Q9V405|Q9V405_DROME 26S proteasome regulatory complex subunit p48A OS=Drosophila melanogaster OX=7227 GN=Rpt3 PE=1 SV=1
7	20.0273	7	16.4304	7	7	8	8	8	43.657	61.194	23138000	20	10	Q9VG73	Interleukin enhancer-binding factor 2 homolog	CG5641	sp|Q9VG73|ILF2_DROME Interleukin enhancer-binding factor 2 homolog OS=Drosophila melanogaster OX=7227 GN=CG5641 PE=2 SV=1
17.7207	17.3711	7	7	7	7	8	8	8	61.396	48.496	6939500	18	10	Q9VGH5		glo	tr|Q9VGH5|Q9VGH5_DROME AT27789p OS=Drosophila melanogaster OX=7227 GN=glo PE=1 SV=1
7	7	19.0566	20.9565	7	16.7216	8	8	8	35.355	72.655	43013000	16	14	Q9VLN1	WD repeat-containing protein 82	Wdr82	sp|Q9VLN1|WDR82_DROME WD repeat-containing protein 82 OS=Drosophila melanogaster OX=7227 GN=Wdr82 PE=1 SV=1
7	14.6502	14.6625	13.4194	7	7	8	8	8	133.88	65.074	3318000	53	8	Q9VN25	Eukaryotic translation initiation factor 3 subunit A	eIF3-S10	sp|Q9VN25|EIF3A_DROME Eukaryotic translation initiation factor 3 subunit A OS=Drosophila melanogaster OX=7227 GN=eIF3a PE=1 SV=1
12.4324	12.927	17.2325	17.2263	7	7	8	8	8	102.28	55.935	15711000	49	13	Q9VW54		Rpn1	tr|Q9VW54|Q9VW54_DROME 26S proteasome non-ATPase regulatory subunit 2 OS=Drosophila melanogaster OX=7227 GN=Rpn1 PE=1 SV=2
17.8279	22.8141	21.4508	23.2225	16.3188	20.6589	7	7	7	23.759	177.35	197990000	9	32	A0A0B4K6N1;Q8MLY8	40S ribosomal protein S8	RpS8	tr|A0A0B4K6N1|A0A0B4K6N1_DROME 40S ribosomal protein S8 OS=Drosophila melanogaster OX=7227 GN=RpS8 PE=3 SV=1;sp|Q8MLY8|RS8_DROME 40S ribosomal protein S8 OS=Drosophila melanogaster OX=7227 GN=RpS8 PE=1 SV=1
17.1647	16.4154	7	7	7	7	7	7	7	60.309	81.103	6092300	26	10	A0A0B4K7G4;P13469	DNA-binding protein modulo	mod	tr|A0A0B4K7G4|A0A0B4K7G4_DROME Modulo, isoform C OS=Drosophila melanogaster OX=7227 GN=mod PE=1 SV=1;sp|P13469|MODU_DROME DNA-binding protein modulo OS=Drosophila melanogaster OX=7227 GN=mod PE=1 SV=2
15.8683	19.9869	18.3739	19.5696	7	17.2602	8	7	7	28.227	196.92	33232000	14	16	A0A0B4KEH0;P29310	14-3-3 protein zeta	14-3-3zeta	tr|A0A0B4KEH0|A0A0B4KEH0_DROME 14-3-3zeta, isoform K OS=Drosophila melanogaster OX=7227 GN=14-3-3zeta PE=1 SV=1;sp|P29310|1433Z_DROME 14-3-3 protein zeta OS=Drosophila melanogaster OX=7227 GN=14-3-3zeta PE=1 SV=1
7	7	15.3544	18.856	7	13.9875	7	7	7	43.551	53.056	12783000	24	8	A0A0B4LHH1;Q960R0;Q9W1B5;A0A0B4LGJ9		CG3209-RA	tr|A0A0B4LHH1|A0A0B4LHH1_DROME Glycerol-3-phosphate acyltransferase 4, isoform E OS=Drosophila melanogaster OX=7227 GN=Gpat4 PE=1 SV=1;tr|Q960R0|Q960R0_DROME Glycerol-3-phosphate acyltransferase 4, isoform B OS=Drosophila melanogaster OX=7227 GN=Gpat4 PE=1
16.0083	10.447	7	7	7	7	7	7	7	71.386	47.353	2490400	37	4	A0A0B4LGW1;Q9V877	Kinesin-like protein;Kinesin-like protein subito	sub	tr|A0A0B4LGW1|A0A0B4LGW1_DROME Kinesin-like protein OS=Drosophila melanogaster OX=7227 GN=sub PE=3 SV=1;sp|Q9V877|SUB_DROME Kinesin-like protein subito OS=Drosophila melanogaster OX=7227 GN=sub PE=1 SV=1
7	7	16.437	17.7535	7	7	7	7	7	111.21	90.045	14555000	47	8	A1ZA92	Polynucleotide 5-hydroxyl-kinase NOL9	CG8414	sp|A1ZA92|NOL9_DROME Polynucleotide 5-hydroxyl-kinase NOL9 OS=Drosophila melanogaster OX=7227 GN=CG8414 PE=2 SV=1
7	19.6392	7	17.5133	7	7	7	7	7	42.195	47.772	21076000	21	11	A8JNP2;A8JNP1;P48610	Arginine kinase	Argk	tr|A8JNP2|A8JNP2_DROME Arginine kinase OS=Drosophila melanogaster OX=7227 GN=Argk PE=1 SV=1;tr|A8JNP1|A8JNP1_DROME Arginine kinase OS=Drosophila melanogaster OX=7227 GN=Argk PE=1 SV=2;sp|P48610|KARG_DROME Arginine kinase OS=Drosophila melanogaster OX=7227
7	15.1208	7	7	17.3626	19.839	7	7	7	73.61	58.727	35401000	31	17	B5RIV0;Q9V3S9	Very long-chain-fatty-acid--CoA ligase bubblegum	bgm	tr|B5RIV0|B5RIV0_DROME Bubblegum, isoform C OS=Drosophila melanogaster OX=7227 GN=bgm PE=1 SV=1;sp|Q9V3S9|BGM_DROME Very long-chain-fatty-acid--CoA ligase bubblegum OS=Drosophila melanogaster OX=7227 GN=bgm PE=1 SV=1
17.1973	20.4395	18.7261	22.4499	18.1505	20.4383	7	7	7	16.029	51.306	75574000	8	28	D1Z3A1;Q9VZS5	60S ribosomal protein L28	RpL28	tr|D1Z3A1|D1Z3A1_DROME 60S ribosomal protein L28 OS=Drosophila melanogaster OX=7227 GN=RpL28 PE=1 SV=1;sp|Q9VZS5|RL28_DROME 60S ribosomal protein L28 OS=Drosophila melanogaster OX=7227 GN=RpL28 PE=1 SV=1
7	7	15.0139	13.1915	7	7	7	7	7	236.73	50.735	4116700	97	10	Q7PLI2;E1JGX3;A0A0B4KF23	Nipped-B protein	Nipped-B	sp|Q7PLI2|NIPB_DROME Nipped-B protein OS=Drosophila melanogaster OX=7227 GN=Nipped-B PE=1 SV=3;tr|E1JGX3|E1JGX3_DROME Nipped-B protein OS=Drosophila melanogaster OX=7227 GN=Nipped-B PE=1 SV=1;tr|A0A0B4KF23|A0A0B4KF23_DROME Nipped-B protein OS=Drosophila me
7	7	19.4148	20.7018	7	7	7	7	7	36.059	68.275	38473000	16	13	M9PB45;Q9VMM4			tr|M9PB45|M9PB45_DROME Uncharacterized protein, isoform B OS=Drosophila melanogaster OX=7227 GN=Dmel\CG14005 PE=4 SV=1;tr|Q9VMM4|Q9VMM4_DROME LD40415p OS=Drosophila melanogaster OX=7227 GN=Dmel\CG14005 PE=2 SV=1
19.3341	22.0633	20.0689	22.3266	7	20.0559	7	7	7	29.223	59.214	137430000	11	29	M9PBZ9;P48598	Eukaryotic translation initiation factor 4E	eIF-4E	tr|M9PBZ9|M9PBZ9_DROME eIF-4F 25 kDa subunit OS=Drosophila melanogaster OX=7227 GN=eIF4E1 PE=1 SV=1;sp|P48598|IF4E_DROME Eukaryotic translation initiation factor 4E1 OS=Drosophila melanogaster OX=7227 GN=eIF4E1 PE=1 SV=1
14.0448	14.4362	7	13.7394	7	7	7	7	7	100.31	50.718	2531700	48	8	Q7KU82;M9PEE1;P91638;Q9VS62		smid	tr|Q7KU82|Q7KU82_DROME MIP20544p OS=Drosophila melanogaster OX=7227 GN=smid PE=1 SV=2;tr|M9PEE1|M9PEE1_DROME Smallminded, isoform H OS=Drosophila melanogaster OX=7227 GN=smid PE=1 SV=1;tr|P91638|P91638_DROME Smallminded protein OS=Drosophila melanogaster O
16.5612	7	7	7	7	7	7	7	7	65.566	58.104	3384400	35	7	M9PG32;P49847	Transcription initiation factor TFIID subunit 6	Taf6	tr|M9PG32|M9PG32_DROME TBP-associated factor 6, isoform B OS=Drosophila melanogaster OX=7227 GN=Taf6 PE=3 SV=1;sp|P49847|TAF6_DROME Transcription initiation factor TFIID subunit 6 OS=Drosophila melanogaster OX=7227 GN=Taf6 PE=1 SV=2
7	14.618	17.065	17.7881	7	14.4037	7	7	7	51.162	128.09	11487000	28	12	O77410	Eukaryotic translation initiation factor 3 subunit E	eIF3-S6	sp|O77410|EIF3E_DROME Eukaryotic translation initiation factor 3 subunit E OS=Drosophila melanogaster OX=7227 GN=eIF3e PE=1 SV=1
7	7	7	19.3306	7	7	7	7	7	24.646	118.91	7911700	12	10	O77434;M9PGI6		Sec22	tr|O77434|O77434_DROME EG:34F3.8 protein OS=Drosophila melanogaster OX=7227 GN=Sec22 PE=1 SV=2;tr|M9PGI6|M9PGI6_DROME Secretory 22, isoform B OS=Drosophila melanogaster OX=7227 GN=Sec22 PE=1 SV=1
14.7723	15.7087	20.7576	21.7304	7	17.729	7	7	7	23.616	103.36	83264000	15	19	X2JC82;P02518	Heat shock protein 27	Hsp27	tr|X2JC82|X2JC82_DROME Heat shock protein 27, isoform B OS=Drosophila melanogaster OX=7227 GN=Hsp27 PE=3 SV=1;sp|P02518|HSP27_DROME Heat shock protein 27 OS=Drosophila melanogaster OX=7227 GN=Hsp27 PE=1 SV=2
13.1808	7	18.8866	19.7434	7	7	15	7	7	50.849	63.958	27433000	20	12	P08841;A0A0B4LGH1	Tubulin beta-3 chain	betaTub60D	sp|P08841|TBB3_DROME Tubulin beta-3 chain OS=Drosophila melanogaster OX=7227 GN=betaTub60D PE=2 SV=2;tr|A0A0B4LGH1|A0A0B4LGH1_DROME Tubulin beta chain OS=Drosophila melanogaster OX=7227 GN=betaTub60D PE=1 SV=1
17.6861	7	7	7	7	7	7	7	7	65.302	95.723	4217600	20	13	P14199	Protein ref(2)P	ref(2)P	sp|P14199|REF2P_DROME Protein ref(2)P OS=Drosophila melanogaster OX=7227 GN=ref(2)P PE=1 SV=2
20.0829	21.0771	7	23.5391	20.4192	23.0307	7	7	7	15.285	93.627	152900000	6	32	P17704	40S ribosomal protein S17	RpS17	sp|P17704|RS17_DROME 40S ribosomal protein S17 OS=Drosophila melanogaster OX=7227 GN=RpS17 PE=1 SV=2
7	19.0513	7	19.7138	7	7	8	7	7	40.595	60.78	22451000	16	12	P20353	G protein alpha i subunit	Galphai	sp|P20353|GNAI_DROME G protein alpha i subunit OS=Drosophila melanogaster OX=7227 GN=Galphai PE=1 SV=2
7	21.0843	19.7899	23.331	17.8559	20.9968	7	7	7	19.173	67.332	144100000	9	29	P55841	60S ribosomal protein L14	RpL14	sp|P55841|RL14_DROME 60S ribosomal protein L14 OS=Drosophila melanogaster OX=7227 GN=RpL14 PE=1 SV=1
7	16.9174	18.4624	19.7923	7	17.8068	7	7	7	47.946	134.79	32446000	20	15	Q0KIB3			tr|Q0KIB3|Q0KIB3_DROME Histone acetyltransferase type B catalytic subunit OS=Drosophila melanogaster OX=7227 GN=Hat1 PE=1 SV=1
15.1498	16.989	7	7	7	7	7	7	7	55.37	52.435	4660300	28	7	Q3YMU0	Protein disulfide-isomerase	ERp60	tr|Q3YMU0|Q3YMU0_DROME Protein disulfide-isomerase (Fragment) OS=Drosophila melanogaster OX=7227 GN=ERp60 PE=1 SV=1
7	7	19.7926	18.935	7	7	7	7	7	51.709	44.579	33825000	24	10	Q76NQ0	Dolichyl-diphosphooligosaccharide--protein glycosyltransferase subunit 1		tr|Q76NQ0|Q76NQ0_DROME Dolichyl-diphosphooligosaccharide--protein glycosyltransferase subunit 1 OS=Drosophila melanogaster OX=7227 GN=CG5364 PE=1 SV=1
18.6242	22.1883	7	22.6223	16.6686	20.6647	7	7	7	17.037	68.353	93845000	7	30	Q7JZW2;A1ZAH8		RpS15	tr|Q7JZW2|Q7JZW2_DROME 40S ribosomal protein S15 OS=Drosophila melanogaster OX=7227 GN=RpS15 PE=1 SV=1;tr|A1ZAH8|A1ZAH8_DROME 40S ribosomal protein S15 OS=Drosophila melanogaster OX=7227 GN=RpS15 PE=1 SV=1
7	14.5193	18.4364	19.4151	7	7	7	7	7	82.253	47.185	35551000	33	12	Q7K2L1		lat	tr|Q7K2L1|Q7K2L1_DROME Origin recognition complex subunit 3 OS=Drosophila melanogaster OX=7227 GN=Orc3 PE=1 SV=1
15.1885	18.815	7	7	7	15.7271	7	7	7	55.198	56.155	11608000	21	9	Q7KLW9		Prp19	tr|Q7KLW9|Q7KLW9_DROME Pre-mRNA-processing factor 19 OS=Drosophila melanogaster OX=7227 GN=Prp19 PE=1 SV=1
7	7	18.1675	18.9579	7	7	7	7	6	58.223	88.312	20090000	25	12	Q8ST83	Polycomb protein PHO	pho	sp|Q8ST83|PHO_DROME Polycomb protein PHO OS=Drosophila melanogaster OX=7227 GN=pho PE=1 SV=2
14.8703	17.8288	18.8976	19.9442	7	18.0152	7	7	7	58.33	64.029	44548000	22	21	Q94517	Histone deacetylase Rpd3	Rpd3	sp|Q94517|HDAC1_DROME Histone deacetylase HDAC1 OS=Drosophila melanogaster OX=7227 GN=HDAC1 PE=1 SV=2
17.156	7	17.5671	17.2934	7	18.4398	7	7	7	39.911	52.306	19698000	23	15	Q94901	RNA-binding protein lark	lark	sp|Q94901|LARK_DROME RNA-binding protein lark OS=Drosophila melanogaster OX=7227 GN=lark PE=1 SV=1
16.7179	7	7	7	7	7	7	7	7	85.417	46.698	4419500	41	8	Q9V3D6	Probable cleavage and polyadenylation specificity factor subunit 2	Cpsf100	sp|Q9V3D6|CPSF2_DROME Probable cleavage and polyadenylation specificity factor subunit 2 OS=Drosophila melanogaster OX=7227 GN=Cpsf100 PE=1 SV=1
7	20.7872	20.1016	21.7364	7	19.4621	7	7	7	27.892	83.738	78658000	11	25	Q9V3G1	60S ribosomal protein L8	RpL8	sp|Q9V3G1|RL8_DROME 60S ribosomal protein L8 OS=Drosophila melanogaster OX=7227 GN=RpL8 PE=1 SV=1
7	18.2359	7	18.8298	7	7	7	7	7	45.38	53.027	17043000	22	11	Q9V3G7	26S proteasome non-ATPase regulatory subunit 6	Rpn7	sp|Q9V3G7|PSMD6_DROME 26S proteasome non-ATPase regulatory subunit 6 OS=Drosophila melanogaster OX=7227 GN=Rpn7 PE=2 SV=1
7	12.3619	16.2435	17.1932	7	7	8	7	7	47.806	82.636	6283000	27	10	Q9V3V6		Rpt5	tr|Q9V3V6|Q9V3V6_DROME 26S proteasome regulatory complex subunit p50 OS=Drosophila melanogaster OX=7227 GN=Rpt5 PE=1 SV=1
18.0802	17.6819	17.3254	19.3224	7	20.8586	7	7	7	46.751	83.35	54544000	17	20	Q9V438		CaBP1	sp|Q9V438|PDIA6_DROME Protein disulfide-isomerase A6 homolog OS=Drosophila melanogaster OX=7227 GN=CaBP1 PE=1 SV=1
7	19.9539	19.4866	20.6926	7	18.1109	7	7	7	37.415	50.348	52192000	14	20	Q9VAJ2		Bub3	tr|Q9VAJ2|Q9VAJ2_DROME Bub3, isoform A OS=Drosophila melanogaster OX=7227 GN=Bub3 PE=1 SV=1
16.1731	18.8188	19.4633	20.6562	7	16.9573	7	7	7	38.775	163.34	51660000	17	21	Q9VBP5		jigr1	tr|Q9VBP5|Q9VBP5_DROME Jing interacting gene regulatory 1, isoform A OS=Drosophila melanogaster OX=7227 GN=jigr1 PE=1 SV=1
7	11.7321	17.5028	17.4295	7	7	7	7	7	130.15	43.489	19014000	52	9	Q9VGA4		MBD-R2	tr|Q9VGA4|Q9VGA4_DROME MBD-R2 OS=Drosophila melanogaster OX=7227 GN=MBD-R2 PE=1 SV=2
7	16.5554	17.7197	19.9901	7	7	7	7	7	36.563	92.391	27072000	20	15	Q9VI84			tr|Q9VI84|Q9VI84_DROME LD17053p OS=Drosophila melanogaster OX=7227 GN=Dmel\CG1227 PE=2 SV=1
7	7	20.7739	20.7746	7	7	7	7	7	52.037	46.739	46627000	13	17	Q9VMM3			tr|Q9VMM3|Q9VMM3_DROME RE17389p OS=Drosophila melanogaster OX=7227 GN=Dmel\CG7239 PE=1 SV=1
12.1604	7	21.3027	22.7054	7	19.0368	7	7	7	23.633	118.66	129590000	13	22	Q9VNA3			tr|Q9VNA3|Q9VNA3_DROME GH21273p OS=Drosophila melanogaster OX=7227 GN=BEST:LD29996 PE=1 SV=1
7	21.653	7	22.8947	16.2297	19.6758	7	7	7	17.281	59.016	84072000	7	26	Q9VVU2		RpL26	tr|Q9VVU2|Q9VVU2_DROME GEO07453p1 OS=Drosophila melanogaster OX=7227 GN=RpL26 PE=1 SV=1
17.2068	19.3983	7	22.8973	16.8888	20.7012	7	7	7	17.673	65.195	94327000	9	29	Q9W1B9		RpL12	tr|Q9W1B9|Q9W1B9_DROME 60S ribosomal protein L12 OS=Drosophila melanogaster OX=7227 GN=RpL12 PE=1 SV=1
7	7	7	16.5681	7	20.2616	7	7	7	38.617	78.768	23021000	17	10	Q9W2E7		Rae1	sp|Q9W2E7|RAE1_DROME Protein Rae1 OS=Drosophila melanogaster OX=7227 GN=Rae1 PE=1 SV=1
7	17.61	7	15.7553	7	7	7	7	7	58.063	83.865	8427000	33	11	Q9W392			tr|Q9W392|Q9W392_DROME CCT-beta OS=Drosophila melanogaster OX=7227 GN=CCT2 PE=1 SV=2
15.1878	16.291	7	13.654	7	7	8	7	7	100.42	49.189	4824600	37	10	Q9W3M7			tr|Q9W3M7|Q9W3M7_DROME RNA helicase OS=Drosophila melanogaster OX=7227 GN=mahe PE=1 SV=1
7	7	19.7025	22.3766	7	7	7	7	7	17.796	145.08	69282000	11	15	Q9W482		lin-52	tr|Q9W482|Q9W482_DROME Lin-52, isoform A OS=Drosophila melanogaster OX=7227 GN=lin-52 PE=1 SV=1
7	7	20.8853	21.3632	7	7	6	6	6	93.157	48.902	83421000	18	15	Q9W2F0;A0A0B4KFE8			tr|Q9W2F0|Q9W2F0_DROME LD45439p OS=Drosophila melanogaster OX=7227 GN=Dmel\CG10321 PE=2 SV=1;tr|A0A0B4KFE8|A0A0B4KFE8_DROME Uncharacterized protein, isoform B OS=Drosophila melanogaster OX=7227 GN=Dmel\CG10321 PE=4 SV=1
19.867	22.9519	7	18.667	17.1305	18.0586	6	6	6	11.381	46.032	59414000	6	24	A0A0B4KFZ9;P84040	Histone H4	His4r;His4	tr|A0A0B4KFZ9|A0A0B4KFZ9_DROME Histone H4 OS=Drosophila melanogaster OX=7227 GN=His4r PE=3 SV=1;sp|P84040|H4_DROME Histone H4 OS=Drosophila melanogaster OX=7227 GN=His4 PE=1 SV=2
7	13.2826	15.3873	16.2451	7	20.7299	6	6	6	114.1	42.086	95349000	51	8	A0A0B4KI10;A0A0B4KHE9;Q9V3P6	26S proteasome non-ATPase regulatory subunit 1	Rpn2	tr|A0A0B4KI10|A0A0B4KI10_DROME 26S proteasome non-ATPase regulatory subunit 1 OS=Drosophila melanogaster OX=7227 GN=Rpn2 PE=3 SV=1;tr|A0A0B4KHE9|A0A0B4KHE9_DROME 26S proteasome non-ATPase regulatory subunit 1 OS=Drosophila melanogaster OX=7227 GN=Rpn2 PE=3
7	16.159	16.0076	18.1383	7	7	6	6	6	44.086	109.37	11545000	27	12	A0A0B4LFB3;Q7JVI3	Eukaryotic translation initiation factor 3 subunit M	Tango7	tr|A0A0B4LFB3|A0A0B4LFB3_DROME Eukaryotic translation initiation factor 3 subunit M OS=Drosophila melanogaster OX=7227 GN=eIF3m PE=3 SV=1;sp|Q7JVI3|EIF3M_DROME Eukaryotic translation initiation factor 3 subunit M OS=Drosophila melanogaster OX=7227 GN=eIF3m
14.5473	7	19.6028	19.2222	7	7	6	6	6	51.687	96.765	28635000	20	12	A0A0B4LGA7;P27091	Protein 60A	gbb	tr|A0A0B4LGA7|A0A0B4LGA7_DROME Glass bottom boat, isoform B OS=Drosophila melanogaster OX=7227 GN=gbb PE=3 SV=1;sp|P27091|60A_DROME Protein 60A OS=Drosophila melanogaster OX=7227 GN=gbb PE=1 SV=1
7	7	14.3536	17.6285	7	7	6	6	6	117.36	94.653	11625000	52	7	A0A0B4LGB0;Q24007;Q8MLT4		Gp150	tr|A0A0B4LGB0|A0A0B4LGB0_DROME Gp150, isoform E OS=Drosophila melanogaster OX=7227 GN=Gp150 PE=1 SV=1;tr|Q24007|Q24007_DROME Gp150 protein OS=Drosophila melanogaster OX=7227 GN=Gp150 PE=1 SV=1;tr|Q8MLT4|Q8MLT4_DROME Gp150, isoform D OS=Drosophila melanogas
7	7	7	7	15.3378	7	6	6	6	82.142	36.886	1780700	43	7	Q8INN5;A0A126GUR5;Q8INN7;Q9VH92;A0A0B4LGY0;Q8INN6;A0A0B4LGZ0;Q9VH91;E1JIH1;A0A0B4LI11;A0A0B4LGY1;E1JIH2;E1JIH3		Unc-115b;Unc-115a	tr|Q8INN5|Q8INN5_DROME Uncoordinated 115b, isoform B OS=Drosophila melanogaster OX=7227 GN=Unc-115b PE=4 SV=2;tr|A0A126GUR5|A0A126GUR5_DROME Uncoordinated 115b, isoform F OS=Drosophila melanogaster OX=7227 GN=Unc-115b PE=4 SV=1;tr|Q8INN7|Q8INN7_DROME Uncoo
7	15.7763	7	7	7	7	6	6	6	109.29	39.949	2076600	37	7	A0A0C4DHE6;Q9VFS5	Serine/threonine-protein phosphatase 4 regulatory subunit 3	flfl	tr|A0A0C4DHE6|A0A0C4DHE6_DROME Falafel, isoform E OS=Drosophila melanogaster OX=7227 GN=flfl PE=1 SV=1;sp|Q9VFS5|PP4R3_DROME Serine/threonine-protein phosphatase 4 regulatory subunit 3 OS=Drosophila melanogaster OX=7227 GN=flfl PE=1 SV=4
7	13.7816	11.7762	7	7	11.2746	6	6	6	279.57	35.521	2488200	124	7	A1Z8U0		Prp8	tr|A1Z8U0|A1Z8U0_DROME Pre-mRNA processing factor 8 OS=Drosophila melanogaster OX=7227 GN=Prp8 PE=1 SV=1
7	7	7	18.663	7	17.8385	6	6	6	24.708	35.713	9092200	14	10	A4V4A5;Q9VZ23	GTP-binding nuclear protein Ran	Ran;ran	tr|A4V4A5|A4V4A5_DROME GTP-binding nuclear protein OS=Drosophila melanogaster OX=7227 GN=Ran PE=1 SV=1;sp|Q9VZ23|RAN_DROME GTP-binding nuclear protein Ran OS=Drosophila melanogaster OX=7227 GN=Ran PE=1 SV=1
7	7	16.8408	16.4466	7	7	6	6	6	95.946	36.499	9094400	44	6	M9PFR5;B7Z0G7;Q9VW97	Possible lysine-specific histone demethylase 1	Su(var)3-3	tr|M9PFR5|M9PFR5_DROME Probable lysine-specific histone demethylase 1 OS=Drosophila melanogaster OX=7227 GN=Su(var)3-3 PE=1 SV=1;tr|B7Z0G7|B7Z0G7_DROME Probable lysine-specific histone demethylase 1 OS=Drosophila melanogaster OX=7227 GN=Su(var)3-3 PE=1 SV=
15.1261	7	13.0221	7	7	7	6	6	6	91.017	42.464	1983600	45	8	Q7JUM5;E1JH39;A1Z8Q7;A5YTR9		MCPH1	tr|Q7JUM5|Q7JUM5_DROME LD43341p OS=Drosophila melanogaster OX=7227 GN=MCPH1 PE=1 SV=1;tr|E1JH39|E1JH39_DROME Microcephalin, isoform D OS=Drosophila melanogaster OX=7227 GN=MCPH1 PE=1 SV=1;tr|A1Z8Q7|A1Z8Q7_DROME Microcephalin, isoform A OS=Drosophila melano
15.5353	7	7	7	7	20.2255	6	6	6	76.713	161.14	17828000	14	11	E1JI48;A8E6G8;A0A0S0WNN1;A0A0S0WGV5;P16241	POU domain protein;POU domain protein CF1A	vvl	tr|E1JI48|E1JI48_DROME POU domain protein OS=Drosophila melanogaster OX=7227 GN=vvl PE=3 SV=2;tr|A8E6G8|A8E6G8_DROME POU domain protein OS=Drosophila melanogaster OX=7227 GN=vvl PE=2 SV=1;tr|A0A0S0WNN1|A0A0S0WNN1_DROME POU domain protein OS=Drosophila mela
19.9172	7	7	22.7313	19.6836	21.3658	6	6	6	14.771	38.636	103480000	9	18	E1JJM9;P48149;Q7KR04	40S ribosomal protein S15Aa;40S ribosomal protein S15Ab	RpS15Aa;RpS15Ab	tr|E1JJM9|E1JJM9_DROME GEO07866p1 OS=Drosophila melanogaster OX=7227 GN=RpS15Aa PE=1 SV=1;sp|P48149|RS15A_DROME 40S ribosomal protein S15Aa OS=Drosophila melanogaster OX=7227 GN=RpS15Aa PE=1 SV=2;sp|Q7KR04|RS15B_DROME 40S ribosomal protein S15Ab OS=Drosoph
16.1946	12.5605	13.7539	7	7	7	6	6	6	94.678	37.085	3889000	41	7	X2JG40;E1JJQ4;E1JJQ3;Q8IQW7;Q9XYP7	Gamma-tubulin complex component 2 homolog	Grip84	tr|X2JG40|X2JG40_DROME Gamma-tubulin complex component OS=Drosophila melanogaster OX=7227 GN=Grip84 PE=1 SV=1;tr|E1JJQ4|E1JJQ4_DROME Gamma-tubulin complex component OS=Drosophila melanogaster OX=7227 GN=Grip84 PE=1 SV=1;tr|E1JJQ3|E1JJQ3_DROME Gamma-tubulin
7	14.5234	17.9363	19.65	7	7	6	6	2	63.1	43.993	29622000	27	9	M9NE01;Q27889;A0A0B4K6N5;A0A0B4K6V6;P48456	Serine/threonine-protein phosphatase;Serine/threonine-protein phosphatase 2B catalytic subunit 2;Serine/threonine-protein phosphatase 2B catalytic subunit 1	Pp2B-14D;CanA1	tr|M9NE01|M9NE01_DROME Serine/threonine-protein phosphatase OS=Drosophila melanogaster OX=7227 GN=Pp2B-14D PE=3 SV=1;sp|Q27889|PP2B2_DROME Serine/threonine-protein phosphatase 2B catalytic subunit 2 OS=Drosophila melanogaster OX=7227 GN=Pp2B-14D PE=1 SV=2;
19.5268	17.61	7	22.2577	16.488	19.6691	6	6	6	17.878	40.649	68956000	10	18	M9NEQ9;Q9VWG3	40S ribosomal protein S10b	RpS10b	tr|M9NEQ9|M9NEQ9_DROME Ribosomal protein S10b, isoform D OS=Drosophila melanogaster OX=7227 GN=RpS10b PE=1 SV=1;sp|Q9VWG3|RS10B_DROME 40S ribosomal protein S10b OS=Drosophila melanogaster OX=7227 GN=RpS10b PE=1 SV=2
7	7	17.5605	18.4003	7	7	6	6	6	91.182	87.23	22111000	41	8	M9NF67;Q9VT40	Nibrin	nbs	tr|M9NF67|M9NF67_DROME Nibrin OS=Drosophila melanogaster OX=7227 GN=nbs PE=1 SV=1;tr|Q9VT40|Q9VT40_DROME Nibrin OS=Drosophila melanogaster OX=7227 GN=nbs PE=1 SV=4
14.1104	7	7	7	15.0604	13.9261	6	6	6	80.904	42.832	2292300	34	10	M9PBH8;Q8IRH5	Zinc finger protein CG2199	CG2199	tr|M9PBH8|M9PBH8_DROME Uncharacterized protein, isoform C OS=Drosophila melanogaster OX=7227 GN=FBpp0072605 PE=1 SV=1;sp|Q8IRH5|Y2199_DROME Zinc finger protein CG2199 OS=Drosophila melanogaster OX=7227 GN=CG2199 PE=1 SV=1
7	7	7	7	17.1681	21.2657	6	6	6	25.14	38.97	34691000	13	13	M9PCL5;Q9VKX4	28S ribosomal protein S7, mitochondrial	mRpS7	tr|M9PCL5|M9PCL5_DROME Mitochondrial ribosomal protein S7, isoform B OS=Drosophila melanogaster OX=7227 GN=mRpS7 PE=3 SV=1;sp|Q9VKX4|RT07_DROME 28S ribosomal protein S7, mitochondrial OS=Drosophila melanogaster OX=7227 GN=mRpS7 PE=2 SV=1
7	21.4231	18.6464	22.7362	19.4297	21.9112	6	6	6	21.664	142.05	118870000	8	35	M9PHM6;Q9VS34	60S ribosomal protein L18	RpL18	tr|M9PHM6|M9PHM6_DROME 60S ribosomal protein L18 OS=Drosophila melanogaster OX=7227 GN=RpL18 PE=3 SV=1;sp|Q9VS34|RL18_DROME 60S ribosomal protein L18 OS=Drosophila melanogaster OX=7227 GN=RpL18 PE=1 SV=1
16.1693	7	7	7	7	7	6	6	6	92.656	37.52	2505700	34	6	O02193	Males-absent on the first protein	mof	sp|O02193|MOF_DROME Males-absent on the first protein OS=Drosophila melanogaster OX=7227 GN=mof PE=1 SV=1
7	15.9527	16.718	19.5788	7	15.6925	6	6	6	36.159	74.125	18131000	18	14	O02195	Eukaryotic translation initiation factor 3 subunit I	Trip1	sp|O02195|EIF3I_DROME Eukaryotic translation initiation factor 3 subunit I OS=Drosophila melanogaster OX=7227 GN=eIF3i PE=1 SV=1
7	7	18.9926	18.408	7	7	6	6	6	51.315	39.506	19997000	23	9	O61305;Q5LK13;L7EEU0;L7EGI4;Q5LK12;L7EFC0	DEAD-box helicase Dbp80	Dbp80	sp|O61305|DDX19_DROME DEAD-box helicase Dbp80 OS=Drosophila melanogaster OX=7227 GN=Dbp80 PE=1 SV=1;tr|Q5LK13|Q5LK13_DROME RNA helicase OS=Drosophila melanogaster OX=7227 GN=Dbp80 PE=1 SV=1;tr|L7EEU0|L7EEU0_DROME RNA helicase OS=Drosophila melanogaster OX=
7	17.4661	7	20.4509	15.071	17.7148	6	6	6	18.597	149.84	18639000	10	17	O77430		SkpA	tr|O77430|O77430_DROME GEO01111p1 OS=Drosophila melanogaster OX=7227 GN=SkpA PE=1 SV=1
7	7	7	19.0674	7	7	6	6	6	20.45	66.801	6043100	11	6	O96692;A0A0B4LGJ4		Rap2l	tr|O96692|O96692_DROME Small monomeric GTPase OS=Drosophila melanogaster OX=7227 GN=Rap2l PE=1 SV=1;tr|A0A0B4LGJ4|A0A0B4LGJ4_DROME Ras-associated protein 2-like, isoform C OS=Drosophila melanogaster OX=7227 GN=Rap2l PE=1 SV=1
18.3195	20.1433	7	20.6494	7	19.0114	6	6	6	26.36	68.554	32925000	9	24	Q4ABD8;Q4AB54;P02255;Q4ABE3;Q4AB94	Histone H1	His1:CG33807;His1:CG33861;His1;His1:CG33801;His1:CG33834	tr|Q4ABD8|Q4ABD8_DROME Histone H1 OS=Drosophila melanogaster OX=7227 GN=His1:CG33807 PE=3 SV=1;tr|Q4AB54|Q4AB54_DROME Histone H1 OS=Drosophila melanogaster OX=7227 GN=His1:CG33861 PE=3 SV=1;sp|P02255|H1_DROME Histone H1 OS=Drosophila melanogaster OX=7227 G
15.9522	18.197	14.3653	19.1101	7	19.8658	6	6	6	17.153	73.935	20969000	11	12	P45594	Cofilin/actin-depolymerizing factor homolog	tsr	sp|P45594|CADF_DROME Cofilin/actin-depolymerizing factor homolog OS=Drosophila melanogaster OX=7227 GN=tsr PE=1 SV=1
19.4486	21.0863	7	22.8735	18.8867	20.6875	6	6	6	14.936	62.569	115200000	9	33	P48159	60S ribosomal protein L23	RpL23	sp|P48159|RL23_DROME 60S ribosomal protein L23 OS=Drosophila melanogaster OX=7227 GN=RpL23 PE=1 SV=2
18.5618	20.4508	7	20.5254	20.0289	22.7845	6	6	6	17.178	38.573	92989000	8	23	X2J950;Q03334	40S ribosomal protein S13	RpS13	tr|X2J950|X2J950_DROME 40S ribosomal protein S13 OS=Drosophila melanogaster OX=7227 GN=RpS13 PE=2 SV=1;sp|Q03334|RS13_DROME 40S ribosomal protein S13 OS=Drosophila melanogaster OX=7227 GN=RpS13 PE=1 SV=3
15.6409	14.6073	7	7	7	7	8	6	6	69.667	37.938	2281700	30	8	Q24113		nonA-l	tr|Q24113|Q24113_DROME FI21126p1 OS=Drosophila melanogaster OX=7227 GN=nonA-l PE=1 SV=2
7	18.3793	20.416	20.5542	7	15.0727	6	6	4	25.434	91.18	29827000	9	10	X2JKU5;Q24186	40S ribosomal protein S5a	RpS5a	tr|X2JKU5|X2JKU5_DROME Ribosomal protein S5a, isoform B OS=Drosophila melanogaster OX=7227 GN=RpS5a PE=3 SV=1;sp|Q24186|RS5A_DROME 40S ribosomal protein S5a OS=Drosophila melanogaster OX=7227 GN=RpS5a PE=1 SV=1
14.319	15.8769	7	7	7	7	6	6	6	66.624	35.724	2499100	31	6	Q24492	Replication protein A 70 kDa DNA-binding subunit	RpA-70	sp|Q24492|RFA1_DROME Replication protein A 70 kDa DNA-binding subunit OS=Drosophila melanogaster OX=7227 GN=RpA-70 PE=1 SV=1
7	7	17.3421	17.78	7	7	6	6	6	89.413	41.655	14475000	37	8	Q7JQH9;Q9V3K9		whd	tr|Q7JQH9|Q7JQH9_DROME Carnitine O-palmitoyltransferase OS=Drosophila melanogaster OX=7227 GN=whd PE=1 SV=1;tr|Q9V3K9|Q9V3K9_DROME Carnitine O-palmitoyltransferase OS=Drosophila melanogaster OX=7227 GN=whd PE=1 SV=1
7	18.1097	16.7906	20.0829	7	7	6	6	6	42.012	43.344	24108000	16	12	Q7K2G1;A0A0B4LFA6	Proteasomal ubiquitin receptor ADRM1 homolog	Rpn13	sp|Q7K2G1|ADRM1_DROME Proteasomal ubiquitin receptor ADRM1 homolog OS=Drosophila melanogaster OX=7227 GN=Rpn13 PE=1 SV=1;tr|A0A0B4LFA6|A0A0B4LFA6_DROME Regulatory particle non-ATPase 13, isoform G OS=Drosophila melanogaster OX=7227 GN=Rpn13 PE=1 SV=1
7	18.1856	17.9054	17.9706	7	7	6	6	6	43.766	48.259	16010000	20	10	Q7KMP8		Rpn9	tr|Q7KMP8|Q7KMP8_DROME 26S proteasome non-ATPase regulatory subunit 13 OS=Drosophila melanogaster OX=7227 GN=Rpn9 PE=1 SV=1
16.4274	7	7	7	7	7	6	6	6	47.334	40.958	2203300	25	7	Q8I0Q7;Q9VZI4;Q8IRC2;F0JAM2;E1JIC5;Q95U18;E1JIC6		CG14995-RC	tr|Q8I0Q7|Q8I0Q7_DROME RE06837p OS=Drosophila melanogaster OX=7227 GN=NEST:bs15f01 PE=2 SV=1;tr|Q9VZI4|Q9VZI4_DROME Uncharacterized protein, isoform A OS=Drosophila melanogaster OX=7227 GN=CT34848 PE=4 SV=1;tr|Q8IRC2|Q8IRC2_DROME Uncharacterized protein, i
15.5102	19.8191	16.9362	21.0439	18.4175	20.6482	6	6	6	21.738	42.843	63028000	12	27	X2JF59;Q9V3P0	Peroxiredoxin 1	Jafrac1	tr|X2JF59|X2JF59_DROME Thioredoxin peroxidase 1, isoform C OS=Drosophila melanogaster OX=7227 GN=Jafrac1 PE=1 SV=1;sp|Q9V3P0|PRDX1_DROME Peroxiredoxin 1 OS=Drosophila melanogaster OX=7227 GN=Jafrac1 PE=1 SV=1
17.0449	16.3781	7	7	7	19.3933	6	6	6	28.35	37.599	12726000	14	8	Q9V3W7		SF2	tr|Q9V3W7|Q9V3W7_DROME LD40489p OS=Drosophila melanogaster OX=7227 GN=SF2 PE=1 SV=1
19.9074	7	7	15.7864	7	19.6222	6	6	6	27.627	42.97	25856000	14	14	Q9V7D2	V-type proton ATPase subunit D 1	Vha36-1	sp|Q9V7D2|VATD1_DROME V-type proton ATPase subunit D 1 OS=Drosophila melanogaster OX=7227 GN=Vha36-1 PE=2 SV=1
7	11.9699	12.8088	15.8796	7	12.9076	6	6	6	189.69	41.285	6570300	83	10	Q9VC36		polybromo	tr|Q9VC36|Q9VC36_DROME Polybromo OS=Drosophila melanogaster OX=7227 GN=polybromo PE=1 SV=1
15.9543	7	7	7	7	7	6	6	6	76.825	48.327	2412600	38	6	Q9VE51	Cleavage and polyadenylation specificity factor 73	Cpsf73	sp|Q9VE51|CPSF3_DROME Cleavage and polyadenylation specificity factor 73 OS=Drosophila melanogaster OX=7227 GN=Cpsf73 PE=1 SV=2
17.7824	17.6955	7	7	7	7	6	6	6	46.185	59.343	7878800	18	11	Q9VE52		CstF-64	tr|Q9VE52|Q9VE52_DROME Cleavage stimulation factor 64 kD subunit OS=Drosophila melanogaster OX=7227 GN=CstF64 PE=1 SV=2
13.8032	7	7	7	7	7	6	6	6	127.6	40.49	900600	63	6	Q9VK58		Pih1D1	tr|Q9VK58|Q9VK58_DROME PIH1 domain containing 1, isoform D OS=Drosophila melanogaster OX=7227 GN=Pih1D1 PE=1 SV=5
14.7695	7	7	7	7	18.0594	6	6	6	39.789	269.91	4817500	16	9	Q9VP52;Q9VP51			tr|Q9VP52|Q9VP52_DROME GH24315p OS=Drosophila melanogaster OX=7227 GN=Dmel\CG11309 PE=1 SV=1;tr|Q9VP51|Q9VP51_DROME LD40450p OS=Drosophila melanogaster OX=7227 GN=Dmel\CG11309 PE=1 SV=1
7	14.7125	7	7	7	7	6	6	6	119.06	40.203	1342400	50	6	X2JGB3;Q9VRP9	E3 ubiquitin-protein ligase Bre1	Bre1	tr|X2JGB3|X2JGB3_DROME E3 ubiquitin protein ligase OS=Drosophila melanogaster OX=7227 GN=Bre1 PE=3 SV=1;sp|Q9VRP9|BRE1_DROME E3 ubiquitin-protein ligase Bre1 OS=Drosophila melanogaster OX=7227 GN=Bre1 PE=1 SV=2
7	7	19.4237	21.0572	7	7	6	6	6	69.491	99.328	57705000	20	15	Q9W3J9			tr|Q9W3J9|Q9W3J9_DROME LP13385p OS=Drosophila melanogaster OX=7227 GN=Dmel\CG2116 PE=2 SV=1
7	7	14.8431	16.7934	7	7	6	6	6	153.9	71.795	7291500	51	6	Q9W4H8		Pp2C1	tr|Q9W4H8|Q9W4H8_DROME LD34192p OS=Drosophila melanogaster OX=7227 GN=Pp2C1 PE=1 SV=2
7	7	19.3484	7	7	7	6	6	6	51.152	42.329	10680000	16	9	Q9W4P4		CG15239-RA	tr|Q9W4P4|Q9W4P4_DROME FI03431p OS=Drosophila melanogaster OX=7227 GN=Dmel\CG15239 PE=2 SV=1
7	7	19.7487	20.3881	7	7	6	6	6	66.305	59.731	36050000	16	9	Q9W4V9		dwg	tr|Q9W4V9|Q9W4V9_DROME Deformed wings OS=Drosophila melanogaster OX=7227 GN=dwg PE=2 SV=2
15.3709	7	14.219	15.2268	7	7	6	6	6	103.71	39.966	4291000	43	6	Q9XYP8	Gamma-tubulin complex component 3 homolog	l(1)dd4	sp|Q9XYP8|GCP3_DROME Gamma-tubulin complex component 3 OS=Drosophila melanogaster OX=7227 GN=Grip91 PE=1 SV=2
15.8112	13.0271	15.6932	7	7	7	6	6	6	81.283	37.997	4753100	40	8	Q9XYU0	DNA replication licensing factor Mcm7	Mcm7	sp|Q9XYU0|MCM7_DROME DNA replication licensing factor Mcm7 OS=Drosophila melanogaster OX=7227 GN=Mcm7 PE=1 SV=1
13.5906	18.4676	7	18.2836	15.9523	18.7102	5	5	5	17.615	57.963	13048000	11	19	A0A0B4JD46;Q8T8R1	CCHC-type zinc finger protein CG3800	CG3800	tr|A0A0B4JD46|A0A0B4JD46_DROME CCHC-type zinc finger nucleic acid binding protein, isoform B OS=Drosophila melanogaster OX=7227 GN=CNBP PE=2 SV=1;sp|Q8T8R1|Y3800_DROME CCHC-type zinc finger protein CG3800 OS=Drosophila melanogaster OX=7227 GN=CG3800 PE=1 S
7	7	20.4789	21.6909	7	15.1268	5	5	5	27.041	135.14	63475000	13	14	A0A0B4JD48;Q95029	Cathepsin L;Cathepsin L heavy chain;Cathepsin L light chain	Cp1	tr|A0A0B4JD48|A0A0B4JD48_DROME Cysteine proteinase-1, isoform D OS=Drosophila melanogaster OX=7227 GN=Cp1 PE=1 SV=1;sp|Q95029|CATL_DROME Cathepsin L OS=Drosophila melanogaster OX=7227 GN=Cp1 PE=2 SV=2
7	7	7	7	7	13.6042	5	5	5	226.75	31.503	1195500	96	5	A0A0B4JD95;Q59E58;A0A0B4JD57;Q59E59;A0A0B4K7Q4;Q99323	Myosin heavy chain, non-muscle	zip	tr|A0A0B4JD95|A0A0B4JD95_DROME Zipper, isoform H OS=Drosophila melanogaster OX=7227 GN=zip PE=1 SV=1;tr|Q59E58|Q59E58_DROME Zipper, isoform C OS=Drosophila melanogaster OX=7227 GN=zip PE=1 SV=1;tr|A0A0B4JD57|A0A0B4JD57_DROME Zipper, isoform F OS=Drosophila
7	7	23.4057	23.6626	7	7	5	5	5	18.815	122.8	219520000	9	15	A0A126GUZ1;A0A0B4JDG4		pre-mod(mdg4)-V	tr|A0A126GUZ1|A0A126GUZ1_DROME Pre-mod(Mdg4)-V, isoform B OS=Drosophila melanogaster OX=7227 GN=pre-mod(mdg4)-V PE=4 SV=1;tr|A0A0B4JDG4|A0A0B4JDG4_DROME Pre-mod(Mdg4)-V, isoform A (Fragment) OS=Drosophila melanogaster OX=7227 GN=pre-mod(mdg4)-V PE=4 SV=1
7	7	18.9411	17.5697	7	7	5	5	5	20.503	71.729	6280500	9	6	A1ZB77;A1ZB80;E1JGL5;A0A0B4K7G1;A1ZB83;A0A0B4LGX1;A0A0B4K897;A1ZB78;Q7JRI6;A1ZB79		CG5174-RA	tr|A1ZB77|A1ZB77_DROME Uncharacterized protein, isoform J OS=Drosophila melanogaster OX=7227 GN=Dmel\CG5174 PE=1 SV=1;tr|A1ZB80|A1ZB80_DROME FI06482p OS=Drosophila melanogaster OX=7227 GN=BcDNA:RE18604 PE=1 SV=1;tr|E1JGL5|E1JGL5_DROME Uncharacterized prote
7	7	7	19.5599	7	7	5	5	5	19.267	37.735	6956000	9	7	A0A0B4K833;Q24214;M9NFW6;P48451	Calcineurin subunit B type 2;Calcineurin subunit B type 1	CanB2;CanB	tr|A0A0B4K833|A0A0B4K833_DROME Calcineurin B2, isoform B OS=Drosophila melanogaster OX=7227 GN=CanB2 PE=4 SV=1;sp|Q24214|CANB2_DROME Calcineurin subunit B type 2 OS=Drosophila melanogaster OX=7227 GN=CanB2 PE=1 SV=2;tr|M9NFW6|M9NFW6_DROME Calcineurin B, is
7	17.1132	16.7464	18.2335	7	7	5	5	5	40.592	31.604	8398600	15	6	A0A0B4KFH4;A0A0B4KGE6;P26270	26S proteasome non-ATPase regulatory subunit 7	Rpn8	tr|A0A0B4KFH4|A0A0B4KFH4_DROME Regulatory particle non-ATPase 8, isoform B OS=Drosophila melanogaster OX=7227 GN=Rpn8 PE=3 SV=1;tr|A0A0B4KGE6|A0A0B4KGE6_DROME Regulatory particle non-ATPase 8, isoform C OS=Drosophila melanogaster OX=7227 GN=Rpn8 PE=3 SV=1;
7	21.9455	19.8709	23.1758	17.2977	20.946	5	5	5	21.112	47.108	149890000	9	27	A0A0B4LGZ5;P46222	60S ribosomal protein L11	RpL11	tr|A0A0B4LGZ5|A0A0B4LGZ5_DROME Ribosomal protein L11, isoform B OS=Drosophila melanogaster OX=7227 GN=RpL11 PE=1 SV=1;sp|P46222|RL11_DROME 60S ribosomal protein L11 OS=Drosophila melanogaster OX=7227 GN=RpL11 PE=1 SV=2
14.2282	15.9825	18.4769	18.6312	7	7	5	5	5	49.323	87.68	21370000	25	13	A0A0B4LIJ0;P48601	26S protease regulatory subunit 4	Rpt2	tr|A0A0B4LIJ0|A0A0B4LIJ0_DROME Regulatory particle triple-A ATPase 2, isoform B OS=Drosophila melanogaster OX=7227 GN=Rpt2 PE=3 SV=1;sp|P48601|PRS4_DROME 26S proteasome regulatory subunit 4 OS=Drosophila melanogaster OX=7227 GN=Rpt2 PE=1 SV=2
11.5989	7	20.0089	20.5637	7	7	5	5	5	34.789	56.422	31297000	12	8	Q9VTT4;A0A0S0WNE9			tr|Q9VTT4|Q9VTT4_DROME Uncharacterized protein, isoform A OS=Drosophila melanogaster OX=7227 GN=Dmel\CG11560 PE=4 SV=2;tr|A0A0S0WNE9|A0A0S0WNE9_DROME Uncharacterized protein, isoform B OS=Drosophila melanogaster OX=7227 GN=Dmel\CG11560 PE=4 SV=1
7	7	18.8395	19.6005	7	7	5	5	5	65.993	29.396	41714000	33	7	A4V3G8;Q7KRY6	Nucleosomal histone kinase 1	ball	tr|A4V3G8|A4V3G8_DROME Ballchen, isoform B OS=Drosophila melanogaster OX=7227 GN=ball PE=1 SV=1;sp|Q7KRY6|NHK1_DROME Nucleosomal histone kinase 1 OS=Drosophila melanogaster OX=7227 GN=ball PE=1 SV=1
7	7	17.3374	16.3484	7	7	5	5	5	136.04	33.361	9214800	37	5	B7YZV6;M9PFS7;Q9VK33	Polycomb protein Sfmbt	Sfmbt	tr|B7YZV6|B7YZV6_DROME Scm-related gene containing four mbt domains, isoform C OS=Drosophila melanogaster OX=7227 GN=Sfmbt PE=1 SV=1;tr|M9PFS7|M9PFS7_DROME Scm-related gene containing four mbt domains, isoform D OS=Drosophila melanogaster OX=7227 GN=Sfmbt
7	7	7	7	14.411	7	6	5	5	161.6	34.731	1546700	71	6	Q9VSE1;B7Z0D7			tr|Q9VSE1|Q9VSE1_DROME Uncharacterized protein, isoform C OS=Drosophila melanogaster OX=7227 GN=Dmel\CG7504 PE=4 SV=1;tr|B7Z0D7|B7Z0D7_DROME Uncharacterized protein, isoform B OS=Drosophila melanogaster OX=7227 GN=Dmel\CG7504 PE=4 SV=1
7	16.9799	14.3393	16.3368	7	16.4727	5	5	5	87.314	59.528	11006000	34	12	C7LAG1;Q59E36;M9PJR2	REST corepressor	CoRest	tr|C7LAG1|C7LAG1_DROME CoRest, isoform G OS=Drosophila melanogaster OX=7227 GN=CoRest PE=1 SV=1;sp|Q59E36|RCOR_DROME REST corepressor OS=Drosophila melanogaster OX=7227 GN=CoRest PE=1 SV=2;tr|M9PJR2|M9PJR2_DROME CoRest, isoform K OS=Drosophila melanogaster
7	13.7244	7	7	7	7	5	5	5	188.51	29.606	1001600	74	5	Q9VQ76;M9PE28;E2QCS8		tho2	tr|Q9VQ76|Q9VQ76_DROME THO complex subunit 2 OS=Drosophila melanogaster OX=7227 GN=tho2 PE=1 SV=2;tr|M9PE28|M9PE28_DROME THO complex subunit 2 OS=Drosophila melanogaster OX=7227 GN=tho2 PE=1 SV=1;tr|E2QCS8|E2QCS8_DROME THO complex subunit 2 OS=Drosophila m
14.2237	7	7	7	7	7	5	5	5	205.12	34.324	1607100	84	5	Q9W2Y5;M9NGY4;M9NDT5;M9NF08		ZAP3	tr|Q9W2Y5|Q9W2Y5_DROME ZAP3, isoform C OS=Drosophila melanogaster OX=7227 GN=ZAP3 PE=1 SV=2;tr|M9NGY4|M9NGY4_DROME ZAP3, isoform E OS=Drosophila melanogaster OX=7227 GN=ZAP3 PE=1 SV=1;tr|M9NDT5|M9NDT5_DROME ZAP3, isoform F OS=Drosophila melanogaster OX=722
15.6249	7	7	7	7	7	5	5	5	114.59	33.52	2172900	43	5	M9PBH6;Q9W0K4	Protein bric-a-brac 2	bab2	tr|M9PBH6|M9PBH6_DROME Bric a brac 2, isoform B OS=Drosophila melanogaster OX=7227 GN=bab2 PE=4 SV=1;sp|Q9W0K4|BAB2_DROME Protein bric-a-brac 2 OS=Drosophila melanogaster OX=7227 GN=bab2 PE=1 SV=2
13.1612	20.3244	20.7425	21.6847	7	19.1626	5	5	5	24.951	34.781	77378000	11	18	M9PFF0;P41126	60S ribosomal protein L13	RpL13	tr|M9PFF0|M9PFF0_DROME 60S ribosomal protein L13 OS=Drosophila melanogaster OX=7227 GN=RpL13 PE=1 SV=1;sp|P41126|RL13_DROME 60S ribosomal protein L13 OS=Drosophila melanogaster OX=7227 GN=RpL13 PE=1 SV=1
7	7	7	7	7	15.6752	5	5	5	111.51	33.939	2563800	49	6	Q7JUF8;M9PG98	alpha-1,2-Mannosidase	Edem1	tr|Q7JUF8|Q7JUF8_DROME alpha-1,2-Mannosidase OS=Drosophila melanogaster OX=7227 GN=Edem1 PE=1 SV=1;tr|M9PG98|M9PG98_DROME alpha-1,2-Mannosidase OS=Drosophila melanogaster OX=7227 GN=Edem1 PE=1 SV=1
7	7	7	7	13.2843	14.2179	5	5	5	109.68	31.111	1683900	58	7	M9PGH6;Q9W484	Regulator of telomere elongation helicase 1 homolog	CG4078	tr|M9PGH6|M9PGH6_DROME Regulator of telomere elongation helicase 1 homolog OS=Drosophila melanogaster OX=7227 GN=Dmel\CG4078 PE=3 SV=1;sp|Q9W484|RTEL1_DROME Regulator of telomere elongation helicase 1 homolog OS=Drosophila melanogaster OX=7227 GN=CG4078 PE
7	7	7	17.0591	7	19.4163	5	5	5	32.871	151.8	15052000	18	9	O01666	ATP synthase subunit gamma, mitochondrial	ATPsyn-gamma	sp|O01666|ATPG_DROME ATP synthase subunit gamma, mitochondrial OS=Drosophila melanogaster OX=7227 GN=ATPsyngamma PE=2 SV=2
7	18.2636	19.9234	20.8385	7	17.794	5	5	5	23.185	41.611	37525000	11	12	P05205	Heterochromatin protein 1	Su(var)205	sp|P05205|HP1_DROME Heterochromatin protein 1 OS=Drosophila melanogaster OX=7227 GN=Su(var)205 PE=1 SV=2
20.2989	20.0028	7	23.1931	17.8698	20.9374	5	5	5	11.757	65.855	85070000	6	24	P05389	60S acidic ribosomal protein P2	RpLP2	sp|P05389|RLA2_DROME 60S acidic ribosomal protein P2 OS=Drosophila melanogaster OX=7227 GN=RpLP2 PE=1 SV=1
7	20.8654	20.2017	21.498	14.7847	7	5	5	5	23.998	50.793	48850000	8	16	P36241	60S ribosomal protein L19	RpL19	sp|P36241|RL19_DROME 60S ribosomal protein L19 OS=Drosophila melanogaster OX=7227 GN=RpL19 PE=1 SV=2
7	21.4266	7	22.0296	14.2726	20.6391	5	5	5	21.029	39.066	87526000	10	12	P41093	60S ribosomal protein L18a	RpL18A	sp|P41093|RL18A_DROME 60S ribosomal protein L18a OS=Drosophila melanogaster OX=7227 GN=RpL18A PE=1 SV=1
18.8619	19.4884	7	22.9292	21.2757	23.1843	5	5	5	13.488	43.02	127610000	6	24	P55828	40S ribosomal protein S20	RpS20	sp|P55828|RS20_DROME 40S ribosomal protein S20 OS=Drosophila melanogaster OX=7227 GN=RpS20 PE=1 SV=1
7	7	7	7	7	18.9492	5	5	5	82.737	63.98	8604500	17	6	Q0E8G5;X2JCR2			tr|Q0E8G5|Q0E8G5_DROME Uncharacterized protein, isoform D OS=Drosophila melanogaster OX=7227 GN=CG3628 PE=4 SV=1;tr|X2JCR2|X2JCR2_DROME Uncharacterized protein, isoform E OS=Drosophila melanogaster OX=7227 GN=CG18632 PE=4 SV=1
7	19.2116	7	20.8849	7	18.3604	5	5	5	18.105	32.901	25919000	9	11	Q0E9B6	40S ribosomal protein S11	RpS11	sp|Q0E9B6|RS11_DROME 40S ribosomal protein S11 OS=Drosophila melanogaster OX=7227 GN=RpS11 PE=1 SV=1
16.4329	7	7	7	7	7	5	5	5	76.392	28.438	2477200	28	5	Q59E01;Q8IPM6;Q86BB1;Q95RI8		CG9795-RD	tr|Q59E01|Q59E01_DROME FI02065p OS=Drosophila melanogaster OX=7227 GN=Dmel\CG9795 PE=2 SV=1;tr|Q8IPM6|Q8IPM6_DROME Uncharacterized protein, isoform E OS=Drosophila melanogaster OX=7227 GN=Dmel\CG9795 PE=4 SV=3;tr|Q86BB1|Q86BB1_DROME Uncharacterized protein
17.4323	7	13.4783	11.7263	7	7	5	5	5	317.99	59.415	31051000	162	12	Q5EAK6	Serine/threonine-protein kinase ATM	tefu	sp|Q5EAK6|ATM_DROME Serine/threonine-protein kinase ATM OS=Drosophila melanogaster OX=7227 GN=tefu PE=2 SV=1
15.5338	7	7	7	7	7	5	5	5	58.59	72.642	1280800	27	5	Q7JYQ4			tr|Q7JYQ4|Q7JYQ4_DROME DDB1- and CUL4-associated factor 11 homolog OS=Drosophila melanogaster OX=7227 GN=Dmel\CG9945 PE=2 SV=1
7	14.3368	7	7	7	7	5	5	5	144.27	57.043	1262200	61	5	Q7KN75		Dp1	tr|Q7KN75|Q7KN75_DROME Dodeca-satellite-binding protein 1, isoform A OS=Drosophila melanogaster OX=7227 GN=Dp1 PE=1 SV=1
15.841	7	7	7	7	13.0712	5	5	5	113.89	56.482	3163300	47	6	Q8IH18		4E-T	sp|Q8IH18|4ET_DROME Eukaryotic translation initiation factor 4E transporter OS=Drosophila melanogaster OX=7227 GN=4E-T PE=1 SV=1
14.5978	15.7529	7	7	7	7	5	5	5	117.58	43.348	2320500	29	7	Q8SWR8;A0A0B4LH64	Ataxin-2 homolog	Atx2	sp|Q8SWR8|ATX2_DROME Ataxin-2 homolog OS=Drosophila melanogaster OX=7227 GN=Atx2 PE=1 SV=1;tr|A0A0B4LH64|A0A0B4LH64_DROME Ataxin-2, isoform D OS=Drosophila melanogaster OX=7227 GN=Atx2 PE=3 SV=1
7	7	7	7	14.7593	17.0592	5	5	5	112.18	74.835	4764400	29	9	Q8SXD4		CG9732	sp|Q8SXD4|MIDN_DROME Midnolin homolog OS=Drosophila melanogaster OX=7227 GN=stx PE=1 SV=1
7	7	7	20.7438	7	7	5	5	5	23.691	32.79	17559000	10	7	Q8SXY6	Transmembrane emp24 domain-containing protein bai	bai	sp|Q8SXY6|TMEDA_DROME Transmembrane emp24 domain-containing protein bai OS=Drosophila melanogaster OX=7227 GN=bai PE=2 SV=1
18.8824	7	7	7	7	7	5	5	5	22.988	35.461	5315700	11	6	Q8SZU4;Q9V9M8			tr|Q8SZU4|Q8SZU4_DROME GH09040p OS=Drosophila melanogaster OX=7227 GN=Dmel\CG3262 PE=2 SV=1;tr|Q9V9M8|Q9V9M8_DROME Uncharacterized protein, isoform D OS=Drosophila melanogaster OX=7227 GN=Dmel\CG3262 PE=1 SV=3
7	7	7	19.4993	7	7	5	5	5	19.849	31.704	5928600	8	5	Q8T481			tr|Q8T481|Q8T481_DROME Guided entry of tail-anchored proteins factor 1 OS=Drosophila melanogaster OX=7227 GN=Dmel\CG32022 PE=1 SV=1
15.8687	16.4382	7	7	7	7	5	5	5	72.387	33.107	3715700	25	6	Q95RJ9	F-box-like/WD repeat-containing protein ebi	ebi	sp|Q95RJ9|EBI_DROME F-box-like/WD repeat-containing protein ebi OS=Drosophila melanogaster OX=7227 GN=ebi PE=1 SV=2
7	16.7464	16.422	19.0855	7	14.4235	5	5	5	38.407	36.176	12416000	16	8	Q9U9Q4	Eukaryotic translation initiation factor 3 subunit H	eIF-3p40	sp|Q9U9Q4|EIF3H_DROME Eukaryotic translation initiation factor 3 subunit H OS=Drosophila melanogaster OX=7227 GN=eIF3h PE=1 SV=2
7	16.3163	7	19.1344	7	16.8596	5	5	5	23.959	41.381	11640000	15	9	Q9V3I2		Rab5	tr|Q9V3I2|Q9V3I2_DROME Drab5 OS=Drosophila melanogaster OX=7227 GN=Rab5 PE=1 SV=1
7	17.7835	16.1814	19.591	7	19.4974	5	5	5	26.743	33.478	27447000	15	13	Q9V3Q4		Jafrac2	tr|Q9V3Q4|Q9V3Q4_DROME GH25379p OS=Drosophila melanogaster OX=7227 GN=Jafrac2 PE=1 SV=1
7	17.707	7	13.703	7	7	5	5	5	57.747	71.228	6364200	28	9	Q9V3Z4		Rpn5	tr|Q9V3Z4|Q9V3Z4_DROME GH11341p OS=Drosophila melanogaster OX=7227 GN=Rpn5 PE=1 SV=1
7	7	16.8449	17.7538	7	7	5	5	5	31.215	30.388	5758200	17	6	X2J4W8;Q9V447	Krueppel homolog 2	Kr-h2	tr|X2J4W8|X2J4W8_DROME Kruppel homolog 2, isoform C OS=Drosophila melanogaster OX=7227 GN=Kr-h2 PE=1 SV=1;sp|Q9V447|KRH2_DROME Krueppel homolog 2 OS=Drosophila melanogaster OX=7227 GN=Kr-h2 PE=1 SV=1
7	20.4178	7	23.0675	16.3516	20.0406	5	5	5	18.476	28.742	79475000	7	9	Q9V9M7		RpL21	tr|Q9V9M7|Q9V9M7_DROME 60S ribosomal protein L21 OS=Drosophila melanogaster OX=7227 GN=RpL21 PE=1 SV=1
16.6109	7	7	7	7	7	5	5	5	46.921	36.006	2001800	20	6	Q9V9V0		CstF-50	tr|Q9V9V0|Q9V9V0_DROME WD repeat-containing protein 55 homolog OS=Drosophila melanogaster OX=7227 GN=CstF50 PE=1 SV=1
7	7	7	14.5839	7	10.9622	5	5	5	239.69	94.684	2681900	101	5	Q9V9W7		rod	tr|Q9V9W7|Q9V9W7_DROME Rough deal OS=Drosophila melanogaster OX=7227 GN=rod PE=1 SV=2
7	7	7	19.0876	7	7	5	5	5	63.115	51.861	13370000	24	5	Q9VA69		PH4alphaEFB	tr|Q9VA69|Q9VA69_DROME Procollagen-proline 4-dioxygenase OS=Drosophila melanogaster OX=7227 GN=PH4alphaEFB PE=1 SV=2
17.8018	16.5913	7	16.0067	7	7	5	5	5	35.35	39.642	6289200	16	10	Q9VBU8		Nup37	sp|Q9VBU8|NUP37_DROME Nucleoporin Nup37 OS=Drosophila melanogaster OX=7227 GN=Nup37 PE=2 SV=1
7	7	20.7809	20.1683	7	7	6	5	5	50.327	42.331	47679000	16	7	Q9VDQ4		trem	tr|Q9VDQ4|Q9VDQ4_DROME Trade embargo OS=Drosophila melanogaster OX=7227 GN=trem PE=1 SV=2
7	7	7	7	7	18.9991	5	5	5	23.592	36.79	6811400	13	5	Q9VF70		Ccm3	tr|Q9VF70|Q9VF70_DROME Cerebral cavernous malformation 3 OS=Drosophila melanogaster OX=7227 GN=Ccm3 PE=1 SV=2
7	18.1416	7	19.1628	7	17.8006	7	5	5	45.644	31.638	25401000	23	8	Q9VHS8	Eukaryotic initiation factor 4A-III	eIF4AIII	sp|Q9VHS8|IF4A3_DROME Eukaryotic initiation factor 4A-III OS=Drosophila melanogaster OX=7227 GN=CG7483 PE=1 SV=1
21.7033	19.775	7	22.9784	18.1954	19.3981	5	5	5	12.234	74.763	67835000	5	22	Q9VJ19		RpL30	tr|Q9VJ19|Q9VJ19_DROME 60S ribosomal protein L30 OS=Drosophila melanogaster OX=7227 GN=RpL30 PE=1 SV=1
7	20.5229	7	18.118	7	7	5	5	5	17.203	32.787	17911000	10	7	Q9VNZ3		Rpb8	tr|Q9VNZ3|Q9VNZ3_DROME DNA-directed RNA polymerases I, II, and III subunit RPABC3 OS=Drosophila melanogaster OX=7227 GN=Rpb8 PE=1 SV=1
16.6246	7	7	7	7	15.6384	5	5	5	45.354	75.598	3953400	26	7	Q9VPH4		kin17	tr|Q9VPH4|Q9VPH4_DROME FI03293p OS=Drosophila melanogaster OX=7227 GN=kin17 PE=2 SV=1
7	13.8603	7	7	7	7	5	5	5	149.64	31.726	981570	66	5	Q9VPR5			tr|Q9VPR5|Q9VPR5_DROME Splicing factor 3b subunit 1, isoform A OS=Drosophila melanogaster OX=7227 GN=Sf3b1 PE=1 SV=2
7	7	16.9238	16.5464	7	7	5	5	5	101.28	30.754	8361400	38	6	Q9VS37		Cdc27	tr|Q9VS37|Q9VS37_DROME Cell division cycle 27, isoform A OS=Drosophila melanogaster OX=7227 GN=Cdc27 PE=1 SV=1
7	7	7	16.3593	7	14.6076	5	5	5	45.415	47.329	2835000	26	6	Q9VV75		UQCR-C2	tr|Q9VV75|Q9VV75_DROME AT02348p OS=Drosophila melanogaster OX=7227 GN=UQCR-C2 PE=1 SV=1
7	17.2631	19.9714	21.8662	7	18.5947	5	5	5	39.554	61.984	97272000	18	22	Q9VX15			tr|Q9VX15|Q9VX15_DROME LD35209p OS=Drosophila melanogaster OX=7227 GN=Rfc37 PE=1 SV=2
13.1884	7	7	16.368	7	7	5	5	5	46.65	31.599	2723600	29	6	Q9VYV3		prtp	sp|Q9VYV3|TXND5_DROME Thioredoxin domain-containing protein 5 homolog OS=Drosophila melanogaster OX=7227 GN=prtp PE=1 SV=2
7	7	7	20.4228	18.587	22.754	5	5	5	26.154	78.979	88728000	10	17	Q9W0M4			tr|Q9W0M4|Q9W0M4_DROME Endoplasmic reticulum transmembrane protein OS=Drosophila melanogaster OX=7227 GN=Dmel\CG13887 PE=1 SV=1
13.0128	7	7	13.3081	7	7	5	5	5	167.06	29.958	1325300	72	4	Q9W1X7	Mediator of RNA polymerase II transcription subunit 23	MED23	sp|Q9W1X7|MED23_DROME Mediator of RNA polymerase II transcription subunit 23 OS=Drosophila melanogaster OX=7227 GN=MED23 PE=1 SV=1
7	7	7	22.1324	7	7	5	5	5	33.03	159.4	41376000	9	9	Q9W335		l(1)G0320	tr|Q9W335|Q9W335_DROME Signal sequence receptor subunit alpha OS=Drosophila melanogaster OX=7227 GN=l(1)G0320 PE=1 SV=1
14.0674	13.0581	7	7	11.4134	15.5306	5	5	5	90.789	72.161	3712200	49	9	X2JAI4;Q9XYU1	DNA helicase;DNA replication licensing factor Mcm3	Mcm3	tr|X2JAI4|X2JAI4_DROME DNA helicase OS=Drosophila melanogaster OX=7227 GN=Mcm3 PE=1 SV=1;sp|Q9XYU1|MCM3_DROME DNA replication licensing factor Mcm3 OS=Drosophila melanogaster OX=7227 GN=Mcm3 PE=1 SV=1
7	7	12.9484	7	7	7	4	4	4	309.93	26.884	1067000	135	4	A0A0B4K6W2;A0A0B4K7S0;P55824	Ubiquitin carboxyl-terminal hydrolase;Probable ubiquitin carboxyl-terminal hydrolase FAF	faf	tr|A0A0B4K6W2|A0A0B4K6W2_DROME Ubiquitinyl hydrolase 1 OS=Drosophila melanogaster OX=7227 GN=faf PE=3 SV=1;tr|A0A0B4K7S0|A0A0B4K7S0_DROME Ubiquitinyl hydrolase 1 OS=Drosophila melanogaster OX=7227 GN=faf PE=3 SV=1;sp|P55824|FAF_DROME Probable ubiquitin car
16.4391	18.5729	7	16.6726	7	7	4	4	4	45.099	23.755	6415700	11	4	A0A0B4K713;Q9Y091	Pre-mRNA-splicing regulator female-lethal(2)D	fl(2)d	tr|A0A0B4K713|A0A0B4K713_DROME Female lethal d, isoform C OS=Drosophila melanogaster OX=7227 GN=fl(2)d PE=3 SV=1;sp|Q9Y091|FL2D_DROME Pre-mRNA-splicing regulator female-lethal(2)D OS=Drosophila melanogaster OX=7227 GN=fl(2)d PE=1 SV=2
12.9848	16.6742	7	13.7021	7	7	4	4	4	58.357	27.518	2520200	20	5	A0A0B4K891;Q7K581			tr|A0A0B4K891|A0A0B4K891_DROME Uncharacterized protein, isoform E OS=Drosophila melanogaster OX=7227 GN=Dmel\CG8963 PE=1 SV=1;tr|Q7K581|Q7K581_DROME SD01637p OS=Drosophila melanogaster OX=7227 GN=Dmel\CG8963 PE=1 SV=1
18.8851	17.8675	16.5374	18.4176	7	17.8819	4	4	4	31.406	30.431	11281000	8	11	A0A0B4KEJ0;P05552	Transcription factor Adf-1	Adf1	tr|A0A0B4KEJ0|A0A0B4KEJ0_DROME Adh transcription factor 1, isoform E OS=Drosophila melanogaster OX=7227 GN=Adf1 PE=1 SV=1;sp|P05552|ADF1_DROME Transcription factor Adf-1 OS=Drosophila melanogaster OX=7227 GN=Adf1 PE=2 SV=2
7	16.1879	7	7	7	7	4	4	4	79.233	32.099	2612900	35	5	A0A0B4KHJ5;Q9VFC8	Glycogen [starch] synthase	GlyS	tr|A0A0B4KHJ5|A0A0B4KHJ5_DROME Glycogen [starch] synthase OS=Drosophila melanogaster OX=7227 GN=GlyS PE=1 SV=1;sp|Q9VFC8|GYS_DROME Glycogen [starch] synthase OS=Drosophila melanogaster OX=7227 GN=GlyS PE=1 SV=2
7	7	17.0881	19.0266	7	14.0007	13	4	4	37.37	26.288	11726000	17	4	A0A0B4KHS9;P48461	Serine/threonine-protein phosphatase;Serine/threonine-protein phosphatase alpha-1 isoform	Pp1alpha-96A	tr|A0A0B4KHS9|A0A0B4KHS9_DROME Serine/threonine-protein phosphatase OS=Drosophila melanogaster OX=7227 GN=Pp1alpha-96A PE=3 SV=1;sp|P48461|PP11_DROME Serine/threonine-protein phosphatase alpha-1 isoform OS=Drosophila melanogaster OX=7227 GN=Pp1alpha-96A PE
19.3556	21.8374	17.4009	22.8514	19.0743	20.5717	4	4	4	16.016	115.35	85616000	6	24	A0A0B4LFD9;Q8T3U2	40S ribosomal protein S23	RpS23	tr|A0A0B4LFD9|A0A0B4LFD9_DROME 40S ribosomal protein S23 OS=Drosophila melanogaster OX=7227 GN=RpS23 PE=2 SV=1;sp|Q8T3U2|RS23_DROME 40S ribosomal protein S23 OS=Drosophila melanogaster OX=7227 GN=RpS23 PE=1 SV=1
7	7	7	19.2042	7	15.3068	4	4	4	21.253	24.155	7089800	11	4	A0A0B4LGT4;Q9VHV5	ADP-ribosylation factor-like protein 8	Gie	tr|A0A0B4LGT4|A0A0B4LGT4_DROME ADP ribosylation factor-like 8, isoform B OS=Drosophila melanogaster OX=7227 GN=Arl8 PE=3 SV=1;sp|Q9VHV5|ARL8_DROME ADP-ribosylation factor-like protein 8 OS=Drosophila melanogaster OX=7227 GN=Arl8 PE=1 SV=1
7	7	7	7	14.0937	17.3277	4	4	4	222.9	23.545	19836000	109	5	M9ND95;E1JHJ5;E1JHJ4;M9NF46;M9NEP1;M9NCU7;E1JHJ3;A0A0S0WIH4;P05661	Myosin heavy chain, muscle	Mhc	tr|M9ND95|M9ND95_DROME Myosin heavy chain, isoform U OS=Drosophila melanogaster OX=7227 GN=Mhc PE=1 SV=1;tr|E1JHJ5|E1JHJ5_DROME Myosin heavy chain, isoform P OS=Drosophila melanogaster OX=7227 GN=Mhc PE=1 SV=1;tr|E1JHJ4|E1JHJ4_DROME Myosin heavy chain, iso
7	14.8328	16.813	19.1195	7	15.9844	7	4	4	37.74	36.536	12460000	16	8	H5V895;A0A4D6K293;Q8T0U6;P48462	Serine/threonine-protein phosphatase;Serine/threonine-protein phosphatase beta isoform	flw	tr|H5V895|H5V895_DROME Serine/threonine-protein phosphatase OS=Drosophila melanogaster OX=7227 GN=flw PE=1 SV=1;tr|A0A4D6K293|A0A4D6K293_DROME Serine/threonine-protein phosphatase OS=Drosophila melanogaster OX=7227 GN=flw PE=1 SV=1;tr|Q8T0U6|Q8T0U6_DROME S
7	13.7623	14.2278	13.5493	7	7	4	4	4	68.306	23.469	1126700	25	4	A1Z7K2		CG30349-RA	tr|A1Z7K2|A1Z7K2_DROME FI03455p OS=Drosophila melanogaster OX=7227 GN=CG2396 PE=1 SV=1
7	14.1373	7	14.8421	7	7	4	4	4	140.49	33.763	2274800	48	6	A1ZBB4;A8E6M1;E1JGL8			tr|A1ZBB4|A1ZBB4_DROME Uncharacterized protein, isoform B OS=Drosophila melanogaster OX=7227 GN=hnRNP U PE=1 SV=1;tr|A8E6M1|A8E6M1_DROME GH01011p OS=Drosophila melanogaster OX=7227 GN=CG5477 PE=1 SV=1;tr|E1JGL8|E1JGL8_DROME Uncharacterized protein, isoform
15.0134	7	7	7	13.4594	7	4	4	4	92.06	30.939	1463200	33	4	A4V201;E1JI11;M9PFP3;M9PI76;B7Z060;P47825	Transcription initiation factor TFIID subunit 4	Taf4	tr|A4V201|A4V201_DROME TBP-associated factor 4, isoform D OS=Drosophila melanogaster OX=7227 GN=Taf4 PE=1 SV=1;tr|E1JI11|E1JI11_DROME TBP-associated factor 4, isoform F OS=Drosophila melanogaster OX=7227 GN=Taf4 PE=1 SV=1;tr|M9PFP3|M9PFP3_DROME TBP-associa
7	17.4465	7	7	7	7	4	4	4	53.871	33.997	4108100	23	4	A4V3W2;A4V3W1;Q0KHW6;A8JUV9;M9PGC4;M9PGV7;P18431;Q7KVY5;C0PUX5	Protein kinase shaggy	sgg	tr|A4V3W2|A4V3W2_DROME Shaggy, isoform C OS=Drosophila melanogaster OX=7227 GN=sgg PE=1 SV=1;tr|A4V3W1|A4V3W1_DROME Shaggy, isoform J OS=Drosophila melanogaster OX=7227 GN=sgg PE=1 SV=1;tr|Q0KHW6|Q0KHW6_DROME Shaggy, isoform R OS=Drosophila melanogaster OX
7	7	19.4157	19.7134	7	7	4	4	4	24.829	50.454	15590000	10	6	A4V4C1;M9NGA3;M9NDU6;M9PHA6;P08182	Casein kinase II subunit beta	CkIIbeta	tr|A4V4C1|A4V4C1_DROME Casein kinase II beta subunit, isoform C OS=Drosophila melanogaster OX=7227 GN=CkIIbeta PE=1 SV=1;tr|M9NGA3|M9NGA3_DROME Casein kinase II beta subunit, isoform J OS=Drosophila melanogaster OX=7227 GN=CkIIbeta PE=1 SV=1;tr|M9NDU6|M9ND
14.3775	19.6948	7	21.0041	7	7	4	4	4	24.325	29.736	23784000	8	8	A8Y560;O17445	Ribosomal protein L15;60S ribosomal protein L15	RpL15	tr|A8Y560|A8Y560_DROME Ribosomal protein L15 OS=Drosophila melanogaster OX=7227 GN=RpL15 PE=1 SV=2;sp|O17445|RL15_DROME 60S ribosomal protein L15 OS=Drosophila melanogaster OX=7227 GN=RpL15 PE=1 SV=1
7	7	7	19.6362	7	7	4	4	4	22.216	31.138	10593000	13	5	B4F5U4;Q9VYY2	Signal peptidase complex subunit 2	Spase25	tr|B4F5U4|B4F5U4_DROME Microsomal signal peptidase 25 kDa subunit OS=Drosophila melanogaster OX=7227 GN=Spase25 PE=1 SV=1;sp|Q9VYY2|SPCS2_DROME Signal peptidase complex subunit 2 OS=Drosophila melanogaster OX=7227 GN=Spase25 PE=2 SV=1
16.0003	14.974	7	7	7	15.4461	4	4	4	56.83	25.995	4128800	29	7	O44081;E1JGV6;A0A0B4K8B2	H/ACA ribonucleoprotein complex subunit 4	Nop60B	sp|O44081|DKC1_DROME H/ACA ribonucleoprotein complex subunit 4 OS=Drosophila melanogaster OX=7227 GN=Nop60B PE=1 SV=1;tr|E1JGV6|E1JGV6_DROME Nucleolar protein at 60B, isoform C OS=Drosophila melanogaster OX=7227 GN=Nop60B PE=1 SV=1;tr|A0A0B4K8B2|A0A0B4K8B2
7	12.4134	11.0269	20.8348	9.72489	7	4	4	4	223.13	27.796	169090000	90	7	M9PIA6;E1JI46;Q59E34;O97159	Chromodomain-helicase-DNA-binding protein Mi-2 homolog	Mi-2	tr|M9PIA6|M9PIA6_DROME Mi-2, isoform D OS=Drosophila melanogaster OX=7227 GN=Mi-2 PE=1 SV=1;tr|E1JI46|E1JI46_DROME Mi-2, isoform C OS=Drosophila melanogaster OX=7227 GN=Mi-2 PE=1 SV=1;tr|Q59E34|Q59E34_DROME Mi-2, isoform B OS=Drosophila melanogaster OX=722
15.6421	18.1831	7	7	7	17.7571	4	4	3	39.499	24.373	8554200	15	8	E1JIK0;P48810	Heterogeneous nuclear ribonucleoprotein 87F	Hrb87F	tr|E1JIK0|E1JIK0_DROME Heterogeneous nuclear ribonucleoprotein at 87F, isoform C OS=Drosophila melanogaster OX=7227 GN=Hrb87F PE=1 SV=1;sp|P48810|RB87F_DROME Heterogeneous nuclear ribonucleoprotein 87F OS=Drosophila melanogaster OX=7227 GN=Hrb87F PE=2 SV=2
7	15.9552	12.1584	14.0356	7	7	4	4	4	73.097	28.926	3141200	37	5	E2QD64;Q7K4H4	Bifunctional lysine-specific demethylase and histidyl-hydroxylase NO66	CG2982	tr|E2QD64|E2QD64_DROME Bifunctional lysine-specific demethylase and histidyl-hydroxylase OS=Drosophila melanogaster OX=7227 GN=NO66 PE=1 SV=1;sp|Q7K4H4|NO66_DROME Bifunctional lysine-specific demethylase and histidyl-hydroxylase NO66 OS=Drosophila melanoga
7	18.7493	7	7	7	7	4	4	4	44.123	68.803	8813200	20	5	Q7PLL1;Q8SYL3;L7EEF1;Q7PLL3		eIF-4B	tr|Q7PLL1|Q7PLL1_DROME Eukaryotic translation initiation factor 4B, isoform E OS=Drosophila melanogaster OX=7227 GN=eIF4B PE=1 SV=2;tr|Q8SYL3|Q8SYL3_DROME Eukaryotic initiation factor 4B OS=Drosophila melanogaster OX=7227 GN=eIF4B PE=1 SV=1;tr|L7EEF1|L7EEF
7	13.8668	7	7	7	7	4	4	4	131.5	25.321	1045700	70	4	M9NDG7;Q6J5K9	Probable RNA helicase armi	armi	tr|M9NDG7|M9NDG7_DROME RNA helicase OS=Drosophila melanogaster OX=7227 GN=armi PE=3 SV=1;sp|Q6J5K9|ARMI_DROME Probable RNA helicase armi OS=Drosophila melanogaster OX=7227 GN=armi PE=1 SV=4
7	7	7	7	7	14.0155	4	4	4	220.85	26.348	1805100	109	4	M9PJN0;Q8IR54;M9NGE4;M9NEG4;Q9VY43;M9PEK6;Q8IR55		mud	tr|M9PJN0|M9PJN0_DROME Mushroom body defect, isoform K OS=Drosophila melanogaster OX=7227 GN=mud PE=1 SV=1;tr|Q8IR54|Q8IR54_DROME Mushroom body defect, isoform G OS=Drosophila melanogaster OX=7227 GN=mud PE=1 SV=2;tr|M9NGE4|M9NGE4_DROME Mushroom body defec
7	14.806	7	7	7	7	4	4	4	120.62	23.41	1317700	46	3	Q7KV89;Q7KV88;Q7KV90;M9PBJ7;M9PH19;Q9W002		msn	tr|Q7KV89|Q7KV89_DROME Non-specific serine/threonine protein kinase OS=Drosophila melanogaster OX=7227 GN=msn PE=1 SV=2;tr|Q7KV88|Q7KV88_DROME Non-specific serine/threonine protein kinase OS=Drosophila melanogaster OX=7227 GN=msn PE=1 SV=1;tr|Q7KV90|Q7KV90
20.3534	20.2478	7	23.0124	18.612	18.5135	4	4	4	11.513	37.356	47282000	4	16	M9PBK5;P08570	60S acidic ribosomal protein P1	RpLP1	tr|M9PBK5|M9PBK5_DROME Ribosomal protein LP1, isoform B OS=Drosophila melanogaster OX=7227 GN=RpLP1 PE=3 SV=1;sp|P08570|RLA1_DROME 60S acidic ribosomal protein P1 OS=Drosophila melanogaster OX=7227 GN=RpLP1 PE=1 SV=2
7	10.7158	12.1296	10.2377	7	7	4	4	4	281.16	25.713	950750	129	3	M9PFS0;Q9VK45	Target of rapamycin	Tor	tr|M9PFS0|M9PFS0_DROME Non-specific serine/threonine protein kinase OS=Drosophila melanogaster OX=7227 GN=Tor PE=1 SV=1;sp|Q9VK45|TOR_DROME Serine/threonine-protein kinase Tor OS=Drosophila melanogaster OX=7227 GN=Tor PE=1 SV=1
16.0782	7	7	7	7	7	4	4	4	94.59	24.024	2490800	36	5	M9PI89;M9PFT9;O96433	Cyclin-T	CycT	tr|M9PI89|M9PI89_DROME Cyclin T, isoform D OS=Drosophila melanogaster OX=7227 GN=CycT PE=1 SV=1;tr|M9PFT9|M9PFT9_DROME Cyclin T, isoform C OS=Drosophila melanogaster OX=7227 GN=CycT PE=1 SV=1;sp|O96433|CCNT_DROME Cyclin-T OS=Drosophila melanogaster OX=7227
7	19.0086	7	20.7134	7	17.391	4	4	4	25.527	31.239	19349000	8	7	M9PIM0;O61231	60S ribosomal protein L10	RpL10	tr|M9PIM0|M9PIM0_DROME Ribosomal protein L10, isoform E OS=Drosophila melanogaster OX=7227 GN=RpL10 PE=4 SV=1;sp|O61231|RL10_DROME 60S ribosomal protein L10 OS=Drosophila melanogaster OX=7227 GN=RpL10 PE=1 SV=1
13.0744	12.6547	7	7	7	7	4	4	4	81.301	23.486	663240	44	4	O61345	Protein penguin	pen	sp|O61345|PENG_DROME Protein penguin OS=Drosophila melanogaster OX=7227 GN=peng PE=2 SV=1
17.7033	23.1078	7	16.873	15.8541	17.8463	4	4	4	13.696	24.924	67675000	7	7	P02283	Histone H2B	His2B	sp|P02283|H2B_DROME Histone H2B OS=Drosophila melanogaster OX=7227 GN=His2B PE=1 SV=2
15.8537	16.5934	19.1464	19.5929	7	16.1246	4	4	4	22.994	26.465	22408000	14	10	X2JGG6;P02517	Heat shock protein 26	Hsp26	tr|X2JGG6|X2JGG6_DROME Heat shock protein 26, isoform B OS=Drosophila melanogaster OX=7227 GN=Hsp26 PE=3 SV=1;sp|P02517|HSP26_DROME Heat shock protein 26 OS=Drosophila melanogaster OX=7227 GN=Hsp26 PE=1 SV=2
14.6649	14.0774	16.4404	15.8655	15.2293	17.6428	7	4	4	70.252	36.866	13484000	31	11	Q9VG58;Q9BIS2;Q9BIR7;Q8INI8;P82910;P02825;O97125	Major heat shock 70 kDa protein Bbb;Major heat shock 70 kDa protein Bb;Major heat shock 70 kDa protein Bc;Major heat shock 70 kDa protein Ba;Major heat shock 70 kDa protein Aa;Major heat shock 70 kDa protein Ab;Heat shock protein 68	Hsp70Bbb;Hsp70Bb;Hsp70Bc;Hsp70Ba;Hsp70Aa;Hsp70Ab;Hsp68	sp|Q9VG58|HSP74_DROME Major heat shock 70 kDa protein Bbb OS=Drosophila melanogaster OX=7227 GN=Hsp70Bbb PE=3 SV=2;sp|Q9BIS2|HSP73_DROME Major heat shock 70 kDa protein Bb OS=Drosophila melanogaster OX=7227 GN=Hsp70Bb PE=2 SV=2;sp|Q9BIR7|HSP75_DROME Major
7	7	21.8605	20.012	7	7	4	4	4	50.027	24.782	82704000	17	10	P07664	Serendipity locus protein delta	Sry-delta	sp|P07664|SRYD_DROME Serendipity locus protein delta OS=Drosophila melanogaster OX=7227 GN=Sry-delta PE=1 SV=2
17.353	21.5001	20.358	22.4588	20.1873	19.8233	4	4	4	17.94	104.33	74180000	6	29	P15357;Q7JYK1;R9PY16;Q9W418;A4V1F9;P18101;P0CG69	Ubiquitin-40S ribosomal protein S27a;Ubiquitin;40S ribosomal protein S27a;Ubiquitin-60S ribosomal protein L40;Ubiquitin;60S ribosomal protein L40;Polyubiquitin;Ubiquitin	RpS27A;RpL40;Ubi-p5E;Ubi-p63E	sp|P15357|RS27A_DROME Ubiquitin-40S ribosomal protein S27a OS=Drosophila melanogaster OX=7227 GN=RpS27A PE=1 SV=2;tr|Q7JYK1|Q7JYK1_DROME 60S ribosomal protein L40 OS=Drosophila melanogaster OX=7227 GN=RpL40 PE=1 SV=1;tr|R9PY16|R9PY16_DROME Uncharacterized
7	7	19.193	18.1019	7	7	4	4	4	28.83	83.922	11449000	13	6	P17917	Proliferating cell nuclear antigen	PCNA	sp|P17917|PCNA_DROME Proliferating cell nuclear antigen OS=Drosophila melanogaster OX=7227 GN=PCNA PE=1 SV=2
15.2152	18.7483	16.4974	19.7439	7	16.4531	4	4	4	35.469	82.518	23080000	15	11	X2JDI1;P23696	Serine/threonine-protein phosphatase;Serine/threonine-protein phosphatase PP2A	mts	tr|X2JDI1|X2JDI1_DROME Serine/threonine-protein phosphatase OS=Drosophila melanogaster OX=7227 GN=mts PE=3 SV=1;sp|P23696|PP2A_DROME Serine/threonine-protein phosphatase PP2A OS=Drosophila melanogaster OX=7227 GN=mts PE=2 SV=1
7	20.9806	20.7679	21.784	12.7412	19.3498	4	4	4	28.407	89.354	81408000	10	23	P29327;Q95TP9	40S ribosomal protein S6	RpS6	sp|P29327|RS6_DROME 40S ribosomal protein S6 OS=Drosophila melanogaster OX=7227 GN=RpS6 PE=1 SV=1;tr|Q95TP9|Q95TP9_DROME 40S ribosomal protein S6 OS=Drosophila melanogaster OX=7227 GN=RpS6 PE=1 SV=1
7	7	17.7153	18.7829	7	7	4	4	4	42.719	28.54	12658000	19	6	P45889	Actin-related protein 1	Arp1	sp|P45889|ACTZ_DROME Actin-related protein 1 OS=Drosophila melanogaster OX=7227 GN=Arp1 PE=2 SV=2
17.3718	20.3469	7	18.6299	7	17.9292	4	4	4	15.168	50.138	15109000	7	26	P80455	40S ribosomal protein S12	RpS12	sp|P80455|RS12_DROME 40S ribosomal protein S12 OS=Drosophila melanogaster OX=7227 GN=RpS12 PE=1 SV=2
7	7	16.3619	18.3355	7	7	4	4	4	68.995	23.808	9544700	23	4	Q24168	Origin recognition complex subunit 2	Orc2	sp|Q24168|ORC2_DROME Origin recognition complex subunit 2 OS=Drosophila melanogaster OX=7227 GN=Orc2 PE=1 SV=2
7	16.4898	7	15.2886	7	7	4	4	4	82.997	29.916	4885900	37	8	Q24323	Semaphorin-2A	Sema-2a	sp|Q24323|SEM2A_DROME Semaphorin-2A OS=Drosophila melanogaster OX=7227 GN=Sema2a PE=1 SV=2
7	7	18.4384	17.6681	7	7	4	4	4	36.647	33.143	10706000	19	6	Q27297	DNA repair protein Rad51 homolog	spn-A	sp|Q27297|RAD51_DROME DNA repair protein Rad51 homolog OS=Drosophila melanogaster OX=7227 GN=spn-A PE=2 SV=1
16.3279	16.4573	7	7	7	7	4	4	4	40.684	35.89	2411400	14	4	Q7JXF5		Nup62	sp|Q7JXF5|NUP62_DROME Nuclear pore glycoprotein p62 OS=Drosophila melanogaster OX=7227 GN=Nup62 PE=1 SV=1
7	7	17.5155	19.6645	7	7	4	4	4	26.771	26.229	12220000	12	5	Q7KVX5;Q9W4N8		Vap-33A	tr|Q7KVX5|Q7KVX5_DROME VAMP-associated protein 33kDa, isoform A OS=Drosophila melanogaster OX=7227 GN=Vap33 PE=1 SV=1;tr|Q9W4N8|Q9W4N8_DROME LD30122p OS=Drosophila melanogaster OX=7227 GN=Vap33 PE=1 SV=1
7	7	18.8874	13.8687	7	7	4	4	4	57.01	24.642	7498000	15	6	Q86BP7;Q9VZU3		pfk	tr|Q86BP7|Q86BP7_DROME Uncharacterized protein, isoform B OS=Drosophila melanogaster OX=7227 GN=pfk PE=4 SV=1;tr|Q9VZU3|Q9VZU3_DROME FI07618p OS=Drosophila melanogaster OX=7227 GN=pfk PE=2 SV=2
7	7	18.3239	19.4856	7	7	4	4	4	28.522	25.604	9559900	9	6	Q8IPA7;Q8IPA6;Q8IPA5;Q8IPA8			tr|Q8IPA7|Q8IPA7_DROME RE10350p OS=Drosophila melanogaster OX=7227 GN=CG16917 PE=1 SV=1;tr|Q8IPA6|Q8IPA6_DROME RE15759p OS=Drosophila melanogaster OX=7227 GN=CG16917 PE=1 SV=1;tr|Q8IPA5|Q8IPA5_DROME RE15581p OS=Drosophila melanogaster OX=7227 GN=CG4831 PE=
7	7	7	19.2194	7	15.4125	4	4	4	18.676	29.009	6540200	10	6	Q9VZQ8;Q8IRD4;Q8IRD3	Glutathione peroxidase	PHGPx	tr|Q9VZQ8|Q9VZQ8_DROME Glutathione peroxidase OS=Drosophila melanogaster OX=7227 GN=PHGPx PE=1 SV=1;tr|Q8IRD4|Q8IRD4_DROME Glutathione peroxidase OS=Drosophila melanogaster OX=7227 GN=PHGPx PE=1 SV=1;tr|Q8IRD3|Q8IRD3_DROME Glutathione peroxidase OS=Drosoph
7	16.6347	7	7	7	7	4	4	4	64.66	27.676	2950700	29	4	Q8SXM8;Q9W327	Lysine--tRNA ligase	Aats-lys	tr|Q8SXM8|Q8SXM8_DROME Lysine--tRNA ligase OS=Drosophila melanogaster OX=7227 GN=LysRS PE=1 SV=1;tr|Q9W327|Q9W327_DROME Lysine--tRNA ligase OS=Drosophila melanogaster OX=7227 GN=LysRS PE=1 SV=2
7	7	17.8373	18.655	7	7	4	4	4	38.166	61.585	9704600	15	6	Q8T0D1		CG4639	tr|Q8T0D1|Q8T0D1_DROME LD10183p OS=Drosophila melanogaster OX=7227 GN=CG4639 PE=1 SV=1
7	14.6426	7	7	7	7	4	4	4	112.7	27.131	1074300	42	4	Q9V3Y5		BcDNA.LD23634	tr|Q9V3Y5|Q9V3Y5_DROME BcDNA.LD23634 OS=Drosophila melanogaster OX=7227 GN=BcDNA.LD23634 PE=1 SV=1
15.6384	20.9477	17.1089	19.7667	7	17.0788	4	4	4	27.697	26.981	35698000	11	26	Q9V9W2;Q9V9W3		RpL6	tr|Q9V9W2|Q9V9W2_DROME 60S ribosomal protein L6 OS=Drosophila melanogaster OX=7227 GN=RpL6 PE=1 SV=1;tr|Q9V9W3|Q9V9W3_DROME 60S ribosomal protein L6 OS=Drosophila melanogaster OX=7227 GN=RpL6 PE=1 SV=1
7	7	19.8138	18.8127	7	7	4	4	4	53.091	121.98	22113000	16	6	Q9VAB8			tr|Q9VAB8|Q9VAB8_DROME LD15405p OS=Drosophila melanogaster OX=7227 GN=ZIPIC PE=1 SV=1
7	7	15.3944	20.7925	7	7	4	4	4	17.369	50.395	13015000	7	6	Q9VAC4		Nph	tr|Q9VAC4|Q9VAC4_DROME GEO09167p1 OS=Drosophila melanogaster OX=7227 GN=Nph PE=1 SV=1
7	13.6901	7	7	7	7	4	4	4	110.65	25.042	700520	53	4	Q9VAX8			tr|Q9VAX8|Q9VAX8_DROME 116 kDa U5 small nuclear ribonucleoprotein component OS=Drosophila melanogaster OX=7227 GN=Dmel\CG4849 PE=1 SV=1
7	7	19.424	18.0933	7	7	4	4	4	45.809	29.882	15729000	16	7	Q9VBN9;A0A0B4KHV9			tr|Q9VBN9|Q9VBN9_DROME RE40275p OS=Drosophila melanogaster OX=7227 GN=Dmel\CG4730 PE=1 SV=1;tr|A0A0B4KHV9|A0A0B4KHV9_DROME Uncharacterized protein, isoform B OS=Drosophila melanogaster OX=7227 GN=Dmel\CG4730 PE=4 SV=1
7	18.9944	7	17.6641	7	7	4	4	4	32.536	26.125	7299600	10	9	Q9VDI5;Q0KI39		CG17271-RB	tr|Q9VDI5|Q9VDI5_DROME Uncharacterized protein, isoform A OS=Drosophila melanogaster OX=7227 GN=Dmel\CG17271 PE=1 SV=2;tr|Q0KI39|Q0KI39_DROME FI16806p1 OS=Drosophila melanogaster OX=7227 GN=Dm_3R:88623 PE=1 SV=1
7	7	7	14.9875	7	17.3696	4	4	4	36.497	39.489	3229200	16	4	Q9VEB3	Ribosome production factor 2 homolog	CG7993	sp|Q9VEB3|RPF2_DROME Ribosome production factor 2 homolog OS=Drosophila melanogaster OX=7227 GN=Non3 PE=2 SV=3
7	7	7	18.0325	7	7	4	4	4	32.744	46.2	4289900	16	4	Q9VEQ2;Q9VEQ1		CG17556-RA	tr|Q9VEQ2|Q9VEQ2_DROME ER membrane protein complex subunit 2 OS=Drosophila melanogaster OX=7227 GN=EMC2B PE=1 SV=2;tr|Q9VEQ1|Q9VEQ1_DROME ER membrane protein complex subunit 2 OS=Drosophila melanogaster OX=7227 GN=EMC2A PE=2 SV=1
12.1818	7	16.4221	13.4437	7	7	4	4	4	90.598	24.473	5180000	50	5	Q9VFE7		Nup93-2	tr|Q9VFE7|Q9VFE7_DROME Nuclear pore protein OS=Drosophila melanogaster OX=7227 GN=Nup93-2 PE=1 SV=1
16.7512	17.3816	7	19.0245	14.3363	18.2333	4	4	4	13.504	26.968	8002100	7	10	Q9VI10	Probable small nuclear ribonucleoprotein Sm D2	SmD2	sp|Q9VI10|SMD2_DROME Probable small nuclear ribonucleoprotein Sm D2 OS=Drosophila melanogaster OX=7227 GN=SmD2 PE=1 SV=1
7	7	7	18.6597	7	15.5305	4	4	4	34.68	29.578	7844800	17	5	Q9VLD6	Borealin	borr	sp|Q9VLD6|BOREA_DROME Borealin OS=Drosophila melanogaster OX=7227 GN=borr PE=1 SV=1
7	7	15.3051	17.5309	7	15.2405	4	4	4	68.96	31.568	8325900	31	8	Q9VN93	Putative cysteine proteinase CG12163	CG12163	sp|Q9VN93|CPR1_DROME Putative cysteine proteinase CG12163 OS=Drosophila melanogaster OX=7227 GN=CG12163 PE=2 SV=2
7	7	7	20.7694	7	7	4	4	4	20.73	28.653	16086000	9	4	Q9VND8	GTP-binding protein Rheb homolog	Rheb	sp|Q9VND8|RHEB_DROME GTP-binding protein Rheb homolog OS=Drosophila melanogaster OX=7227 GN=Rheb PE=1 SV=1
15.8812	7	7	18.1302	7	17.6181	4	4	4	42.348	31.835	9323700	17	7	Q9VPF1		CG5199-RA	tr|Q9VPF1|Q9VPF1_DROME FI02826p OS=Drosophila melanogaster OX=7227 GN=CUT8 PE=2 SV=1
7	7	15.1754	7	13.8205	17.1068	4	4	4	73.407	34.188	6548900	34	5	Q9VQR3	ATP-dependent DNA helicase PIF1	PIF1	tr|Q9VQR3|Q9VQR3_DROME ATP-dependent DNA helicase PIF1 OS=Drosophila melanogaster OX=7227 GN=Pif1 PE=2 SV=1
7	14.6525	7	17.8008	7	18.016	4	4	4	42.773	22.252	11421000	22	5	Q9VRP2			tr|Q9VRP2|Q9VRP2_DROME Uncharacterized protein, isoform A OS=Drosophila melanogaster OX=7227 GN=BEST:CK00496 PE=1 SV=1
7	7	7	20.4284	7	7	4	4	4	26.937	28.699	14111000	10	4	Q9VRU2		loj	tr|Q9VRU2|Q9VRU2_DROME LD30746p OS=Drosophila melanogaster OX=7227 GN=loj PE=1 SV=2
7	7	16.948	12.1289	7	7	4	4	4	111.19	23.501	5367300	41	4	Q9VRV1;M9PEB1;M9PEH8			tr|Q9VRV1|Q9VRV1_DROME Fiery mountain, isoform A OS=Drosophila melanogaster OX=7227 GN=fmt PE=1 SV=2;tr|M9PEB1|M9PEB1_DROME Fiery mountain, isoform B OS=Drosophila melanogaster OX=7227 GN=fmt PE=1 SV=1;tr|M9PEH8|M9PEH8_DROME Fiery mountain, isoform D OS=Dr
7	7	17.7625	7	13.5584	7	4	4	4	92.349	23.834	9845300	42	4	Q9VSW5;M9PF35	Kinesin-like protein	Klp67A	tr|Q9VSW5|Q9VSW5_DROME Kinesin-like protein at 67A, isoform A OS=Drosophila melanogaster OX=7227 GN=Klp67A PE=1 SV=1;tr|M9PF35|M9PF35_DROME Kinesin-like protein at 67A, isoform B OS=Drosophila melanogaster OX=7227 GN=Klp67A PE=1 SV=1
7	7	7	7	7	21.3495	4	4	4	25.178	26.621	21376000	8	10	Q9VT68;Q9VT69			tr|Q9VT68|Q9VT68_DROME Phosphatidylinositol-4,5-bisphosphate 4-phosphatase OS=Drosophila melanogaster OX=7227 GN=Dmel\CG6707 PE=1 SV=2;tr|Q9VT69|Q9VT69_DROME Phosphatidylinositol-4,5-bisphosphate 4-phosphatase OS=Drosophila melanogaster OX=7227 GN=Dmel\CG6
7	14.8706	18.8235	17.128	7	7	4	4	4	43.342	29.581	12105000	19	6	Q9VTT3		ssp	tr|Q9VTT3|Q9VTT3_DROME LD31163p OS=Drosophila melanogaster OX=7227 GN=ssp PE=1 SV=1
7	7	20.5904	22.6933	7	18.1659	4	4	4	21.206	53.644	60583000	7	9	Q9VUZ0	Translocon-associated protein subunit beta	SsRbeta	tr|Q9VUZ0|Q9VUZ0_DROME Translocon-associated protein subunit beta OS=Drosophila melanogaster OX=7227 GN=SsRbeta PE=1 SV=2
7	7	17.577	19.6057	7	7	4	4	4	46.14	33.267	12914000	13	6	Q9VX95		wus	tr|Q9VX95|Q9VX95_DROME DnaJ homolog subfamily C member 22 OS=Drosophila melanogaster OX=7227 GN=wus PE=2 SV=1
13.8924	13.1292	17.6887	7	7	12.6312	4	4	4	136.61	22.809	14022000	58	7	Q9W0M7		CG13900-RA	sp|Q9W0M7|SF3B3_DROME Splicing factor 3B subunit 3 OS=Drosophila melanogaster OX=7227 GN=Sf3b3 PE=1 SV=2
7	14.9266	7	17.8991	7	13.3654	4	4	4	25.665	80.387	4005700	14	4	Q9W2D9	Eukaryotic translation initiation factor 3 subunit K	CG10306	sp|Q9W2D9|EIF3K_DROME Eukaryotic translation initiation factor 3 subunit K OS=Drosophila melanogaster OX=7227 GN=eIF3k PE=2 SV=1
7	19.9323	19.3818	20.0679	7	7	4	4	4	36.506	34.71	30611000	11	12	Q9W2K3		hng1	tr|Q9W2K3|Q9W2K3_DROME CG9437 protein OS=Drosophila melanogaster OX=7227 GN=hng1 PE=1 SV=1
15.9442	7	17.298	19.7052	7	17.1869	4	4	4	35.347	167.96	18423000	15	9	Q9W328	Protein LST8 homolog	Lst8	sp|Q9W328|LST8_DROME Protein LST8 homolog OS=Drosophila melanogaster OX=7227 GN=Lst8 PE=1 SV=2
7	19.5305	19.3919	21.2313	16.2423	18.8344	4	4	4	21.593	32.02	35617000	8	21	X2JIQ5;Q9W3W8	60S ribosomal protein L17	RpL17	tr|X2JIQ5|X2JIQ5_DROME 60S ribosomal protein L17 OS=Drosophila melanogaster OX=7227 GN=RpL17 PE=3 SV=1;sp|Q9W3W8|RL17_DROME 60S ribosomal protein L17 OS=Drosophila melanogaster OX=7227 GN=RpL17 PE=1 SV=1
7	11.2259	12.4005	7	7	7	4	4	4	377.32	24.327	1123400	144	5	Q9W425		Rbcn-3A	tr|Q9W425|Q9W425_DROME Rabconnectin-3A OS=Drosophila melanogaster OX=7227 GN=Rbcn-3A PE=1 SV=3
7	7	16.2226	17.2989	7	7	4	4	4	37.672	33.536	5229700	22	5	Q9XZ61	Ubiquitin carboxyl-terminal hydrolase	Uch-L5	tr|Q9XZ61|Q9XZ61_DROME Ubiquitin carboxyl-terminal hydrolase OS=Drosophila melanogaster OX=7227 GN=Uch-L5 PE=1 SV=1
17.7833	16.0289	19.115	7	7	7	4	4	4	49.595	31.077	23227000	27	9	Q9Y162		Vps4	tr|Q9Y162|Q9Y162_DROME Vesicle-fusing ATPase OS=Drosophila melanogaster OX=7227 GN=Vps4 PE=1 SV=1
7	15.7331	7	18.5007	7	14.8086	4	4	4	29.239	24.589	6356900	14	6	Q9Y1B2	Origin recognition complex subunit 6	Orc6	sp|Q9Y1B2|ORC6_DROME Origin recognition complex subunit 6 OS=Drosophila melanogaster OX=7227 GN=Orc6 PE=1 SV=2
7	15.462	7	14.4798	7	7	3	3	3	57.941	19.55	1563600	23	5	Q9XYM5;Q5BIG7;A0A0B4JD03;A0A0B4JCQ7;Q7KNF5;A1Z7P9;A1Z7P7;A0A0B4K6T9;A0A0B4LEH9;A0A0B4JD33;A1Z7Q1;Q8IGK3;A1Z7P8;A1Z7P5		Su(var)2-10	tr|Q9XYM5|Q9XYM5_DROME LD27861p OS=Drosophila melanogaster OX=7227 GN=Su(var)2-10 PE=1 SV=1;tr|Q5BIG7|Q5BIG7_DROME RE55465p OS=Drosophila melanogaster OX=7227 GN=Su(var)2-10 PE=1 SV=1;tr|A0A0B4JD03|A0A0B4JD03_DROME Suppressor of variegation 2-10, isoform J
7	15.7997	17.1213	19.6467	14.2204	17.181	3	3	3	35.961	20.123	17822000	15	10	Q7K1Q6;B7YZK6;A0A0B4KFV2;A0A0B4KG78;B7YZK4;A0A0B4JCT7;B7YZK5		Jabba	tr|Q7K1Q6|Q7K1Q6_DROME Jabba, isoform B OS=Drosophila melanogaster OX=7227 GN=Jabba PE=1 SV=1;tr|B7YZK6|B7YZK6_DROME Jabba, isoform D OS=Drosophila melanogaster OX=7227 GN=Jabba PE=1 SV=1;tr|A0A0B4KFV2|A0A0B4KFV2_DROME Jabba, isoform H OS=Drosophila melano
7	7	11.8791	7	7	7	3	3	3	289.63	16.686	361620	96	3	A0A0B4LHQ4;A0A0B4JD62;A0A0B4JDB5;A0A0B4LGQ5;A0A0B4JCW5;A0A0B4JCV6;A0A0B4LGR2;A0A0B4JDA1;Q9VN58		ctrip	tr|A0A0B4LHQ4|A0A0B4LHQ4_DROME E3 ubiquitin-protein ligase TRIP12 OS=Drosophila melanogaster OX=7227 GN=ctrip PE=1 SV=1;tr|A0A0B4JD62|A0A0B4JD62_DROME E3 ubiquitin-protein ligase TRIP12 OS=Drosophila melanogaster OX=7227 GN=ctrip PE=1 SV=1;tr|A0A0B4JDB5|A0
7	14.5182	7	14.2639	7	16.5803	3	3	3	39.357	18.175	2963600	21	4	A0A0B4KHW7;Q961V3;A0A0B4KHJ3;A0A0B4KHF5;A0A0B4JD23;Q7KRU0;Q8IMI0;A0A0B4JDE3;Q9VA53		CG2246-RB;CG2246-RA	tr|A0A0B4KHW7|A0A0B4KHW7_DROME Uncharacterized protein, isoform P OS=Drosophila melanogaster OX=7227 GN=Dmel\CG2246 PE=1 SV=1;tr|Q961V3|Q961V3_DROME GH05377p OS=Drosophila melanogaster OX=7227 GN=Dmel\CG2246 PE=1 SV=1;tr|A0A0B4KHJ3|A0A0B4KHJ3_DROME Unchara
7	7	16.7387	17.5364	7	7	3	3	3	31.712	17.294	3893000	13	3	A0A0B4K6X3;A1Z6E0	Protein gustavus	gus	tr|A0A0B4K6X3|A0A0B4K6X3_DROME Gustavus, isoform G OS=Drosophila melanogaster OX=7227 GN=gus PE=3 SV=1;sp|A1Z6E0|GUS_DROME Protein gustavus OS=Drosophila melanogaster OX=7227 GN=gus PE=1 SV=2
11.9642	7	13.3287	12.7655	7	7	3	3	3	186.4	18.198	1551000	73	4	A0A0B4LF93;A1Z928;A1Z927;A0A126GUN9;A0A0B4LF82;Q5U0Y0;A0A0B4K765		Sin3A	tr|A0A0B4LF93|A0A0B4LF93_DROME Sin3A, isoform I OS=Drosophila melanogaster OX=7227 GN=Sin3A PE=1 SV=1;tr|A1Z928|A1Z928_DROME Sin3A, isoform D OS=Drosophila melanogaster OX=7227 GN=Sin3A PE=1 SV=1;tr|A1Z927|A1Z927_DROME Sin3A, isoform A OS=Drosophila melano
7	7.81038	7	7	7	7	3	3	3	989.54	16.544	110660	493	2	A1Z9J3;A0A0B4K7Y9;A1Z9J1;E1JH63;B7YZG5;B7YZG6;A0A0B4K867;A0A0B4K788;E1JH65;A0A0B4K869;A0A0B4K7P8;E1JH64;A1Z9I9;E1JH62;A1Z9I8;B7YZG3;B7YZG2;B7YZG4;A1Z9J0;A1Z9J2;A0A0B4K718		shot	tr|A1Z9J3|A1Z9J3_DROME Short stop, isoform H OS=Drosophila melanogaster OX=7227 GN=shot PE=1 SV=1;tr|A0A0B4K7Y9|A0A0B4K7Y9_DROME Short stop, isoform AA OS=Drosophila melanogaster OX=7227 GN=shot PE=1 SV=1;tr|A1Z9J1|A1Z9J1_DROME Short stop, isoform A OS=Dro
13.0335	7	7	7	7	7	3	3	3	242.24	17.439	721070	86	3	A1ZAN7;A0A0B4LFF8;A0A0B4K7T7;A1ZAN6		RhoGEF2	tr|A1ZAN7|A1ZAN7_DROME Rho guanine nucleotide exchange factor 2, isoform E OS=Drosophila melanogaster OX=7227 GN=RhoGEF2 PE=1 SV=1;tr|A0A0B4LFF8|A0A0B4LFF8_DROME Rho guanine nucleotide exchange factor 2, isoform H OS=Drosophila melanogaster OX=7227 GN=RhoG
7	15.0999	7	7	7	7	3	3	3	57.268	42.671	737460	21	4	Q7JVY0;A0A0B4KEU5;A0A0B4KEJ7	Coronin	coro	tr|Q7JVY0|Q7JVY0_DROME Coronin OS=Drosophila melanogaster OX=7227 GN=coro PE=1 SV=1;tr|A0A0B4KEU5|A0A0B4KEU5_DROME Coronin OS=Drosophila melanogaster OX=7227 GN=coro PE=1 SV=1;tr|A0A0B4KEJ7|A0A0B4KEJ7_DROME Coronin OS=Drosophila melanogaster OX=7227 GN=cor
7	15.0429	7	7	7	7	3	3	3	84.743	19.003	945180	28	3	A0A0B4LGR1;Q9VI14;A0A0B4KFB8;Q6NN86		CG15187	tr|A0A0B4LGR1|A0A0B4LGR1_DROME Uncharacterized protein, isoform M OS=Drosophila melanogaster OX=7227 GN=CG33097 PE=1 SV=1;tr|Q9VI14|Q9VI14_DROME GH12404p OS=Drosophila melanogaster OX=7227 GN=CG33097 PE=1 SV=2;tr|A0A0B4KFB8|A0A0B4KFB8_DROME Uncharacterized
7	7	7	22.7889	7	7	15	3	3	28.491	43.904	72468000	10	24	A0A0B4KFV4			tr|A0A0B4KFV4|A0A0B4KFV4_DROME Regulatory protein zeste OS=Drosophila melanogaster OX=7227 GN=Dmel\CG15107 PE=4 SV=1
7	15.9487	14.4856	7	7	7	3	3	2	51.484	17.607	2154700	25	4	A0A0B4KGP8;Q24208	Eukaryotic translation initiation factor 2 subunit 3	eIF-2gamma	tr|A0A0B4KGP8|A0A0B4KGP8_DROME Protein-synthesizing GTPase OS=Drosophila melanogaster OX=7227 GN=eIF2gamma PE=1 SV=1;sp|Q24208|IF2G_DROME Eukaryotic translation initiation factor 2 subunit 3 OS=Drosophila melanogaster OX=7227 GN=eIF2gamma PE=2 SV=1
16.8744	20.8265	7	19.9279	17.6963	19.3674	3	3	3	14.981	18.558	27061000	7	11	A0A0B4KH25;P08985;Q4AB57;P84051	Histone H2A;Histone H2A.v	His2Av;His2A:CG33859;His2A	tr|A0A0B4KH25|A0A0B4KH25_DROME Histone H2A OS=Drosophila melanogaster OX=7227 GN=His2Av PE=3 SV=1;sp|P08985|H2AV_DROME Histone H2A.v OS=Drosophila melanogaster OX=7227 GN=His2Av PE=1 SV=2;tr|Q4AB57|Q4AB57_DROME Histone H2A OS=Drosophila melanogaster OX=722
14.6502	7	16.7445	18.9236	7	17.4224	3	3	3	23.021	30.868	6467500	8	7	A0A0B4LEY6;Q94518	Nascent polypeptide-associated complex subunit alpha	Nacalpha	tr|A0A0B4LEY6|A0A0B4LEY6_DROME Nascent polypeptide associated complex protein alpha subunit, isoform D OS=Drosophila melanogaster OX=7227 GN=Nacalpha PE=4 SV=1;sp|Q94518|NACA_DROME Nascent polypeptide-associated complex subunit alpha OS=Drosophila melanoga
7	12.8074	7	13.0647	7	7	3	3	3	83.433	19.393	723850	46	3	A0A0B4LH53;P54351	Vesicle-fusing ATPase 2	Nsf2	tr|A0A0B4LH53|A0A0B4LH53_DROME Vesicle-fusing ATPase OS=Drosophila melanogaster OX=7227 GN=Nsf2 PE=3 SV=1;sp|P54351|NSF2_DROME Vesicle-fusing ATPase 2 OS=Drosophila melanogaster OX=7227 GN=Nsf2 PE=2 SV=2
14.2825	7	7	16.8677	7	17.3258	3	3	3	18.723	19.22	2430400	8	5	A0A0B4LHX6;A0A0B4LJ12;P08879	Nucleoside diphosphate kinase	awd	tr|A0A0B4LHX6|A0A0B4LHX6_DROME Nucleoside diphosphate kinase OS=Drosophila melanogaster OX=7227 GN=awd PE=1 SV=1;tr|A0A0B4LJ12|A0A0B4LJ12_DROME Nucleoside diphosphate kinase OS=Drosophila melanogaster OX=7227 GN=awd PE=1 SV=1;sp|P08879|NDKA_DROME Nucleosid
7	7	7	7	7	17.5131	3	3	3	21.387	24.937	1683500	9	3	A0A0C4DHD1;Q7KVH9	Tumor necrosis factor alpha-induced protein 8-like protein	CG4091	tr|A0A0C4DHD1|A0A0C4DHD1_DROME Salivary glands marred, isoform B OS=Drosophila melanogaster OX=7227 GN=sigmar PE=4 SV=1;sp|Q7KVH9|TFP8L_DROME Tumor necrosis factor alpha-induced protein 8-like protein OS=Drosophila melanogaster OX=7227 GN=CG4091 PE=2 SV=2
7	7	7	7	7	15.1668	3	3	3	97.55	17.27	1545000	42	3	A0A126GUW2;Q9VEJ2	Nucleolar protein 14 homolog	l(3)07882	tr|A0A126GUW2|A0A126GUW2_DROME Lethal (3) 07882, isoform B OS=Drosophila melanogaster OX=7227 GN=l(3)07882 PE=3 SV=1;sp|Q9VEJ2|NOP14_DROME Nucleolar protein 14 homolog OS=Drosophila melanogaster OX=7227 GN=l(3)07882 PE=2 SV=2
7	13.1215	7	15.3783	7	11.8506	3	3	3	60.502	18.794	1379900	25	2	A0A4D6K0P9;Q9U1H9	Nuclear RNA export factor 1	sbr	tr|A0A4D6K0P9|A0A4D6K0P9_DROME Small bristles, isoform B OS=Drosophila melanogaster OX=7227 GN=sbr PE=3 SV=1;sp|Q9U1H9|NXF1_DROME Nuclear RNA export factor 1 OS=Drosophila melanogaster OX=7227 GN=sbr PE=1 SV=2
7	13.707	7	7	7	7	3	3	3	133.93	17.106	401180	30	3	B7Z120;Q8IRT7;Q1RL19;M9PIZ6;Q9W4Q4;A0A6H2EF15;Q8IRT8;B7Z126;M9PDQ2		tlk	tr|B7Z120|B7Z120_DROME Tousled-like kinase, isoform I OS=Drosophila melanogaster OX=7227 GN=Tlk PE=1 SV=1;tr|Q8IRT7|Q8IRT7_DROME Tousled-like kinase, isoform C OS=Drosophila melanogaster OX=7227 GN=Tlk PE=1 SV=4;tr|Q1RL19|Q1RL19_DROME LD15160p OS=Drosophil
7	7	17.3154	19.1679	7	7	3	3	3	23.011	43.514	6016700	8	5	A1Z8X0		CG8490-RB	tr|A1Z8X0|A1Z8X0_DROME FI16743p1 OS=Drosophila melanogaster OX=7227 GN=Dmel\CG8490 PE=2 SV=1
7	7	16.466	7	7	7	3	3	3	100.8	21.997	4345200	48	3	A1Z9L2;A1Z9L0;Q8T076;A0A0B4KFX4;A0A0B4KEP1;A0A0B4LFC1;A0A0B4KFM5;A0A0B4KF25		Rcd1	tr|A1Z9L2|A1Z9L2_DROME Reduction in Cnn dots 1, isoform C OS=Drosophila melanogaster OX=7227 GN=Rcd1 PE=1 SV=1;tr|A1Z9L0|A1Z9L0_DROME LD05087p OS=Drosophila melanogaster OX=7227 GN=Rcd1 PE=1 SV=1;tr|Q8T076|Q8T076_DROME LD22513p OS=Drosophila melanogaster O
7	7	14.639	15.1119	7	7	3	3	3	59.556	22.31	1949600	32	3	A4V391;P12613	T-complex protein 1 subunit alpha	T-cp1	tr|A4V391|A4V391_DROME CCT-alpha OS=Drosophila melanogaster OX=7227 GN=CCT1 PE=1 SV=1;sp|P12613|TCPA_DROME T-complex protein 1 subunit alpha OS=Drosophila melanogaster OX=7227 GN=CCT1 PE=2 SV=2
7	7	14.3063	16.4975	7	7	3	3	3	88.671	29.739	4060200	36	3	A4V4A1;Q960Z0	Kinesin-like protein;Kinesin-like protein Klp10A	Klp10A	tr|A4V4A1|A4V4A1_DROME Kinesin-like protein OS=Drosophila melanogaster OX=7227 GN=Klp10A PE=1 SV=1;sp|Q960Z0|KI10A_DROME Kinesin-like protein Klp10A OS=Drosophila melanogaster OX=7227 GN=Klp10A PE=1 SV=1
15.063	7	7	7	7	7	3	3	3	92.046	19.921	1061200	31	3	Q8IRC1;F2FB68;Q9VZI0;Q9I7T2;Q8IRC0;M9PEK8;M9PBN6;Q8IRB9;M9PE93;M9PHB1;A8JNK1		ens	tr|Q8IRC1|Q8IRC1_DROME Ensconsin, isoform C OS=Drosophila melanogaster OX=7227 GN=ens PE=1 SV=2;tr|F2FB68|F2FB68_DROME Ensconsin, isoform H OS=Drosophila melanogaster OX=7227 GN=ens PE=1 SV=1;tr|Q9VZI0|Q9VZI0_DROME Ensconsin, isoform B OS=Drosophila melano
7	12.9456	7	7	7	7	3	3	3	242.32	22.228	615340	78	3	B7Z0Z1;Q9VXG1	Zinc finger protein hangover	hang	tr|B7Z0Z1|B7Z0Z1_DROME Hangover, isoform C OS=Drosophila melanogaster OX=7227 GN=hang PE=1 SV=1;sp|Q9VXG1|HANG_DROME Zinc finger protein hangover OS=Drosophila melanogaster OX=7227 GN=hang PE=1 SV=4
18.4733	7	7	17.7753	7	7	3	3	3	13.883	32.305	4706200	8	3	D2NUK9;Q9U3Z7	NHP2-like protein 1 homolog	hoip	tr|D2NUK9|D2NUK9_DROME Ribonucloprotein OS=Drosophila melanogaster OX=7227 GN=hoip PE=1 SV=1;sp|Q9U3Z7|NH2L1_DROME NHP2-like protein 1 homolog OS=Drosophila melanogaster OX=7227 GN=hoip PE=2 SV=1
7	7	7	17.9731	7	14.7063	3	3	3	45.68	23.102	5112800	18	5	D5AEK7;Q9VV51;Q961F9			tr|D5AEK7|D5AEK7_DROME 1-Acylglycerol-3-phosphate O-acyltransferase 3, isoform E OS=Drosophila melanogaster OX=7227 GN=Agpat3 PE=1 SV=1;tr|Q9VV51|Q9VV51_DROME 1-Acylglycerol-3-phosphate O-acyltransferase 3, isoform A OS=Drosophila melanogaster OX=7227 GN=A
7	7	7	7	7	17.4575	3	3	3	34.925	20.397	3239700	18	3	E1JIZ7			tr|E1JIZ7|E1JIZ7_DROME Uncharacterized protein OS=Drosophila melanogaster OX=7227 GN=Dmel\CG42487 PE=4 SV=1
7	7	7	18.4021	7	7	3	3	3	42.488	28.9	6235400	18	3	E1JJF3;Q9V427	Innexin;Innexin inx2	Inx2	tr|E1JJF3|E1JJF3_DROME Innexin OS=Drosophila melanogaster OX=7227 GN=Inx2 PE=1 SV=1;sp|Q9V427|INX2_DROME Innexin inx2 OS=Drosophila melanogaster OX=7227 GN=Inx2 PE=1 SV=1
7	7	7	20.096	7	7	3	3	3	17.236	20.675	8965900	8	5	E1JJN1;P35128	Ubiquitin-conjugating enzyme E2 N	ben	tr|E1JJN1|E1JJN1_DROME Bendless, isoform B OS=Drosophila melanogaster OX=7227 GN=ben PE=1 SV=1;sp|P35128|UBE2N_DROME Ubiquitin-conjugating enzyme E2 N OS=Drosophila melanogaster OX=7227 GN=ben PE=1 SV=1
14.403	14.6919	7	7	7	7	3	3	3	74.363	18.885	1443900	30	4	H0RNN8;Q9VLK2	Ribosomal L1 domain-containing protein CG13096	CG13096-RA;CG13096	tr|H0RNN8|H0RNN8_DROME FI17503p1 OS=Drosophila melanogaster OX=7227 GN=CG13096-RA PE=1 SV=1;sp|Q9VLK2|Y3096_DROME Ribosomal L1 domain-containing protein CG13096 OS=Drosophila melanogaster OX=7227 GN=CG13096 PE=1 SV=1
7	16.3294	7	20.8781	7	17.2739	3	3	3	17.022	17.646	15177000	7	6	M9MRC9;P41092	60S ribosomal protein L27a	RpL27A	tr|M9MRC9|M9MRC9_DROME 60S ribosomal protein L27a OS=Drosophila melanogaster OX=7227 GN=RpL27A PE=2 SV=1;sp|P41092|RL27A_DROME 60S ribosomal protein L27a OS=Drosophila melanogaster OX=7227 GN=RpL27A PE=1 SV=2
7	7	15.1234	12.2663	7	7	3	3	3	112.15	19.128	2112300	52	3	M9MSB0;M9MSN9;M9MS57;X2JFC3;M9MSD3;Q9GQN0	Ran-binding protein 16	Ranbp16	tr|M9MSB0|M9MSB0_DROME Ranbp16, isoform G OS=Drosophila melanogaster OX=7227 GN=Ranbp16 PE=3 SV=1;tr|M9MSN9|M9MSN9_DROME Ranbp16, isoform C OS=Drosophila melanogaster OX=7227 GN=Ranbp16 PE=3 SV=1;tr|M9MS57|M9MS57_DROME Ranbp16, isoform E OS=Drosophila mela
12.3494	7	7	12.9516	7	7	3	3	3	171.58	19.678	867270	66	3	X2JKZ0;X2JE83;Q8IQZ6;M9MSB6;X2JCD6;M9MSE8;X2JFL7;Q8T498	Probable Ras GTPase-activating protein	CG42684	tr|X2JKZ0|X2JKZ0_DROME Raskol, isoform H OS=Drosophila melanogaster OX=7227 GN=raskol PE=1 SV=1;tr|X2JE83|X2JE83_DROME Raskol, isoform G OS=Drosophila melanogaster OX=7227 GN=raskol PE=1 SV=1;tr|Q8IQZ6|Q8IQZ6_DROME Raskol, isoform D OS=Drosophila melanogas
7	18.0876	7	7	7	7	3	3	3	39.456	18.638	3899700	14	3	M9NH51;M9NDZ4;M9NF89;Q24562	Splicing factor U2AF 50 kDa subunit	U2af50	tr|M9NH51|M9NH51_DROME U2 snRNP auxiliary factor large subunit OS=Drosophila melanogaster OX=7227 GN=U2af50 PE=3 SV=1;tr|M9NDZ4|M9NDZ4_DROME U2 snRNP auxiliary factor large subunit OS=Drosophila melanogaster OX=7227 GN=U2af50 PE=3 SV=1;tr|M9NF89|M9NF89_DRO
7	18.1903	7	19.7571	7	7	3	3	3	39.091	80.534	13037000	11	5	M9PC74;Q7K1W8		CG9112	tr|M9PC74|M9PC74_DROME Uncharacterized protein, isoform G OS=Drosophila melanogaster OX=7227 GN=CG9112 PE=1 SV=1;tr|Q7K1W8|Q7K1W8_DROME LD34388p OS=Drosophila melanogaster OX=7227 GN=CG9112 PE=1 SV=1
7	17.7448	7	7	7	19.0786	3	3	3	17.723	19.547	6959800	9	7	M9PCI2;Q9V3U2	H/ACA ribonucleoprotein complex subunit 2-like protein	NHP2	tr|M9PCI2|M9PCI2_DROME GEO11453p1 OS=Drosophila melanogaster OX=7227 GN=NHP2 PE=2 SV=1;sp|Q9V3U2|NHP2_DROME H/ACA ribonucleoprotein complex subunit 2-like protein OS=Drosophila melanogaster OX=7227 GN=NHP2 PE=1 SV=1
7	15.8357	7	16.1827	7	7	3	3	3	20.688	19.455	1328700	10	4	M9PG22;P61209	ADP-ribosylation factor 1	Arf79F	tr|M9PG22|M9PG22_DROME ADP ribosylation factor at 79F, isoform J OS=Drosophila melanogaster OX=7227 GN=Arf79F PE=3 SV=1;sp|P61209|ARF1_DROME ADP-ribosylation factor 1 OS=Drosophila melanogaster OX=7227 GN=Arf79F PE=1 SV=2
7	12.7102	11.7879	7	7	7	3	3	3	212.72	21.593	737100	72	4	M9PHL0;M9PHZ0;M9PI16;Q9VWF2	Supporter of activation of yellow protein	e(y)3	tr|M9PHL0|M9PHL0_DROME Enhancer of yellow 3, isoform B OS=Drosophila melanogaster OX=7227 GN=e(y)3 PE=4 SV=1;tr|M9PHZ0|M9PHZ0_DROME Enhancer of yellow 3, isoform D OS=Drosophila melanogaster OX=7227 GN=e(y)3 PE=4 SV=1;tr|M9PI16|M9PI16_DROME Enhancer of yel
7	7	7	18.6821	7	7	3	3	2	22.762	33.898	5047100	12	5	O18332		Rab1	tr|O18332|O18332_DROME FI01544p OS=Drosophila melanogaster OX=7227 GN=Rab1 PE=1 SV=1
7	7	7	20.2073	7	7	3	3	3	13.258	24.66	10896000	9	5	O44226		EloB	tr|O44226|O44226_DROME Elongin B OS=Drosophila melanogaster OX=7227 GN=EloB PE=1 SV=1
7	15.7664	15.4368	15.9438	7	15.024	3	3	3	36.683	21.238	3536000	18	5	O44434;Q9W2D0;Q9W224		qkr58E-3;nsr	tr|O44434|O44434_DROME QKR58E-3 OS=Drosophila melanogaster OX=7227 GN=qkr58E-3 PE=1 SV=1;tr|Q9W2D0|Q9W2D0_DROME KH domain-containing protein OS=Drosophila melanogaster OX=7227 GN=Dmel\CG4021 PE=4 SV=2;tr|Q9W224|Q9W224_DROME Novel spermatogenesis regulator,
7	7	17.228	16.6766	7	13.6885	3	3	3	24.482	19.323	2171700	8	6	O76767	ER lumen protein-retaining receptor	KdelR	sp|O76767|ERD2_DROME ER lumen protein-retaining receptor OS=Drosophila melanogaster OX=7227 GN=KdelR PE=2 SV=1
7	18.5339	7	21.0147	7	7	3	3	3	16.02	43.026	14989000	6	8	P04359	60S ribosomal protein L32	RpL32	sp|P04359|RL32_DROME 60S ribosomal protein L32 OS=Drosophila melanogaster OX=7227 GN=RpL32 PE=1 SV=3
7	7	16.2147	18.3027	7	7	10	3	3	35.35	25.323	7189100	18	8	P07486	Glyceraldehyde-3-phosphate dehydrogenase 1	Gapdh1	sp|P07486|G3P1_DROME Glyceraldehyde-3-phosphate dehydrogenase 1 OS=Drosophila melanogaster OX=7227 GN=Gapdh1 PE=2 SV=2
7	14.1861	7	18.6722	7	7	3	3	3	19.69	23.163	4363700	10	9	X2J8L3;P12426	Adenine phosphoribosyltransferase	Aprt	tr|X2J8L3|X2J8L3_DROME Adenine phosphoribosyltransferase OS=Drosophila melanogaster OX=7227 GN=Aprt PE=3 SV=1;sp|P12426|APT_DROME Adenine phosphoribosyltransferase OS=Drosophila melanogaster OX=7227 GN=Aprt PE=2 SV=3
14.9376	7	7	17.506	7	17.0614	3	3	3	24.666	30.315	4605800	13	5	P25007	Peptidyl-prolyl cis-trans isomerase	Cyp1	sp|P25007|PPIA_DROME Peptidyl-prolyl cis-trans isomerase OS=Drosophila melanogaster OX=7227 GN=Cyp1 PE=1 SV=2
7	17.2827	7	13.9217	7	7	3	3	3	20.247	72.125	1574700	9	4	P25160	ADP-ribosylation factor-like protein 1	Arl1	sp|P25160|ARL1_DROME ADP-ribosylation factor-like protein 1 OS=Drosophila melanogaster OX=7227 GN=Arl1 PE=2 SV=5
18.249	7	7	7	7	7	3	3	3	66.924	18.611	5607300	18	3	X2JAI1;P28159	Suppressor of hairless protein	Su(H)	tr|X2JAI1|X2JAI1_DROME Suppressor of hairless, isoform C OS=Drosophila melanogaster OX=7227 GN=Su(H) PE=3 SV=1;sp|P28159|SUH_DROME Suppressor of hairless protein OS=Drosophila melanogaster OX=7227 GN=Su(H) PE=1 SV=1
7	15.8858	7	13.8522	7	7	3	3	3	59.421	18.448	2561500	34	4	P35381	ATP synthase subunit alpha, mitochondrial	blw	sp|P35381|ATPA_DROME ATP synthase subunit alpha, mitochondrial OS=Drosophila melanogaster OX=7227 GN=blw PE=1 SV=2
10.6102	7	7	14.0516	10.234	7	3	3	3	113.79	25.048	1086200	55	4	P35875	Poly [ADP-ribose] polymerase	Parp	sp|P35875|PARP_DROME Poly [ADP-ribose] polymerase OS=Drosophila melanogaster OX=7227 GN=Parp PE=1 SV=1
14.186	7	17.4825	15.243	7	7	12	3	3	96.253	68.314	8659600	36	7	P42283;P42284;Q7KQZ4;Q9V5M3	Longitudinals lacking protein, isoform G;Longitudinals lacking protein, isoforms H/M/V;Longitudinals lacking protein, isoforms A/B/D/L;Longitudinals lacking protein, isoforms N/O/W/X/Y	lola	sp|P42283|LOLA1_DROME Longitudinals lacking protein, isoform G OS=Drosophila melanogaster OX=7227 GN=lola PE=1 SV=2;sp|P42284|LOLA2_DROME Longitudinals lacking protein, isoforms H/M/V OS=Drosophila melanogaster OX=7227 GN=lola PE=1 SV=2;sp|Q7KQZ4|LOLA3_DRO
7	14.4298	7	7	7	7	3	3	3	121.16	18.619	1213900	55	3	P46863	Bipolar kinesin KRP-130	Klp61F	sp|P46863|KL61_DROME Kinesin-like protein Klp61F OS=Drosophila melanogaster OX=7227 GN=Klp61F PE=1 SV=2
7	7	7	18.1684	7	7	3	3	3	22.436	25.788	2946100	10	3	Q962I2;P48555	Ras-related protein Ral-a	Rala	tr|Q962I2|Q962I2_DROME RAL2 OS=Drosophila melanogaster OX=7227 GN=Rala PE=1 SV=1;sp|P48555|RALA_DROME Ras-related protein Ral-a OS=Drosophila melanogaster OX=7227 GN=Rala PE=1 SV=2
19.3035	19.272	7	22.1797	14.9182	17.9908	3	3	3	13.201	25.473	25289000	4	8	P48588	40S ribosomal protein S25	RpS25	sp|P48588|RS25_DROME 40S ribosomal protein S25 OS=Drosophila melanogaster OX=7227 GN=RpS25 PE=1 SV=3
7	7	14.5527	16.7902	7	7	3	3	3	45.114	18.404	2884700	21	4	P48592	Ribonucleoside-diphosphate reductase subunit M2	RnrS	sp|P48592|RIR2_DROME Ribonucleoside-diphosphate reductase subunit M2 OS=Drosophila melanogaster OX=7227 GN=RnrS PE=1 SV=2
20.0874	21.7558	7	23.2999	15.7051	21.094	3	3	3	13.502	64.556	51821000	3	12	X2JC35;P49630	60S ribosomal protein L36	RpL36	tr|X2JC35|X2JC35_DROME 60S ribosomal protein L36 OS=Drosophila melanogaster OX=7227 GN=RpL36 PE=2 SV=1;sp|P49630|RL36_DROME 60S ribosomal protein L36 OS=Drosophila melanogaster OX=7227 GN=RpL36 PE=1 SV=1
14.7349	7	7	7	7	7	3	3	3	79.324	20.029	954390	35	3	P49846	Transcription initiation factor TFIID subunit 5	Taf5	sp|P49846|TAF5_DROME Transcription initiation factor TFIID subunit 5 OS=Drosophila melanogaster OX=7227 GN=Taf5 PE=1 SV=1
15.684	7	7	7	7	7	3	3	3	58.852	19.765	1421400	27	3	P50536	Protein male-specific lethal-3	msl-3	sp|P50536|MSL3_DROME Protein male-specific lethal-3 OS=Drosophila melanogaster OX=7227 GN=msl-3 PE=1 SV=2
7	17.672	7	19.1178	7	17.9219	3	3	3	26.494	26.416	9234600	9	7	P56538	Eukaryotic translation initiation factor 6	eIF6	sp|P56538|IF6_DROME Eukaryotic translation initiation factor 6 OS=Drosophila melanogaster OX=7227 GN=eIF6 PE=2 SV=3
7	14.5478	14.6514	16.1401	7	7	3	3	3	105.62	21.857	5851300	48	5	P91926	AP-2 complex subunit alpha	AP-2alpha	sp|P91926|AP2A_DROME AP-2 complex subunit alpha OS=Drosophila melanogaster OX=7227 GN=AP-2alpha PE=1 SV=1
7	7	7	17.7872	7	15.3027	3	3	3	29.314	19.148	4532600	17	4	Q27272	Transcription initiation factor TFIID subunit 9	e(y)1	sp|Q27272|TAF9_DROME Transcription initiation factor TFIID subunit 9 OS=Drosophila melanogaster OX=7227 GN=e(y)1 PE=1 SV=1
14.2769	17.9394	7	7	7	14.4275	3	3	3	38.838	34.593	4985100	17	6	Q27294;M9PH94	RNA-binding protein cabeza	caz	sp|Q27294|CAZ_DROME RNA-binding protein cabeza OS=Drosophila melanogaster OX=7227 GN=caz PE=2 SV=2;tr|M9PH94|M9PH94_DROME Cabeza, isoform D OS=Drosophila melanogaster OX=7227 GN=caz PE=3 SV=1
7	7	14.9364	13.1657	7	7	3	3	3	141.9	17.971	1743400	43	2	Q29R10			tr|Q29R10|Q29R10_DROME LD24322p OS=Drosophila melanogaster OX=7227 GN=Dmel\CG7987 PE=1 SV=1
7	16.2551	7	7	7	7	3	3	3	60.497	20.288	1407900	18	3	Q6NL34		WDR79	sp|Q6NL34|TCAB1_DROME Telomerase Cajal body protein 1 homolog OS=Drosophila melanogaster OX=7227 GN=WDR79 PE=1 SV=1
7	13.7258	7	7	7	7	3	3	3	87.839	18.789	514840	38	3	Q7JQN4		Rs1	tr|Q7JQN4|Q7JQN4_DROME RNA helicase OS=Drosophila melanogaster OX=7227 GN=Rs1 PE=1 SV=1
12.7244	13.1743	7	7	17.0066	7	3	3	3	62.382	17.187	4282900	29	4	Q9VCB6;Q7K112;Q8IMX1		twin	tr|Q9VCB6|Q9VCB6_DROME Poly(A)-specific ribonuclease OS=Drosophila melanogaster OX=7227 GN=twin PE=1 SV=2;tr|Q7K112|Q7K112_DROME Poly(A)-specific ribonuclease OS=Drosophila melanogaster OX=7227 GN=twin PE=1 SV=1;tr|Q8IMX1|Q8IMX1_DROME Poly(A)-specific ribo
15.1364	7	7	16.1773	7	7	3	3	3	92.367	35.484	2532900	23	3	Q7K126		Not3	tr|Q7K126|Q7K126_DROME CCR4-NOT transcription complex subunit 3, isoform A OS=Drosophila melanogaster OX=7227 GN=Not3 PE=1 SV=1
7	7	7	16.3741	12.4215	7	3	3	3	31.161	18.37	1446800	16	2	Q7K148	Proteasome subunit beta type	Prosbeta5	tr|Q7K148|Q7K148_DROME Proteasome subunit beta OS=Drosophila melanogaster OX=7227 GN=Prosbeta5 PE=1 SV=1
7	7	16.2846	13.364	7	7	3	3	3	73.357	23.768	3163100	35	3	Q7K4M4	Protein teflon	tef	sp|Q7K4M4|TEF_DROME Protein teflon OS=Drosophila melanogaster OX=7227 GN=tef PE=1 SV=1
7	12.0825	13.9042	7	7	7	3	3	3	134.33	17.892	1298100	66	1	Q7KK96	Structural maintenance of chromosomes protein	SMC2	tr|Q7KK96|Q7KK96_DROME Structural maintenance of chromosomes protein OS=Drosophila melanogaster OX=7227 GN=SMC2 PE=1 SV=1
7	18.4427	7	22.5129	7	18.2777	3	3	3	17.601	19.7	39954000	6	7	Q7KLX3		Tapdelta	tr|Q7KLX3|Q7KLX3_DROME Signal sequence receptor subunit delta OS=Drosophila melanogaster OX=7227 GN=Tapdelta PE=1 SV=1
12.5925	13.309	7	7	7	7	3	3	3	173.73	20.693	1191700	73	5	Q7KQM6	PERQ amino acid-rich with GYF domain-containing protein CG11148	CG11148	sp|Q7KQM6|GGYF1_DROME GIGYF family protein CG11148 OS=Drosophila melanogaster OX=7227 GN=CG11148 PE=1 SV=2
7	15.4746	7	7	7	7	3	3	3	63.043	16.87	1411500	31	3	Q7KSU6;Q9VHN7			tr|Q7KSU6|Q7KSU6_DROME Uncharacterized protein, isoform D OS=Drosophila melanogaster OX=7227 GN=anon-WO0118547.344 PE=1 SV=1;tr|Q9VHN7|Q9VHN7_DROME LP07963p OS=Drosophila melanogaster OX=7227 GN=anon-WO0118547.344 PE=1 SV=3
7	7	18.6352	20.882	7	7	3	3	3	28.176	23.091	28076000	12	8	Q86BA5;Q9I7K5	Transmembrane emp24 domain-containing protein eca	p24-2;eca	tr|Q86BA5|Q86BA5_DROME LP01981p OS=Drosophila melanogaster OX=7227 GN=p24-2 PE=2 SV=1;sp|Q9I7K5|TMEDE_DROME Transmembrane emp24 domain-containing protein eca OS=Drosophila melanogaster OX=7227 GN=eca PE=2 SV=2
13.6536	7	7	7	7	7	3	3	3	129.08	18.763	734560	57	3	Q8MQX9		l(1)G0222	sp|Q8MQX9|ANKL2_DROME Ankyrin repeat and LEM domain-containing protein 2 homolog OS=Drosophila melanogaster OX=7227 GN=Ankle2 PE=1 SV=1
7	7	15.1569	17.6621	7	7	3	3	3	52.184	24.206	3902900	16	7	Q8STG9		Sec61alpha	tr|Q8STG9|Q8STG9_DROME DSec61alpha OS=Drosophila melanogaster OX=7227 GN=Sec61alpha PE=1 SV=1
7	7	15.403	12.1789	7	7	3	3	3	80.377	16.876	1726800	36	3	Q8T3L1;A1Z7H3;A1Z7H2;A0A0B4KFE4		Acsl	tr|Q8T3L1|Q8T3L1_DROME Acyl-CoA synthetase long-chain, isoform A OS=Drosophila melanogaster OX=7227 GN=Acsl PE=1 SV=1;tr|A1Z7H3|A1Z7H3_DROME Acyl-CoA synthetase long-chain, isoform C OS=Drosophila melanogaster OX=7227 GN=Acsl PE=1 SV=1;tr|A1Z7H2|A1Z7H2_DRO
7	15.3819	7	7	7	7	3	3	3	22.319	17.144	597770	14	3	Q9I7K0	Microtubule-associated protein Jupiter	Jupiter	sp|Q9I7K0|JUPIT_DROME Microtubule-associated protein Jupiter OS=Drosophila melanogaster OX=7227 GN=Jupiter PE=1 SV=2
7	7	7	14.2228	7	11.3192	3	3	3	165.57	17.794	1690600	78	3	Q9NBD7	CLIP-associating protein	chb	sp|Q9NBD7|CLASP_DROME CLIP-associating protein OS=Drosophila melanogaster OX=7227 GN=chb PE=1 SV=1
7	7	7	7	7	16.025	3	3	3	48.281	18.003	1800400	27	3	Q9V3F3		mTTF	sp|Q9V3F3|MTTF_DROME Transcription termination factor, mitochondrial OS=Drosophila melanogaster OX=7227 GN=mTTF PE=2 SV=1
13.7154	7	7	7	7	7	3	3	3	139.65	17.197	645670	48	3	Q9V3V3	Protein-tyrosine-phosphatase	Pez	tr|Q9V3V3|Q9V3V3_DROME Pez, isoform A OS=Drosophila melanogaster OX=7227 GN=Pez PE=2 SV=1
7	7	7	17.6453	7	7	3	3	3	30.225	21.844	3075200	15	3	Q9V436		Rpn12	tr|Q9V436|Q9V436_DROME 26S proteasome non-ATPase regulatory subunit 8 OS=Drosophila melanogaster OX=7227 GN=Rpn12 PE=1 SV=1
7	17.6174	7	17.6742	7	16.876	3	3	3	29.744	24.84	5835800	11	10	Q9V4Q8	Probable U2 small nuclear ribonucleoprotein A	U2A	sp|Q9V4Q8|RU2A_DROME Probable U2 small nuclear ribonucleoprotein A OS=Drosophila melanogaster OX=7227 GN=U2A PE=1 SV=1
19.4063	21.6447	7	21.7754	17.4074	20.589	3	3	3	14.532	123.82	65201000	7	14	Q9V597	60S ribosomal protein L31	RpL31	sp|Q9V597|RL31_DROME 60S ribosomal protein L31 OS=Drosophila melanogaster OX=7227 GN=RpL31 PE=1 SV=1
14.6374	7	7	7	7	7	3	3	3	64.396	18.835	611660	24	3	Q9V6B9	Probable nucleoporin Nup54	Nup54	sp|Q9V6B9|NUP54_DROME Probable nucleoporin Nup54 OS=Drosophila melanogaster OX=7227 GN=Nup54 PE=2 SV=1
7	15.246	18.6507	7	7	7	3	3	3	52.838	22.851	11710000	26	5	Q9VAA9			tr|Q9VAA9|Q9VAA9_DROME JIL-1 anchoring and stabilizing protein, isoform A OS=Drosophila melanogaster OX=7227 GN=Jasper PE=1 SV=1
7	20.7321	7	22.069	7	7	3	3	3	18.069	18.683	24565000	4	7	Q9VBH8;Q9VHE5		RpL34a;RpL34b	tr|Q9VBH8|Q9VBH8_DROME 60S ribosomal protein L34 OS=Drosophila melanogaster OX=7227 GN=RpL34a PE=1 SV=2;tr|Q9VHE5|Q9VHE5_DROME 60S ribosomal protein L34 OS=Drosophila melanogaster OX=7227 GN=RpL34b PE=1 SV=1
17.2687	7	7	22.1441	7	7	3	3	3	15.903	19.396	23965000	5	7	Q9VBN5	60S ribosomal protein L27	RpL27	tr|Q9VBN5|Q9VBN5_DROME 60S ribosomal protein L27 OS=Drosophila melanogaster OX=7227 GN=RpL27 PE=1 SV=1
7	7	7	7	7	18.3617	3	3	3	34.667	18.729	5726100	17	3	Q9VBY2		CG11920-RA	tr|Q9VBY2|Q9VBY2_DROME FI08810p OS=Drosophila melanogaster OX=7227 GN=Dmel\CG11920 PE=1 SV=1
15.8557	7	7	7	7	7	3	3	3	78.915	101.76	2134800	36	4	Q9VBZ5			sp|Q9VBZ5|YTHDF_DROME YTH domain-containing family protein OS=Drosophila melanogaster OX=7227 GN=Ythdf PE=2 SV=1
7	15.1412	7	7	7	7	3	3	3	63.797	19.125	975700	27	3	Q9VCK0	Eukaryotic translation initiation factor 3 subunit D-1	eIF-3p66	sp|Q9VCK0|EI3D1_DROME Eukaryotic translation initiation factor 3 subunit D-1 OS=Drosophila melanogaster OX=7227 GN=eIF3d1 PE=1 SV=1
7	7	7	7	19.9904	7	3	3	3	12.418	23.248	4166400	4	3	Q9VDL0		Srp14	tr|Q9VDL0|Q9VDL0_DROME Signal recognition particle 14 kDa protein OS=Drosophila melanogaster OX=7227 GN=Srp14 PE=1 SV=2
7	16.1296	7	7	7	12.742	3	3	3	49.279	19.967	2199200	28	4	Q9VDZ4			sp|Q9VDZ4|NSUN5_DROME 28S rRNA (cytosine-C(5))-methyltransferase OS=Drosophila melanogaster OX=7227 GN=Nsun5 PE=2 SV=1
7	7	7	13.6966	7	14.1427	3	3	3	88.075	18.736	1129100	36	3	Q9VEP9			tr|Q9VEP9|Q9VEP9_DROME GH03554p OS=Drosophila melanogaster OX=7227 GN=Sf3a1 PE=1 SV=1
7	15.4732	7	7	7	7	3	3	3	61.384	16.589	1637600	36	3	Q9VHI1		hyx	tr|Q9VHI1|Q9VHI1_DROME Hyrax OS=Drosophila melanogaster OX=7227 GN=hyx PE=2 SV=1
7	12.4042	7	14.0393	7	7	3	3	3	71.78	18.919	823470	37	2	Q9VJ57		Grip71	tr|Q9VJ57|Q9VJ57_DROME Grip71 OS=Drosophila melanogaster OX=7227 GN=Grip71 PE=1 SV=2
7	19.1337	7	21.4713	7	18.8804	3	3	3	17.52	19.286	27757000	7	10	X2JE06;Q9VJY6	60S ribosomal protein L24	RpL24	tr|X2JE06|X2JE06_DROME GEO07624p1 OS=Drosophila melanogaster OX=7227 GN=RpL24 PE=1 SV=1;sp|Q9VJY6|RL24_DROME 60S ribosomal protein L24 OS=Drosophila melanogaster OX=7227 GN=RpL24 PE=1 SV=1
17.703	7	7	18.6646	7	18.434	3	3	3	16.954	25.571	8847700	9	8	Q9VKW8		LSm-4-RB	tr|Q9VKW8|Q9VKW8_DROME U6 snRNA-associated Sm-like protein LSm4 OS=Drosophila melanogaster OX=7227 GN=CG5356 PE=1 SV=3
7	7	16.2658	15.7438	7	7	3	3	3	71.859	21.213	4277400	32	3	Q9VL20			tr|Q9VL20|Q9VL20_DROME Ovaries absent, isoform A OS=Drosophila melanogaster OX=7227 GN=ova PE=1 SV=2
7	16.1346	7	7	7	7	3	3	3	48.795	25.832	1798700	25	3	X2J5E8;Q9VL78	FK506-binding protein 59	FKBP59	tr|X2J5E8|X2J5E8_DROME Peptidylprolyl isomerase OS=Drosophila melanogaster OX=7227 GN=Fkbp59 PE=4 SV=1;sp|Q9VL78|FKB59_DROME FK506-binding protein 59 OS=Drosophila melanogaster OX=7227 GN=Fkbp59 PE=1 SV=1
7	7	16.1956	18.2533	7	7	3	3	3	37.081	22.148	7362700	19	3	Q9VLQ1	Dolichyl-phosphate beta-glucosyltransferase	wol	sp|Q9VLQ1|ALG5_DROME Dolichyl-phosphate beta-glucosyltransferase OS=Drosophila melanogaster OX=7227 GN=wol PE=1 SV=1
7	7	17.0655	19.3313	7	15.0496	3	3	3	56.307	20.37	15783000	19	5	Q9VMD5		frj	tr|Q9VMD5|Q9VMD5_DROME Farjavit, isoform A OS=Drosophila melanogaster OX=7227 GN=frj PE=2 SV=1
7	15.0119	7	17.9491	7	7	3	3	3	31.104	24.491	5149500	18	4	Q9VN50	Eukaryotic translation initiation factor 3 subunit F-1	eIF3-S5-1	sp|Q9VN50|EI3F1_DROME Eukaryotic translation initiation factor 3 subunit F-1 OS=Drosophila melanogaster OX=7227 GN=eIF3f1 PE=2 SV=1
7	16.1773	7	17.7704	7	7	3	3	3	49.224	23.191	8037500	27	5	Q9VNE2	Protein krasavietz	kra	sp|Q9VNE2|PKRA_DROME Protein krasavietz OS=Drosophila melanogaster OX=7227 GN=kra PE=1 SV=1
7	7	7	18.1836	7	7	3	3	3	18.347	19.44	2679500	9	4	Q9VNQ3			tr|Q9VNQ3|Q9VNQ3_DROME ER membrane protein complex subunit 4 OS=Drosophila melanogaster OX=7227 GN=EMC4 PE=1 SV=1
7	7	24.7688	17.9973	7	17.4892	3	3	3	39.358	20.162	551590000	19	6	Q9VPB9		Pex16	tr|Q9VPB9|Q9VPB9_DROME Peroxisomal membrane protein PEX16 OS=Drosophila melanogaster OX=7227 GN=Pex16 PE=1 SV=1
7	13.8613	7	17.8944	7	16.5134	3	3	3	33.511	34.524	4576900	13	5	Q9VQ93	Golgi phosphoprotein 3 homolog rotini	rti	sp|Q9VQ93|GOLP3_DROME Golgi phosphoprotein 3 homolog sauron OS=Drosophila melanogaster OX=7227 GN=sau PE=1 SV=1
7	7	7	7	7	17.3722	3	3	3	32.952	18.47	2544800	15	3	Q9VQG4	Congested-like trachea protein	colt	sp|Q9VQG4|COLT_DROME Congested-like trachea protein OS=Drosophila melanogaster OX=7227 GN=colt PE=2 SV=1
12.335	10.8435	7	7	7	7	3	3	3	134.87	16.67	462280	66	3	Q9VQR8			tr|Q9VQR8|Q9VQR8_DROME Leucyl-tRNA synthetase OS=Drosophila melanogaster OX=7227 GN=LeuRS PE=1 SV=2
7	15.3546	7	19.4109	7	14.8118	3	3	3	38.527	28.055	12284000	16	5	Q9VR53		wap	tr|Q9VR53|Q9VR53_DROME LD15927p OS=Drosophila melanogaster OX=7227 GN=wap PE=1 SV=2
7	7	18.5839	7	7	17.9831	3	3	3	26.676	26.579	7824300	12	4	Q9VR89	RNA-binding protein pno1	l(1)G0004	sp|Q9VR89|PNO1_DROME RNA-binding protein pno1 OS=Drosophila melanogaster OX=7227 GN=l(1)G0004 PE=2 SV=1
7	14.9489	7	12.9594	7	14.4979	3	3	3	58.758	30.076	1881900	30	5	Q9VRQ7	DNA polymerase epsilon subunit 2	DNApol-epsilon58	sp|Q9VRQ7|DPOE2_DROME DNA polymerase epsilon subunit 2 OS=Drosophila melanogaster OX=7227 GN=DNApol-epsilon58 PE=1 SV=1
7	13.2303	7	19.8514	7	7	3	3	3	56.861	17.85	25800000	27	4	Q9VS02			tr|Q9VS02|Q9VS02_DROME Uncharacterized protein OS=Drosophila melanogaster OX=7227 GN=Dmel\CG9953 PE=1 SV=1
13.5456	7	7	16.1883	7	7	3	3	3	28.312	18.981	1126200	13	4	Q9VS38	Mediator of RNA polymerase II transcription subunit 4	MED4	sp|Q9VS38|MED4_DROME Mediator of RNA polymerase II transcription subunit 4 OS=Drosophila melanogaster OX=7227 GN=MED4 PE=1 SV=1
7	7	7	18.1624	7	7	3	3	3	27.088	20.88	4107300	14	3	Q9VSN9		SrpRbeta	tr|Q9VSN9|Q9VSN9_DROME Signal recognition particle receptor subunit beta OS=Drosophila melanogaster OX=7227 GN=SrpRbeta PE=1 SV=2
7	7	13.099	7	7	7	3	3	3	252.52	25.024	956380	109	3	Q9VT00		Jarid2	tr|Q9VT00|Q9VT00_DROME Jumonji, AT rich interactive domain 2 OS=Drosophila melanogaster OX=7227 GN=Jarid2 PE=1 SV=3
7	7	17.6453	7	7	7	3	3	3	44.83	17.031	4100000	20	3	Q9VTT2		l(3)j2D3	tr|Q9VTT2|Q9VTT2_DROME LD20590p OS=Drosophila melanogaster OX=7227 GN=vers PE=1 SV=1
7	7	7	7	7	18.2676	3	3	3	30.271	30.103	4417800	14	3	Q9VU15			tr|Q9VU15|Q9VU15_DROME LD47455p OS=Drosophila melanogaster OX=7227 GN=Sf3a2 PE=1 SV=1
7	14.7647	11.0755	7	13.78	7	3	3	3	91.727	19.37	2114900	48	5	Q9VUH8		Tdrd3	tr|Q9VUH8|Q9VUH8_DROME Tudor domain-containing protein 3 OS=Drosophila melanogaster OX=7227 GN=Tdrd3 PE=1 SV=1
14.7592	7	7	7	7	7	3	3	3	56.651	20.81	831930	30	4	Q9VUR1		mrn	tr|Q9VUR1|Q9VUR1_DROME General transcription factor IIH subunit 4 OS=Drosophila melanogaster OX=7227 GN=mrn PE=1 SV=1
11.5627	7	14.2421	7	7	7	3	3	3	172.26	16.733	1456100	65	4	Q9VWK5		Ulp1	tr|Q9VWK5|Q9VWK5_DROME GH15225p OS=Drosophila melanogaster OX=7227 GN=Ulp1 PE=1 SV=1
7	11.7457	20.14	7	7	7	3	3	3	136.28	17.948	70689000	61	4	Q9VXW2			tr|Q9VXW2|Q9VXW2_DROME RNA helicase OS=Drosophila melanogaster OX=7227 GN=Dmel\CG6227 PE=1 SV=1
7	7	14.6388	16.872	7	7	3	3	3	58.17	19.678	4654300	32	3	Q9VYG2	Brahma-associated protein of 60 kDa	Bap60	sp|Q9VYG2|BAP60_DROME Brahma-associated protein of 60 kDa OS=Drosophila melanogaster OX=7227 GN=Bap60 PE=1 SV=1
7	7	7	18.0233	7	17.2505	3	3	3	17.274	18.153	2534100	6	3	Q9VZC8			tr|Q9VZC8|Q9VZC8_DROME GEO12024p1 OS=Drosophila melanogaster OX=7227 GN=Dmel\CG15019 PE=1 SV=1
7	18.7012	7	16.5007	7	7	3	3	3	41.009	17.418	9859700	19	4	Q9VZS1			tr|Q9VZS1|Q9VZS1_DROME LD28127p OS=Drosophila melanogaster OX=7227 GN=Cg17746 PE=1 SV=1
7	7	7	20.2717	7	7	3	3	3	28.356	32.666	8861200	7	3	Q9W0D2;X2JG46			tr|Q9W0D2|Q9W0D2_DROME LP01188p OS=Drosophila melanogaster OX=7227 GN=Dmel\CG12104 PE=1 SV=1;tr|X2JG46|X2JG46_DROME Uncharacterized protein, isoform C OS=Drosophila melanogaster OX=7227 GN=Dmel\CG12104 PE=4 SV=1
7	7	15.2818	15.8769	7	7	3	3	3	50.641	19.864	2600300	26	4	Q9W1H8		Thiolase	tr|Q9W1H8|Q9W1H8_DROME GH13256p OS=Drosophila melanogaster OX=7227 GN=Mtpbeta PE=1 SV=1
7	7	7	16.2778	7	17.6477	3	3	3	22.199	105.78	3702300	13	5	Q9W227	Peptidyl-prolyl cis-trans isomerase		tr|Q9W227|Q9W227_DROME Peptidyl-prolyl cis-trans isomerase OS=Drosophila melanogaster OX=7227 GN=Dmel\CG2852 PE=1 SV=1
18.7289	22.0706	7	21.9121	17.5875	20.9555	3	3	3	15.048	25.414	66095000	6	20	Q9W229	40S ribosomal protein S24	RpS24	tr|Q9W229|Q9W229_DROME 40S ribosomal protein S24 OS=Drosophila melanogaster OX=7227 GN=RpS24 PE=1 SV=1
7	7	7	18.5174	7	14.4114	3	3	3	32.115	93.692	5558100	14	4	Q9W2I4		Sgf29	tr|Q9W2I4|Q9W2I4_DROME FI01566p OS=Drosophila melanogaster OX=7227 GN=Sgf29 PE=1 SV=2
7	13.1117	7	18.4316	7	14.1648	3	3	3	78.671	24.972	9138300	24	5	Q9W384		dalao	tr|Q9W384|Q9W384_DROME Brahma associated protein 111kD OS=Drosophila melanogaster OX=7227 GN=Bap111 PE=1 SV=1
7	7	19.2062	19.2899	7	7	3	3	3	25.974	25.662	9966400	8	5	Q9W396		HP1b	tr|Q9W396|Q9W396_DROME FI06908p OS=Drosophila melanogaster OX=7227 GN=HP1b PE=1 SV=1
7	14.9365	7	7	7	7	3	3	3	55.948	22.884	878010	28	3	Q9W550		CG14805-RA	tr|Q9W550|Q9W550_DROME FI20216p1 OS=Drosophila melanogaster OX=7227 GN=i207 PE=1 SV=1
15.6406	7	7	11.5073	7	17.2613	3	3	3	78.612	16.663	7599300	36	2	Q9W5C1		EG:BACR7A4.15	tr|Q9W5C1|Q9W5C1_DROME RE02292p OS=Drosophila melanogaster OX=7227 GN=Dmel\CG3703 PE=2 SV=1
16.0526	7	7	7	7	7	3	3	3	33.864	19.571	1291400	19	3	Q9XYW6		CHIP	tr|Q9XYW6|Q9XYW6_DROME Carboxy terminus of Hsp70-interacting protein OS=Drosophila melanogaster OX=7227 GN=STUB1 PE=2 SV=1
11.4328	15.645	7	15.5969	7	7	3	3	3	36.1	26.774	2071300	20	6	Q9XZ19			tr|Q9XZ19|Q9XZ19_DROME WD_REPEATS_REGION domain-containing protein OS=Drosophila melanogaster OX=7227 GN=Dmel\CG3909 PE=1 SV=1
7	13.1807	7	7	7	7	3	3	3	118.92	24.869	566400	61	3	Q9Y134		l(2)35Df	tr|Q9Y134|Q9Y134_DROME L.2.35Df OS=Drosophila melanogaster OX=7227 GN=Mtr4 PE=1 SV=1
7	7	7	15.5033	7	17.9446	3	3	3	35.743	86.936	4181900	14	4	Q9Y140	Dehydrogenase/reductase SDR family protein 7-like	CG7601	sp|Q9Y140|DHRS7_DROME Dehydrogenase/reductase SDR family protein 7-like OS=Drosophila melanogaster OX=7227 GN=CG7601 PE=2 SV=1
7	7	7	16.2516	7	16.3097	2	2	2	21.551	11.96	1114700	7	2	A0A0B4JCU5;Q9W1W9	PRADC1-like protein	CG9849	tr|A0A0B4JCU5|A0A0B4JCU5_DROME Uncharacterized protein, isoform B OS=Drosophila melanogaster OX=7227 GN=Dmel\CG9849 PE=4 SV=1;sp|Q9W1W9|PADC1_DROME PRADC1-like protein OS=Drosophila melanogaster OX=7227 GN=CG9849 PE=2 SV=1
7	7	11.7883	12.7838	7	7	2	2	2	235.56	11.789	974150	92	2	E1JJ72;A0A0B4LGU9;A0A0B4K602;P51123	Transcription initiation factor TFIID subunit 1	Taf1	tr|E1JJ72|E1JJ72_DROME Transcription initiation factor TFIID subunit OS=Drosophila melanogaster OX=7227 GN=Taf1 PE=1 SV=1;tr|A0A0B4LGU9|A0A0B4LGU9_DROME Transcription initiation factor TFIID subunit OS=Drosophila melanogaster OX=7227 GN=Taf1 PE=1 SV=1;tr|A
7	7	14.3563	13.7737	7	7	2	2	2	99.089	10.924	1329200	38	1	E1JIM1;A0A0B4K6Z4;A0A0B4K6I8;Q0KI68;E1JIM0;A4V2Z1;A0A0B4K690;A0A0B4K663;E2QD16		nsl1	tr|E1JIM1|E1JIM1_DROME Non-specific lethal 1, isoform J OS=Drosophila melanogaster OX=7227 GN=nsl1 PE=1 SV=1;tr|A0A0B4K6Z4|A0A0B4K6Z4_DROME Non-specific lethal 1, isoform L OS=Drosophila melanogaster OX=7227 GN=nsl1 PE=1 SV=1;tr|A0A0B4K6I8|A0A0B4K6I8_DROME
7	7	12.8854	7	7	7	2	2	2	386.81	12.67	892830	118	2	A0A0B4LHK4;A0A0B4KHZ8;A0A0B4KHR8;A0A0B4K725;Q9VCA8	Ankyrin repeat and KH domain-containing protein mask	mask	tr|A0A0B4LHK4|A0A0B4LHK4_DROME Multiple ankyrin repeats single KH domain, isoform F OS=Drosophila melanogaster OX=7227 GN=mask PE=4 SV=1;tr|A0A0B4KHZ8|A0A0B4KHZ8_DROME Multiple ankyrin repeats single KH domain, isoform D OS=Drosophila melanogaster OX=7227
7	7	18.0298	18.4218	7	7	2	2	2	41.613	12.876	6187700	10	3	A0A0B4KFL2;A1Z9E0;A1Z9D9;A0A0B4K7Y4		bbc	tr|A0A0B4KFL2|A0A0B4KFL2_DROME Bb in a boxcar, isoform E OS=Drosophila melanogaster OX=7227 GN=bbc PE=1 SV=1;tr|A1Z9E0|A1Z9E0_DROME Bb in a boxcar, isoform B OS=Drosophila melanogaster OX=7227 GN=bbc PE=1 SV=1;tr|A1Z9D9|A1Z9D9_DROME Bb in a boxcar, isoform
7	7	7	13.6823	7	7	2	2	2	213.61	16.273	1222600	93	4	A0A0B4K859			sp|A0A0B4K859|NU188_DROME Nucleoporin Nup188 OS=Drosophila melanogaster OX=7227 GN=Nup188 PE=3 SV=1
7	14.2113	7	7	7	7	2	2	2	103.28	12.171	739760	39	1	A0A0B4KF69;Q0E965;A1ZA05		SRPK	tr|A0A0B4KF69|A0A0B4KF69_DROME SR protein kinase, isoform D OS=Drosophila melanogaster OX=7227 GN=SRPK PE=1 SV=1;tr|Q0E965|Q0E965_DROME SR protein kinase, isoform A OS=Drosophila melanogaster OX=7227 GN=SRPK PE=1 SV=1;tr|A1ZA05|A1ZA05_DROME SR protein kina
7	7	15.934	7	7	7	2	2	2	70.977	12.605	1690300	27	2	Q7KF43;A0A0B4KFC4		rib	tr|Q7KF43|Q7KF43_DROME LD16058p OS=Drosophila melanogaster OX=7227 GN=rib PE=1 SV=1;tr|A0A0B4KFC4|A0A0B4KFC4_DROME Ribbon, isoform C OS=Drosophila melanogaster OX=7227 GN=rib PE=1 SV=1
14.7739	7	7	7	7	7	2	2	2	51.35	13.738	588300	21	2	B7Z0L7;Q8IN90;Q5BIJ2;Q0KI58;A0A0B4KHP7;B7Z0L6;A0A0B4KHB9;Q9VEC6;Q8IN89		PP2A-B	tr|B7Z0L7|B7Z0L7_DROME Serine/threonine protein phosphatase 2A regulatory subunit OS=Drosophila melanogaster OX=7227 GN=wrd PE=1 SV=1;tr|Q8IN90|Q8IN90_DROME Serine/threonine protein phosphatase 2A regulatory subunit OS=Drosophila melanogaster OX=7227 GN=wr
7	7	13.2771	7	7	16.7366	2	2	2	54.285	20.088	1429600	12	3	E1JJ07;A0A126GV17;A0A0B4KHC0;P14734	Protein fork head	fkh	tr|E1JJ07|E1JJ07_DROME FI21540p1 OS=Drosophila melanogaster OX=7227 GN=fkh PE=2 SV=1;tr|A0A126GV17|A0A126GV17_DROME Fork head, isoform E OS=Drosophila melanogaster OX=7227 GN=fkh PE=4 SV=1;tr|A0A0B4KHC0|A0A0B4KHC0_DROME Fork head, isoform C OS=Drosophila m
14.1537	7	7	7	7	7	2	2	2	47.723	11.561	382750	21	2	A0A0B4KHJ7;Q9Y0I1	NuA4 complex subunit EAF3 homolog	MRG15	tr|A0A0B4KHJ7|A0A0B4KHJ7_DROME MORF-related gene 15, isoform B OS=Drosophila melanogaster OX=7227 GN=MRG15 PE=4 SV=1;sp|Q9Y0I1|EAF3_DROME NuA4 complex subunit EAF3 homolog OS=Drosophila melanogaster OX=7227 GN=MRG15 PE=1 SV=1
7	16.6306	7	7	7	7	2	2	2	44.226	12.014	1724800	17	2	E1JIT0;B3DNL7;A0A0B4KHV5;O01367	Protein held out wings	how	tr|E1JIT0|E1JIT0_DROME Held out wings, isoform E OS=Drosophila melanogaster OX=7227 GN=how PE=1 SV=1;tr|B3DNL7|B3DNL7_DROME Held out wings, isoform D OS=Drosophila melanogaster OX=7227 GN=how PE=1 SV=1;tr|A0A0B4KHV5|A0A0B4KHV5_DROME Held out wings, isoform
7	7	7	20.197	7	17.3309	2	2	2	16.996	73.027	10935000	8	4	A0A0B4KI24;Q27415	Nucleoplasmin-like protein	Nlp	tr|A0A0B4KI24|A0A0B4KI24_DROME Nucleoplasmin, isoform B OS=Drosophila melanogaster OX=7227 GN=Nlp PE=3 SV=1;sp|Q27415|NLP_DROME Nucleoplasmin-like protein OS=Drosophila melanogaster OX=7227 GN=Nlp PE=1 SV=1
7	21.2025	7	7	17.7456	7	2	2	2	64.86	12.631	71088000	27	4	A0A0B4KI70;Q9V9V7		pasha	tr|A0A0B4KI70|A0A0B4KI70_DROME Partner of drosha, isoform B OS=Drosophila melanogaster OX=7227 GN=pasha PE=4 SV=1;tr|Q9V9V7|Q9V9V7_DROME LD23072p OS=Drosophila melanogaster OX=7227 GN=pasha PE=2 SV=1
12.3671	13.0874	7	7	7	7	2	2	2	75.351	12.114	475550	34	2	A0A0B4LEY9;Q9V411	Nucleolar GTP-binding protein 1;Probable nucleolar GTP-binding protein 1	Non1;CG8801	tr|A0A0B4LEY9|A0A0B4LEY9_DROME Nucleolar GTP-binding protein 1 OS=Drosophila melanogaster OX=7227 GN=Non1 PE=1 SV=1;sp|Q9V411|NOG1_DROME Nucleolar GTP-binding protein 1 OS=Drosophila melanogaster OX=7227 GN=Non1 PE=2 SV=1
7	7	15.5025	7	7	7	2	2	2	72.741	11.806	1067700	23	2	A0A0B4LGC4;P40656	Putative transcription factor SOX-14	Sox14	tr|A0A0B4LGC4|A0A0B4LGC4_DROME Sox box protein 14, isoform C OS=Drosophila melanogaster OX=7227 GN=Sox14 PE=4 SV=1;sp|P40656|SOX14_DROME Putative transcription factor SOX-14 OS=Drosophila melanogaster OX=7227 GN=Sox14 PE=2 SV=3
7	7	21.6269	23.1566	7	7	23	2	2	27.062	133.81	176250000	14	14	A0A0B4LGV6		Ibf1	tr|A0A0B4LGV6|A0A0B4LGV6_DROME Insulator binding factor 1, isoform B OS=Drosophila melanogaster OX=7227 GN=Ibf1 PE=1 SV=1
16.1946	20.4951	18.0386	7	13.0865	7	12	2	2	41.801	12.482	36617000	20	6	A0A0B4LH50;P53501;P10981;P83967;M9PFZ6;P02574	Actin-57B;Actin-87E;Actin, indirect flight muscle;Actin, larval muscle	Act87E;Act57B;Act88F;Act79B	tr|A0A0B4LH50|A0A0B4LH50_DROME Actin 87E, isoform C OS=Drosophila melanogaster OX=7227 GN=Act87E PE=3 SV=1;sp|P53501|ACT3_DROME Actin-57B OS=Drosophila melanogaster OX=7227 GN=Act57B PE=1 SV=1;sp|P10981|ACT5_DROME Actin-87E OS=Drosophila melanogaster OX=72
12.6844	12.4702	7	7	7	7	2	2	2	76.927	11.364	379960	31	1	A0A0B4LHF7;Q9VD51	Probable ATP-dependent RNA helicase pitchoune	pit	tr|A0A0B4LHF7|A0A0B4LHF7_DROME RNA helicase OS=Drosophila melanogaster OX=7227 GN=pit PE=4 SV=1;sp|Q9VD51|DDX18_DROME Probable ATP-dependent RNA helicase pitchoune OS=Drosophila melanogaster OX=7227 GN=pit PE=2 SV=2
7	12.1525	7	7	7	7	2	2	2	134.04	12.023	268610	59	2	A0A0B4LI86;P08266	DNA-directed RNA polymerase;DNA-directed RNA polymerase II subunit RPB2	RpII140	tr|A0A0B4LI86|A0A0B4LI86_DROME DNA-directed RNA polymerase subunit beta OS=Drosophila melanogaster OX=7227 GN=RpII140 PE=3 SV=1;sp|P08266|RPB2_DROME DNA-directed RNA polymerase II subunit RPB2 OS=Drosophila melanogaster OX=7227 GN=RpII140 PE=2 SV=2
7	7	7	13.5291	7	15.4829	2	2	2	37.881	11.392	1037100	18	2	A4V2A4;Q95SZ9;M9PIK1;P91632;A0A0S0WH03;M9NGB9;Q0E8A7;M9NDY6;A4IJ59;M9NEH9		mub	tr|A4V2A4|A4V2A4_DROME Mushroom-body expressed, isoform G OS=Drosophila melanogaster OX=7227 GN=mub PE=1 SV=1;tr|Q95SZ9|Q95SZ9_DROME LD32520p OS=Drosophila melanogaster OX=7227 GN=mub PE=1 SV=1;tr|M9PIK1|M9PIK1_DROME Mushroom-body expressed, isoform L OS=D
7	14.8125	7	7	7	7	2	2	2	51.89	14.16	604250	21	1	A0A126BEE6;Q9I7K6	Protein NASP homolog	CG8223	tr|A0A126BEE6|A0A126BEE6_DROME Uncharacterized protein, isoform B OS=Drosophila melanogaster OX=7227 GN=Dmel\CG8223 PE=4 SV=1;sp|Q9I7K6|NASP_DROME Protein NASP homolog OS=Drosophila melanogaster OX=7227 GN=CG8223 PE=1 SV=1
7	7	14.7379	16.3555	7	7	2	2	2	44.938	14.765	2556900	23	2	A0A126GUP6			sp|A0A126GUP6|MP1_DROME Melanization protease 1 OS=Drosophila melanogaster OX=7227 GN=MP1 PE=1 SV=1
14.5412	7	7	16.643	7	17.2157	2	2	2	17.287	13.31	2227100	8	4	A0A126GUU7;Q9VEX9	Histone deacetylase complex subunit SAP18	Bin1	tr|A0A126GUU7|A0A126GUU7_DROME Histone deacetylase complex subunit SAP18 OS=Drosophila melanogaster OX=7227 GN=Bin1 PE=2 SV=1;sp|Q9VEX9|SAP18_DROME Histone deacetylase complex subunit SAP18 OS=Drosophila melanogaster OX=7227 GN=Bin1 PE=1 SV=1
7	7	18.8081	7	7	18.2869	2	2	2	12.916	12.117	5451800	7	3	A0A126GUW5			tr|A0A126GUW5|A0A126GUW5_DROME Pre-mod(Mdg4)-H, isoform A OS=Drosophila melanogaster OX=7227 GN=pre-mod(mdg4)-H PE=4 SV=1
7	7	17.8066	20.0494	7	7	2	2	2	20.706	35.17	10515000	8	6	A0A126GUY7			tr|A0A126GUY7|A0A126GUY7_DROME Pre-mod(Mdg4)-N, isoform A OS=Drosophila melanogaster OX=7227 GN=pre-mod(mdg4)-N PE=4 SV=1
11.2321	7	7	7	7	14.2994	2	2	2	122.7	12.647	1060700	47	3	Q9VZ60;A0A6H2EEJ8			tr|Q9VZ60|Q9VZ60_DROME Uncharacterized protein, isoform A OS=Drosophila melanogaster OX=7227 GN=Dmel\CG2186 PE=1 SV=1;tr|A0A6H2EEJ8|A0A6H2EEJ8_DROME Uncharacterized protein, isoform C OS=Drosophila melanogaster OX=7227 GN=CG2186 PE=1 SV=1
12.7535	7	7	7	7	7	2	2	2	86.497	12.334	262400	38	2	A0T1Z5;B7Z0J2;A0T1Z4;Q9VFU8		yrt	tr|A0T1Z5|A0T1Z5_DROME Moesin/ezrin/radixin homolog 1 OS=Drosophila melanogaster OX=7227 GN=yrt PE=2 SV=1;tr|B7Z0J2|B7Z0J2_DROME Moesin/ezrin/radixin homolog 1 OS=Drosophila melanogaster OX=7227 GN=yrt PE=4 SV=1;tr|A0T1Z4|A0T1Z4_DROME Moesin/ezrin/radixin
16.0568	7	7	7	7	7	2	2	2	43.257	19.354	886200	13	2	A1Z9B9		CG17047-RA	tr|A1Z9B9|A1Z9B9_DROME FI18409p1 OS=Drosophila melanogaster OX=7227 GN=Dmel\CG17047 PE=2 SV=1
7	7	15.6475	16.7562	7	7	2	2	2	91.181	11.06	4698600	29	2	A4UZ51;E1JGY2;P34021	Ecdysone receptor	EcR	tr|A4UZ51|A4UZ51_DROME 20-hydroxy-ecdysone receptor OS=Drosophila melanogaster OX=7227 GN=EcR PE=3 SV=1;tr|E1JGY2|E1JGY2_DROME 20-hydroxy-ecdysone receptor OS=Drosophila melanogaster OX=7227 GN=EcR PE=3 SV=1;sp|P34021|ECR_DROME Ecdysone receptor OS=Drosoph
7	7	7	15.0539	7	7	2	2	2	37.394	57.097	510230	15	2	A4V013;Q9NLA6	Out at first protein;Out at first short protein	oaf	tr|A4V013|A4V013_DROME Out at first, isoform B OS=Drosophila melanogaster OX=7227 GN=oaf PE=3 SV=1;sp|Q9NLA6|OAF_DROME Out at first protein OS=Drosophila melanogaster OX=7227 GN=oaf PE=1 SV=2
7	7	18.5536	18.4489	7	7	2	2	2	54.815	15.875	5940600	8	4	A4V1Y7;Q2PDY2;A4V1Y6;Q2PDY1;M9PFM7;Q08605	Transcription factor GAGA	Trl	tr|A4V1Y7|A4V1Y7_DROME Trithorax-like, isoform C OS=Drosophila melanogaster OX=7227 GN=Trl PE=1 SV=1;tr|Q2PDY2|Q2PDY2_DROME Trithorax-like, isoform I OS=Drosophila melanogaster OX=7227 GN=Trl PE=1 SV=1;tr|A4V1Y6|A4V1Y6_DROME Trithorax-like, isoform F OS=Dr
14.7953	17.4922	14.421	15.4732	7	16.4671	3	2	2	38.55	29.553	5933000	16	6	A4V3J6;A4V3J5;P07909	Heterogeneous nuclear ribonucleoprotein A1	Hrb98DE	tr|A4V3J6|A4V3J6_DROME Heterogeneous nuclear ribonucleoprotein at 98DE, isoform F OS=Drosophila melanogaster OX=7227 GN=Hrb98DE PE=1 SV=1;tr|A4V3J5|A4V3J5_DROME Heterogeneous nuclear ribonucleoprotein at 98DE, isoform C OS=Drosophila melanogaster OX=7227 G
7	7	7	17.4264	7	7	2	2	2	45.486	12.996	2818400	16	2	A4V3W8;Q9U1M2	Transmembrane protein 120 homolog	CG32795	tr|A4V3W8|A4V3W8_DROME Uncharacterized protein, isoform C OS=Drosophila melanogaster OX=7227 GN=CG2716 PE=3 SV=1;sp|Q9U1M2|TM120_DROME Transmembrane protein 120 homolog OS=Drosophila melanogaster OX=7227 GN=CG32795 PE=1 SV=1
7	7	7	15.5442	7	7	2	2	2	104.43	16.621	2150200	45	2	A8DYT3;M9PE16;A8DYT2;Q9VQ67			tr|A8DYT3|A8DYT3_DROME Uncharacterized protein, isoform E OS=Drosophila melanogaster OX=7227 GN=Dmel\CG4238 PE=4 SV=2;tr|M9PE16|M9PE16_DROME Uncharacterized protein, isoform H OS=Drosophila melanogaster OX=7227 GN=Dmel\CG4238 PE=4 SV=1;tr|A8DYT2|A8DYT2_DRO
7	7	7	17.6601	7	7	2	2	2	20.577	13.6	1449800	7	2	A8DYV8;X2J753			tr|A8DYV8|A8DYV8_DROME Uncharacterized protein, isoform A OS=Drosophila melanogaster OX=7227 GN=Dmel\CG34179 PE=4 SV=1;tr|X2J753|X2J753_DROME Uncharacterized protein, isoform C OS=Drosophila melanogaster OX=7227 GN=Dmel\CG34179 PE=4 SV=1
7	18.2705	7	7	7	7	2	2	2	38.403	12.907	3162100	10	2	Q9VJI6;X2JED0;A8DZ09;M9PG25;M9PBC6			tr|Q9VJI6|Q9VJI6_DROME Bub3 interacting GLEBS and zinc finger domain protein, isoform A OS=Drosophila melanogaster OX=7227 GN=BuGZ PE=1 SV=2;tr|X2JED0|X2JED0_DROME Bub3 interacting GLEBS and zinc finger domain protein, isoform G OS=Drosophila melanogaster
7	15.2665	7	7	7	15.4919	2	2	2	35.907	76.57	1196900	14	3	Q9VH84;A8JQW3		Pnn	tr|Q9VH84|Q9VH84_DROME Pinin, isoform A OS=Drosophila melanogaster OX=7227 GN=Pnn PE=1 SV=1;tr|A8JQW3|A8JQW3_DROME Pinin, isoform B OS=Drosophila melanogaster OX=7227 GN=Pnn PE=1 SV=1
7	14.5518	7	7	7	7	2	2	2	77.39	10.958	864610	36	1	B7YZZ9;P27864	Recombination repair protein 1	Rrp1	tr|B7YZZ9|B7YZZ9_DROME DNA-(apurinic or apyrimidinic site) endonuclease OS=Drosophila melanogaster OX=7227 GN=Rrp1 PE=1 SV=1;sp|P27864|RRP1_DROME Recombination repair protein 1 OS=Drosophila melanogaster OX=7227 GN=Rrp1 PE=1 SV=2
7	13.9335	7	22.7249	7	7	2	2	2	9.6407	10.772	27793000	4	0	D0IQA9		Cpr65Aw	tr|D0IQA9|D0IQA9_DROME Cuticular protein 65Aw, isoform B OS=Drosophila melanogaster OX=7227 GN=Cpr65Aw PE=2 SV=2
7	7	7	7	11.516	15.7281	25	2	0	124.62	11.958	3832900	67	3	E1JGN0		par-1	tr|E1JGN0|E1JGN0_DROME Non-specific serine/threonine protein kinase OS=Drosophila melanogaster OX=7227 GN=par-1 PE=1 SV=1
7	7	13.6506	7	7	12.3165	2	2	2	101.94	12.287	880100	49	2	E1JH57;Q7K3L1	Guanylate kinase-associated protein mars	mars	tr|E1JH57|E1JH57_DROME Mars, isoform B OS=Drosophila melanogaster OX=7227 GN=mars PE=1 SV=1;sp|Q7K3L1|MARS_DROME Guanylate kinase-associated protein mars OS=Drosophila melanogaster OX=7227 GN=mars PE=1 SV=1
7	7	7	18.4468	7	7	2	2	2	23.84	15.069	2858400	8	2	E1JI22;Q9VWA1	Clathrin light chain	Clc	tr|E1JI22|E1JI22_DROME Clathrin light chain OS=Drosophila melanogaster OX=7227 GN=Clc PE=1 SV=1;sp|Q9VWA1|CLC_DROME Clathrin light chain OS=Drosophila melanogaster OX=7227 GN=Clc PE=2 SV=1
7	18.253	7	19.5413	7	7	2	2	2	19.873	18.154	9678700	9	4	E1JJ73;O97067	Probable peptidyl-tRNA hydrolase 2	CG1307	tr|E1JJ73|E1JJ73_DROME Aminoacyl-tRNA hydrolase OS=Drosophila melanogaster OX=7227 GN=Dmel\CG1307 PE=1 SV=1;sp|O97067|PTH2_DROME Probable peptidyl-tRNA hydrolase 2 OS=Drosophila melanogaster OX=7227 GN=CG1307 PE=2 SV=2
7	7	7	7	7	13.4868	2	2	2	173.72	13.771	642890	56	2	E1JJD6;Q9W4M7		tyf	tr|E1JJD6|E1JJD6_DROME Twenty-four, isoform F OS=Drosophila melanogaster OX=7227 GN=tyf PE=1 SV=2;tr|Q9W4M7|Q9W4M7_DROME Twenty-four, isoform B OS=Drosophila melanogaster OX=7227 GN=tyf PE=1 SV=1
7	7	7	17.1247	7	17.9424	2	2	2	24.978	14.123	3947900	10	3	E2QC83;Q7KNF2	Polyadenylate-binding protein 2	Pabp2	tr|E2QC83|E2QC83_DROME Pabp2, isoform B OS=Drosophila melanogaster OX=7227 GN=Pabp2 PE=1 SV=1;sp|Q7KNF2|PABP2_DROME Polyadenylate-binding protein 2 OS=Drosophila melanogaster OX=7227 GN=Pabp2 PE=1 SV=1
7	14.9295	7	7	7	7	2	2	2	80.44	12.922	1029800	33	2	E2QCG7;Q0E940	Eukaryotic translation initiation factor 3 subunit B	eIF3-S9	tr|E2QCG7|E2QCG7_DROME Eukaryotic translation initiation factor 3 subunit B OS=Drosophila melanogaster OX=7227 GN=eIF3b PE=1 SV=1;sp|Q0E940|EIF3B_DROME Eukaryotic translation initiation factor 3 subunit B OS=Drosophila melanogaster OX=7227 GN=eIF3b PE=1 SV
7	7	7	21.4714	7	7	2	2	2	23.036	41.554	11630000	4	3	E2QD00;Q7K1V5	Protein jagunal	jagn	tr|E2QD00|E2QD00_DROME Jagunal, isoform B OS=Drosophila melanogaster OX=7227 GN=jagn PE=3 SV=1;sp|Q7K1V5|JAGN_DROME Protein jagunal OS=Drosophila melanogaster OX=7227 GN=jagn PE=1 SV=1
7	13.7239	7	9.91704	7	7	2	2	2	93.226	13.128	608850	42	4	E2QD75;Q7K4N3	Nuclear cap-binding protein subunit 1	Cbp80	tr|E2QD75|E2QD75_DROME 80 kDa nuclear cap-binding protein OS=Drosophila melanogaster OX=7227 GN=Cbp80 PE=1 SV=1;sp|Q7K4N3|NCBP1_DROME Nuclear cap-binding protein subunit 1 OS=Drosophila melanogaster OX=7227 GN=Cbp80 PE=1 SV=1
12.5032	7	7	7	7	7	2	2	2	111.52	12.207	220610	38	2	H8F4P0;M9PII7;Q9VP05	Mediator of RNA polymerase II transcription subunit 1	MED1	tr|H8F4P0|H8F4P0_DROME Mediator of RNA polymerase II transcription subunit 1 OS=Drosophila melanogaster OX=7227 GN=MED1 PE=1 SV=1;tr|M9PII7|M9PII7_DROME Mediator of RNA polymerase II transcription subunit 1 OS=Drosophila melanogaster OX=7227 GN=MED1 PE=1 S
7	15.3084	7	7	14.5687	7	2	2	2	70.473	16.969	1881500	29	4	M9MSM4;Q7KTV5;Q9VNX6;M9PFZ1		Nopp140	tr|M9MSM4|M9MSM4_DROME Nopp140, isoform F OS=Drosophila melanogaster OX=7227 GN=Nopp140 PE=1 SV=1;tr|Q7KTV5|Q7KTV5_DROME Nopp140, isoform B OS=Drosophila melanogaster OX=7227 GN=Nopp140 PE=1 SV=1;tr|Q9VNX6|Q9VNX6_DROME LD06749p OS=Drosophila melanogaster O
7	12.0831	14.0209	7	7	7	2	2	2	119.74	11.519	1006200	48	2	M9PBJ2;M9NCX1;P08111	Lethal(2) giant larvae protein	l(2)gl	tr|M9PBJ2|M9PBJ2_DROME Lethal (2) giant larvae, isoform K OS=Drosophila melanogaster OX=7227 GN=l(2)gl PE=3 SV=1;tr|M9NCX1|M9NCX1_DROME Lethal (2) giant larvae, isoform G OS=Drosophila melanogaster OX=7227 GN=l(2)gl PE=3 SV=1;sp|P08111|L2GL_DROME Lethal(2)
7	7	7	16.1162	7	7	2	2	2	33.694	252.48	1136500	16	3	M9PI67;M9NEA3;M9NDR9;Q9VUQ8	Defective in cullin neddylation protein;DCN1-like protein	CG7427	tr|M9PI67|M9PI67_DROME Defective in cullin neddylation protein OS=Drosophila melanogaster OX=7227 GN=SCCRO PE=1 SV=1;tr|M9NEA3|M9NEA3_DROME Defective in cullin neddylation protein OS=Drosophila melanogaster OX=7227 GN=SCCRO PE=1 SV=1;tr|M9NDR9|M9NDR9_DROME
7	14.018	7	7	7	7	2	2	2	68.641	11.97	547470	33	2	Q8IR39;X2JKD2;M9NDX3;Q494M1;P30189	DNA topoisomerase 1	Top1	tr|Q8IR39|Q8IR39_DROME DNA topoisomerase I OS=Drosophila melanogaster OX=7227 GN=Top1 PE=1 SV=1;tr|X2JKD2|X2JKD2_DROME DNA topoisomerase I OS=Drosophila melanogaster OX=7227 GN=Top1 PE=1 SV=1;tr|M9NDX3|M9NDX3_DROME DNA topoisomerase I OS=Drosophila melanog
7	14.8045	7	15.1302	7	13.6084	2	2	2	66.125	16.794	1616300	21	9	M9NF33;Q9VSH4	Cleavage and polyadenylation specificity factor subunit CG7185	CG7185	tr|M9NF33|M9NF33_DROME Cleavage and polyadenylation specific factor 6, isoform B OS=Drosophila melanogaster OX=7227 GN=Cpsf6 PE=3 SV=1;sp|Q9VSH4|CPSF6_DROME Cleavage and polyadenylation specificity factor subunit 6 OS=Drosophila melanogaster OX=7227 GN=Cps
13.7443	12.7773	7	7	7	7	2	2	2	68.808	11.492	808990	39	2	M9PB57;P54350	Wee1-like protein kinase	Wee1;wee	tr|M9PB57|M9PB57_DROME Wee1-like protein kinase OS=Drosophila melanogaster OX=7227 GN=Wee1 PE=3 SV=1;sp|P54350|WEE1_DROME Wee1-like protein kinase OS=Drosophila melanogaster OX=7227 GN=Wee1 PE=1 SV=2
7	7	9.96271	7	7	7	2	2	2	590.7	10.773	239490	240	2	M9PB68;Q9VLT5	Protein purity of essence	poe	tr|M9PB68|M9PB68_DROME Purity of essence, isoform B OS=Drosophila melanogaster OX=7227 GN=poe PE=3 SV=1;sp|Q9VLT5|POE_DROME Protein purity of essence OS=Drosophila melanogaster OX=7227 GN=poe PE=1 SV=1
8.95169	14.6913	7	7	7	7	2	2	2	1724.3	11.19	20941000	777	1	M9PEA9;M9PGZ0;M9PDZ9;M9PDS3;M9PBJ0;M9PGY4;M9PDZ6;M9PEA0;Q9I7U4;M9PBI9;M9PEA5	Titin	sls	tr|M9PEA9|M9PEA9_DROME Sallimus, isoform Z OS=Drosophila melanogaster OX=7227 GN=sls PE=3 SV=1;tr|M9PGZ0|M9PGZ0_DROME Sallimus, isoform W OS=Drosophila melanogaster OX=7227 GN=sls PE=3 SV=1;tr|M9PDZ9|M9PDZ9_DROME Sallimus, isoform V OS=Drosophila melanogas
7	16.1584	7	16.0591	7	16.6269	2	2	2	29.877	14.729	2668700	11	4	M9PBM1;Q94535	Splicing factor U2af 38 kDa subunit	U2af38	tr|M9PBM1|M9PBM1_DROME U2 small nuclear riboprotein auxiliary factor 38, isoform B OS=Drosophila melanogaster OX=7227 GN=U2af38 PE=4 SV=1;sp|Q94535|U2AF1_DROME Splicing factor U2af 38 kDa subunit OS=Drosophila melanogaster OX=7227 GN=U2af38 PE=1 SV=2
14.6411	7	7	7	7	7	2	2	2	105.5	15.889	996490	39	2	Q9VS25;M9PBT2;M9PHM1;Q8IQ73		corn	tr|Q9VS25|Q9VS25_DROME Cornetto, isoform B OS=Drosophila melanogaster OX=7227 GN=corn PE=4 SV=2;tr|M9PBT2|M9PBT2_DROME Cornetto, isoform E OS=Drosophila melanogaster OX=7227 GN=corn PE=4 SV=1;tr|M9PHM1|M9PHM1_DROME Cornetto, isoform D OS=Drosophila melanog
7	7	7	17.5954	7	7	2	2	2	20.737	20.531	1584200	8	3	M9PBW0;Q9VSF3	Nedd8-conjugating enzyme Ubc12	UbcE2M;Ubc12	tr|M9PBW0|M9PBW0_DROME NEDD8-conjugating enzyme UbcE2M, isoform B OS=Drosophila melanogaster OX=7227 GN=UbcE2M PE=3 SV=1;sp|Q9VSF3|UBC2M_DROME Nedd8-conjugating enzyme UbcE2M OS=Drosophila melanogaster OX=7227 GN=UbcE2M PE=1 SV=1
7	7	14.4759	7	7	7	2	2	2	44.038	23.621	432960	19	2	M9PCD6;Q9VU65	POC1 centriolar protein homolog	Poc1	tr|M9PCD6|M9PCD6_DROME WD repeat-containing protein 55 homolog OS=Drosophila melanogaster OX=7227 GN=Poc1 PE=3 SV=1;sp|Q9VU65|POC1_DROME POC1 centriolar protein homolog OS=Drosophila melanogaster OX=7227 GN=Poc1 PE=2 SV=1
7	18.727	16.1517	16.7444	7	7	2	2	2	27.171	13.342	8631000	14	5	Q7KUM8;M9PI66;M9PCL6;P08761	Peptide methionine sulfoxide reductase	Eip71CD	tr|Q7KUM8|Q7KUM8_DROME Peptide-methionine (S)-S-oxide reductase OS=Drosophila melanogaster OX=7227 GN=MsrA PE=1 SV=2;tr|M9PI66|M9PI66_DROME Peptide-methionine (S)-S-oxide reductase OS=Drosophila melanogaster OX=7227 GN=MsrA PE=1 SV=1;tr|M9PCL6|M9PCL6_DROME
15.8715	7	7	15.8737	7	7	2	2	2	38.279	12.939	2039900	17	2	Q9VT32;M9PEY1;M9PEP5;M9PHW7;M9PF46;Q9VT33			tr|Q9VT32|Q9VT32_DROME Ribose-phosphate diphosphokinase OS=Drosophila melanogaster OX=7227 GN=Prps PE=1 SV=2;tr|M9PEY1|M9PEY1_DROME Ribose-phosphate diphosphokinase OS=Drosophila melanogaster OX=7227 GN=Prps PE=1 SV=1;tr|M9PEP5|M9PEP5_DROME Ribose-phosphat
13.0208	12.2565	7	7	7	7	2	2	2	103.96	13.839	580970	44	2	M9PEY6;Q9VM71	5-3 exoribonuclease 2 homolog	Rat1	tr|M9PEY6|M9PEY6_DROME 5-3 exoribonuclease OS=Drosophila melanogaster OX=7227 GN=Rat1 PE=1 SV=1;sp|Q9VM71|XRN2_DROME 5-3 exoribonuclease 2 homolog OS=Drosophila melanogaster OX=7227 GN=Rat1 PE=1 SV=2
7	22.0799	7	23.3192	15.9186	20.8611	2	2	2	13.266	39.621	50597000	3	8	M9PG47;P13008	40S ribosomal protein S26	RpS26	tr|M9PG47|M9PG47_DROME 40S ribosomal protein S26 OS=Drosophila melanogaster OX=7227 GN=RpS26 PE=3 SV=1;sp|P13008|RS26_DROME 40S ribosomal protein S26 OS=Drosophila melanogaster OX=7227 GN=RpS26 PE=1 SV=1
7	15.0568	7	7	7	7	2	2	2	56.317	13.245	749830	22	3	M9PGT6;Q9W2U4	Serine/threonine-protein phosphatase 4 regulatory subunit 2	PPP4R2r	tr|M9PGT6|M9PGT6_DROME Protein phosphatase 4 regulatory subunit 2-related protein, isoform D OS=Drosophila melanogaster OX=7227 GN=PPP4R2r PE=1 SV=1;sp|Q9W2U4|PP4R2_DROME Serine/threonine-protein phosphatase 4 regulatory subunit 2 OS=Drosophila melanogaste
7	7	7	7	16.1185	16.6664	2	2	2	58.465	12.282	3152900	18	5	M9PHZ2;Q7K1N5;X2JAX9		ect	tr|M9PHZ2|M9PHZ2_DROME Ectodermal, isoform E OS=Drosophila melanogaster OX=7227 GN=ect PE=4 SV=1;tr|Q7K1N5|Q7K1N5_DROME Ectodermal, isoform A OS=Drosophila melanogaster OX=7227 GN=ect PE=2 SV=1;tr|X2JAX9|X2JAX9_DROME Ectodermal, isoform F OS=Drosophila mel
7	7	15.1792	15.3438	7	7	2	2	2	125	12.154	4642700	59	3	Q9VP27;M9PIG4		Glg1	tr|Q9VP27|Q9VP27_DROME Golgi complex-localized glycoprotein 1, isoform A OS=Drosophila melanogaster OX=7227 GN=Glg1 PE=1 SV=2;tr|M9PIG4|M9PIG4_DROME Golgi complex-localized glycoprotein 1, isoform B OS=Drosophila melanogaster OX=7227 GN=Glg1 PE=1 SV=1
16.4793	7	7	7	7	7	3	2	2	46.786	14.344	2009900	22	5	O17432		Cdk9	tr|O17432|O17432_DROME Cyclin-dependent kinase 9 OS=Drosophila melanogaster OX=7227 GN=Cdk9 PE=1 SV=1
7	7	15.5237	15.5653	7	7	3	2	2	23.691	13.075	1147200	12	2	O18338;M9NEE8		Rab8	tr|O18338|O18338_DROME LD44762p OS=Drosophila melanogaster OX=7227 GN=Rab8 PE=1 SV=1;tr|M9NEE8|M9NEE8_DROME Rab8, isoform B OS=Drosophila melanogaster OX=7227 GN=Rab8 PE=1 SV=1
7	15.4644	7	18.1435	7	15.5144	2	2	2	43.446	14.822	6486500	17	4	O18373	Selenide, water dikinase	SelD	sp|O18373|SPS1_DROME Inactive selenide, water dikinase-like protein OS=Drosophila melanogaster OX=7227 GN=SelD PE=2 SV=1
16.7993	16.6837	7	18.9774	14.5421	18.7313	2	2	2	15.582	21.148	10751000	9	5	O44437	Small nuclear ribonucleoprotein Sm D3	SmD3	sp|O44437|SMD3_DROME Small nuclear ribonucleoprotein Sm D3 OS=Drosophila melanogaster OX=7227 GN=SmD3 PE=1 SV=1
7	7	14.2202	7	7	18.2531	2	2	2	47.533	11.051	6629900	20	2	O61444		Mkk4	tr|O61444|O61444_DROME MAP kinase kinase 4, isoform A OS=Drosophila melanogaster OX=7227 GN=Mkk4 PE=1 SV=1
7	15.9796	7	7	7	7	2	2	2	53.832	10.801	1680000	26	2	O61613	Glycylpeptide N-tetradecanoyltransferase	Nmt	sp|O61613|NMT_DROME Glycylpeptide N-tetradecanoyltransferase OS=Drosophila melanogaster OX=7227 GN=Nmt PE=2 SV=2
7	7	7	17.6985	7	7	2	2	2	39.154	14.188	3403300	16	2	O76863		eIF2B-beta	tr|O76863|O76863_DROME EG:100G10.3 protein OS=Drosophila melanogaster OX=7227 GN=eIF2Bbeta PE=1 SV=1
7	7	7	15.9055	7	15.7671	2	2	2	39.502	13.72	2108600	18	4	X2JI07;O77264	RNA 3-terminal phosphate cyclase	CG4061	tr|X2JI07|X2JI07_DROME RNA 3-terminal phosphate cyclase OS=Drosophila melanogaster OX=7227 GN=Rtca PE=3 SV=1;sp|O77264|RTCA_DROME RNA 3-terminal phosphate cyclase OS=Drosophila melanogaster OX=7227 GN=CG4061 PE=2 SV=1
7	7	7	17.3611	7	7	2	2	2	35.071	11.195	2861900	17	2	O97422	Galactosylgalactosylxylosylprotein 3-beta-glucuronosyltransferase I	GlcAT-I	sp|O97422|B3GI_DROME Galactosylgalactosylxylosylprotein 3-beta-glucuronosyltransferase I OS=Drosophila melanogaster OX=7227 GN=GlcAT-I PE=2 SV=2
7	7	7	17.4168	7	7	2	2	2	21.593	10.862	1574800	9	2	P08646	Ras-like protein 1	Ras85D	sp|P08646|RAS1_DROME Ras-like protein 1 OS=Drosophila melanogaster OX=7227 GN=Ras85D PE=1 SV=2
7	12.4115	7	7	7	7	2	2	2	182.34	13.633	490310	90	2	X2JAW6;P15215	Laminin subunit gamma-1	LanB2	tr|X2JAW6|X2JAW6_DROME Laminin B2, isoform B OS=Drosophila melanogaster OX=7227 GN=LanB2 PE=4 SV=1;sp|P15215|LAMC1_DROME Laminin subunit gamma-1 OS=Drosophila melanogaster OX=7227 GN=LanB2 PE=2 SV=2
7	7	16.1727	17.8455	7	18.0334	2	2	2	38.451	12.286	5199100	9	4	P20227	TATA-box-binding protein	Tbp	sp|P20227|TBP_DROME TATA-box-binding protein OS=Drosophila melanogaster OX=7227 GN=Tbp PE=1 SV=1
16.764	7	18.4286	7	7	7	3	2	2	53.339	12.056	11139000	24	4	P23257	Tubulin gamma-1 chain	gammaTub23C	sp|P23257|TBG1_DROME Tubulin gamma-1 chain OS=Drosophila melanogaster OX=7227 GN=gammaTub23C PE=1 SV=2
7	7	14.9418	11.9722	7	7	2	2	2	77.589	11.493	1242200	35	2	P26802	Probable ATP-dependent RNA helicase Dbp73D	Dbp73D	sp|P26802|DDX51_DROME Probable ATP-dependent RNA helicase Dbp73D OS=Drosophila melanogaster OX=7227 GN=Dbp73D PE=2 SV=3
7	17.0922	7	7	7	7	2	2	2	46.808	96.887	3213500	23	2	Q53YH3;P29413	Calreticulin	Crc	tr|Q53YH3|Q53YH3_DROME Calreticulin OS=Drosophila melanogaster OX=7227 GN=Calr PE=1 SV=1;sp|P29413|CALR_DROME Calreticulin OS=Drosophila melanogaster OX=7227 GN=Calr PE=1 SV=2
7	7	7	7	12.4309	7	2	2	2	118.37	11.743	309210	56	2	P34739	Transcription termination factor 2	lds	sp|P34739|TTF2_DROME Transcription termination factor 2 OS=Drosophila melanogaster OX=7227 GN=lds PE=1 SV=2
7	16.4901	7	18.0113	7	16.1514	2	2	2	38.645	15.152	8151600	19	3	X2JFR6;P41374	Eukaryotic translation initiation factor 2 subunit 1	eIF-2alpha	tr|X2JFR6|X2JFR6_DROME Eukaryotic translation initiation factor 2 subunit 1 OS=Drosophila melanogaster OX=7227 GN=eIF2alpha PE=3 SV=1;sp|P41374|IF2A_DROME Eukaryotic translation initiation factor 2 subunit 1 OS=Drosophila melanogaster OX=7227 GN=eIF2alpha
13.8269	15.1037	7	15.4163	7	7	2	2	2	45.414	13.445	2056400	22	3	P45890	Actin-related protein 6	Arp6	sp|P45890|ARP6_DROME Actin-related protein 6 OS=Drosophila melanogaster OX=7227 GN=Arp6 PE=1 SV=1
7	7	7	17.621	7	7	2	2	2	39.268	78.876	2419000	12	2	P52654	Transcription initiation factor IIA subunit 1;Transcription initiation factor IIA alpha chain;Transcription initiation factor IIA beta chain	TfIIA-L	sp|P52654|TF2AA_DROME Transcription initiation factor IIA subunit 1 OS=Drosophila melanogaster OX=7227 GN=TfIIA-L PE=1 SV=2
7	7	7	17.7655	7	7	2	2	2	65.322	25.154	7130300	32	2	P83103	Putative serine/threonine-protein kinase haspin homolog	Haspin	sp|P83103|HASP_DROME Serine/threonine-protein kinase haspin homolog OS=Drosophila melanogaster OX=7227 GN=Haspin PE=1 SV=1
16.6675	19.3643	7	18.6351	7	18.7625	2	2	2	16.013	17.204	11416000	7	7	Q02427;M9MS48;Q9VYD8	RNA-binding protein 1	Rbp1;Rbp1-like	sp|Q02427|RBP1_DROME RNA-binding protein 1 OS=Drosophila melanogaster OX=7227 GN=Rbp1 PE=2 SV=3;tr|M9MS48|M9MS48_DROME Rbp1-like, isoform B OS=Drosophila melanogaster OX=7227 GN=Rbp1-like PE=4 SV=1;tr|Q9VYD8|Q9VYD8_DROME RE47308p OS=Drosophila melanogaster
7	15.5489	7	7	7	7	2	2	2	47.97	12.459	1150500	24	2	Q0KI98		Aats-trp	tr|Q0KI98|Q0KI98_DROME Tryptophanyl-tRNA synthetase OS=Drosophila melanogaster OX=7227 GN=TrpRS PE=1 SV=1
7	13.854	7	13.5477	7	7	2	2	2	57.08	12.012	669540	25	3	Q24044		fzy	tr|Q24044|Q24044_DROME WD repeat-containing protein 55 homolog OS=Drosophila melanogaster OX=7227 GN=fzy PE=2 SV=1
7	7	7	17.8339	7	7	2	2	2	37.619	16.49	4205300	18	2	Q24157	Beta-1,3-galactosyltransferase brn	brn	sp|Q24157|BRN_DROME Beta-1,3-galactosyltransferase brn OS=Drosophila melanogaster OX=7227 GN=brn PE=2 SV=2
7	7	7	15.4227	7	7	2	2	2	72.365	12.344	1581300	36	2	Q24179	Protein sly1 homolog	Slh	sp|Q24179|SLY1_DROME Protein sly1 homolog OS=Drosophila melanogaster OX=7227 GN=Slh PE=2 SV=4
7	7	7	14.0939	7	7	2	2	2	101.18	12.69	734420	42	2	Q24253	AP complex subunit beta	AP-1-2beta	tr|Q24253|Q24253_DROME AP complex subunit beta OS=Drosophila melanogaster OX=7227 GN=AP-1-2beta PE=1 SV=1
13.7601	7	7	15.8153	7	7	2	2	2	21.438	11.743	929920	13	2	Q8SYR3;Q24491	RNA-binding protein Rsf1	Rsf1	tr|Q8SYR3|Q8SYR3_DROME RE39606p OS=Drosophila melanogaster OX=7227 GN=Rsf1 PE=1 SV=1;sp|Q24491|RX21_DROME RNA-binding protein Rsf1 OS=Drosophila melanogaster OX=7227 GN=Rsf1 PE=1 SV=1
20.2162	7	7	7	7	7	2	2	2	13.85	16.689	9744900	8	5	Q24583	V-type proton ATPase subunit F 1	Vha14-1	sp|Q24583|VATF1_DROME V-type proton ATPase subunit F 1 OS=Drosophila melanogaster OX=7227 GN=Vha14-1 PE=1 SV=1
7	15.6005	17.3385	18.2615	7	7	2	2	2	48.651	13.183	10593000	20	6	Q27268	ATP-dependent RNA helicase WM6	Hel25E	sp|Q27268|DX39B_DROME ATP-dependent RNA helicase WM6 OS=Drosophila melanogaster OX=7227 GN=Hel25E PE=1 SV=1
7	14.9747	7	14.3308	7	14.3648	2	2	2	20.182	12.686	812940	11	4	Q4V5H1	Peptidyl-prolyl cis-trans isomerase		tr|Q4V5H1|Q4V5H1_DROME Peptidyl-prolyl cis-trans isomerase OS=Drosophila melanogaster OX=7227 GN=Dmel\CG17266 PE=1 SV=1
7	7	7	14.6984	7	7	2	2	2	94.407	12.685	1355900	51	1	Q5BI50		Cul4	tr|Q5BI50|Q5BI50_DROME Cullin 4, isoform A OS=Drosophila melanogaster OX=7227 GN=Cul4 PE=1 SV=1
7	7	7	14.9397	7	15.6499	2	2	2	17.534	12.748	662720	8	2	Q6IGX8		CG4806-RA	tr|Q6IGX8|Q6IGX8_DROME GEO02646p1 OS=Drosophila melanogaster OX=7227 GN=Dmel\CG34214 PE=2 SV=1
7	7	7	7	7	7	2	2	2	72.097	15.138	0	27	3	Q6WV17	Polypeptide N-acetylgalactosaminyltransferase 5	pgant5	sp|Q6WV17|GALT5_DROME Polypeptide N-acetylgalactosaminyltransferase 5 OS=Drosophila melanogaster OX=7227 GN=Pgant5 PE=1 SV=2
7	7	7	17.5315	7	7	2	2	2	40.434	17.84	2841800	15	2	Q7JUZ9		Coop	tr|Q7JUZ9|Q7JUZ9_DROME Corepressor of pangolin, isoform A OS=Drosophila melanogaster OX=7227 GN=Coop PE=1 SV=1
7	7	7	18.8119	7	7	2	2	2	28.975	37.014	5982600	13	3	Q7JXC4		P32	tr|Q7JXC4|Q7JXC4_DROME CG6459 protein OS=Drosophila melanogaster OX=7227 GN=P32 PE=1 SV=1
7	7	7	7	7	17.0201	2	2	2	24.942	21.424	1860700	14	2	Q7JYX5		Vamp7	tr|Q7JYX5|Q7JYX5_DROME RH15778p OS=Drosophila melanogaster OX=7227 GN=Vamp7 PE=1 SV=1
7	7	7	16.7407	7	7	2	2	2	32.488	15.511	1971200	18	2	Q9XZ57;Q7JZD3;A1ZBF1;A1Z6P3		Eb1;CG18190-RB	tr|Q9XZ57|Q9XZ57_DROME Eb1, isoform E OS=Drosophila melanogaster OX=7227 GN=Eb1 PE=1 SV=1;tr|Q7JZD3|Q7JZD3_DROME Eb1, isoform A OS=Drosophila melanogaster OX=7227 GN=Eb1 PE=1 SV=1;tr|A1ZBF1|A1ZBF1_DROME FI16628p1 OS=Drosophila melanogaster OX=7227 GN=Dmel\
7	7	7	17.6876	7	7	2	2	2	53.716	17.096	4221900	20	2	Q7K1W4		Jheh3	tr|Q7K1W4|Q7K1W4_DROME Epoxide hydrolase OS=Drosophila melanogaster OX=7227 GN=Jheh3 PE=2 SV=1
7	14.4739	7	7	7	7	2	2	2	85.017	12.397	864670	38	2	Q7KND8		Mad1	tr|Q7KND8|Q7KND8_DROME FI09619p OS=Drosophila melanogaster OX=7227 GN=Mad1 PE=1 SV=1
7	15.7226	7	7	7	7	2	2	2	40.336	11.982	865160	16	1	Q7KTY3;Q86PD7		isoQC	tr|Q7KTY3|Q7KTY3_DROME Glutaminyl-peptide cyclotransferase OS=Drosophila melanogaster OX=7227 GN=isoQC PE=2 SV=1;tr|Q86PD7|Q86PD7_DROME Glutaminyl-peptide cyclotransferase OS=Drosophila melanogaster OX=7227 GN=isoQC PE=1 SV=1
7	7	15.5251	14.9065	7	7	2	2	2	120.63	12.616	3503900	45	2	Q7KU01		PNUTS	tr|Q7KU01|Q7KU01_DROME Phosphatase 1 nuclear targeting subunit, isoform D OS=Drosophila melanogaster OX=7227 GN=PNUTS PE=1 SV=1
7	17.5404	7	7	7	18.3246	2	2	2	22.665	13.242	7264800	14	4	Q7KVQ0	Probable H/ACA ribonucleoprotein complex subunit 1	CG4038	sp|Q7KVQ0|GAR1_DROME Probable H/ACA ribonucleoprotein complex subunit 1 OS=Drosophila melanogaster OX=7227 GN=CG4038 PE=2 SV=1
7	7	15.0482	15.1928	7	7	2	2	2	114.28	16.652	2996000	42	2	Q7KW09;Q9W554			tr|Q7KW09|Q7KW09_DROME Uncharacterized protein, isoform A OS=Drosophila melanogaster OX=7227 GN=Dmel\CG14814 PE=1 SV=1;tr|Q9W554|Q9W554_DROME Uncharacterized protein, isoform B OS=Drosophila melanogaster OX=7227 GN=Dmel\CG14814 PE=1 SV=1
7	7	7	15.2708	7	7	2	2	2	123.95	14.772	2451100	62	3	Q7PLS8	Integrator complex subunit 3 homolog	IntS3	sp|Q7PLS8|INT3_DROME Integrator complex subunit 3 OS=Drosophila melanogaster OX=7227 GN=IntS3 PE=1 SV=1
7	16.9517	7	7	7	7	2	2	2	40.955	11.769	2915500	23	3	Q9VAK1;Q8IMK7;Q961C5;A0A0B4K7Q3		alph	tr|Q9VAK1|Q9VAK1_DROME Alphabet, isoform A OS=Drosophila melanogaster OX=7227 GN=alph PE=1 SV=1;tr|Q8IMK7|Q8IMK7_DROME Alphabet, isoform B OS=Drosophila melanogaster OX=7227 GN=alph PE=1 SV=1;tr|Q961C5|Q961C5_DROME Alphabet, isoform E OS=Drosophila melanog
11.7854	7	7	7	7	7	2	2	2	65.7	11.671	91774	26	2	Q8IMP6	Protein SPT2 homolog	CG5815	sp|Q8IMP6|SPT2_DROME Protein SPT2 homolog OS=Drosophila melanogaster OX=7227 GN=CG5815 PE=2 SV=1
7	7	7	16.6523	7	7	2	2	2	25.026	13.001	1544900	15	2	Q8IPX7		Rrp40	sp|Q8IPX7|EXOS3_DROME Exosome complex component RRP40 OS=Drosophila melanogaster OX=7227 GN=Rrp40 PE=1 SV=1
7	7	10.9318	13.8935	7	7	2	2	2	96.397	12.48	652520	38	1	Q9U7D8;Q8IQ97;D2NUE8;Q8IQ96;A8JNN0;Q8IQ95		pbl	tr|Q9U7D8|Q9U7D8_DROME FI23202p1 OS=Drosophila melanogaster OX=7227 GN=pbl PE=2 SV=1;tr|Q8IQ97|Q8IQ97_DROME Pebble, isoform B OS=Drosophila melanogaster OX=7227 GN=pbl PE=4 SV=1;tr|D2NUE8|D2NUE8_DROME MIP14634p OS=Drosophila melanogaster OX=7227 GN=pbl PE=
7	12.7196	7	7	7	7	2	2	2	123.58	25.122	364230	54	2	Q8IRG6	FACT complex subunit spt16	dre4	sp|Q8IRG6|SPT16_DROME FACT complex subunit spt16 OS=Drosophila melanogaster OX=7227 GN=dre4 PE=1 SV=2
7	7	13.8878	7	7	7	2	2	2	191.08	11.097	1061000	70	4	Q8SWW4			tr|Q8SWW4|Q8SWW4_DROME LD28380p OS=Drosophila melanogaster OX=7227 GN=anon-WO0140519.52 PE=1 SV=1
7	13.3761	7	7	7	7	2	2	2	128.28	14.063	467810	44	2	Q9VGL7;Q8T007			tr|Q9VGL7|Q9VGL7_DROME Uncharacterized protein, isoform A OS=Drosophila melanogaster OX=7227 GN=Dmel\CG6791 PE=4 SV=2;tr|Q8T007|Q8T007_DROME LD43035p OS=Drosophila melanogaster OX=7227 GN=Dmel\CG6791 PE=2 SV=1
7	15.8118	7	16.7803	7	7	2	2	2	70.979	10.649	5442800	32	1	Q8T3W3			tr|Q8T3W3|Q8T3W3_DROME AT27838p OS=Drosophila melanogaster OX=7227 GN=Dmel\CG14609 PE=2 SV=1
15.0542	7	7	7	7	7	2	2	2	47.167	12.118	714470	21	2	Q95RB1			tr|Q95RB1|Q95RB1_DROME Pre-mRNA-splicing factor RBM22 OS=Drosophila melanogaster OX=7227 GN=Dmel\CG14641 PE=1 SV=1
7	7	7	17.5599	7	7	2	2	2	38.642	19.234	2898400	15	1	Q95RV3		Lhr	tr|Q95RV3|Q95RV3_DROME LD09786p OS=Drosophila melanogaster OX=7227 GN=Lhr PE=2 SV=1
7	7	16.7183	17.0733	7	7	2	2	2	28.379	16.542	2948700	12	4	Q9VUQ1;Q95RY2			tr|Q9VUQ1|Q9VUQ1_DROME RE70822p OS=Drosophila melanogaster OX=7227 GN=BAG2 PE=1 SV=2;tr|Q95RY2|Q95RY2_DROME LD01461p OS=Drosophila melanogaster OX=7227 GN=CG17014 PE=1 SV=1
7	7	7	16.6324	7	7	2	2	2	34.892	16.812	1422200	14	2	Q95SH7			tr|Q95SH7|Q95SH7_DROME GH26007p OS=Drosophila melanogaster OX=7227 GN=Dmel\CG14969 PE=1 SV=1
7	7	7	18.5865	7	7	2	2	2	41.165	15.672	4723600	12	2	Q95T98	Elongation of very long chain fatty acids protein	CG9798	tr|Q95T98|Q95T98_DROME Elongation of very long chain fatty acids protein OS=Drosophila melanogaster OX=7227 GN=CG9798 PE=2 SV=1
7	14.1254	7	7	7	7	2	2	2	111.9	11.533	661270	37	2	Q9VKD8;Q95TU2			tr|Q9VKD8|Q9VKD8_DROME RE11167p OS=Drosophila melanogaster OX=7227 GN=Dmel\CG6686 PE=1 SV=1;tr|Q95TU2|Q95TU2_DROME LD23187p OS=Drosophila melanogaster OX=7227 GN=Dmel\CG6686 PE=1 SV=1
14.8774	7	7	7	7	7	2	2	2	34.548	11.849	481580	16	2	Q9I7H8			tr|Q9I7H8|Q9I7H8_DROME LD37276p OS=Drosophila melanogaster OX=7227 GN=CG5995 PE=2 SV=2
7	15.2947	17.0509	17.4547	7	7	2	2	2	34.4	16.87	3911700	11	8	Q9V3H2	26S proteasome non-ATPase regulatory subunit 14	Rpn11	sp|Q9V3H2|PSDE_DROME 26S proteasome non-ATPase regulatory subunit 14 OS=Drosophila melanogaster OX=7227 GN=Rpn11 PE=1 SV=1
7	7	17.6947	17.7523	7	7	2	2	2	39.215	14.478	6061100	14	5	Q9V3R8	UbiA prenyltransferase domain-containing protein 1 homolog	heix	sp|Q9V3R8|UBIA1_DROME UbiA prenyltransferase domain-containing protein 1 homolog OS=Drosophila melanogaster OX=7227 GN=heix PE=2 SV=1
14.688	18.7425	7	17.6822	7	7	2	2	2	52.708	14.345	17558000	26	5	Q9V426		vig	tr|Q9V426|Q9V426_DROME LD07162p OS=Drosophila melanogaster OX=7227 GN=vig PE=1 SV=1
7	17.4957	7	7	15.4155	16.4601	2	2	2	13.843	12.166	1593300	5	3	Q9V444		Chrac-14	sp|Q9V444|DPOE3_DROME DNA polymerase epsilon subunit 3 OS=Drosophila melanogaster OX=7227 GN=Chrac-14 PE=1 SV=1
7	14.8337	7	7	7	7	2	2	2	77.359	13.047	1022000	35	2	Q9V4W1	Nucleoporin GLE1	GLE1	sp|Q9V4W1|GLE1_DROME Nucleoporin Gle1 OS=Drosophila melanogaster OX=7227 GN=Gle1 PE=2 SV=1
13.6417	7	7	7	7	7	2	2	2	87.372	13.894	613510	48	2	Q9V9R2		Cul2	tr|Q9V9R2|Q9V9R2_DROME Cullin 2, isoform A OS=Drosophila melanogaster OX=7227 GN=Cul2 PE=1 SV=3
7	7	7	14.0958	7	7	2	2	2	170.41	23.927	1208100	69	2	Q9V9T4		Acf1	tr|Q9V9T4|Q9V9T4_DROME ATP-dependent chromatin assembly factor large subunit OS=Drosophila melanogaster OX=7227 GN=Acf PE=1 SV=1
7	14.4878	7	7	7	17.1019	2	2	2	54.769	11.219	4581700	28	2	Q9VAC8	Spindle assembly abnormal protein 6 homolog	Sas-6	sp|Q9VAC8|SAS6_DROME Spindle assembly abnormal protein 6 homolog OS=Drosophila melanogaster OX=7227 GN=Sas-6 PE=1 SV=2
7	7	7	7	7	15.6433	2	2	2	35.048	12.667	1023600	20	2	Q9VAQ5	Probable dimethyladenosine transferase	CG11837	sp|Q9VAQ5|DIM1_DROME Probable dimethyladenosine transferase OS=Drosophila melanogaster OX=7227 GN=CG11837 PE=2 SV=1
7	15.2045	7	7	7	14.824	2	2	2	31.341	11.821	934700	14	4	Q9VAY6		BCAS2	tr|Q9VAY6|Q9VAY6_DROME Pre-mRNA-splicing factor SPF27 OS=Drosophila melanogaster OX=7227 GN=BCAS2 PE=1 SV=1
7	7	16.6936	13.1111	7	7	2	2	2	73.36	12.824	4248900	37	3	Q9VBP9	Nuclear protein localization protein 4 homolog	Npl4	sp|Q9VBP9|NPL4_DROME Nuclear protein localization protein 4 homolog OS=Drosophila melanogaster OX=7227 GN=Npl4 PE=1 SV=3
7	7	7	17.1161	7	7	2	2	2	36.569	12.11	1988900	14	2	Q9VBU5			tr|Q9VBU5|Q9VBU5_DROME LD07939p OS=Drosophila melanogaster OX=7227 GN=Dmel\CG10425 PE=1 SV=1
14.2438	7	7	18.6195	7	7	2	2	2	23.721	13.509	2955000	7	3	Q9VBU6;A0A140SRF8			tr|Q9VBU6|Q9VBU6_DROME Protein RER1 OS=Drosophila melanogaster OX=7227 GN=Dmel\CG11857 PE=1 SV=1;tr|A0A140SRF8|A0A140SRF8_DROME Uncharacterized protein, isoform C OS=Drosophila melanogaster OX=7227 GN=Dmel\CG11857 PE=1 SV=1
7	12.3446	7	7	7	7	2	2	2	112.18	10.788	280850	54	1	Q9VC93		Dis3	tr|Q9VC93|Q9VC93_DROME Dis3, isoform A OS=Drosophila melanogaster OX=7227 GN=Dis3 PE=1 SV=1
12.0922	7	7	7	7	11.1128	2	2	2	167.28	12.913	506720	77	2	Q9VCX1;A0A0B4K7N2;Q8IN00;D5A7N8;Q9VCX2	Regulator of G-protein signaling loco	loco;loco-RC	sp|Q9VCX1|RGS_DROME Regulator of G-protein signaling loco OS=Drosophila melanogaster OX=7227 GN=loco PE=1 SV=2;tr|A0A0B4K7N2|A0A0B4K7N2_DROME Locomotion defects, isoform F OS=Drosophila melanogaster OX=7227 GN=loco PE=1 SV=1;tr|Q8IN00|Q8IN00_DROME FI19415p
7	7	7	15.6759	7	13.8709	2	2	2	17.455	12.768	538660	8	2	Q9VEM2		Det	tr|Q9VEM2|Q9VEM2_DROME Deterin OS=Drosophila melanogaster OX=7227 GN=Det PE=1 SV=1
7	12.2032	7	14.3667	7	7	2	2	2	75.727	12.38	1033600	40	2	Q9VEX5	Protein asunder	Asun	sp|Q9VEX5|INT13_DROME Protein asunder OS=Drosophila melanogaster OX=7227 GN=Asun PE=1 SV=1
7	7	7	15.8174	7	7	2	2	2	77.528	12.794	1385900	24	3	Q9VF91		CG6236-RA	tr|Q9VF91|Q9VF91_DROME FI21235p1 OS=Drosophila melanogaster OX=7227 GN=gi23171351 PE=1 SV=1
7	7	16.4148	14.8591	7	7	2	2	2	71.216	14.662	3278300	28	2	Q9VFC0	MAU2 chromatid cohesion factor homolog	CG4203	sp|Q9VFC0|SCC4_DROME MAU2 chromatid cohesion factor homolog OS=Drosophila melanogaster OX=7227 GN=Mau2 PE=2 SV=1
7	19.6422	7	20.5286	7	16.973	4	2	2	25.716	53.677	22136000	9	9	Q9VFE4;A0A0B4K683	40S ribosomal protein S5b	RpS5b	sp|Q9VFE4|RS5B_DROME 40S ribosomal protein S5b OS=Drosophila melanogaster OX=7227 GN=RpS5b PE=2 SV=1;tr|A0A0B4K683|A0A0B4K683_DROME Ribosomal protein S5b, isoform B OS=Drosophila melanogaster OX=7227 GN=RpS5b PE=3 SV=1
7	7	7	18.0625	7	7	2	2	2	41.701	14.971	4106200	15	2	Q9VFP0			tr|Q9VFP0|Q9VFP0_DROME RH07106p OS=Drosophila melanogaster OX=7227 GN=Dmel\CG3061 PE=1 SV=1
7	7	15.0342	16.5538	7	7	2	2	2	84.625	10.971	5449800	42	3	Q9VG31;Q9VG32;Q2QBM1	Malic enzyme	Men	tr|Q9VG31|Q9VG31_DROME Malic enzyme OS=Drosophila melanogaster OX=7227 GN=Men PE=1 SV=1;tr|Q9VG32|Q9VG32_DROME Malic enzyme OS=Drosophila melanogaster OX=7227 GN=Men PE=1 SV=1;tr|Q2QBM1|Q2QBM1_DROME Malic enzyme OS=Drosophila melanogaster OX=7227 GN=Men PE
12.932	7	7	7	7	7	2	2	2	166.08	16.84	617350	79	2	Q9VGI8	Bloom syndrome protein homolog	Blm	sp|Q9VGI8|BLM_DROME Bloom syndrome protein homolog OS=Drosophila melanogaster OX=7227 GN=Blm PE=1 SV=1
7	15.1804	7	17.4444	7	7	2	2	2	34.112	15.242	3232300	15	3	Q9VGJ9		Ho	tr|Q9VGJ9|Q9VGJ9_DROME Heme oxygenase OS=Drosophila melanogaster OX=7227 GN=Ho PE=1 SV=1
14.7118	7	12.8882	7	7	7	2	2	2	22.314	10.881	412980	12	0	Q9VGP6	Prefoldin subunit 3	mgr	sp|Q9VGP6|PFD3_DROME Prefoldin subunit 3 OS=Drosophila melanogaster OX=7227 GN=mgr PE=1 SV=3
7	7	7	7	7	18.3272	2	2	2	40.529	11.911	3617600	11	2	Q9VGS1		ZnT86D	tr|Q9VGS1|Q9VGS1_DROME LD23375p OS=Drosophila melanogaster OX=7227 GN=ZnT86D PE=2 SV=1
7	14.8488	7	7	7	7	2	2	2	59.386	10.752	1032800	35	1	Q9VHL2		Tcp-1eta	tr|Q9VHL2|Q9VHL2_DROME T-complex protein 1 subunit eta OS=Drosophila melanogaster OX=7227 GN=CCT7 PE=1 SV=2
7	14.0917	7	7	7	7	2	2	2	71.907	13.095	698350	40	2	Q9VHR5			tr|Q9VHR5|Q9VHR5_DROME Uncharacterized protein OS=Drosophila melanogaster OX=7227 GN=Dmel\CG9684 PE=1 SV=2
7	7	7	22.1431	7	17.3603	2	2	2	20.845	12.766	33599000	7	3	Q9VJ11			tr|Q9VJ11|Q9VJ11_DROME Calcium load-activated calcium channel OS=Drosophila melanogaster OX=7227 GN=anon-37B-2 PE=1 SV=1
7	15.0486	7	7	7	7	2	2	2	83.719	15.748	1118400	33	3	Q9VJ12		Acn	tr|Q9VJ12|Q9VJ12_DROME Acinus, isoform A OS=Drosophila melanogaster OX=7227 GN=Acn PE=1 SV=1
7	13.2938	7	7	7	7	2	2	2	94.545	12.212	471960	47	2	Q9VJ74			tr|Q9VJ74|Q9VJ74_DROME RNA helicase OS=Drosophila melanogaster OX=7227 GN=Dmel\CG10333 PE=1 SV=2
7	15.9012	7	7	7	7	2	2	2	45.969	67.584	1468800	24	2	Q9VJE3			tr|Q9VJE3|Q9VJE3_DROME LD24839p OS=Drosophila melanogaster OX=7227 GN=Dmel\CG15141 PE=1 SV=1
14.3802	7	7	7	7	18.1723	2	2	2	29.16	22.567	3483900	11	3	Q9VKC1		RpL7-like	tr|Q9VKC1|Q9VKC1_DROME IP16805p OS=Drosophila melanogaster OX=7227 GN=RpL7-like PE=1 SV=2
7	7	7	7	7	16.9297	2	2	2	51.074	58.604	3245800	26	2	Q9VKD3	Probable cysteine desulfurase, mitochondrial	CG12264	sp|Q9VKD3|NFS1_DROME Cysteine desulfurase, mitochondrial OS=Drosophila melanogaster OX=7227 GN=Nfs1 PE=1 SV=1
7	11.8196	7	7	7	7	2	2	2	97.176	13.511	191570	53	2	X2J7U0;Q9VKM1	Piwi-like protein;Protein piwi	piwi	tr|X2J7U0|X2J7U0_DROME P-element induced wimpy testis, isoform B OS=Drosophila melanogaster OX=7227 GN=piwi PE=1 SV=1;sp|Q9VKM1|PIWI_DROME Protein piwi OS=Drosophila melanogaster OX=7227 GN=piwi PE=1 SV=1
14.4597	7	7	7	7	7	2	2	2	74.979	13.862	788610	35	2	Q9VKU7	Gamma-tubulin complex component 4 homolog	Grip75	sp|Q9VKU7|GCP4_DROME Gamma-tubulin complex component 4 homolog OS=Drosophila melanogaster OX=7227 GN=Grip75 PE=1 SV=2
7	15.3546	7	7	7	7	2	2	2	58.365	12.807	921760	22	2	Q9VL71		Srp54	tr|Q9VL71|Q9VL71_DROME LD29830p OS=Drosophila melanogaster OX=7227 GN=Srp54 PE=1 SV=1
7	7	16.7564	16.1663	7	7	2	2	2	38.033	13.57	2763700	15	4	Q9VLP9	Polyprenol reductase	CG7840	sp|Q9VLP9|PORED_DROME Polyprenol reductase OS=Drosophila melanogaster OX=7227 GN=CG7840 PE=2 SV=1
7	19.3015	7	21.1852	7	7	2	2	2	12.501	11.554	9091700	3	3	Q9VLT7		RpL36A	tr|Q9VLT7|Q9VLT7_DROME IP17351p OS=Drosophila melanogaster OX=7227 GN=RpL36A PE=1 SV=2
18.6636	7	7	7	7	7	2	2	2	11.096	13.582	1660900	4	2	Q9VLV5	Probable small nuclear ribonucleoprotein E	SmE	sp|Q9VLV5|RUXE_DROME Probable small nuclear ribonucleoprotein E OS=Drosophila melanogaster OX=7227 GN=SmE PE=1 SV=1
7	7	7	17.9313	7	17.1944	2	2	2	26.015	13.852	4399300	11	4	Q9VM63		Gas41	tr|Q9VM63|Q9VM63_DROME Gas41 OS=Drosophila melanogaster OX=7227 GN=Gas41 PE=1 SV=2
7	7	17.6286	19.9042	7	17.9511	2	2	2	49.685	18.092	14373000	10	4	Q9VMD2			tr|Q9VMD2|Q9VMD2_DROME LD47671p OS=Drosophila melanogaster OX=7227 GN=Dmel\CG9536 PE=1 SV=1
7	7	7	13.5509	7	13.3884	2	2	2	44.783	11.831	568110	25	1	Q9VMW9	GDP-mannose 4,6 dehydratase	Gmd	sp|Q9VMW9|GMDS_DROME GDP-mannose 4,6 dehydratase OS=Drosophila melanogaster OX=7227 GN=Gmd PE=1 SV=2
7	7	7	16.7694	7	7	2	2	2	38.137	60.358	1899000	17	3	Q9VMX3			tr|Q9VMX3|Q9VMX3_DROME LP03982p OS=Drosophila melanogaster OX=7227 GN=Dmel\CG3756 PE=1 SV=1
7	19.072	17.8676	20.3688	7	7	2	2	2	17.655	12.34	19298000	9	5	Q9VNB9		RpL35A	tr|Q9VNB9|Q9VNB9_DROME 60S ribosomal protein L35a OS=Drosophila melanogaster OX=7227 GN=RpL35A PE=1 SV=1
14.3735	15.5707	7	7	7	17.2807	2	2	2	33.644	36.989	3436700	15	5	Q9VND7			tr|Q9VND7|Q9VND7_DROME RNA-binding motif protein 42 OS=Drosophila melanogaster OX=7227 GN=Dmel\CG2931 PE=1 SV=1
7	7	17.0632	19.1146	7	16.0595	2	2	2	23.647	12.226	8501400	11	4	Q9VNE9	60S ribosomal protein L13a	RpL13A	sp|Q9VNE9|RL13A_DROME 60S ribosomal protein L13a OS=Drosophila melanogaster OX=7227 GN=RpL13A PE=1 SV=1
15.1263	7	7	7	7	7	2	2	2	90.525	13.281	1108800	31	2	Q9VNG2			tr|Q9VNG2|Q9VNG2_DROME LD24014p OS=Drosophila melanogaster OX=7227 GN=Wdr33 PE=1 SV=2
7	7	14.9987	15.6483	7	7	2	2	2	106.71	22.325	3784300	45	2	Q9VNI5			tr|Q9VNI5|Q9VNI5_DROME LD10772p OS=Drosophila melanogaster OX=7227 GN=Dmel\CG10979 PE=1 SV=1
7	7	7	7	7	7	2	2	2	80.759	11.784	0	40	2	Q9VNI8		Hpr1	tr|Q9VNI8|Q9VNI8_DROME Hpr1 OS=Drosophila melanogaster OX=7227 GN=Hpr1 PE=1 SV=1
7	16.2086	7	7	7	7	2	2	2	55.697	12.106	2271900	30	2	Q9VPN5		Hop	tr|Q9VPN5|Q9VPN5_DROME LD03220p OS=Drosophila melanogaster OX=7227 GN=Stip1 PE=1 SV=1
7	14.1631	14.2766	7	7	7	2	2	2	60.406	10.596	954790	25	0	Q9VPU1;Q8IPW2		dock	tr|Q9VPU1|Q9VPU1_DROME Dreadlocks, isoform B OS=Drosophila melanogaster OX=7227 GN=dock PE=1 SV=1;tr|Q8IPW2|Q8IPW2_DROME Dreadlocks, isoform A OS=Drosophila melanogaster OX=7227 GN=dock PE=1 SV=1
7	7	7	16.122	7	7	2	2	2	85.853	11.291	2353500	33	2	Q9VS57		Sec63	tr|Q9VS57|Q9VS57_DROME RE14391p OS=Drosophila melanogaster OX=7227 GN=Sec63 PE=1 SV=1
7	7	15.3037	16.3575	7	7	2	2	2	62.041	13.973	2861400	23	2	Q9VS98			tr|Q9VS98|Q9VS98_DROME LD12639p OS=Drosophila melanogaster OX=7227 GN=Dmel\CG7492 PE=2 SV=1
7	16.6898	7	14.0213	7	7	2	2	2	34.791	12.409	1835000	15	2	Q9VTF9	Ubiquitin fusion degradation protein 1 homolog	Ufd1-like	sp|Q9VTF9|UFD1_DROME Ubiquitin fusion degradation protein 1 homolog OS=Drosophila melanogaster OX=7227 GN=Ufd1-like PE=2 SV=1
7	16.6256	7	7	7	7	2	2	2	63.223	20.514	2224500	22	2	Q9VTU4	Eukaryotic translation initiation factor 3 subunit L	CG5642	sp|Q9VTU4|EIF3L_DROME Eukaryotic translation initiation factor 3 subunit L OS=Drosophila melanogaster OX=7227 GN=eIF3l PE=2 SV=1
12.3815	7	7	15.1671	11.8022	7	2	2	2	92.168	11.615	1873600	41	2	Q9VTZ1		Gcn5	tr|Q9VTZ1|Q9VTZ1_DROME Histone acetyltransferase OS=Drosophila melanogaster OX=7227 GN=Gcn5 PE=2 SV=1
17.8435	18.7647	7	17.3315	7	16.7511	2	2	2	13.796	13.271	3823300	4	14	Q9VU02	Probable small nuclear ribonucleoprotein Sm D1	SmD1	sp|Q9VU02|SMD1_DROME Probable small nuclear ribonucleoprotein Sm D1 OS=Drosophila melanogaster OX=7227 GN=SmD1 PE=1 SV=1
7	7	7	7	7	17.2175	2	2	2	31.528	11.249	1219200	8	2	Q9VU45		Syx13	tr|Q9VU45|Q9VU45_DROME LD27581p OS=Drosophila melanogaster OX=7227 GN=Syx13 PE=1 SV=1
13.6392	7	7	7	7	7	2	2	2	106.57	10.804	561380	44	2	Q9VUA5		ssp2	tr|Q9VUA5|Q9VUA5_DROME LD42058p OS=Drosophila melanogaster OX=7227 GN=ssp2 PE=1 SV=1
7	7	7	17.233	7	7	2	2	2	24.621	11.848	1540500	10	2	Q9VV74	Survival motor neuron protein	Smn	sp|Q9VV74|SMN_DROME Survival motor neuron protein OS=Drosophila melanogaster OX=7227 GN=Smn PE=1 SV=1
7	7	14.3937	12.514	7	7	2	2	2	124.54	11.872	1478200	54	2	Q9VV79		spd-2	tr|Q9VV79|Q9VV79_DROME BcDNA.LD24702 OS=Drosophila melanogaster OX=7227 GN=spd-2 PE=1 SV=2
7	7	7	15.6915	7	7	2	2	2	19.936	11.317	264600	5	2	Q9VV89;Q8IQP2;Q8IQP1		zetaCOP	tr|Q9VV89|Q9VV89_DROME Coatomer subunit zeta OS=Drosophila melanogaster OX=7227 GN=zetaCOP PE=1 SV=2;tr|Q8IQP2|Q8IQP2_DROME Coatomer subunit zeta OS=Drosophila melanogaster OX=7227 GN=zetaCOP PE=1 SV=1;tr|Q8IQP1|Q8IQP1_DROME Coatomer subunit zeta OS=Drosop
7	13.4127	7	7	7	7	2	2	2	105.23	12.395	610680	56	3	Q9VVU6			tr|Q9VVU6|Q9VVU6_DROME PRP6 homolog OS=Drosophila melanogaster OX=7227 GN=Prp6 PE=1 SV=2
7	13.6261	7	13.7773	7	7	2	2	2	58.836	12.904	587030	22	2	Q9VWD9		Ubqn	tr|Q9VWD9|Q9VWD9_DROME LD38919p OS=Drosophila melanogaster OX=7227 GN=Ubqn PE=1 SV=1
7	7	7	15.565	7	7	2	2	2	46.344	11.34	1211900	25	2	Q9VXA0		Nprl2	sp|Q9VXA0|NPRL2_DROME GATOR complex protein NPRL2 OS=Drosophila melanogaster OX=7227 GN=Nprl2 PE=1 SV=1
7	7	7	16.2707	7	7	2	2	2	30.049	12.225	1027800	13	2	Q9VXA9			tr|Q9VXA9|Q9VXA9_DROME RE04047p OS=Drosophila melanogaster OX=7227 GN=Q9VXA9 PE=2 SV=2
7	7	7	16.8876	7	7	2	2	2	27.92	12.784	1818700	15	1	Q9VXM4		MSBP	tr|Q9VXM4|Q9VXM4_DROME LD12946p OS=Drosophila melanogaster OX=7227 GN=MSBP PE=1 SV=1
7	7	7	15.303	7	7	2	2	2	58.246	14.551	1334100	33	2	Q9VXQ5		Tcp-1zeta	tr|Q9VXQ5|Q9VXQ5_DROME Chaperonin containing TCP1 subunit 6 OS=Drosophila melanogaster OX=7227 GN=CCT6 PE=1 SV=1
7	7	7	16.5379	7	7	2	2	2	64.312	12.432	2283600	24	4	Q9VYG3			tr|Q9VYG3|Q9VYG3_DROME Cleft lip and palate transmembrane protein 1-like protein OS=Drosophila melanogaster OX=7227 GN=Dmel\CG4332 PE=1 SV=1
7	7	7	13.7047	7	7	2	2	2	44.166	12.265	253670	19	2	Q9VYY3	Ubiquitin-like modifier-activating enzyme 5	CG1749	sp|Q9VYY3|UBA5_DROME Ubiquitin-like modifier-activating enzyme 5 OS=Drosophila melanogaster OX=7227 GN=Uba5 PE=2 SV=1
7	15.2044	7	7	7	7	2	2	2	52.452	12.448	981630	26	2	Q9VZE4			tr|Q9VZE4|Q9VZE4_DROME RE70333p OS=Drosophila melanogaster OX=7227 GN=cg1316 PE=1 SV=2
13.9062	13.5985	7	7	7	7	2	2	2	164.69	15.808	915980	33	3	Q9W0L7		Usp10	tr|Q9W0L7|Q9W0L7_DROME LD28815p OS=Drosophila melanogaster OX=7227 GN=Usp10 PE=1 SV=2
11.5918	13.0043	7	14.1858	7	7	2	2	2	103.1	13.572	1676600	56	4	Q9W0S7		Tudor-SN	sp|Q9W0S7|SND1_DROME Staphylococcal nuclease domain-containing protein 1 OS=Drosophila melanogaster OX=7227 GN=Tudor-SN PE=1 SV=1
7	12.4473	7	12.1879	7	7	2	2	2	41.522	12.892	235770	23	4	Q9W1C8			tr|Q9W1C8|Q9W1C8_DROME LD24355p OS=Drosophila melanogaster OX=7227 GN=Dmel\CG3163 PE=1 SV=2
7	7	7	15.9231	7	7	2	2	2	35.121	10.888	1367000	22	1	Q9W1S5	Proteasome subunit beta type	Prosbeta5R1	tr|Q9W1S5|Q9W1S5_DROME Proteasome subunit beta OS=Drosophila melanogaster OX=7227 GN=Prosbeta5R1 PE=2 SV=1
10.2047	7	7	19.9304	7	7	2	2	2	208.34	10.803	92031000	92	3	Q9W1Y8			tr|Q9W1Y8|Q9W1Y8_DROME Uncharacterized protein, isoform B OS=Drosophila melanogaster OX=7227 GN=Dmel\CG13531 PE=4 SV=1
7	7	7	7	13.7812	12.92	2	2	2	311.9	10.773	3099500	142	0	Q9W246			tr|Q9W246|Q9W246_DROME DRIM domain-containing protein OS=Drosophila melanogaster OX=7227 GN=Dmel\CG4554 PE=1 SV=2
16.2831	15.7316	7	7	7	7	2	2	2	15.755	21.94	939070	7	2	Q9W2K2		LSm1	tr|Q9W2K2|Q9W2K2_DROME U6 snRNA-associated Sm-like protein LSm1 OS=Drosophila melanogaster OX=7227 GN=LSm1 PE=1 SV=1
7	15.9807	7	7	7	7	2	2	2	48.604	12.231	1293300	20	2	X2JEB6;Q9W303	Chitinase-like protein Idgf4	Idgf4	tr|X2JEB6|X2JEB6_DROME Imaginal disc growth factor 4, isoform C OS=Drosophila melanogaster OX=7227 GN=Idgf4 PE=1 SV=1;sp|Q9W303|IDGF4_DROME Chitinase-like protein Idgf4 OS=Drosophila melanogaster OX=7227 GN=Idgf4 PE=2 SV=1
7	7	7	17.0737	7	7	2	2	2	24.704	12.828	1793200	13	2	Q9W3Q0		Rab39	tr|Q9W3Q0|Q9W3Q0_DROME FI07418p OS=Drosophila melanogaster OX=7227 GN=Rab39 PE=2 SV=1
7	7	7	16.0451	7	14.6606	2	2	2	61.038	18.229	1309200	14	5	Q9W3Q2			tr|Q9W3Q2|Q9W3Q2_DROME SD08447p OS=Drosophila melanogaster OX=7227 GN=Dmel\CG12155 PE=2 SV=1
7	14.3976	7	7	7	7	2	2	2	108.98	11.953	949630	44	3	X2JE07;Q9W3R9		CG1677-RA	tr|X2JE07|X2JE07_DROME Uncharacterized protein, isoform D OS=Drosophila melanogaster OX=7227 GN=Dmel\CG1677 PE=1 SV=1;tr|Q9W3R9|Q9W3R9_DROME FI03239p OS=Drosophila melanogaster OX=7227 GN=Dmel\CG1677 PE=1 SV=2
7	7	11.9711	7	7	7	2	2	2	371.37	11.249	606230	151	2	Q9W3W6			tr|Q9W3W6|Q9W3W6_DROME Small ovary, isoform A OS=Drosophila melanogaster OX=7227 GN=sov PE=1 SV=2
7	18.8197	19.2288	20.0425	7	18.3944	2	2	2	14.449	12.409	7504700	3	5	Q9W499		RpL35	tr|Q9W499|Q9W499_DROME 60S ribosomal protein L35 OS=Drosophila melanogaster OX=7227 GN=RpL35 PE=1 SV=2
7	7	7	18.6601	7	7	2	2	2	23.263	14.111	5385200	13	2	Q9W4K0		CHOp24	tr|Q9W4K0|Q9W4K0_DROME CHOp24, isoform A OS=Drosophila melanogaster OX=7227 GN=CHOp24 PE=1 SV=1
7	7	17.3172	17.2437	7	7	2	2	2	29.946	17.127	3821800	12	3	Q9W4X7	Eukaryotic translation initiation factor 3 subunit G-1	eIF3-S4-1	sp|Q9W4X7|EI3G1_DROME Eukaryotic translation initiation factor 3 subunit G-1 OS=Drosophila melanogaster OX=7227 GN=eIF3g1 PE=1 SV=1
7	7	7	15.2926	7	7	2	2	2	82.262	13.423	1284300	32	4	Q9W4X9	Centromere/kinetochore protein zw10	mit(1)15	sp|Q9W4X9|ZW10_DROME Centromere/kinetochore protein zw10 OS=Drosophila melanogaster OX=7227 GN=Zw10 PE=1 SV=2
7	15.364	7	7	7	7	2	1	1	44.699	6.3188	843440	20	1	A0A0B4LGI1;P20354;M9PDM5;P25157	G protein alpha s subunit;Guanine nucleotide-binding protein subunit alpha homolog	Galphas;cta	tr|A0A0B4LGI1|A0A0B4LGI1_DROME G protein alpha s subunit, isoform E OS=Drosophila melanogaster OX=7227 GN=Galphas PE=1 SV=1;sp|P20354|GNAS_DROME G protein alpha s subunit OS=Drosophila melanogaster OX=7227 GN=Galphas PE=2 SV=1;tr|M9PDM5|M9PDM5_DROME Concer
15.6411	7	7	7	7	7	18	1	1	89.732	8.2606	1686400	33	1	A8DYD2;A8DYD1		cg	tr|A8DYD2|A8DYD2_DROME Combgap, isoform J OS=Drosophila melanogaster OX=7227 GN=cg PE=1 SV=2;tr|A8DYD1|A8DYD1_DROME Combgap, isoform L OS=Drosophila melanogaster OX=7227 GN=cg PE=1 SV=2
7	7	17.9136	16.3965	14.2635	13.7896	76	1	1	239.45	13.594	35232000	96	18	E1JHV7		E(bx)	tr|E1JHV7|E1JHV7_DROME Enhancer of bithorax, isoform F OS=Drosophila melanogaster OX=7227 GN=E(bx) PE=1 SV=1
16.9593	7	7	20.6534	7	7	15	1	1	49.966	6.9695	37312000	21	4	P06604	Tubulin alpha-2 chain	alphaTub85E	sp|P06604|TBA2_DROME Tubulin alpha-2 chain OS=Drosophila melanogaster OX=7227 GN=alphaTub85E PE=1 SV=1
7	16.8031	17.5282	7	13.9964	7	5	1	1	70.686	6.9291	10231000	32	3	P29843	Heat shock 70 kDa protein cognate 1	Hsc70-1	sp|P29843|HSP7A_DROME Heat shock 70 kDa protein cognate 1 OS=Drosophila melanogaster OX=7227 GN=Hsc70-1 PE=1 SV=1
7	7	7	16.7918	7	7	15	1	1	49.869	6.6606	2269100	20	1	P61857	Tubulin beta-2 chain	betaTub85D	sp|P61857|TBB2_DROME Tubulin beta-2 chain OS=Drosophila melanogaster OX=7227 GN=betaTub85D PE=1 SV=1
12.7994	13.7483	7	7	7	7	8	1	1	62.129	7.3909	522230	25	2	Q9VZ69;Q0KHU2		Imp	tr|Q9VZ69|Q9VZ69_DROME IGF-II mRNA-binding protein OS=Drosophila melanogaster OX=7227 GN=Imp PE=1 SV=2;tr|Q0KHU2|Q0KHU2_DROME IGF-II mRNA-binding protein, isoform K OS=Drosophila melanogaster OX=7227 GN=Imp PE=1 SV=2
7	18.2935	20.0065	22.1443	13.531	20.816	14	1	1	48.634	47.121	110150000	14	6	Q24572	Probable histone-binding protein Caf1	Caf1	sp|Q24572|CAF1_DROME Chromatin assembly factor 1 p55 subunit OS=Drosophila melanogaster OX=7227 GN=Caf1-55 PE=1 SV=1
14.3462	7	7	7	7	7	15	1	1	73.772	6.3207	666450	32	1	Q7KHK4;A1Z9M4		cg	tr|Q7KHK4|Q7KHK4_DROME Comb gap OS=Drosophila melanogaster OX=7227 GN=cg PE=1 SV=1;tr|A1Z9M4|A1Z9M4_DROME Combgap, isoform C OS=Drosophila melanogaster OX=7227 GN=cg PE=1 SV=1
7	13.0004	7	7	7	7	17	1	1	76.075	7.0094	319570	39	1	Q9NFU0;B3LF78	Fragile X mental retardation syndrome-related protein 1	Fmr1	sp|Q9NFU0|FMR1_DROME Synaptic functional regulator FMR1 OS=Drosophila melanogaster OX=7227 GN=Fmr1 PE=1 SV=1;tr|B3LF78|B3LF78_DROME Fmr1, isoform F OS=Drosophila melanogaster OX=7227 GN=Fmr1 PE=1 SV=1
7	7	17.3694	7	7	7	2	1	1	73.207	6.4971	3555800	21	2	Q9VSZ3		phol	tr|Q9VSZ3|Q9VSZ3_DROME LD31045p OS=Drosophila melanogaster OX=7227 GN=phol PE=1 SV=2

## Sheet: IBAQ-Chro
All "3.000" values are imputed and replacing missing values.
Log2 (iBAQ 12707-Chro-C)	Log2 (iBAQ 12708-Chro-C)	Log2 (iBAQ 12709-no bait)	Log2 (iBAQ 12710-no bait)	Peptides	Razor + unique peptides	Unique peptides	Mol. weight [kDa]	Score	Intensity	iBAQ peptides	MS/MS count	Majority protein IDs	Protein names	Gene names	Fasta headers
16.1752	14.8988	3	3	92	92	11	300.55	323.31	13069000	125	243	M9PE12;E1JHV6;M9PDH1;Q9W0T1;M9PBG5	Nucleosome-remodeling factor subunit NURF301	E(bx)	tr|M9PE12|M9PE12_DROME Enhancer of bithorax, isoform I OS=Drosophila melanogaster OX=7227 GN=E(bx) PE=1 SV=1;tr|E1JHV6|E1JHV6_DROME Enhancer of bithorax, isoform E OS=Drosophila melanogaster OX=7227 GN=E(bx) PE=1 SV=1;tr|M9PDH1|M9PDH1_DROME Enhancer of bit
17.0981	15.6256	3	3	75	75	75	160.18	323.31	13932000	73	294	Q9V4C8	Host cell factor;HCF N-terminal chain;HCF C-terminal chain	Hcf	sp|Q9V4C8|HCF_DROME Host cell factor OS=Drosophila melanogaster OX=7227 GN=Hcf PE=1 SV=2
15.6592	8.79084	3	3	66	66	66	183.94	323.31	4227300	81	98	O61380;A8DZ29		eIF4G	tr|O61380|O61380_DROME Eukaryotic translation initiation factor 4G1, isoform A OS=Drosophila melanogaster OX=7227 GN=eIF4G1 PE=1 SV=3;tr|A8DZ29|A8DZ29_DROME Eukaryotic translation initiation factor 4G1, isoform B OS=Drosophila melanogaster OX=7227 GN=eIF4G
17.2967	13.3154	3	3	65	65	65	118.87	323.31	8731100	51	122	Q24368	Chromatin-remodeling complex ATPase chain Iswi	Iswi	sp|Q24368|ISWI_DROME Chromatin-remodeling complex ATPase chain Iswi OS=Drosophila melanogaster OX=7227 GN=Iswi PE=1 SV=1
18.3111	16.8504	3	3	61	61	60	100.02	323.31	23942000	54	217	A1Z9E2;E1JH59	Protein lin-54 homolog	mip120	sp|A1Z9E2|LIN54_DROME Protein lin-54 homolog OS=Drosophila melanogaster OX=7227 GN=mip120 PE=1 SV=1;tr|E1JH59|E1JH59_DROME Myb-interacting protein 120, isoform B OS=Drosophila melanogaster OX=7227 GN=mip120 PE=1 SV=1
15.422	10.4088	3	3	58	58	58	220.36	323.31	3620900	80	88	A0A0B4LF82;Q5U0Y0;A0A0B4K765;A0A0B4LF93;A1Z928;A1Z927;A0A126GUN9		Sin3A	tr|A0A0B4LF82|A0A0B4LF82_DROME Sin3A, isoform H OS=Drosophila melanogaster OX=7227 GN=Sin3A PE=1 SV=1;tr|Q5U0Y0|Q5U0Y0_DROME LD13852p OS=Drosophila melanogaster OX=7227 GN=Sin3A PE=1 SV=1;tr|A0A0B4K765|A0A0B4K765_DROME Sin3A, isoform G OS=Drosophila melano
14.5394	6.5151	3	3	54	54	54	203.99	323.31	2127400	89	74	M9NEV0;Q9VMJ7	Lysine-specific demethylase lid	lid	tr|M9NEV0|M9NEV0_DROME Little imaginal discs, isoform C OS=Drosophila melanogaster OX=7227 GN=lid PE=4 SV=1;sp|Q9VMJ7|KDM5_DROME Lysine-specific demethylase lid OS=Drosophila melanogaster OX=7227 GN=lid PE=1 SV=1
22.7046	20.8211	16.1483	15.012	52	52	27	50.306	323.31	202250000	23	535	P08736	Elongation factor 1-alpha 1	Ef1alpha48D	sp|P08736|EF1A1_DROME Elongation factor 1-alpha 1 OS=Drosophila melanogaster OX=7227 GN=eEF1alpha1 PE=1 SV=2
24.0039	23.8778	15.1344	13.22	51	51	31	101.05	323.31	1259100000	39	1194	Q86BS3		Chro	tr|Q86BS3|Q86BS3_DROME Chromator, isoform A OS=Drosophila melanogaster OX=7227 GN=Chro PE=1 SV=1
13.7292	6.00811	3	3	50	50	49	235.56	323.31	1255200	92	56	E1JJ72;A0A0B4LGU9;A0A0B4K602;P51123	Transcription initiation factor TFIID subunit 1	Taf1	tr|E1JJ72|E1JJ72_DROME Transcription initiation factor TFIID subunit OS=Drosophila melanogaster OX=7227 GN=Taf1 PE=1 SV=1;tr|A0A0B4LGU9|A0A0B4LGU9_DROME Transcription initiation factor TFIID subunit OS=Drosophila melanogaster OX=7227 GN=Taf1 PE=1 SV=1;tr|A
19.3383	18.8764	14.9689	14.1046	49	49	41	71.131	323.31	38201000	32	296	C7LA75;P11147	Heat shock 70 kDa protein cognate 4	Hsc70-4-RA;Hsc70-4	tr|C7LA75|C7LA75_DROME Heat shock protein cognate 4, isoform G OS=Drosophila melanogaster OX=7227 GN=Hsc70-4 PE=1 SV=1;sp|P11147|HSP7D_DROME Heat shock 70 kDa protein cognate 4 OS=Drosophila melanogaster OX=7227 GN=Hsc70-4 PE=1 SV=3
15.534	14.1748	3	3	47	47	46	177.57	323.31	5539000	84	170	Q9Y0Z1		BcDNA.LD23876	tr|Q9Y0Z1|Q9Y0Z1_DROME BcDNA.LD23876 OS=Drosophila melanogaster OX=7227 GN=Dmel\CG11970 PE=1 SV=1
16.0695	13.5715	8.36304	7.55413	45	45	45	114.08	323.31	4561800	56	130	Q8T076;A0A0B4LFC1;A0A0B4KFM5;A0A0B4KF25;A1Z9L2;A1Z9L0;A0A0B4KFX4;A0A0B4KEP1		Rcd1	tr|Q8T076|Q8T076_DROME LD22513p OS=Drosophila melanogaster OX=7227 GN=Rcd1 PE=1 SV=1;tr|A0A0B4LFC1|A0A0B4LFC1_DROME Reduction in Cnn dots 1, isoform H OS=Drosophila melanogaster OX=7227 GN=Rcd1 PE=1 SV=1;tr|A0A0B4KFM5|A0A0B4KFM5_DROME Reduction in Cnn dots
17.6721	15.8689	3	3	44	44	1	136.36	323.31	12360000	46	179	A0A0B4KGH5;Q86NP2	Negative elongation factor A	Nelf-A	tr|A0A0B4KGH5|A0A0B4KGH5_DROME Negative elongation factor A, isoform B OS=Drosophila melanogaster OX=7227 GN=Nelf-A PE=4 SV=1;sp|Q86NP2|NELFA_DROME Negative elongation factor A OS=Drosophila melanogaster OX=7227 GN=Nelf-A PE=1 SV=2
15.7598	11.1087	3	3	44	44	44	130.15	323.31	3000000	52	65	Q9VGA4		MBD-R2	tr|Q9VGA4|Q9VGA4_DROME MBD-R2 OS=Drosophila melanogaster OX=7227 GN=MBD-R2 PE=1 SV=2
19.3288	17.7701	3	3	43	43	42	105.08	323.31	27343000	31	227	Q9VP57		pzg	tr|Q9VP57|Q9VP57_DROME LD15904p OS=Drosophila melanogaster OX=7227 GN=pzg PE=1 SV=1
16.9335	15.6634	3	3	39	39	39	108.14	323.31	7967900	45	138	Q9VQ58		CG15356-RA	tr|Q9VQ58|Q9VQ58_DROME FI15207p1 OS=Drosophila melanogaster OX=7227 GN=EMSY PE=1 SV=1
14.4761	10.5953	3	3	35	35	35	167.73	323.31	1557600	64	50	Q0KI68;E1JIM0;A4V2Z1;A0A0B4K690;A0A0B4K663;E2QD16;E1JIM1;A0A0B4K6Z4;A0A0B4K6I8		nsl1	tr|Q0KI68|Q0KI68_DROME Non-specific lethal 1, isoform F OS=Drosophila melanogaster OX=7227 GN=nsl1 PE=1 SV=2;tr|E1JIM0|E1JIM0_DROME Non-specific lethal 1, isoform E OS=Drosophila melanogaster OX=7227 GN=nsl1 PE=1 SV=1;tr|A4V2Z1|A4V2Z1_DROME Non-specific le
12.5524	6.49616	3	3	35	35	35	298.93	323.31	701150	115	39	A0A0B4K7J2		Nup358	sp|A0A0B4K7J2|RBP2_DROME E3 SUMO-protein ligase RanBP2 OS=Drosophila melanogaster OX=7227 GN=Nup358 PE=1 SV=1
21.914	21.8049	3	3	35	35	35	43.446	323.31	129460000	17	321	O18373	Selenide, water dikinase	SelD	sp|O18373|SPS1_DROME Selenide, water dikinase OS=Drosophila melanogaster OX=7227 GN=SelD PE=2 SV=1
25.5279	24.708	25.2706	24.6526	34	34	34	21.675	323.31	1141100000	8	1533	3C-protease			3C-protease
14.9767	12.2225	3	3	34	34	34	102.11	323.31	2036200	55	67	Q9VZ00;X2JEU3		CG1737-RA	tr|Q9VZ00|Q9VZ00_DROME FI19420p1 OS=Drosophila melanogaster OX=7227 GN=Dmel\CG1737 PE=1 SV=1;tr|X2JEU3|X2JEU3_DROME Uncharacterized protein, isoform C OS=Drosophila melanogaster OX=7227 GN=Dmel\CG1737 PE=1 SV=1
15.1673	10.6324	3	3	33	33	33	89.844	323.31	1612200	42	49	Q9VF04		Rbf2	tr|Q9VF04|Q9VF04_DROME RE32990p OS=Drosophila melanogaster OX=7227 GN=Rbf2 PE=2 SV=1
17.3692	16.3173	13.4542	12.0178	36	32	32	72.26	323.31	8256200	31	123	F3YDH0;P29844	Heat shock 70 kDa protein cognate 3	Hsc70-3	tr|F3YDH0|F3YDH0_DROME Heat shock 70-kDa protein cognate 3, isoform E OS=Drosophila melanogaster OX=7227 GN=Hsc70-3 PE=1 SV=1;sp|P29844|BIP_DROME Endoplasmic reticulum chaperone BiP OS=Drosophila melanogaster OX=7227 GN=Hsc70-3 PE=1 SV=2
17.3309	17.0267	3	3	32	32	32	53.541	323.31	8056300	27	101	M9PFN1;Q9V3K3	RuvB-like helicase 2	rept	tr|M9PFN1|M9PFN1_DROME RuvB-like helicase OS=Drosophila melanogaster OX=7227 GN=rept PE=3 SV=1;sp|Q9V3K3|RUVB2_DROME RuvB-like helicase 2 OS=Drosophila melanogaster OX=7227 GN=rept PE=1 SV=1
16.0323	13.2637	3	3	32	32	32	110.43	323.31	3227800	42	64	Q9W542		mip130	tr|Q9W542|Q9W542_DROME LD07342p OS=Drosophila melanogaster OX=7227 GN=mip130 PE=1 SV=3
19.6767	19.4359	15.0218	14.1226	31	31	12	50.147	323.31	31969000	20	299	Q24560;A1ZBL0	Tubulin beta-1 chain	betaTub56D	sp|Q24560|TBB1_DROME Tubulin beta-1 chain OS=Drosophila melanogaster OX=7227 GN=betaTub56D PE=1 SV=2;tr|A1ZBL0|A1ZBL0_DROME Tubulin beta chain OS=Drosophila melanogaster OX=7227 GN=betaTub56D PE=1 SV=1
15.2206	11.5346	3	3	30	30	30	79.324	274.52	1440200	35	43	P49846	Transcription initiation factor TFIID subunit 5	Taf5	sp|P49846|TAF5_DROME Transcription initiation factor TFIID subunit 5 OS=Drosophila melanogaster OX=7227 GN=Taf5 PE=1 SV=1
12.9166	6.58764	3	3	30	30	30	158.6	323.31	626240	80	33	Q86CW5		Hmr	tr|Q86CW5|Q86CW5_DROME Hmr OS=Drosophila melanogaster OX=7227 GN=Hmr PE=4 SV=1
12.3574	7.23745	3	3	29	29	29	246.67	232.79	583040	108	34	X2JFG0;P05990	CAD protein;Glutamine-dependent carbamoyl-phosphate synthase;Aspartate carbamoyltransferase;Dihydroorotase	r	tr|X2JFG0|X2JFG0_DROME Rudimentary, isoform D OS=Drosophila melanogaster OX=7227 GN=r PE=1 SV=1;sp|P05990|PYR1_DROME CAD protein OS=Drosophila melanogaster OX=7227 GN=r PE=1 SV=3
17.766	17.2513	3	3	29	29	29	50.242	323.31	7956900	21	94	Q9VH07	RuvB-like helicase 1	pont	sp|Q9VH07|RUVB1_DROME RuvB-like helicase 1 OS=Drosophila melanogaster OX=7227 GN=pont PE=1 SV=1
14.0199	13.7902	3	3	28	28	27	108.59	323.31	1508200	49	78	M9PI58;Q9VUE5		stwl	tr|M9PI58|M9PI58_DROME Stonewall, isoform B OS=Drosophila melanogaster OX=7227 GN=stwl PE=1 SV=1;tr|Q9VUE5|Q9VUE5_DROME LD17962p OS=Drosophila melanogaster OX=7227 GN=stwl PE=1 SV=1
16.1637	12.6783	8.39232	10.1011	28	28	28	57.44	323.31	2360500	29	56	O62619	Pyruvate kinase	PyK	sp|O62619|KPYK_DROME Pyruvate kinase OS=Drosophila melanogaster OX=7227 GN=PyK PE=2 SV=2
15.5035	11.6162	3	3	28	28	28	96.825	323.31	2430000	49	42	Q24472	Retinoblastoma family protein	Rbf	sp|Q24472|RBF_DROME Retinoblastoma family protein OS=Drosophila melanogaster OX=7227 GN=Rbf PE=1 SV=2
16.3768	10.6011	3	3	28	28	28	67.934	323.31	2686200	31	55	Q9Y113	Negative elongation factor B	NELF-B	sp|Q9Y113|NELFB_DROME Negative elongation factor B OS=Drosophila melanogaster OX=7227 GN=NELF-B PE=1 SV=1
15.5524	14.5425	3	3	26	26	26	99.337	323.31	2517100	35	60	E1JI11;M9PFP3;M9PI76;B7Z060;P47825;A4V201	Transcription initiation factor TFIID subunit 4	Taf4	tr|E1JI11|E1JI11_DROME TBP-associated factor 4, isoform F OS=Drosophila melanogaster OX=7227 GN=Taf4 PE=1 SV=1;tr|M9PFP3|M9PFP3_DROME TBP-associated factor 4, isoform G OS=Drosophila melanogaster OX=7227 GN=Taf4 PE=1 SV=1;tr|M9PI76|M9PI76_DROME TBP-associa
16.3694	12.737	3	3	26	26	26	65.78	323.31	2378700	26	48	X2JE29;Q24134	Negative elongation factor D	TH1	tr|X2JE29|X2JE29_DROME TH1, isoform B OS=Drosophila melanogaster OX=7227 GN=TH1 PE=4 SV=1;sp|Q24134|NELFD_DROME Negative elongation factor D OS=Drosophila melanogaster OX=7227 GN=TH1 PE=1 SV=2
16.0344	12.9839	3	3	26	26	26	98.335	323.31	2707900	36	53	Q9W410			tr|Q9W410|Q9W410_DROME GH06635p OS=Drosophila melanogaster OX=7227 GN=Dmel\CG3815 PE=1 SV=2
16.6882	13.7768	3	3	25	25	25	40.815	299.02	2512400	21	49	Q9U9Q1		RfC38	tr|Q9U9Q1|Q9U9Q1_DROME Replication factor C 38kD subunit, isoform A OS=Drosophila melanogaster OX=7227 GN=RfC38 PE=1 SV=1
15.9413	9.58197	3	3	25	25	25	59.742	323.31	1783400	28	43	Q9VN21		lost	tr|Q9VN21|Q9VN21_DROME LD30155p OS=Drosophila melanogaster OX=7227 GN=lost PE=1 SV=1
20.0936	20.0756	14.1153	13.7545	24	24	24	32.646	323.31	38342000	17	139	B7YZQ7;A0A0B4K7G9;O77460	Inorganic pyrophosphatase	Nurf-38	tr|B7YZQ7|B7YZQ7_DROME Nucleosome remodeling factor - 38kD, isoform B OS=Drosophila melanogaster OX=7227 GN=Nurf-38 PE=1 SV=1;tr|A0A0B4K7G9|A0A0B4K7G9_DROME Nucleosome remodeling factor - 38kD, isoform C OS=Drosophila melanogaster OX=7227 GN=Nurf-38 PE=1 S
12.4628	11.0782	3	3	24	24	24	245.7	323.31	733900	94	49	Q7KW02;X2JDX3;O46048		east	tr|Q7KW02|Q7KW02_DROME Enhanced adult sensory threshold, isoform B OS=Drosophila melanogaster OX=7227 GN=east PE=1 SV=1;tr|X2JDX3|X2JDX3_DROME Enhanced adult sensory threshold, isoform G OS=Drosophila melanogaster OX=7227 GN=east PE=1 SV=1;tr|O46048|O46048
14.3523	12.0885	3	3	24	24	24	108.61	287.06	1314000	52	44	P35600	Replication factor C subunit 1	Gnf1	sp|P35600|RFC1_DROME Replication factor C subunit 1 OS=Drosophila melanogaster OX=7227 GN=Gnf1 PE=1 SV=2
16.3344	13.9809	3	3	24	24	23	65.653	323.31	3458000	35	75	P49847;M9PG32	Transcription initiation factor TFIID subunit 6	Taf6	sp|P49847|TAF6_DROME Transcription initiation factor TFIID subunit 6 OS=Drosophila melanogaster OX=7227 GN=Taf6 PE=1 SV=2;tr|M9PG32|M9PG32_DROME TBP-associated factor 6, isoform B OS=Drosophila melanogaster OX=7227 GN=Taf6 PE=4 SV=1
15.2915	13.2161	3	3	24	24	1	127.47	323.31	2034500	41	56	Q8IQH9;Q8IQI0		Sap130	tr|Q8IQH9|Q8IQH9_DROME Sin3A-associated protein 130, isoform B OS=Drosophila melanogaster OX=7227 GN=Sap130 PE=1 SV=1;tr|Q8IQI0|Q8IQI0_DROME Sin3A-associated protein 130, isoform C OS=Drosophila melanogaster OX=7227 GN=Sap130 PE=1 SV=1
15.4308	14.1425	3	3	24	24	24	161.99	323.31	2116700	34	59	Q9I7T7	La-related protein CG11505	CG11505	sp|Q9I7T7|LAR4_DROME La-related protein Larp4B OS=Drosophila melanogaster OX=7227 GN=Larp4B PE=1 SV=2
12.4651	10.5284	3	3	24	24	24	183.87	323.31	677430	95	42	Q9VMD0		DLP	tr|Q9VMD0|Q9VMD0_DROME Daxx-like protein, isoform A OS=Drosophila melanogaster OX=7227 GN=Daxx PE=4 SV=3
15.2454	11.9584	3	3	23	23	23	92.656	323.31	1456000	34	37	O02193	Males-absent on the first protein	mof	sp|O02193|MOF_DROME Males-absent on the first protein OS=Drosophila melanogaster OX=7227 GN=mof PE=1 SV=1
15.5553	14.0313	16.2596	15.0174	23	23	22	49.66	323.31	4059900	23	94	X2JB25;P02844	Vitellogenin-2	Yp2	tr|X2JB25|X2JB25_DROME Yolk protein 2, isoform B OS=Drosophila melanogaster OX=7227 GN=Yp2 PE=1 SV=1;sp|P02844|VIT2_DROME Vitellogenin-2 OS=Drosophila melanogaster OX=7227 GN=Yp2 PE=1 SV=2
16.3699	15.246	3	3	23	23	22	49.749	323.31	3088800	25	62	Q24318;A0A0B4KEQ0	Transcription factor Dp	Dp	sp|Q24318|TFDP_DROME Transcription factor Dp OS=Drosophila melanogaster OX=7227 GN=Dp PE=1 SV=2;tr|A0A0B4KEQ0|A0A0B4KEQ0_DROME Transcription factor OS=Drosophila melanogaster OX=7227 GN=Dp PE=1 SV=1
19.2607	19.3024	9.01438	9.24767	23	23	2	48.634	323.31	17861000	14	84	Q24572	Probable histone-binding protein Caf1	Caf1	sp|Q24572|CAF1_DROME Probable histone-binding protein Caf1 OS=Drosophila melanogaster OX=7227 GN=Caf1 PE=1 SV=1
18.0249	13.6864	3	3	23	23	23	34.636	255.7	5317700	19	92	Q9W1V3	rRNA 2-O-methyltransferase fibrillarin	Fib	sp|Q9W1V3|FBRL_DROME rRNA 2-O-methyltransferase fibrillarin OS=Drosophila melanogaster OX=7227 GN=Fib PE=2 SV=1
14.0676	11.8525	3	3	22	22	22	74.044	183.84	709490	34	34	Q53YG3;P04197	Myb protein	Myb	tr|Q53YG3|Q53YG3_DROME LD22943p OS=Drosophila melanogaster OX=7227 GN=Myb PE=1 SV=1;sp|P04197|MYB_DROME Myb protein OS=Drosophila melanogaster OX=7227 GN=Myb PE=1 SV=2
17.2205	15.7187	8.41494	3	22	22	22	37.407	307	4553800	22	60	Q9VKW3		RfC3	tr|Q9VKW3|Q9VKW3_DROME Replication factor C subunit 3 OS=Drosophila melanogaster OX=7227 GN=RfC3 PE=1 SV=2
19.0767	19.0151	3	3	41	21	21	64.073	323.31	20572000	19	230	GFP-3C-Chro-3C-His			GFP-3C-Chro-3C-His
17.0514	16.6997	3	3	21	21	21	37.173	323.31	5087800	21	67	P53034	Replication factor C subunit 2	RfC4	sp|P53034|RFC2_DROME Replication factor C subunit 2 OS=Drosophila melanogaster OX=7227 GN=RfC4 PE=1 SV=1
16.3649	13.7398	3	3	20	20	1	89.732	292.87	3236500	33	53	A8DYD2;A8DYD1;A1Z9M3;B7YZE6;A0A0B4LFC7;A0A0B4LF29;Q7KHK4;A1Z9M4		cg	tr|A8DYD2|A8DYD2_DROME Combgap, isoform J OS=Drosophila melanogaster OX=7227 GN=cg PE=1 SV=2;tr|A8DYD1|A8DYD1_DROME Combgap, isoform L OS=Drosophila melanogaster OX=7227 GN=cg PE=1 SV=2;tr|A1Z9M3|A1Z9M3_DROME Combgap, isoform B OS=Drosophila melanogaster O
18.3843	18.2134	14.4776	13.3156	20	20	10	49.89	323.31	14261000	21	115	P06605;P06603	Tubulin alpha-3 chain;Tubulin alpha-1 chain	alphaTub84D;alphaTub84B	sp|P06605|TBA3_DROME Tubulin alpha-3 chain OS=Drosophila melanogaster OX=7227 GN=alphaTub84D PE=2 SV=1;sp|P06603|TBA1_DROME Tubulin alpha-1 chain OS=Drosophila melanogaster OX=7227 GN=alphaTub84B PE=1 SV=1
14.7356	13.6807	15.3831	14.3085	20	20	20	46.101	238.01	2689300	26	69	P06607;X2JEX8	Vitellogenin-3	Yp3	sp|P06607|VIT3_DROME Vitellogenin-3 OS=Drosophila melanogaster OX=7227 GN=Yp3 PE=1 SV=1;tr|X2JEX8|X2JEX8_DROME Yolk protein 3, isoform B OS=Drosophila melanogaster OX=7227 GN=Yp3 PE=1 SV=1
17.7572	17.4708	17.0487	17.0204	20	20	6	41.821	281.72	13434000	20	297	X2JCP8;P10987;P02572	Actin-5C;Actin-42A	Act5C;Act42A	tr|X2JCP8|X2JCP8_DROME Actin 5C, isoform E OS=Drosophila melanogaster OX=7227 GN=Act5C PE=3 SV=1;sp|P10987|ACT1_DROME Actin-5C OS=Drosophila melanogaster OX=7227 GN=Act5C PE=1 SV=4;sp|P02572|ACT2_DROME Actin-42A OS=Drosophila melanogaster OX=7227 GN=Act42A
16.4592	16.7044	3	3	20	20	20	47.319	323.31	3544000	18	49	Q7K012		Bap55	tr|Q7K012|Q7K012_DROME Brahma associated protein 55kD OS=Drosophila melanogaster OX=7227 GN=Bap55 PE=1 SV=1
14.0072	11.6485	3	3	20	20	20	78.318	245.06	787040	40	35	Q9VL25			tr|Q9VL25|Q9VL25_DROME RE48269p OS=Drosophila melanogaster OX=7227 GN=cg4901 PE=1 SV=2
15.6265	11.1284	3	3	20	20	20	63.537	206.06	1215000	23	42	Q9VZJ3		Rcd5	tr|Q9VZJ3|Q9VZJ3_DROME GH01794p OS=Drosophila melanogaster OX=7227 GN=Rcd5 PE=1 SV=1
12.3902	11.0724	3	3	19	19	19	124.84	189.13	398650	53	31	A0A0B4JDA0;Q9VF03		mor	tr|A0A0B4JDA0|A0A0B4JDA0_DROME Moira, isoform B OS=Drosophila melanogaster OX=7227 GN=mor PE=1 SV=1;tr|Q9VF03|Q9VF03_DROME Brahma associated protein 155 kDa OS=Drosophila melanogaster OX=7227 GN=mor PE=1 SV=3
16.6888	16.4265	3	3	19	19	19	41.394	253.07	4068000	21	46	X2J9B3;O77051	Transcription factor E2F2	E2f2	tr|X2J9B3|X2J9B3_DROME E2F transcription factor 2, isoform B OS=Drosophila melanogaster OX=7227 GN=E2f2 PE=1 SV=1;sp|O77051|E2F2_DROME Transcription factor E2F2 OS=Drosophila melanogaster OX=7227 GN=E2f2 PE=1 SV=1
16.6641	8.79438	3	3	19	19	19	31.811	323.31	1460200	14	31	P92204	Negative elongation factor E	Nelf-E	sp|P92204|NELFE_DROME Negative elongation factor E OS=Drosophila melanogaster OX=7227 GN=Nelf-E PE=1 SV=1
17.205	15.4688	3	3	19	19	19	30.101	323.31	2946500	15	57	Q7K159		mip40	tr|Q7K159|Q7K159_DROME LD06557p OS=Drosophila melanogaster OX=7227 GN=mip40 PE=1 SV=1
16.7205	15.3348	3	3	19	19	19	39.554	212.58	2687700	18	48	Q9VX15			tr|Q9VX15|Q9VX15_DROME LD35209p OS=Drosophila melanogaster OX=7227 GN=Dmel\CG8142 PE=1 SV=2
11.8381	6.32517	3	3	18	18	18	222	166.96	351690	94	21	Q9VG78;A0A0B4K6G3		pps	tr|Q9VG78|Q9VG78_DROME Protein partner of snf, isoform A OS=Drosophila melanogaster OX=7227 GN=pps PE=1 SV=1;tr|A0A0B4K6G3|A0A0B4K6G3_DROME Protein partner of snf, isoform B OS=Drosophila melanogaster OX=7227 GN=pps PE=1 SV=1
11.4392	6.37333	3	3	18	18	18	348.38	235.21	331720	116	21	Q8MLW2;A0A0B4LFX8;Q9NDJ2	Helicase domino	dom	tr|Q8MLW2|Q8MLW2_DROME Domino, isoform D OS=Drosophila melanogaster OX=7227 GN=dom PE=1 SV=1;tr|A0A0B4LFX8|A0A0B4LFX8_DROME Domino, isoform G OS=Drosophila melanogaster OX=7227 GN=dom PE=1 SV=1;sp|Q9NDJ2|DOM_DROME Helicase domino OS=Drosophila melanogaster
13.956	6.61683	3	3	18	18	18	77.473	176.26	575630	36	24	A0A0B4LI25;P20480	Kinesin-like protein;Protein claret segregational	ncd	tr|A0A0B4LI25|A0A0B4LI25_DROME Kinesin-like protein OS=Drosophila melanogaster OX=7227 GN=ncd PE=1 SV=1;sp|P20480|NCD_DROME Protein claret segregational OS=Drosophila melanogaster OX=7227 GN=ncd PE=1 SV=1
14.9383	11.6595	10.5326	3	18	18	17	69.925	201.7	1083400	30	36	P21187	Polyadenylate-binding protein	pAbp	sp|P21187|PABP_DROME Polyadenylate-binding protein OS=Drosophila melanogaster OX=7227 GN=pAbp PE=1 SV=3
15.7705	14.8211	10.9115	10.1254	18	18	18	57.821	323.31	2109200	24	54	P52295	Importin subunit alpha	Pen	sp|P52295|IMA_DROME Importin subunit alpha OS=Drosophila melanogaster OX=7227 GN=Pen PE=1 SV=2
11.6784	3	3	3	18	18	18	189.69	178.04	272030	83	19	Q9VC36		polybromo	tr|Q9VC36|Q9VC36_DROME Polybromo OS=Drosophila melanogaster OX=7227 GN=polybromo PE=1 SV=1
14.4388	8.09666	3	3	18	18	17	62.883	194.19	719420	32	24	Q9VRI0		Hlc	tr|Q9VRI0|Q9VRI0_DROME Helicase OS=Drosophila melanogaster OX=7227 GN=Hlc PE=1 SV=2
16.9197	14.0434	3	3	17	17	17	39.041	238.65	2112900	15	37	M9NDM4;Q9V3J8	Protein will die slowly	wds	tr|M9NDM4|M9NDM4_DROME Will die slowly, isoform B OS=Drosophila melanogaster OX=7227 GN=wds PE=4 SV=1;sp|Q9V3J8|WDS_DROME Protein will die slowly OS=Drosophila melanogaster OX=7227 GN=wds PE=1 SV=1
14.4576	13.3998	15.9105	14.7812	18	17	17	48.711	263.47	2584200	21	68	X2JD55;P02843	Vitellogenin-1	Yp1	tr|X2JD55|X2JD55_DROME Yolk protein 1, isoform B OS=Drosophila melanogaster OX=7227 GN=Yp1 PE=1 SV=1;sp|P02843|VIT1_DROME Vitellogenin-1 OS=Drosophila melanogaster OX=7227 GN=Yp1 PE=1 SV=1
15.4481	15.3842	3	3	17	17	17	58.617	319.53	2449100	28	60	Q8SZ38			tr|Q8SZ38|Q8SZ38_DROME RE18076p OS=Drosophila melanogaster OX=7227 GN=anon-EST:Liang-1.72 PE=2 SV=1
14.8358	14.5875	3	3	17	17	17	37.672	155.45	1185000	22	36	Q9XZ61	Ubiquitin carboxyl-terminal hydrolase	Uch-L5	tr|Q9XZ61|Q9XZ61_DROME Ubiquitin carboxyl-terminal hydrolase OS=Drosophila melanogaster OX=7227 GN=Uch-L5 PE=1 SV=1
11.9324	5.78023	3	3	16	16	16	183.03	140.89	313110	79	17	A1Z6M0		Bap170	tr|A1Z6M0|A1Z6M0_DROME Brahma associated protein 170kD OS=Drosophila melanogaster OX=7227 GN=Bap170 PE=1 SV=1
13.3327	3	3	3	16	16	2	89.336	146.02	350770	34	18	Q6NPA6;Q9V8V8;A1ZBL9;E1JGM9;Q7YU80;Q963E5		par-1	tr|Q6NPA6|Q6NPA6_DROME Par-1, isoform L OS=Drosophila melanogaster OX=7227 GN=par-1 PE=1 SV=1;tr|Q9V8V8|Q9V8V8_DROME Non-specific serine/threonine protein kinase OS=Drosophila melanogaster OX=7227 GN=par-1 PE=1 SV=2;tr|A1ZBL9|A1ZBL9_DROME Non-specific seri
14.1017	13.4435	3	3	16	16	16	63.194	230.38	976500	34	37	Q9W0R7;M9NFF9		Atac3	tr|Q9W0R7|Q9W0R7_DROME Ada2a-containing complex component 3, isoform B OS=Drosophila melanogaster OX=7227 GN=Atac3 PE=4 SV=3;tr|M9NFF9|M9NFF9_DROME Ada2a-containing complex component 3, isoform D OS=Drosophila melanogaster OX=7227 GN=Atac3 PE=4 SV=1
14.6541	14.4344	3	3	15	15	14	47.723	323.31	1006400	21	27	A0A0B4KHJ7;Q9Y0I1	NuA4 complex subunit EAF3 homolog	MRG15	tr|A0A0B4KHJ7|A0A0B4KHJ7_DROME MORF-related gene 15, isoform B OS=Drosophila melanogaster OX=7227 GN=MRG15 PE=4 SV=1;sp|Q9Y0I1|EAF3_DROME NuA4 complex subunit EAF3 homolog OS=Drosophila melanogaster OX=7227 GN=MRG15 PE=1 SV=1
14.4008	13.2872	3	3	15	15	15	87.314	124.18	1075300	34	42	C7LAG1;Q59E36;M9PJR2	REST corepressor	CoRest	tr|C7LAG1|C7LAG1_DROME CoRest, isoform G OS=Drosophila melanogaster OX=7227 GN=CoRest PE=1 SV=1;sp|Q59E36|RCOR_DROME REST corepressor OS=Drosophila melanogaster OX=7227 GN=CoRest PE=1 SV=2;tr|M9PJR2|M9PJR2_DROME CoRest, isoform K OS=Drosophila melanogaster
12.5851	8.23525	3	3	15	15	15	101.94	145.81	315840	49	16	E1JH57;Q7K3L1	Guanylate kinase-associated protein mars	mars	tr|E1JH57|E1JH57_DROME Mars, isoform B OS=Drosophila melanogaster OX=7227 GN=mars PE=1 SV=1;sp|Q7K3L1|MARS_DROME Guanylate kinase-associated protein mars OS=Drosophila melanogaster OX=7227 GN=mars PE=1 SV=1
15.0568	8.01553	3	3	15	15	15	29.134	119.88	515160	15	19	X2JGM9;P41042	40S ribosomal protein S4	RpS4	tr|X2JGM9|X2JGM9_DROME 40S ribosomal protein S4 OS=Drosophila melanogaster OX=7227 GN=RpS4 PE=3 SV=1;sp|P41042|RS4_DROME 40S ribosomal protein S4 OS=Drosophila melanogaster OX=7227 GN=RpS4 PE=1 SV=2
16.3862	15.764	3	3	15	15	15	61.194	323.31	2825900	20	55	Q9V9N4;Q8IGP5		Jupiter;Clamp	tr|Q9V9N4|Q9V9N4_DROME Chromatin-linked adaptor for MSL proteins, isoform A OS=Drosophila melanogaster OX=7227 GN=Clamp PE=1 SV=1;tr|Q8IGP5|Q8IGP5_DROME Chromatin-linked adaptor for MSL proteins, isoform B OS=Drosophila melanogaster OX=7227 GN=Clamp PE=1 S
13.2774	4.90828	3	3	15	15	15	69.501	106.46	328650	33	17	Q9VXR5			tr|Q9VXR5|Q9VXR5_DROME LD02975p OS=Drosophila melanogaster OX=7227 GN=Dmel\CG9281 PE=1 SV=1
14.284	14.901	3	3	14	14	14	51.376	204.76	1314200	26	52	B7Z0V1;Q9VHY5	Transcription initiation factor TFIID subunit 7	Taf7	tr|B7Z0V1|B7Z0V1_DROME TBP-associated factor 7, isoform B OS=Drosophila melanogaster OX=7227 GN=Taf7 PE=1 SV=1;sp|Q9VHY5|TAF7_DROME Transcription initiation factor TFIID subunit 7 OS=Drosophila melanogaster OX=7227 GN=Taf7 PE=1 SV=1
15.9126	14.7703	3	3	14	14	14	38.17	144.57	1523700	17	29	F6JQA6;O77277	Torsin-like protein	Torsin	tr|F6JQA6|F6JQA6_DROME CG3024 (Fragment) OS=Drosophila melanogaster OX=7227 GN=Torsin PE=1 SV=1;sp|O77277|TORS_DROME Torsin-like protein OS=Drosophila melanogaster OX=7227 GN=Torsin PE=2 SV=2
16.2368	14.1718	3	3	14	14	14	51.18	240.7	1913600	20	36	P06606	Tubulin alpha-4 chain	alphaTub67C	sp|P06606|TBA4_DROME Tubulin alpha-4 chain OS=Drosophila melanogaster OX=7227 GN=alphaTub67C PE=3 SV=1
12.1374	9.50754	3	3	14	14	14	105.73	135.11	277360	53	15	Q7KMM4		GCS2alpha	tr|Q7KMM4|Q7KMM4_DROME BcDNA.GH04962 OS=Drosophila melanogaster OX=7227 GN=GCS2alpha PE=1 SV=1
15.7892	3	3	3	14	14	14	22.17	173.2	622890	11	16	Q8IMI7;Q9VA91	40S ribosomal protein S7	RpS7	tr|Q8IMI7|Q8IMI7_DROME 40S ribosomal protein S7 OS=Drosophila melanogaster OX=7227 GN=RpS7 PE=1 SV=2;sp|Q9VA91|RS7_DROME 40S ribosomal protein S7 OS=Drosophila melanogaster OX=7227 GN=RpS7 PE=1 SV=1
10.9399	9.40625	3	3	14	14	14	259.83	161.3	227290	86	19	Q8IRW8	Histone-lysine N-methyltransferase trr	trr	sp|Q8IRW8|TRR_DROME Histone-lysine N-methyltransferase trr OS=Drosophila melanogaster OX=7227 GN=trr PE=1 SV=2
16.0371	12.0275	3	3	14	14	14	58.33	175.86	1571100	22	34	Q94517	Histone deacetylase Rpd3	Rpd3	sp|Q94517|HDAC1_DROME Histone deacetylase Rpd3 OS=Drosophila melanogaster OX=7227 GN=Rpd3 PE=1 SV=2
12.2971	5.43142	3	3	14	14	14	127.41	140.95	274090	54	15	Q961B8;A0A0B4LEU5;A1Z8R2		ADD1	tr|Q961B8|Q961B8_DROME ADD domain-containing protein 1, isoform B OS=Drosophila melanogaster OX=7227 GN=ADD1 PE=1 SV=1;tr|A0A0B4LEU5|A0A0B4LEU5_DROME ADD domain-containing protein 1, isoform E OS=Drosophila melanogaster OX=7227 GN=ADD1 PE=1 SV=1;tr|A1Z8R2|
13.1818	12.749	3	3	14	14	14	46.998	110.76	404400	25	26	Q9V405		Rpt3	tr|Q9V405|Q9V405_DROME 26S proteasome regulatory complex subunit p48A OS=Drosophila melanogaster OX=7227 GN=Rpt3 PE=1 SV=1
12.5115	8.26228	3	3	14	14	14	73.414	162.94	215100	35	14	Q9VVI2	Enhancer of mRNA-decapping protein 3	Edc3	sp|Q9VVI2|EDC3_DROME Enhancer of mRNA-decapping protein 3 OS=Drosophila melanogaster OX=7227 GN=Edc3 PE=1 SV=1
15.6254	16.03	3	3	14	14	14	36.649	130.06	1761900	15	26	Q9VWY6	Transcription initiation factor TFIID subunit 8	Taf8	sp|Q9VWY6|TAF8_DROME Transcription initiation factor TFIID subunit 8 OS=Drosophila melanogaster OX=7227 GN=Taf8 PE=1 SV=1
12.5754	3	3	3	13	13	9	83.433	94.192	280760	46	14	A0A0B4LH53;P54351	Vesicle-fusing ATPase 2	Nsf2	tr|A0A0B4LH53|A0A0B4LH53_DROME N-ethylmaleimide-sensitive factor 2, isoform B OS=Drosophila melanogaster OX=7227 GN=Nsf2 PE=4 SV=1;sp|P54351|NSF2_DROME Vesicle-fusing ATPase 2 OS=Drosophila melanogaster OX=7227 GN=Nsf2 PE=2 SV=2
13.1697	12.672	12.8189	12.4259	13	13	13	81.864	115.49	967940	34	70	M9PBL3;P02828	Heat shock protein 83	Hsp83	tr|M9PBL3|M9PBL3_DROME Heat shock protein 83, isoform B OS=Drosophila melanogaster OX=7227 GN=Hsp83 PE=3 SV=1;sp|P02828|HSP83_DROME Heat shock protein 83 OS=Drosophila melanogaster OX=7227 GN=Hsp83 PE=1 SV=1
13.7174	5.94671	3	3	13	13	13	51.945	116.76	351800	26	16	P23128	Putative ATP-dependent RNA helicase me31b	me31B	sp|P23128|DDX6_DROME Putative ATP-dependent RNA helicase me31b OS=Drosophila melanogaster OX=7227 GN=me31B PE=1 SV=3
16.7271	15.1048	14.3807	12.9531	13	13	13	30.228	323.31	2075800	12	44	P38979	40S ribosomal protein SA	sta	sp|P38979|RSSA_DROME 40S ribosomal protein SA OS=Drosophila melanogaster OX=7227 GN=sta PE=1 SV=3
15.5442	14.9254	11.6851	11.0037	13	13	13	23.926	120.08	1263700	15	32	P48604	GrpE protein homolog, mitochondrial	Roe1	sp|P48604|GRPE_DROME GrpE protein homolog, mitochondrial OS=Drosophila melanogaster OX=7227 GN=Roe1 PE=2 SV=2
15.6617	15.53	3	3	13	13	12	29.314	139.59	1685600	17	28	Q27272	Transcription initiation factor TFIID subunit 9	e(y)1	sp|Q27272|TAF9_DROME Transcription initiation factor TFIID subunit 9 OS=Drosophila melanogaster OX=7227 GN=e(y)1 PE=1 SV=1
13.3677	13.1571	3	3	13	13	13	47.589	94.304	413790	21	22	Q7K180		Map60	tr|Q7K180|Q7K180_DROME LD02709p OS=Drosophila melanogaster OX=7227 GN=Map60 PE=1 SV=1
13.8844	10.8232	3	3	13	13	13	56.005	170.79	423360	25	20	Q9VAF4;A0A0B4KHH6;A0A0B4LHU7		dgt1	tr|Q9VAF4|Q9VAF4_DROME Dim gamma-tubulin 1, isoform A OS=Drosophila melanogaster OX=7227 GN=dgt1 PE=1 SV=2;tr|A0A0B4KHH6|A0A0B4KHH6_DROME Dim gamma-tubulin 1, isoform B OS=Drosophila melanogaster OX=7227 GN=dgt1 PE=1 SV=1;tr|A0A0B4LHU7|A0A0B4LHU7_DROME Dim
12.817	13.1088	3	3	13	13	13	73.407	93.155	545690	34	15	Q9VQR3	ATP-dependent DNA helicase PIF1	PIF1	tr|Q9VQR3|Q9VQR3_DROME ATP-dependent DNA helicase PIF1 OS=Drosophila melanogaster OX=7227 GN=Pif1 PE=2 SV=1
11.9791	11.5608	3	3	13	13	13	200.99	272.32	352900	50	23	Q9VU86;Q2PDX8		Spt20	tr|Q9VU86|Q9VU86_DROME LD34837p OS=Drosophila melanogaster OX=7227 GN=Spt20 PE=1 SV=3;tr|Q2PDX8|Q2PDX8_DROME Spt20, isoform C OS=Drosophila melanogaster OX=7227 GN=Spt20 PE=1 SV=2
14.097	8.2612	3	3	13	13	13	67.78	107.28	570580	32	17	Q9VX09	Actin-related protein 8	Arp8	sp|Q9VX09|ARP8_DROME Actin-related protein 8 OS=Drosophila melanogaster OX=7227 GN=Arp8 PE=1 SV=1
13.8223	10.5341	3	3	12	12	12	68.77	175.14	399210	25	14	A0A0B4JD39;P17789	Protein tramtrack, beta isoform	ttk	tr|A0A0B4JD39|A0A0B4JD39_DROME Tramtrack, isoform H OS=Drosophila melanogaster OX=7227 GN=ttk PE=4 SV=1;sp|P17789|TTKB_DROME Protein tramtrack, beta isoform OS=Drosophila melanogaster OX=7227 GN=ttk PE=1 SV=2
17.0324	13.1741	3	3	12	12	12	16.265	137.18	859730	6	19	X2JCX8;C0HKA1;C0HKA0		RpS14b	tr|X2JCX8|X2JCX8_DROME GEO12513p1 OS=Drosophila melanogaster OX=7227 GN=RpS14b PE=2 SV=1;sp|C0HKA1|RS14B_DROME 40S ribosomal protein S14b OS=Drosophila melanogaster OX=7227 GN=RpS14b PE=2 SV=1;sp|C0HKA0|RS14A_DROME 40S ribosomal protein S14a OS=Drosophila
12.0229	10.1658	3	3	12	12	12	103.59	91.093	185860	35	13	E4NKG1;Q9I7D3	Caprin homolog	Capr	tr|E4NKG1|E4NKG1_DROME Caprin, isoform B OS=Drosophila melanogaster OX=7227 GN=Capr PE=1 SV=1;sp|Q9I7D3|CAPR1_DROME Caprin homolog OS=Drosophila melanogaster OX=7227 GN=Capr PE=1 SV=1
14.7296	11.3596	11.1287	9.62604	12	12	11	27.471	141.92	656500	20	26	G3M3A2;Q06559	40S ribosomal protein S3	RpS3	tr|G3M3A2|G3M3A2_DROME Ribosomal protein S3, isoform B OS=Drosophila melanogaster OX=7227 GN=RpS3 PE=1 SV=1;sp|Q06559|RS3_DROME 40S ribosomal protein S3 OS=Drosophila melanogaster OX=7227 GN=RpS3 PE=1 SV=1
15.8113	14.7481	10.9299	9.68201	12	12	12	29.223	149.4	965700	11	31	M9PBZ9;P48598	Eukaryotic translation initiation factor 4E	eIF-4E	tr|M9PBZ9|M9PBZ9_DROME Eukaryotic translation initiation factor 4E1, isoform H OS=Drosophila melanogaster OX=7227 GN=eIF4E1 PE=1 SV=1;sp|P48598|IF4E_DROME Eukaryotic translation initiation factor 4E1 OS=Drosophila melanogaster OX=7227 GN=eIF4E1 PE=1 SV=1
14.7087	10.0696	11.2973	3	12	12	12	35.618	144.14	607360	20	19	M9PCC1;O18640	Guanine nucleotide-binding protein subunit beta-like protein	Rack1	tr|M9PCC1|M9PCC1_DROME Receptor of activated protein kinase C 1, isoform C OS=Drosophila melanogaster OX=7227 GN=Rack1 PE=4 SV=1;sp|O18640|GBLP_DROME Guanine nucleotide-binding protein subunit beta-like protein OS=Drosophila melanogaster OX=7227 GN=Rack1 P
11.9705	5.71295	3	3	12	12	12	99.652	114.75	195140	48	13	M9PID3;M9PG82;M9PG20;Q9VPB0		HIPP1	tr|M9PID3|M9PID3_DROME HP1 and insulator partner protein 1, isoform D OS=Drosophila melanogaster OX=7227 GN=HIPP1 PE=1 SV=1;tr|M9PG82|M9PG82_DROME HP1 and insulator partner protein 1, isoform B OS=Drosophila melanogaster OX=7227 GN=HIPP1 PE=1 SV=1;tr|M9PG2
15.7139	14.7017	3	3	12	12	12	31.776	207.88	1205900	15	29	Q94513;Q7JN06		BEAF-32	tr|Q94513|Q94513_DROME Boundary element associated factor OS=Drosophila melanogaster OX=7227 GN=BEAF-32 PE=1 SV=1;tr|Q7JN06|Q7JN06_DROME Boundary element associated factor OS=Drosophila melanogaster OX=7227 GN=BEAF-32 PE=1 SV=1
16.2857	16.2912	13.6168	12.968	12	12	12	21.738	221.13	2167800	12	51	X2JF59;Q9V3P0	Peroxiredoxin 1	Jafrac1	tr|X2JF59|X2JF59_DROME Thioredoxin peroxidase 1, isoform C OS=Drosophila melanogaster OX=7227 GN=Jafrac1 PE=1 SV=1;sp|Q9V3P0|PRDX1_DROME Peroxiredoxin 1 OS=Drosophila melanogaster OX=7227 GN=Jafrac1 PE=1 SV=1
14.1845	12.7497	12.5695	10.0538	12	12	12	66.73	142.98	522370	16	30	Q9VHC7		rump	tr|Q9VHC7|Q9VHC7_DROME FI21236p1 OS=Drosophila melanogaster OX=7227 GN=rump PE=1 SV=1
11.1039	3	3	3	12	12	12	139.33	85.677	154070	70	12	Q9W0B8	Coatomer subunit alpha	alphaCOP	tr|Q9W0B8|Q9W0B8_DROME Coatomer subunit alpha OS=Drosophila melanogaster OX=7227 GN=alphaCOP PE=1 SV=1
17.5832	16.5141	3	3	12	12	12	17.796	218.8	3189600	11	33	Q9W482		lin-52	tr|Q9W482|Q9W482_DROME Lin-52, isoform A OS=Drosophila melanogaster OX=7227 GN=lin-52 PE=1 SV=1
14.0177	9.62932	9.55898	10.2536	12	12	12	32.909	82.434	445130	23	17	X2JB48;Q26365	ADP,ATP carrier protein	sesB	tr|X2JB48|X2JB48_DROME Stress-sensitive B, isoform E OS=Drosophila melanogaster OX=7227 GN=sesB PE=1 SV=1;sp|Q26365|ADT_DROME ADP,ATP carrier protein OS=Drosophila melanogaster OX=7227 GN=sesB PE=2 SV=4
18.9448	19.0774	19.1258	18.9809	11	11	11	11.381	123.79	12883000	6	210	A0A0B4KFZ9;P84040	Histone H4	His4r;His4	tr|A0A0B4KFZ9|A0A0B4KFZ9_DROME Histone H4 OS=Drosophila melanogaster OX=7227 GN=His4r PE=3 SV=1;sp|P84040|H4_DROME Histone H4 OS=Drosophila melanogaster OX=7227 GN=His4 PE=1 SV=2
13.4231	9.50128	3	3	11	11	11	75.121	153.03	292730	25	14	A0A0B4KG83;Q9VEC3	Actin-related protein 5	Arp5	tr|A0A0B4KG83|A0A0B4KG83_DROME Actin-related protein 5, isoform B OS=Drosophila melanogaster OX=7227 GN=Arp5 PE=3 SV=1;sp|Q9VEC3|ARP5_DROME Actin-related protein 5 OS=Drosophila melanogaster OX=7227 GN=Arp5 PE=1 SV=1
11.9033	11.7941	3	3	11	11	11	120.37	95.017	339560	46	19	A0A0B4KH12;A8WHL4;A0A0B4KHT0;Q9VDK5;A0A0B4KGE5;A0A0B4KHG7		bon	tr|A0A0B4KH12|A0A0B4KH12_DROME Bonus, isoform D OS=Drosophila melanogaster OX=7227 GN=bon PE=1 SV=1;tr|A8WHL4|A8WHL4_DROME Bonus, isoform B OS=Drosophila melanogaster OX=7227 GN=bon PE=1 SV=1;tr|A0A0B4KHT0|A0A0B4KHT0_DROME Bonus, isoform E OS=Drosophila me
12.7576	9.36387	9.82739	8.45574	11	11	11	62.473	130.86	318370	36	16	E1JJ68;C7LAE4;P19109;A0A0B4K624;A0A0B4K6A3;A0A0B4K6K1;A0A0B4K6T7	ATP-dependent RNA helicase p62	Rm62;Rm62-RE	tr|E1JJ68|E1JJ68_DROME Rm62, isoform H OS=Drosophila melanogaster OX=7227 GN=Rm62 PE=1 SV=1;tr|C7LAE4|C7LAE4_DROME LP18603p OS=Drosophila melanogaster OX=7227 GN=Rm62 PE=1 SV=1;sp|P19109|DDX17_DROME ATP-dependent RNA helicase p62 OS=Drosophila melanogaster
13.5259	7.3805	3	3	11	11	11	98.695	109.4	538280	45	15	M9NDC3;O18388	Importin subunit beta	Fs(2)Ket	tr|M9NDC3|M9NDC3_DROME Female sterile (2) ketel, isoform B OS=Drosophila melanogaster OX=7227 GN=Fs(2)Ket PE=4 SV=1;sp|O18388|IMB_DROME Importin subunit beta OS=Drosophila melanogaster OX=7227 GN=Fs(2)Ket PE=1 SV=2
12.3603	7.81397	3	3	11	11	11	137.52	107.01	224810	41	12	M9NE25;Q9W5E0	Histone-lysine N-methyltransferase Suv4-20	Hmt4-20	tr|M9NE25|M9NE25_DROME Histone-lysine N-methyltransferase OS=Drosophila melanogaster OX=7227 GN=Hmt4-20 PE=3 SV=1;sp|Q9W5E0|SUV42_DROME Histone-lysine N-methyltransferase Suv4-20 OS=Drosophila melanogaster OX=7227 GN=Hmt4-20 PE=1 SV=1
15.7917	12.6767	9.34505	3	11	11	11	14.936	102.59	575290	9	21	P48159	60S ribosomal protein L23	RpL23	sp|P48159|RL23_DROME 60S ribosomal protein L23 OS=Drosophila melanogaster OX=7227 GN=RpL23 PE=1 SV=2
14.3888	14.3129	12.8599	12.7819	11	11	9	29.798	93.769	844180	15	46	P92177	14-3-3 protein epsilon	14-3-3epsilon	sp|P92177|1433E_DROME 14-3-3 protein epsilon OS=Drosophila melanogaster OX=7227 GN=14-3-3epsilon PE=1 SV=2
11.567	7.1981	3	3	11	11	11	121.68	99.589	174940	55	13	Q24478	Centrosome-associated zinc finger protein CP190	Cp190	sp|Q24478|CP190_DROME Centrosome-associated zinc finger protein CP190 OS=Drosophila melanogaster OX=7227 GN=Cp190 PE=1 SV=2
13.1683	12.104	3	3	11	11	11	67.163	114.26	299370	22	20	Q9V406		crp	tr|Q9V406|Q9V406_DROME Activator protein 4 OS=Drosophila melanogaster OX=7227 GN=crp PE=1 SV=1
11.682	6.57368	3	3	11	11	11	95.446	110.52	158910	47	12	Q9VL72	SWI/SNF-related matrix-associated actin-dependent regulator of chromatin subfamily A containing DEAD/H box 1 homolog	Etl1	sp|Q9VL72|SMRCD_DROME SWI/SNF-related matrix-associated actin-dependent regulator of chromatin subfamily A containing DEAD/H box 1 homolog OS=Drosophila melanogaster OX=7227 GN=Etl1 PE=1 SV=1
13.6701	12.403	3	3	11	11	11	45.723	109.16	221410	12	16	Q9W3S4			tr|Q9W3S4|Q9W3S4_DROME LD46272p OS=Drosophila melanogaster OX=7227 GN=CC28 PE=2 SV=2
10.3194	9.64415	3	3	10	10	10	216.37	92.15	149610	72	15	A0A0B4KEK1;Q0E9C2;A0A0B4KET9;A0A0B4KFP2	Enhancer of polycomb-like protein	E(Pc)	tr|A0A0B4KEK1|A0A0B4KEK1_DROME Enhancer of polycomb-like protein OS=Drosophila melanogaster OX=7227 GN=E(Pc) PE=1 SV=1;tr|Q0E9C2|Q0E9C2_DROME Enhancer of polycomb-like protein OS=Drosophila melanogaster OX=7227 GN=E(Pc) PE=1 SV=1;tr|A0A0B4KET9|A0A0B4KET9_D
15.4412	10.4058	9.26482	3	10	10	10	16.774	85.322	511090	11	13	A0A0B4LG52;Q9W237	40S ribosomal protein S16	RpS16	tr|A0A0B4LG52|A0A0B4LG52_DROME GEO08239p1 OS=Drosophila melanogaster OX=7227 GN=RpS16 PE=2 SV=1;sp|Q9W237|RS16_DROME 40S ribosomal protein S16 OS=Drosophila melanogaster OX=7227 GN=RpS16 PE=1 SV=1
13.2518	13.7502	3	3	10	10	10	71.561	114.85	658920	28	32	Q0E976;B7YZH1		CG10151-RD	tr|Q0E976|Q0E976_DROME Uncharacterized protein, isoform A OS=Drosophila melanogaster OX=7227 GN=Dmel\CG10151 PE=4 SV=1;tr|B7YZH1|B7YZH1_DROME FI20143p1 OS=Drosophila melanogaster OX=7227 GN=Dmel\CG10151 PE=2 SV=1
13.8505	10.0833	3	3	10	10	10	39.535	72.505	301270	19	13	E1JJI5;P54367	Casein kinase I isoform alpha	CkIalpha	tr|E1JJI5|E1JJI5_DROME Casein kinase ialpha, isoform D OS=Drosophila melanogaster OX=7227 GN=CkIalpha PE=1 SV=1;sp|P54367|KC1A_DROME Casein kinase I isoform alpha OS=Drosophila melanogaster OX=7227 GN=CkIalpha PE=1 SV=1
8.77344	5.33446	3	3	10	10	10	372.67	90.195	83639	175	10	L0MPS3;Q9V496	Apolipophorins;Apolipophorin-2;Apolipophorin-1	Rfabg	tr|L0MPS3|L0MPS3_DROME Apolipophorin, isoform B OS=Drosophila melanogaster OX=7227 GN=apolpp PE=1 SV=1;sp|Q9V496|APLP_DROME Apolipophorins OS=Drosophila melanogaster OX=7227 GN=apolpp PE=1 SV=2
11.558	3	3	3	10	10	10	115.54	98.846	138700	46	11	Q9VYW5;M9NF18;M9NED4			tr|Q9VYW5|Q9VYW5_DROME LD23158p OS=Drosophila melanogaster OX=7227 GN=Dmel\CG2247 PE=1 SV=1;tr|M9NF18|M9NF18_DROME Uncharacterized protein, isoform D OS=Drosophila melanogaster OX=7227 GN=FBXL5 PE=1 SV=1;tr|M9NED4|M9NED4_DROME Uncharacterized protein, isof
13.2839	7.20301	3	3	10	10	10	58.342	87.011	283380	28	10	Q7KM08;Q9XTK9;M9PE01;Q7KM04;Q7KM05;Q7KM03		Eip63E	tr|Q7KM08|Q7KM08_DROME Ecdysone-induced protein 63E, isoform F OS=Drosophila melanogaster OX=7227 GN=Eip63E PE=2 SV=1;tr|Q9XTK9|Q9XTK9_DROME Ecdysone-induced protein 63E, isoform D OS=Drosophila melanogaster OX=7227 GN=Eip63E PE=2 SV=2;tr|M9PE01|M9PE01_DRO
15.8898	13.5947	13.9348	12.4064	10	10	10	34.202	122.21	1130100	12	31	M9PG76;P19889	60S acidic ribosomal protein P0	RpLP0	tr|M9PG76|M9PG76_DROME 60S acidic ribosomal protein P0 OS=Drosophila melanogaster OX=7227 GN=RpLP0 PE=3 SV=1;sp|P19889|RLA0_DROME 60S acidic ribosomal protein P0 OS=Drosophila melanogaster OX=7227 GN=RpLP0 PE=1 SV=1
14.6975	13.2202	13.5071	12.8263	10	10	3	35.369	83.946	1045300	19	38	M9PJN8;P07487	Glyceraldehyde-3-phosphate dehydrogenase;Glyceraldehyde-3-phosphate dehydrogenase 2	Gapdh2	tr|M9PJN8|M9PJN8_DROME Glyceraldehyde-3-phosphate dehydrogenase OS=Drosophila melanogaster OX=7227 GN=Gapdh2 PE=3 SV=1;sp|P07487|G3P2_DROME Glyceraldehyde-3-phosphate dehydrogenase 2 OS=Drosophila melanogaster OX=7227 GN=Gapdh2 PE=1 SV=2
12.479	9.71459	8.39399	7.18676	10	10	10	94.458	69.579	323440	46	17	P13060	Elongation factor 2	EF2	sp|P13060|EF2_DROME Elongation factor 2 OS=Drosophila melanogaster OX=7227 GN=EF2 PE=1 SV=4
14.8648	13.0511	8.33851	3	10	10	10	30.34	125.89	618350	16	27	P55830	40S ribosomal protein S3a	RpS3A	sp|P55830|RS3A_DROME 40S ribosomal protein S3a OS=Drosophila melanogaster OX=7227 GN=RpS3A PE=1 SV=4
13.0338	11.9742	3	3	10	10	10	50.248	96.055	322650	26	19	Q7K3D8		DMAP1	sp|Q7K3D8|DMAP1_DROME DNA methyltransferase 1-associated protein 1 OS=Drosophila melanogaster OX=7227 GN=DMAP1 PE=1 SV=1
13.4091	3	3	3	10	10	10	54.837	91.795	239310	22	13	Q95WY3		Nop56	tr|Q95WY3|Q95WY3_DROME FI04781p OS=Drosophila melanogaster OX=7227 GN=Nop56 PE=1 SV=1
12.7435	11.4088	9.80945	5.24565	10	10	10	74.942	67.098	273310	26	16	Q9VFT4		rin	tr|Q9VFT4|Q9VFT4_DROME AT27578p OS=Drosophila melanogaster OX=7227 GN=rin PE=1 SV=1
12.9165	3	3	3	10	10	10	71.657	65.948	208740	27	10	Q9VHL1			tr|Q9VHL1|Q9VHL1_DROME LD40589p OS=Drosophila melanogaster OX=7227 GN=Dmel\CG9839 PE=1 SV=1
12.012	3	3	3	10	10	10	114.09	98.055	198250	48	11	Q9VRP5	Ubiquitin carboxyl-terminal hydrolase 36	scny	sp|Q9VRP5|UBP36_DROME Ubiquitin carboxyl-terminal hydrolase 36 OS=Drosophila melanogaster OX=7227 GN=scny PE=1 SV=3
13.2371	12.5819	9.43502	4.92015	9	9	9	127.51	219.24	429220	26	17	A0A126GUM8;A0A0B4K7U5;E1JH02;A0A0B4KFC5;Q86S05;A0A0B4K6T1;D0Z768	Protein lingerer	lig;lig-RA	tr|A0A126GUM8|A0A126GUM8_DROME Lingerer, isoform L OS=Drosophila melanogaster OX=7227 GN=lig PE=1 SV=1;tr|A0A0B4K7U5|A0A0B4K7U5_DROME Lingerer, isoform H OS=Drosophila melanogaster OX=7227 GN=lig PE=1 SV=1;tr|E1JH02|E1JH02_DROME Lingerer, isoform E OS=Dros
11.4636	11.5833	6.99288	3	9	9	9	71.299	70.611	246830	41	14	M9NE89;P08928	Lamin Dm0	Lam	tr|M9NE89|M9NE89_DROME Lamin, isoform B OS=Drosophila melanogaster OX=7227 GN=Lam PE=3 SV=1;sp|P08928|LAM0_DROME Lamin Dm0 OS=Drosophila melanogaster OX=7227 GN=Lam PE=1 SV=4
13.0073	11.5527	3	3	9	9	8	45.857	106.46	269700	24	12	O18413	26S protease regulatory subunit 8	Rpt6	sp|O18413|PRS8_DROME 26S proteasome regulatory subunit 8 OS=Drosophila melanogaster OX=7227 GN=Rpt6 PE=1 SV=2
11.5458	11.5605	3	3	12	9	2	70.159	66.071	186310	31	14	P82910;P02825	Major heat shock 70 kDa protein Aa;Major heat shock 70 kDa protein Ab	Hsp70Aa;Hsp70Ab	sp|P82910|HSP70_DROME Major heat shock 70 kDa protein Aa OS=Drosophila melanogaster OX=7227 GN=Hsp70Aa PE=2 SV=2;sp|P02825|HSP71_DROME Major heat shock 70 kDa protein Ab OS=Drosophila melanogaster OX=7227 GN=Hsp70Ab PE=2 SV=3
14.263	14.6452	3	3	9	9	9	52.644	107	860390	19	20	Q04688;A0A0B4KHY6	DNA-binding protein Ets97D	Ets97D	sp|Q04688|ELG_DROME DNA-binding protein Ets97D OS=Drosophila melanogaster OX=7227 GN=Ets97D PE=1 SV=2;tr|A0A0B4KHY6|A0A0B4KHY6_DROME Ets at 97D, isoform B OS=Drosophila melanogaster OX=7227 GN=Ets97D PE=3 SV=1
14.1405	12.4005	3	3	9	9	9	42.472	85.35	328530	14	16	Q7K485		cathD	tr|Q7K485|Q7K485_DROME CathD, isoform A OS=Drosophila melanogaster OX=7227 GN=cathD PE=1 SV=1
12.461	11.8628	3	3	9	9	9	88.209	137.1	374500	40	18	Q8MZI3;Q7KU78			tr|Q8MZI3|Q8MZI3_DROME GH10652p OS=Drosophila melanogaster OX=7227 GN=p90 PE=1 SV=1;tr|Q7KU78|Q7KU78_DROME Uncharacterized protein, isoform C OS=Drosophila melanogaster OX=7227 GN=BcDNA:HL07910 PE=1 SV=1
13.7755	12.8062	9.63684	3	9	9	9	26.743	81.008	329720	15	22	Q9V3Q4		Jafrac2	tr|Q9V3Q4|Q9V3Q4_DROME GH25379p OS=Drosophila melanogaster OX=7227 GN=Jafrac2 PE=1 SV=1
16.959	15.726	3	3	9	9	9	17.369	149.47	1271200	7	20	Q9VAC4		Nph	tr|Q9VAC4|Q9VAC4_DROME GEO09167p1 OS=Drosophila melanogaster OX=7227 GN=Nph PE=1 SV=1
10.5903	3	3	3	9	9	9	162.96	96.753	106380	69	9	Q9VB52		l(3)mbt	tr|Q9VB52|Q9VB52_DROME LD05287p OS=Drosophila melanogaster OX=7227 GN=l(3)mbt PE=1 SV=1
13.8746	13.0107	8.03601	6.57216	9	9	9	45.23	89.07	519880	22	17	Q9VFV9		Droj2	tr|Q9VFV9|Q9VFV9_DROME DnaJ-like-2, isoform A OS=Drosophila melanogaster OX=7227 GN=Droj2 PE=1 SV=1
11.8787	5.57477	7.08247	3	9	9	9	61.384	66.619	142160	36	10	Q9VHI1		hyx	tr|Q9VHI1|Q9VHI1_DROME Hyrax OS=Drosophila melanogaster OX=7227 GN=hyx PE=2 SV=1
11.0136	5.11857	3	3	9	9	9	82.565	76.441	98802	47	9	Q9VQE0		Drp1	tr|Q9VQE0|Q9VQE0_DROME Dynamin related protein 1, isoform A OS=Drosophila melanogaster OX=7227 GN=Drp1 PE=1 SV=1
12.8457	11.643	3	3	9	9	9	49.595	82.366	285100	27	15	Q9Y162		Vps4	tr|Q9Y162|Q9Y162_DROME BcDNA.GH02678 OS=Drosophila melanogaster OX=7227 GN=Vps4 PE=1 SV=1
16.2341	15.6673	3	3	8	8	8	16.996	150.87	1033000	8	15	A0A0B4KI24;Q27415	Nucleoplasmin-like protein	Nlp	tr|A0A0B4KI24|A0A0B4KI24_DROME Nucleoplasmin, isoform B OS=Drosophila melanogaster OX=7227 GN=Nlp PE=4 SV=1;sp|Q27415|NLP_DROME Nucleoplasmin-like protein OS=Drosophila melanogaster OX=7227 GN=Nlp PE=1 SV=1
10.3233	3	3	3	8	8	8	96.609	53.284	64061	50	8	A0A0B4LEV2;Q26454	DNA replication licensing factor MCM4	dpa	tr|A0A0B4LEV2|A0A0B4LEV2_DROME DNA helicase OS=Drosophila melanogaster OX=7227 GN=dpa PE=1 SV=1;sp|Q26454|MCM4_DROME DNA replication licensing factor MCM4 OS=Drosophila melanogaster OX=7227 GN=dpa PE=1 SV=2
13.4196	11.1602	8.58695	3	8	8	8	39.959	72.328	245340	18	13	A4V2B8;P08181	Casein kinase II subunit alpha	CkIIalpha	tr|A4V2B8|A4V2B8_DROME Casein kinase IIalpha, isoform C OS=Drosophila melanogaster OX=7227 GN=CkIIalpha PE=1 SV=1;sp|P08181|CSK2A_DROME Casein kinase II subunit alpha OS=Drosophila melanogaster OX=7227 GN=CkIIalpha PE=1 SV=2
16.315	13.2342	3	3	8	8	3	14.771	104.84	820460	9	16	E1JJM9;P48149	40S ribosomal protein S15Aa	RpS15Aa	tr|E1JJM9|E1JJM9_DROME GEO07866p1 OS=Drosophila melanogaster OX=7227 GN=RpS15Aa PE=1 SV=1;sp|P48149|RS15A_DROME 40S ribosomal protein S15Aa OS=Drosophila melanogaster OX=7227 GN=RpS15Aa PE=1 SV=2
12.1046	12.0213	7.73782	6.00672	8	8	8	66.069	112.1	265160	30	18	Q9VIW3;M9PBD9;M9PD65	Ran GTPase-activating protein	RanGAP	sp|Q9VIW3|RAGP1_DROME Ran GTPase-activating protein OS=Drosophila melanogaster OX=7227 GN=RanGAP PE=1 SV=1;tr|M9PBD9|M9PBD9_DROME Ran GTPase activating protein, isoform B OS=Drosophila melanogaster OX=7227 GN=RanGAP PE=1 SV=1;tr|M9PD65|M9PD65_DROME Ran GTP
11.6589	12.2724	3	3	8	8	8	57.646	72.2	171790	21	12	Q9VP35;M9PD70			tr|Q9VP35|Q9VP35_DROME Alkaline phosphatase 1, isoform A OS=Drosophila melanogaster OX=7227 GN=Alp1 PE=2 SV=2;tr|M9PD70|M9PD70_DROME Alkaline phosphatase 1, isoform B OS=Drosophila melanogaster OX=7227 GN=Alp1 PE=3 SV=1
13.0233	12.3914	3	3	8	8	8	51.296	71.095	287650	21	15	M9PDN9;P42271	Tubulin gamma chain;Tubulin gamma-2 chain	gammaTub37C	tr|M9PDN9|M9PDN9_DROME Tubulin gamma chain OS=Drosophila melanogaster OX=7227 GN=gammaTub37C PE=3 SV=1;sp|P42271|TBG2_DROME Tubulin gamma-2 chain OS=Drosophila melanogaster OX=7227 GN=gammaTub37C PE=1 SV=3
11.8962	8.41789	3	3	8	8	8	107.41	96.969	182760	44	11	P45437	Coatomer subunit beta	betaCop	sp|P45437|COPB_DROME Coatomer subunit beta OS=Drosophila melanogaster OX=7227 GN=betaCOP PE=2 SV=2
13.7997	7.33593	3	3	8	8	8	39.343	58.954	230740	16	10	P54397	39 kDa FK506-binding nuclear protein	FK506-bp1	sp|P54397|FKB39_DROME 39 kDa FK506-binding nuclear protein OS=Drosophila melanogaster OX=7227 GN=FK506-bp1 PE=1 SV=2
11.5555	10.8885	3	3	8	8	8	59.434	83.592	152080	31	12	Q7K0D8		Nup50	sp|Q7K0D8|NUP50_DROME Nuclear pore complex protein Nup50 OS=Drosophila melanogaster OX=7227 GN=Nup50 PE=2 SV=1
16.4073	16.6486	3	3	8	8	1	32.415	146.92	2086200	11	43	Q8IPA8			tr|Q8IPA8|Q8IPA8_DROME Uncharacterized protein, isoform E OS=Drosophila melanogaster OX=7227 GN=CG32955 PE=1 SV=1
14.7898	15.3246	3	3	8	8	8	26.657	79.812	762970	11	23	Q9VKI2		CG4788-RA	tr|Q9VKI2|Q9VKI2_DROME FI09336p OS=Drosophila melanogaster OX=7227 GN=Dmel\CG4788 PE=1 SV=1
14.3886	13.0588	3	3	8	8	8	38.3	61.143	419750	14	12	Q9VKN7	Aurora kinase B	ial	sp|Q9VKN7|AURKB_DROME Aurora kinase B OS=Drosophila melanogaster OX=7227 GN=ial PE=1 SV=1
10.4607	3	3	3	8	8	8	123.56	56.363	69052	49	8	Q9VN44		Karybeta3	tr|Q9VN44|Q9VN44_DROME FI07923p OS=Drosophila melanogaster OX=7227 GN=Karybeta3 PE=1 SV=1
11.1497	6.82744	3	3	8	8	8	75.134	72.25	76334	32	8	Q9VSM9		Cdc6	tr|Q9VSM9|Q9VSM9_DROME Cell division control protein OS=Drosophila melanogaster OX=7227 GN=Cdc6 PE=1 SV=1
10.2008	5.00693	3	3	8	8	8	136.85	52.869	93096	77	8	Q9VUQ5;M9PFK7	Protein argonaute-2	AGO2	sp|Q9VUQ5|AGO2_DROME Protein argonaute-2 OS=Drosophila melanogaster OX=7227 GN=AGO2 PE=1 SV=3;tr|M9PFK7|M9PFK7_DROME Argonaute 2, isoform E OS=Drosophila melanogaster OX=7227 GN=AGO2 PE=1 SV=1
13.1843	13.2594	3	3	8	8	8	32.115	152.48	267590	14	18	Q9W2I4		Sgf29	tr|Q9W2I4|Q9W2I4_DROME FI01566p OS=Drosophila melanogaster OX=7227 GN=Sgf29 PE=1 SV=2
11.6975	12.1094	3	3	8	8	2	161.97	213.97	278630	36	14	Q9W523;Q9NF31		ph-d	tr|Q9W523|Q9W523_DROME Polyhomeotic distal, isoform A OS=Drosophila melanogaster OX=7227 GN=ph-d PE=4 SV=3;tr|Q9NF31|Q9NF31_DROME EG:BACN25G24.3 protein (Fbgn0004860;ph-d protein) OS=Drosophila melanogaster OX=7227 GN=ph-d PE=4 SV=1
18.3464	18.2225	18.2535	18.5176	7	7	7	14.981	75.164	9288400	7	49	A0A0B4KH25;P08985	Histone H2A;Histone H2A.v	His2Av	tr|A0A0B4KH25|A0A0B4KH25_DROME Histone H2A OS=Drosophila melanogaster OX=7227 GN=His2Av PE=3 SV=1;sp|P08985|H2AV_DROME Histone H2A.v OS=Drosophila melanogaster OX=7227 GN=His2Av PE=1 SV=2
14.4785	13.5662	3	3	7	7	1	31.598	81.686	349570	10	14	A1Z8D4;A1Z8D5		CG18004-RB;CG18004-RA	tr|A1Z8D4|A1Z8D4_DROME AT13868p OS=Drosophila melanogaster OX=7227 GN=Dmel\CG18004 PE=2 SV=1;tr|A1Z8D5|A1Z8D5_DROME FI20187p1 OS=Drosophila melanogaster OX=7227 GN=Dmel\CG18004 PE=2 SV=1
14.9293	9.19244	3	3	7	7	7	24.708	58.017	445000	14	13	A4V4A5;Q9VZ23	GTP-binding nuclear protein Ran	Ran;ran	tr|A4V4A5|A4V4A5_DROME GTP-binding nuclear protein OS=Drosophila melanogaster OX=7227 GN=Ran PE=1 SV=1;sp|Q9VZ23|RAN_DROME GTP-binding nuclear protein Ran OS=Drosophila melanogaster OX=7227 GN=Ran PE=1 SV=1
13.0956	12.1618	11.9321	11.5634	7	7	6	45.878	56.287	466200	23	28	C9QP42;Q02748	Eukaryotic initiation factor 4A	eIF-4a	tr|C9QP42|C9QP42_DROME Eukaryotic translation initiation factor 4A, isoform E OS=Drosophila melanogaster OX=7227 GN=eIF4A PE=1 SV=1;sp|Q02748|IF4A_DROME Eukaryotic initiation factor 4A OS=Drosophila melanogaster OX=7227 GN=eIF4A PE=1 SV=3
15.5886	14.4967	15.3083	13.7099	7	7	7	44.769	173.76	1642800	13	55	E1JHA4;P48809	Heterogeneous nuclear ribonucleoprotein 27C	Hrb27C	tr|E1JHA4|E1JHA4_DROME Heterogeneous nuclear ribonucleoprotein at 27C, isoform D OS=Drosophila melanogaster OX=7227 GN=Hrb27C PE=1 SV=1;sp|P48809|RB27C_DROME Heterogeneous nuclear ribonucleoprotein 27C OS=Drosophila melanogaster OX=7227 GN=Hrb27C PE=1 SV=2
15.0972	12.4591	11.5815	9.77675	7	7	7	17.291	50.584	535480	12	18	E2QD65;P39018	40S ribosomal protein S19a	RpS19a	tr|E2QD65|E2QD65_DROME Ribosomal protein S19a, isoform C OS=Drosophila melanogaster OX=7227 GN=RpS19a PE=1 SV=1;sp|P39018|RS19A_DROME 40S ribosomal protein S19a OS=Drosophila melanogaster OX=7227 GN=RpS19a PE=1 SV=3
9.86895	3	3	3	7	7	7	139.5	47.725	58910	63	7	E8NHB1;Q24325	Transcription initiation factor TFIID subunit 2	Taf2	tr|E8NHB1|E8NHB1_DROME LD23043p OS=Drosophila melanogaster OX=7227 GN=Taf2 PE=1 SV=1;sp|Q24325|TAF2_DROME Transcription initiation factor TFIID subunit 2 OS=Drosophila melanogaster OX=7227 GN=Taf2 PE=1 SV=2
12.8808	8.98596	3	3	7	7	7	65.423	68.564	217330	27	9	M9MQH9;M9NDI6;H5V8B8;P36179	Serine/threonine-protein phosphatase PP2A 65 kDa regulatory subunit	Pp2A-29B	tr|M9MQH9|M9MQH9_DROME Protein phosphatase 2A at 29B, isoform C OS=Drosophila melanogaster OX=7227 GN=Pp2A-29B PE=1 SV=1;tr|M9NDI6|M9NDI6_DROME Protein phosphatase 2A at 29B, isoform D OS=Drosophila melanogaster OX=7227 GN=Pp2A-29B PE=1 SV=1;tr|H5V8B8|H5V8
14.4812	8.62392	3	3	7	7	7	28.899	61.856	372240	16	12	M9PB84;P31009	40S ribosomal protein S2	RpS2	tr|M9PB84|M9PB84_DROME Ribosomal protein S2, isoform B OS=Drosophila melanogaster OX=7227 GN=RpS2 PE=3 SV=1;sp|P31009|RS2_DROME 40S ribosomal protein S2 OS=Drosophila melanogaster OX=7227 GN=RpS2 PE=1 SV=2
10.7803	9.9491	3	3	7	7	7	100.31	49.373	131870	48	10	Q7KU82;M9PEE1;P91638;Q9VS62		smid	tr|Q7KU82|Q7KU82_DROME MIP20544p OS=Drosophila melanogaster OX=7227 GN=smid PE=1 SV=2;tr|M9PEE1|M9PEE1_DROME Smallminded, isoform H OS=Drosophila melanogaster OX=7227 GN=smid PE=1 SV=1;tr|P91638|P91638_DROME Smallminded protein OS=Drosophila melanogaster O
11.7954	6.88154	3	3	7	7	7	69.753	81.561	91810	25	8	M9PF14;M9PF20;M9PFF9;M9PFG3;Q9VTZ0;M9PI44;M9PFB2;M9PCB7		tral	tr|M9PF14|M9PF14_DROME Trailer hitch, isoform C OS=Drosophila melanogaster OX=7227 GN=tral PE=1 SV=1;tr|M9PF20|M9PF20_DROME Trailer hitch, isoform H OS=Drosophila melanogaster OX=7227 GN=tral PE=1 SV=1;tr|M9PFF9|M9PFF9_DROME Trailer hitch, isoform D OS=Dro
14.0654	14.2034	3	3	7	7	7	22.091	67.102	396100	11	22	P49906	Transcription initiation factor TFIID subunit 11	Taf11	sp|P49906|TAF11_DROME Transcription initiation factor TFIID subunit 11 OS=Drosophila melanogaster OX=7227 GN=Taf11 PE=1 SV=1
14.8936	14.9887	3	3	7	7	7	39.268	113.53	755400	12	28	P52654	Transcription initiation factor IIA subunit 1;Transcription initiation factor IIA alpha chain;Transcription initiation factor IIA beta chain	TfIIA-L	sp|P52654|TF2AA_DROME Transcription initiation factor IIA subunit 1 OS=Drosophila melanogaster OX=7227 GN=TfIIA-L PE=1 SV=2
14.0767	11.0713	3	3	7	7	6	15.168	44.788	136020	7	8	P80455	40S ribosomal protein S12	RpS12	sp|P80455|RS12_DROME 40S ribosomal protein S12 OS=Drosophila melanogaster OX=7227 GN=RpS12 PE=1 SV=2
10.8417	3.46884	3	3	7	7	7	105.62	58.35	88622	48	7	P91926	AP-2 complex subunit alpha	AP-2alpha	sp|P91926|AP2A_DROME AP-2 complex subunit alpha OS=Drosophila melanogaster OX=7227 GN=AP-2alpha PE=1 SV=1
14.5311	11.2926	3	3	7	7	7	17.178	42.537	209470	8	9	X2J950;Q03334	40S ribosomal protein S13	RpS13	tr|X2J950|X2J950_DROME GEO04621p1 OS=Drosophila melanogaster OX=7227 GN=RpS13 PE=2 SV=1;sp|Q03334|RS13_DROME 40S ribosomal protein S13 OS=Drosophila melanogaster OX=7227 GN=RpS13 PE=1 SV=3
12.6493	10.6604	9.87672	6.39403	7	7	7	62.129	50.064	226670	25	12	Q9VZ69;Q0KHU2;Q8IR99;E1JJM0;M9NF14		Imp	tr|Q9VZ69|Q9VZ69_DROME IGF-II mRNA-binding protein OS=Drosophila melanogaster OX=7227 GN=Imp PE=1 SV=2;tr|Q0KHU2|Q0KHU2_DROME IGF-II mRNA-binding protein, isoform K OS=Drosophila melanogaster OX=7227 GN=Imp PE=1 SV=2;tr|Q8IR99|Q8IR99_DROME IGF-II mRNA-bind
12.6615	3	3	3	7	7	7	38.252	67.074	136050	21	8	Q7K2K2;A0A0C4DHG4		CG10265-RB	tr|Q7K2K2|Q7K2K2_DROME FI04612p OS=Drosophila melanogaster OX=7227 GN=Dmel\CG10265 PE=2 SV=1;tr|A0A0C4DHG4|A0A0C4DHG4_DROME Uncharacterized protein, isoform C OS=Drosophila melanogaster OX=7227 GN=Dmel\CG10265 PE=4 SV=1
11.6702	3	3	3	7	7	7	82.253	53.729	107540	33	7	Q7K2L1		lat	tr|Q7K2L1|Q7K2L1_DROME AT22044p1 OS=Drosophila melanogaster OX=7227 GN=Orc3 PE=1 SV=1
11.7375	4.2128	3	3	7	7	7	73.598	77.41	123590	36	8	Q9W185;Q8SXR7			tr|Q9W185|Q9W185_DROME Uncharacterized protein, isoform B OS=Drosophila melanogaster OX=7227 GN=Fatp3 PE=1 SV=1;tr|Q8SXR7|Q8SXR7_DROME RE52015p OS=Drosophila melanogaster OX=7227 GN=Fatp3 PE=1 SV=1
11.9129	8.42105	3	3	7	7	7	72.387	57.835	104970	25	7	Q95RJ9	F-box-like/WD repeat-containing protein ebi	ebi	sp|Q95RJ9|EBI_DROME F-box-like/WD repeat-containing protein ebi OS=Drosophila melanogaster OX=7227 GN=ebi PE=1 SV=2
13.5734	9.02425	3	3	7	7	7	38.642	99.641	190660	15	8	Q95RV3		Lhr	tr|Q95RV3|Q95RV3_DROME LD09786p OS=Drosophila melanogaster OX=7227 GN=Lhr PE=2 SV=1
13.2516	12.5049	3	3	7	7	7	62.129	75.932	404680	26	11	Q9V3U6		26-29-p	tr|Q9V3U6|Q9V3U6_DROME 26-29kD-proteinase OS=Drosophila melanogaster OX=7227 GN=26-29-p PE=1 SV=1
12.7259	9.12745	8.51865	7.96319	7	7	7	28.35	47.87	111300	14	8	Q9V3W7		SF2	tr|Q9V3W7|Q9V3W7_DROME LD40489p OS=Drosophila melanogaster OX=7227 GN=SF2 PE=1 SV=1
11.9853	12.2643	3	3	7	7	7	47.255	59.114	170500	19	13	Q9VB08	E3 ubiquitin-protein ligase RING1	Sce	sp|Q9VB08|RING1_DROME E3 ubiquitin-protein ligase RING1 OS=Drosophila melanogaster OX=7227 GN=Sce PE=1 SV=1
13.1173	10.6479	3	3	7	7	7	45.719	61.819	115390	11	9	Q9VEF5	Inhibitor of growth protein		tr|Q9VEF5|Q9VEF5_DROME Inhibitor of growth protein OS=Drosophila melanogaster OX=7227 GN=Dmel\CG7379 PE=1 SV=1
14.3507	11.7166	3	3	7	7	7	18.565	50.599	242580	10	11	Q9VP29;M9PGB6			tr|Q9VP29|Q9VP29_DROME RE39629p OS=Drosophila melanogaster OX=7227 GN=Dmel\CG7519 PE=1 SV=1;tr|M9PGB6|M9PGB6_DROME Uncharacterized protein, isoform B OS=Drosophila melanogaster OX=7227 GN=Dmel\CG7519 PE=1 SV=1
13.7075	12.1102	3	3	7	7	7	42.348	90.234	302560	17	14	Q9VPF1		CG5199-RA	tr|Q9VPF1|Q9VPF1_DROME FI02826p OS=Drosophila melanogaster OX=7227 GN=CUT8 PE=2 SV=1
12.6857	9.6169	3	3	7	7	7	67.899	61.786	184340	25	10	Q9VZ22;C6SV09		Lint-1	tr|Q9VZ22|Q9VZ22_DROME L(3)mbt interacting protein 1, isoform A OS=Drosophila melanogaster OX=7227 GN=Lint-1 PE=2 SV=1;tr|C6SV09|C6SV09_DROME IP16414p OS=Drosophila melanogaster OX=7227 GN=Lint-1 PE=2 SV=1
10.1948	3	3	3	7	7	7	136.61	70.94	67979	58	7	Q9W0M7		CG13900-RA	sp|Q9W0M7|SF3B3_DROME Splicing factor 3B subunit 3 OS=Drosophila melanogaster OX=7227 GN=Sf3b3 PE=1 SV=2
14.4886	3	3	3	7	7	7	43.939	106.29	275860	12	10	Q9W5E2		EG:115C2.8	tr|Q9W5E2|Q9W5E2_DROME EG:115C2.8 protein OS=Drosophila melanogaster OX=7227 GN=anon-1BCb PE=2 SV=2
11.5556	7.71122	3	3	7	7	7	70.667	50.009	99813	31	7	Q9XZ22			tr|Q9XZ22|Q9XZ22_DROME Uncharacterized protein, isoform A OS=Drosophila melanogaster OX=7227 GN=Dmel\CG3679 PE=2 SV=1
10.9527	3	3	3	6	6	6	64.917	54.556	63425	32	6	A0A0B4KGP6;A0A0B4KFN9;B3LF78;A0A126GUS7;A0A0B4K618;Q9NFU0	Fragile X mental retardation syndrome-related protein 1	Fmr1	tr|A0A0B4KGP6|A0A0B4KGP6_DROME Fmr1, isoform H OS=Drosophila melanogaster OX=7227 GN=Fmr1 PE=1 SV=1;tr|A0A0B4KFN9|A0A0B4KFN9_DROME Fmr1, isoform I OS=Drosophila melanogaster OX=7227 GN=Fmr1 PE=1 SV=1;tr|B3LF78|B3LF78_DROME Fmr1, isoform F OS=Drosophila mel
10.6111	3	3	3	6	6	6	68.935	40.779	48486	31	6	A0A0B4LFP2;Q9W5T4			tr|A0A0B4LFP2|A0A0B4LFP2_DROME Uncharacterized protein, isoform C OS=Drosophila melanogaster OX=7227 GN=anon-EST:Posey268 PE=1 SV=1;tr|Q9W5T4|Q9W5T4_DROME RE33981p OS=Drosophila melanogaster OX=7227 GN=Dmel\CG12547 PE=1 SV=2
10.2109	3	3	3	6	6	6	150.42	37.347	61631	52	6	M9PG55;Q9VJ42;B7YZX6			tr|M9PG55|M9PG55_DROME Uncharacterized protein, isoform C OS=Drosophila melanogaster OX=7227 GN=Dmel\CG10600 PE=1 SV=1;tr|Q9VJ42|Q9VJ42_DROME Uncharacterized protein, isoform A OS=Drosophila melanogaster OX=7227 GN=Dmel\CG10600 PE=1 SV=3;tr|B7YZX6|B7YZX6_D
14.9386	11.7883	11.4698	8.87307	6	6	6	17.878	55.323	382450	10	11	M9NEQ9;Q9VWG3	40S ribosomal protein S10b	RpS10b	tr|M9NEQ9|M9NEQ9_DROME Ribosomal protein S10b, isoform D OS=Drosophila melanogaster OX=7227 GN=RpS10b PE=1 SV=1;sp|Q9VWG3|RS10B_DROME 40S ribosomal protein S10b OS=Drosophila melanogaster OX=7227 GN=RpS10b PE=1 SV=2
10.2492	3	3	3	6	6	6	187.05	47.218	77891	64	6	M9PFS6;M9PFM5;P25439	ATP-dependent helicase brm	brm	tr|M9PFS6|M9PFS6_DROME Brahma, isoform E OS=Drosophila melanogaster OX=7227 GN=brm PE=4 SV=1;tr|M9PFM5|M9PFM5_DROME Brahma, isoform F OS=Drosophila melanogaster OX=7227 GN=brm PE=4 SV=1;sp|P25439|BRM_DROME ATP-dependent helicase brm OS=Drosophila melanogas
13.9394	12.2815	9.30248	3	6	6	6	23.616	69.683	319790	15	15	X2JC82;P02518	Heat shock protein 27	Hsp27	tr|X2JC82|X2JC82_DROME Heat shock protein 27, isoform B OS=Drosophila melanogaster OX=7227 GN=Hsp27 PE=3 SV=1;sp|P02518|HSP27_DROME Heat shock protein 27 OS=Drosophila melanogaster OX=7227 GN=Hsp27 PE=1 SV=2
15.067	13.8635	3	3	6	6	6	23.185	72.353	541540	11	18	P05205	Heterochromatin protein 1	Su(var)205	sp|P05205|HP1_DROME Heterochromatin protein 1 OS=Drosophila melanogaster OX=7227 GN=Su(var)205 PE=1 SV=2
9.34354	3	3	3	6	6	6	164.39	38.204	51323	79	6	P15348	DNA topoisomerase 2	Top2	sp|P15348|TOP2_DROME DNA topoisomerase 2 OS=Drosophila melanogaster OX=7227 GN=Top2 PE=1 SV=1
10.3878	6.09852	3	3	6	6	6	128.44	41.083	92950	66	6	P20028	DNA-directed RNA polymerase I subunit RPA2	RpI135	sp|P20028|RPA2_DROME DNA-directed RNA polymerase I subunit RPA2 OS=Drosophila melanogaster OX=7227 GN=RpI135 PE=1 SV=2
14.6499	10.6517	3	3	6	6	6	17.611	49.112	245850	9	8	P41094	40S ribosomal protein S18	RpS18	sp|P41094|RS18_DROME 40S ribosomal protein S18 OS=Drosophila melanogaster OX=7227 GN=RpS18 PE=1 SV=1
13.9197	12.9086	3	3	6	6	6	45.414	99.911	510100	22	9	P45890	Actin-related protein 6	Arp6	sp|P45890|ARP6_DROME Actin-related protein 6 OS=Drosophila melanogaster OX=7227 GN=Arp6 PE=1 SV=1
10.9789	8.66516	3	3	6	6	6	88.858	64.489	109090	45	8	Q7KN62;A0A0B4LFZ4	Transitional endoplasmic reticulum ATPase TER94	TER94	sp|Q7KN62|TERA_DROME Transitional endoplasmic reticulum ATPase TER94 OS=Drosophila melanogaster OX=7227 GN=TER94 PE=1 SV=1;tr|A0A0B4LFZ4|A0A0B4LFZ4_DROME TER94, isoform E OS=Drosophila melanogaster OX=7227 GN=TER94 PE=1 SV=1
11.3665	4.89971	3	3	6	6	6	97.689	54.843	122830	46	7	Q8I0G5;A0A0B4KHL2	Coatomer subunit gamma	gammaCop;gammaCOP	sp|Q8I0G5|COPG_DROME Coatomer subunit gamma OS=Drosophila melanogaster OX=7227 GN=gammaCOP PE=2 SV=1;tr|A0A0B4KHL2|A0A0B4KHL2_DROME Coatomer subunit gamma OS=Drosophila melanogaster OX=7227 GN=gammaCOP PE=1 SV=1
11.1102	3	3	3	6	6	6	80.726	43.661	77369	35	6	Q94883		Dref	tr|Q94883|Q94883_DROME DNA replication-related element factor, isoform A OS=Drosophila melanogaster OX=7227 GN=Dref PE=1 SV=2
10.6392	10.7742	3	3	6	6	6	154.5	45.604	204110	61	11	Q9V4D4		bip2	tr|Q9V4D4|Q9V4D4_DROME Bip2 OS=Drosophila melanogaster OX=7227 GN=bip2 PE=1 SV=1
12.8508	9.90578	3	3	6	6	6	17.455	44.659	66770	8	7	Q9VEM2		Det	tr|Q9VEM2|Q9VEM2_DROME Deterin OS=Drosophila melanogaster OX=7227 GN=Det PE=1 SV=1
13.4307	9.50424	3	3	6	6	1	25.716	38.448	105920	9	7	Q9VFE4	40S ribosomal protein S5b	RpS5b	sp|Q9VFE4|RS5B_DROME 40S ribosomal protein S5b OS=Drosophila melanogaster OX=7227 GN=RpS5b PE=2 SV=1
9.92819	4.50341	3	3	6	6	6	129.86	46.877	59817	60	6	Q9VGL0			tr|Q9VGL0|Q9VGL0_DROME LD43047p OS=Drosophila melanogaster OX=7227 GN=Dmel\CG14712 PE=1 SV=3
15.4302	10.8118	3	3	6	6	6	12.234	57.612	229750	5	10	Q9VJ19		RpL30	tr|Q9VJ19|Q9VJ19_DROME RE25263p OS=Drosophila melanogaster OX=7227 GN=RpL30 PE=1 SV=1
13.9696	13.0489	3	3	6	6	6	26.015	75.366	269680	11	17	Q9VM63		Gas41	tr|Q9VM63|Q9VM63_DROME Gas41 OS=Drosophila melanogaster OX=7227 GN=Gas41 PE=1 SV=2
12.5655	11.0947	3	3	6	6	6	40.211	61.919	131970	16	7	Q9VPQ2			sp|Q9VPQ2|DJSHV_DROME DnaJ homolog shv OS=Drosophila melanogaster OX=7227 GN=shv PE=1 SV=1
11.1783	3	3	3	6	6	6	92.168	54.138	95014	41	6	Q9VTZ1		Gcn5	tr|Q9VTZ1|Q9VTZ1_DROME GH11602p OS=Drosophila melanogaster OX=7227 GN=Gcn5 PE=2 SV=1
8.77492	3	4.66306	8.78885	6	6	6	336.44	40.054	105060	116	6	Q9VUB5		upSET	tr|Q9VUB5|Q9VUB5_DROME UpSET, isoform A OS=Drosophila melanogaster OX=7227 GN=upSET PE=1 SV=3
10.7547	5.91373	3	3	6	6	6	102.28	44.923	87616	49	6	Q9VW54		Rpn1	tr|Q9VW54|Q9VW54_DROME 26S proteasome non-ATPase regulatory subunit 2 OS=Drosophila melanogaster OX=7227 GN=Rpn1 PE=1 SV=2
10.6739	5.49336	3	3	6	6	6	97.172	62.327	75544	45	6	Q9VWC7		CG12702-RA	tr|Q9VWC7|Q9VWC7_DROME FI02109p OS=Drosophila melanogaster OX=7227 GN=Dmel\CG12702 PE=1 SV=1
15.4716	11.565	13.1293	11.2954	6	6	6	17.673	85.678	539480	9	16	Q9W1B9		RpL12	tr|Q9W1B9|Q9W1B9_DROME GEO07602p1 OS=Drosophila melanogaster OX=7227 GN=RpL12 PE=1 SV=1
11.5088	12.4477	3	3	6	6	6	34.619	37.278	110500	13	9	Q9Y0Y5		epsilonCOP	tr|Q9Y0Y5|Q9Y0Y5_DROME Coatomer subunit epsilon OS=Drosophila melanogaster OX=7227 GN=epsilonCOP PE=1 SV=1
13.4426	12.7922	11.1587	9.52358	7	5	5	28.227	86.917	297470	14	13	A0A0B4KEH0;P29310	14-3-3 protein zeta	14-3-3zeta	tr|A0A0B4KEH0|A0A0B4KEH0_DROME 14-3-3zeta, isoform K OS=Drosophila melanogaster OX=7227 GN=14-3-3zeta PE=1 SV=1;sp|P29310|1433Z_DROME 14-3-3 protein zeta OS=Drosophila melanogaster OX=7227 GN=14-3-3zeta PE=1 SV=1
11.8113	3	3	3	5	5	5	41.877	41.812	71878	20	5	A0A0B4KGG9;A4V2S3;A0A0B4KFX5;A0A0B4KHB2;A0A0B4KFT4;A0A0B4KGZ7;O46036	C-terminal-binding protein	CtBP	tr|A0A0B4KGG9|A0A0B4KGG9_DROME C-terminal binding protein, isoform F OS=Drosophila melanogaster OX=7227 GN=CtBP PE=1 SV=1;tr|A4V2S3|A4V2S3_DROME C-terminal binding protein, isoform B OS=Drosophila melanogaster OX=7227 GN=CtBP PE=1 SV=1;tr|A0A0B4KFX5|A0A0B4
11.2005	8.96379	3	3	5	5	5	85.413	49.129	122660	43	7	A0A0B4KGU4;Q9VHP0	ATP-dependent RNA helicase bel	bel	tr|A0A0B4KGU4|A0A0B4KGU4_DROME Belle, isoform B OS=Drosophila melanogaster OX=7227 GN=bel PE=4 SV=1;sp|Q9VHP0|DDX3_DROME ATP-dependent RNA helicase bel OS=Drosophila melanogaster OX=7227 GN=bel PE=1 SV=1
14.4797	13.9295	3	3	5	5	5	23.021	106.31	307590	8	11	A0A0B4LEY6;Q94518	Nascent polypeptide-associated complex subunit alpha	Nacalpha	tr|A0A0B4LEY6|A0A0B4LEY6_DROME Nascent polypeptide associated complex protein alpha subunit, isoform D OS=Drosophila melanogaster OX=7227 GN=Nacalpha PE=4 SV=1;sp|Q94518|NACA_DROME Nascent polypeptide-associated complex subunit alpha OS=Drosophila melanoga
11.773	8.51369	3	3	5	5	5	83.408	55.037	127550	33	6	A0A0B4LFQ2;Q7JRJ9		Incenp	tr|A0A0B4LFQ2|A0A0B4LFQ2_DROME Inner centromere protein, isoform C OS=Drosophila melanogaster OX=7227 GN=Incenp PE=1 SV=1;tr|Q7JRJ9|Q7JRJ9_DROME Inner centromere protein, isoform A OS=Drosophila melanogaster OX=7227 GN=Incenp PE=1 SV=1
12.0767	10.0308	3	3	5	5	5	49.323	53.916	134150	25	8	A0A0B4LIJ0;P48601	26S protease regulatory subunit 4	Rpt2	tr|A0A0B4LIJ0|A0A0B4LIJ0_DROME Regulatory particle triple-A ATPase 2, isoform B OS=Drosophila melanogaster OX=7227 GN=Rpt2 PE=3 SV=1;sp|P48601|PRS4_DROME 26S proteasome regulatory subunit 4 OS=Drosophila melanogaster OX=7227 GN=Rpt2 PE=1 SV=2
9.8443	5.78395	3	3	5	5	5	201.23	34.059	66255	68	5	A8JV18;Q9VXE6	Nuclear pore complex protein Nup153	Nup153	tr|A8JV18|A8JV18_DROME Nucleoporin 153kD, isoform D OS=Drosophila melanogaster OX=7227 GN=Nup153 PE=1 SV=1;sp|Q9VXE6|NU153_DROME Nuclear pore complex protein Nup153 OS=Drosophila melanogaster OX=7227 GN=Nup153 PE=1 SV=4
17.7653	17.977	18.0662	17.1987	5	5	5	15.328	31.192	3622700	4	74	C0HL66;C0HL67;P02299	Histone H3	His3	sp|C0HL66|H33A_DROME Histone H3.3A OS=Drosophila melanogaster OX=7227 GN=His3.3A PE=1 SV=1;sp|C0HL67|H33B_DROME Histone H3.3B OS=Drosophila melanogaster OX=7227 GN=His3.3B PE=1 SV=1;sp|P02299|H3_DROME Histone H3 OS=Drosophila melanogaster OX=7227 GN=His3 P
13.2955	12.0625	3	3	5	5	5	14.489	58.275	100320	7	10	E1JGK7;Q7KRI2	Longitudinals lacking protein-like	lolal	tr|E1JGK7|E1JGK7_DROME GEO01604p1 OS=Drosophila melanogaster OX=7227 GN=lolal PE=1 SV=1;sp|Q7KRI2|LOLAL_DROME Longitudinals lacking protein-like OS=Drosophila melanogaster OX=7227 GN=lolal PE=1 SV=1
10.3083	6.60207	3	3	5	5	5	110.58	35.66	64160	47	5	L0MLQ9;Q8IH18		4E-T	tr|L0MLQ9|L0MLQ9_DROME eIF4E-Transporter, isoform H OS=Drosophila melanogaster OX=7227 GN=4E-T PE=1 SV=1;tr|Q8IH18|Q8IH18_DROME LD07709p OS=Drosophila melanogaster OX=7227 GN=4E-T PE=1 SV=1
13.2237	11.6644	9.88082	7.85599	5	5	5	22.994	166.18	195810	14	9	X2JGG6;P02517	Heat shock protein 26	Hsp26	tr|X2JGG6|X2JGG6_DROME Heat shock protein 26, isoform B OS=Drosophila melanogaster OX=7227 GN=Hsp26 PE=3 SV=1;sp|P02517|HSP26_DROME Heat shock protein 26 OS=Drosophila melanogaster OX=7227 GN=Hsp26 PE=1 SV=2
15.1062	10.9905	11.4225	9.3531	5	5	5	15.285	44.554	244220	6	9	P17704	40S ribosomal protein S17	RpS17	sp|P17704|RS17_DROME 40S ribosomal protein S17 OS=Drosophila melanogaster OX=7227 GN=RpS17 PE=1 SV=2
11.6508	8.9025	3	3	5	5	5	59.322	42.256	70185	19	6	P42284;Q7KQZ4;Q9V5M3;P42283;Q9V5M6;Q867Z4	Longitudinals lacking protein, isoforms H/M/V;Longitudinals lacking protein, isoforms A/B/D/L;Longitudinals lacking protein, isoforms N/O/W/X/Y;Longitudinals lacking protein, isoform G;Longitudinals lacking protein, isoforms J/P/Q/S/Z;Longitudinals lacking protein, isoforms F/I/K/T	lola	sp|P42284|LOLA2_DROME Longitudinals lacking protein, isoforms H/M/V OS=Drosophila melanogaster OX=7227 GN=lola PE=1 SV=2;sp|Q7KQZ4|LOLA3_DROME Longitudinals lacking protein, isoforms A/B/D/L OS=Drosophila melanogaster OX=7227 GN=lola PE=1 SV=1;sp|Q9V5M3|LO
12.7247	11.7899	12.8356	12.1466	5	5	5	17.153	35.673	243690	11	10	P45594	Cofilin/actin-depolymerizing factor homolog	tsr	sp|P45594|CADF_DROME Cofilin/actin-depolymerizing factor homolog OS=Drosophila melanogaster OX=7227 GN=tsr PE=1 SV=1
10.6339	4.09229	3	3	5	5	5	91.977	30.785	59425	37	5	P48591	Ribonucleoside-diphosphate reductase large subunit	RnrL	sp|P48591|RIR1_DROME Ribonucleoside-diphosphate reductase large subunit OS=Drosophila melanogaster OX=7227 GN=RnrL PE=1 SV=2
9.89874	8.29389	9.96939	8.81756	5	5	5	55.78	44.214	89831	33	8	X2JGP4;P54399	Protein disulfide-isomerase	Pdi	tr|X2JGP4|X2JGP4_DROME Protein disulfide-isomerase OS=Drosophila melanogaster OX=7227 GN=Pdi PE=3 SV=1;sp|P54399|PDI_DROME Protein disulfide-isomerase OS=Drosophila melanogaster OX=7227 GN=Pdi PE=2 SV=1
11.5085	3	3	3	5	5	5	52.115	49.388	69921	24	6	Q24169	Origin recognition complex subunit 5	Orc5	sp|Q24169|ORC5_DROME Origin recognition complex subunit 5 OS=Drosophila melanogaster OX=7227 GN=Orc5 PE=1 SV=1
11.0555	3	3	3	5	5	5	66.624	32.392	65978	31	5	Q24492	Replication protein A 70 kDa DNA-binding subunit	RpA-70	sp|Q24492|RFA1_DROME Replication protein A 70 kDa DNA-binding subunit OS=Drosophila melanogaster OX=7227 GN=RpA-70 PE=1 SV=1
11.0822	3	3	3	5	5	5	119.28	41.765	97564	45	6	Q6NP69		gfzf	tr|Q6NP69|Q6NP69_DROME GST-containing FLYWCH zinc-finger protein OS=Drosophila melanogaster OX=7227 GN=gfzf PE=1 SV=1
14.5669	10.5427	3	3	5	5	5	17.037	52.047	180340	7	8	Q7JZW2;A1ZAH8		RpS15	tr|Q7JZW2|Q7JZW2_DROME GEO07301p1 OS=Drosophila melanogaster OX=7227 GN=RpS15 PE=1 SV=1;tr|A1ZAH8|A1ZAH8_DROME Ribosomal protein S15, isoform B OS=Drosophila melanogaster OX=7227 GN=RpS15 PE=1 SV=1
11.1029	10.5958	3	3	5	5	5	48.541	61.629	104910	28	8	Q7KMQ0		Rpt1	tr|Q7KMQ0|Q7KMQ0_DROME 26S proteasome regulatory complex subunit p48B OS=Drosophila melanogaster OX=7227 GN=Rpt1 PE=1 SV=1
9.63294	3	3	3	5	5	5	144.27	32.816	48432	61	5	Q7KN75		Dp1	tr|Q7KN75|Q7KN75_DROME Dodeca-satellite-binding protein 1, isoform A OS=Drosophila melanogaster OX=7227 GN=Dp1 PE=1 SV=1
8.59474	3	3	3	5	5	5	293.91	38.431	56058	145	5	Q7PLL6			tr|Q7PLL6|Q7PLL6_DROME Uncharacterized protein, isoform A OS=Drosophila melanogaster OX=7227 GN=Dmel\CG17514 PE=1 SV=2
7.74349	3	3	3	5	5	5	435.33	31.076	45861	214	5	Q8I8U7	Transcription-associated protein 1	Nipped-A	sp|Q8I8U7|TRA1_DROME Transcription-associated protein 1 OS=Drosophila melanogaster OX=7227 GN=Nipped-A PE=1 SV=4
11.9941	11.3034	3	3	5	5	5	30.342	37.555	99102	15	9	Q9I7P8;Q9VPB3;Q8IPU3			tr|Q9I7P8|Q9I7P8_DROME Tenzing norgay, isoform B OS=Drosophila melanogaster OX=7227 GN=tzn PE=1 SV=1;tr|Q9VPB3|Q9VPB3_DROME LD26447p OS=Drosophila melanogaster OX=7227 GN=tzn PE=1 SV=2;tr|Q8IPU3|Q8IPU3_DROME Tenzing norgay, isoform C OS=Drosophila melanoga
14.3061	13.8308	3	3	5	5	5	18.52	53.637	208960	6	11	Q9U5W9	Transcription initiation factor TFIID subunit 10	Taf10	sp|Q9U5W9|TAF10_DROME Transcription initiation factor TFIID subunit 10 OS=Drosophila melanogaster OX=7227 GN=Taf10 PE=1 SV=2
11.1025	10.6417	3	3	6	5	5	47.806	32.895	102500	27	6	Q9V3V6		Rpt5	tr|Q9V3V6|Q9V3V6_DROME 26S proteasome regulatory complex subunit p50 OS=Drosophila melanogaster OX=7227 GN=Rpt5 PE=1 SV=1
11.9441	11.4817	3	3	5	5	5	94.151	89.27	306010	45	13	Q9VAM5		Brd8	tr|Q9VAM5|Q9VAM5_DROME Bromodomain containing 8 OS=Drosophila melanogaster OX=7227 GN=Brd8 PE=1 SV=1
14.3424	15.451	3	3	5	5	5	15.746	40.129	327820	5	9	Q9VIP1		Taf13	tr|Q9VIP1|Q9VIP1_DROME GEO07843p1 OS=Drosophila melanogaster OX=7227 GN=Taf13 PE=2 SV=1
10.8299	7.90044	7.61625	3	5	5	5	57.17	33.114	51873	23	5	Q9VM69		nop5	tr|Q9VM69|Q9VM69_DROME CG10206-PA OS=Drosophila melanogaster OX=7227 GN=nop5 PE=1 SV=2
12.1651	8.49366	3	3	5	5	5	33.644	36.908	74296	15	5	Q9VND7			tr|Q9VND7|Q9VND7_DROME RE50009p OS=Drosophila melanogaster OX=7227 GN=cg2931 PE=1 SV=1
9.29032	6.58256	3	3	5	5	5	259.46	50.967	70031	97	6	Q9VWP5;R9PY26			tr|Q9VWP5|Q9VWP5_DROME Hat-trick, isoform D OS=Drosophila melanogaster OX=7227 GN=htk PE=1 SV=4;tr|R9PY26|R9PY26_DROME Hat-trick, isoform C OS=Drosophila melanogaster OX=7227 GN=htk PE=1 SV=1
12.4204	11.7763	3	3	5	5	5	29.56	41.165	89894	10	6	Q9VYI2		Brms1	tr|Q9VYI2|Q9VYI2_DROME BRMS1 OS=Drosophila melanogaster OX=7227 GN=Brms1 PE=1 SV=2
12.8042	11.6117	7.72137	3	5	5	5	42.767	40.829	178380	17	9	Q9W1G7		Nap1	tr|Q9W1G7|Q9W1G7_DROME LD21576p OS=Drosophila melanogaster OX=7227 GN=Nap1 PE=1 SV=1
12.9766	11.0045	3	3	5	5	5	35.347	57.342	151720	15	9	Q9W328	Protein LST8 homolog	Lst8	sp|Q9W328|LST8_DROME Protein LST8 homolog OS=Drosophila melanogaster OX=7227 GN=Lst8 PE=1 SV=2
11.566	10.2146	3	3	5	5	5	44.911	38.01	88620	21	7	Q9W414		Rpt4	tr|Q9W414|Q9W414_DROME Regulatory particle triple-A ATPase 4 OS=Drosophila melanogaster OX=7227 GN=Rpt4 PE=1 SV=3
11.942	3	3	3	5	5	5	34.036	30.941	43281	11	5	R9Q794;Q9W5R8	60S ribosomal protein L5	RpL5	tr|R9Q794|R9Q794_DROME Ribosomal protein L5, isoform G OS=Drosophila melanogaster OX=7227 GN=RpL5 PE=1 SV=1;sp|Q9W5R8|RL5_DROME 60S ribosomal protein L5 OS=Drosophila melanogaster OX=7227 GN=RpL5 PE=1 SV=2
11.6981	11.6595	10.9945	10.5983	5	5	5	36.1	36.59	202960	20	14	Q9XZ19			tr|Q9XZ19|Q9XZ19_DROME Uncharacterized protein OS=Drosophila melanogaster OX=7227 GN=dSki8 PE=1 SV=1
11.9279	11.092	3	3	4	4	4	27.041	25.946	79031	13	6	A0A0B4JD48;Q95029	Cathepsin L;Cathepsin L heavy chain;Cathepsin L light chain	Cp1	tr|A0A0B4JD48|A0A0B4JD48_DROME Cysteine proteinase-1, isoform D OS=Drosophila melanogaster OX=7227 GN=Cp1 PE=1 SV=1;sp|Q95029|CATL_DROME Cathepsin L OS=Drosophila melanogaster OX=7227 GN=Cp1 PE=2 SV=2
12.2023	9.08916	3	3	4	4	4	52.406	33.777	84115	16	5	A0A0B4K6B8;A0A0B4K7A6;Q86B87	Modifier of mdg4	mod(mdg4)	tr|A0A0B4K6B8|A0A0B4K6B8_DROME Modifier of mdg4, isoform AE OS=Drosophila melanogaster OX=7227 GN=mod(mdg4) PE=1 SV=1;tr|A0A0B4K7A6|A0A0B4K7A6_DROME Modifier of mdg4, isoform AD OS=Drosophila melanogaster OX=7227 GN=mod(mdg4) PE=1 SV=1;sp|Q86B87|MMD4_DROME
10.3295	6.55494	3	3	4	4	4	114.1	28.511	70418	51	4	A0A0B4KI10;A0A0B4KHE9;Q9V3P6	26S proteasome non-ATPase regulatory subunit 1	Rpn2	tr|A0A0B4KI10|A0A0B4KI10_DROME 26S proteasome non-ATPase regulatory subunit 1 OS=Drosophila melanogaster OX=7227 GN=Rpn2 PE=3 SV=1;tr|A0A0B4KHE9|A0A0B4KHE9_DROME 26S proteasome non-ATPase regulatory subunit 1 OS=Drosophila melanogaster OX=7227 GN=Rpn2 PE=3
11.397	3	3	3	4	4	4	56.966	44.761	67417	25	5	A0A0B4LGZ3;P36872	Serine/threonine-protein phosphatase 2A 55 kDa regulatory subunit B;Protein phosphatase PP2A 55 kDa regulatory subunit	tws	tr|A0A0B4LGZ3|A0A0B4LGZ3_DROME Serine/threonine-protein phosphatase 2A 55 kDa regulatory subunit B OS=Drosophila melanogaster OX=7227 GN=tws PE=1 SV=1;sp|P36872|2ABA_DROME Protein phosphatase PP2A 55 kDa regulatory subunit OS=Drosophila melanogaster OX=722
14.0934	3	3	3	4	4	4	21.112	32.062	157320	9	6	A0A0B4LGZ5;P46222	60S ribosomal protein L11	RpL11	tr|A0A0B4LGZ5|A0A0B4LGZ5_DROME Ribosomal protein L11, isoform B OS=Drosophila melanogaster OX=7227 GN=RpL11 PE=1 SV=1;sp|P46222|RL11_DROME 60S ribosomal protein L11 OS=Drosophila melanogaster OX=7227 GN=RpL11 PE=1 SV=2
11.8554	11.4209	3	3	4	4	4	69.748	30.879	109600	17	6	A4UZC9;Q0E9C8;A0A126GUM1;A1Z8A4;Q7K0T7;A1Z8A6		psq	tr|A4UZC9|A4UZC9_DROME Pipsqueak, isoform J OS=Drosophila melanogaster OX=7227 GN=psq PE=1 SV=1;tr|Q0E9C8|Q0E9C8_DROME Pipsqueak, isoform D OS=Drosophila melanogaster OX=7227 GN=psq PE=1 SV=1;tr|A0A126GUM1|A0A126GUM1_DROME Pipsqueak, isoform N OS=Drosophil
12.8471	15.6964	3	3	4	4	4	32.216	46.863	725620	12	7	A1Z6E8			tr|A1Z6E8|A1Z6E8_DROME Uncharacterized protein, isoform D OS=Drosophila melanogaster OX=7227 GN=Dmel\CG10395 PE=4 SV=2
17.473	16.6093	16.654	15.8432	4	4	4	14.729	69.483	2662900	6	58	Q7JYK1;R9PY16;Q9W418;A4V1F9;P18101;P15357;P0CG69	Ubiquitin-60S ribosomal protein L40;Ubiquitin;60S ribosomal protein L40;Ubiquitin-40S ribosomal protein S27a;Ubiquitin;40S ribosomal protein S27a;Polyubiquitin;Ubiquitin	RpL40;Ubi-p5E;Ubi-p63E;RpS27A	tr|Q7JYK1|Q7JYK1_DROME RE10554p OS=Drosophila melanogaster OX=7227 GN=RpL40 PE=1 SV=1;tr|R9PY16|R9PY16_DROME Uncharacterized protein OS=Drosophila melanogaster OX=7227 GN=Ub PE=4 SV=1;tr|Q9W418|Q9W418_DROME GH17761p OS=Drosophila melanogaster OX=7227 GN=Ub
11.4786	9.26383	3	3	4	4	4	53.871	30.916	79772	23	4	A4V3W2;A4V3W1;Q0KHW6;A8JUV9;M9PGC4;M9PGV7;P18431;Q7KVY5;C0PUX5	Protein kinase shaggy	sgg	tr|A4V3W2|A4V3W2_DROME Shaggy, isoform C OS=Drosophila melanogaster OX=7227 GN=sgg PE=1 SV=1;tr|A4V3W1|A4V3W1_DROME Shaggy, isoform J OS=Drosophila melanogaster OX=7227 GN=sgg PE=1 SV=1;tr|Q0KHW6|Q0KHW6_DROME Shaggy, isoform R OS=Drosophila melanogaster OX
9.45086	3	3	3	4	4	4	106.8	44.297	26594	38	4	A8JQY9;A8JQZ0		CG31342-RB	tr|A8JQY9|A8JQY9_DROME FI13065p OS=Drosophila melanogaster OX=7227 GN=CG18551 PE=2 SV=1;tr|A8JQZ0|A8JQZ0_DROME Uncharacterized protein, isoform C OS=Drosophila melanogaster OX=7227 GN=CG7472 PE=4 SV=1
14.5546	13.278	13.4949	11.5386	4	4	4	13.883	60.726	388140	8	10	D2NUK9;Q9U3Z7	NHP2-like protein 1 homolog	hoip	tr|D2NUK9|D2NUK9_DROME Hoi-polloi, isoform B OS=Drosophila melanogaster OX=7227 GN=hoip PE=1 SV=1;sp|Q9U3Z7|NH2L1_DROME NHP2-like protein 1 homolog OS=Drosophila melanogaster OX=7227 GN=hoip PE=2 SV=1
10.4392	3	3	3	4	4	4	75.598	37.687	37486	27	4	M9NG39;P41073	Zinc finger protein on ecdysone puffs	Pep	tr|M9NG39|M9NG39_DROME Protein on ecdysone puffs, isoform D OS=Drosophila melanogaster OX=7227 GN=Pep PE=1 SV=1;sp|P41073|PEP_DROME Zinc finger protein on ecdysone puffs OS=Drosophila melanogaster OX=7227 GN=Pep PE=1 SV=1
8.93864	6.80284	3	3	4	4	4	235.04	28.377	41561	69	4	M9PE74;Q9W2U7		nocte	tr|M9PE74|M9PE74_DROME No circadian temperature entrainment, isoform D OS=Drosophila melanogaster OX=7227 GN=nocte PE=1 SV=1;tr|Q9W2U7|Q9W2U7_DROME LP18708p OS=Drosophila melanogaster OX=7227 GN=nocte PE=1 SV=4
11.404	9.0785	3	3	4	4	4	143.25	26.406	139770	43	9	M9PGK3;M9PGV3;M9PHA3;Q9W3U8;M9PJA1		CG4564	tr|M9PGK3|M9PGK3_DROME Uncharacterized protein, isoform I OS=Drosophila melanogaster OX=7227 GN=CG4564 PE=1 SV=1;tr|M9PGV3|M9PGV3_DROME Uncharacterized protein, isoform D OS=Drosophila melanogaster OX=7227 GN=Dmel\CG43736 PE=1 SV=1;tr|M9PHA3|M9PHA3_DROME U
10.498	9.10996	3	3	4	4	4	36.159	27.299	35976	18	4	O02195	Eukaryotic translation initiation factor 3 subunit I	Trip1	sp|O02195|EIF3I_DROME Eukaryotic translation initiation factor 3 subunit I OS=Drosophila melanogaster OX=7227 GN=eIF3i PE=1 SV=1
9.60829	3	3	3	4	4	4	103.28	31.269	38245	49	4	O16810	Origin recognition complex subunit 1	Orc1	sp|O16810|ORC1_DROME Origin recognition complex subunit 1 OS=Drosophila melanogaster OX=7227 GN=Orc1 PE=1 SV=2
11.017	3	3	3	4	4	4	51.315	32.499	47663	23	4	O61305;L7EGI4;Q5LK13;L7EEU0	DEAD-box helicase Dbp80	Dbp80	sp|O61305|DDX19_DROME DEAD-box helicase Dbp80 OS=Drosophila melanogaster OX=7227 GN=Dbp80 PE=1 SV=1;tr|L7EGI4|L7EGI4_DROME Dead box protein 80, isoform F OS=Drosophila melanogaster OX=7227 GN=Dbp80 PE=1 SV=1;tr|Q5LK13|Q5LK13_DROME Dead box protein 80, isof
9.94487	3	3	3	4	4	4	102.71	50.409	42381	43	5	O62621	Coatomer subunit beta	betaCop	sp|O62621|COPB2_DROME Coatomer subunit beta OS=Drosophila melanogaster OX=7227 GN=betaCOP PE=2 SV=2
13.7163	13.7334	3	3	4	4	4	18.597	76.178	270790	10	9	O77430		SkpA	tr|O77430|O77430_DROME GEO01111p1 OS=Drosophila melanogaster OX=7227 GN=SkpA PE=1 SV=1
17.7419	17.3694	18.1751	18.0412	4	4	4	13.696	28.158	6679600	7	44	P02283	Histone H2B	His2B	sp|P02283|H2B_DROME Histone H2B OS=Drosophila melanogaster OX=7227 GN=His2B PE=1 SV=2
11.5677	10.4517	8.9488	3	4	4	4	34.542	35.272	78881	16	6	P12982;Q05547	Serine/threonine-protein phosphatase alpha-2 isoform;Serine/threonine-protein phosphatase alpha-3 isoform	Pp1-87B;Pp1-13C	sp|P12982|PP12_DROME Serine/threonine-protein phosphatase alpha-2 isoform OS=Drosophila melanogaster OX=7227 GN=Pp1-87B PE=1 SV=1;sp|Q05547|PP13_DROME Serine/threonine-protein phosphatase alpha-3 isoform OS=Drosophila melanogaster OX=7227 GN=Pp1-13C PE=1 S
12.8072	10.8289	3	3	4	4	4	35.469	53.652	134790	15	6	X2JDI1;P23696	Serine/threonine-protein phosphatase;Serine/threonine-protein phosphatase PP2A	mts	tr|X2JDI1|X2JDI1_DROME Serine/threonine-protein phosphatase OS=Drosophila melanogaster OX=7227 GN=mts PE=3 SV=1;sp|P23696|PP2A_DROME Serine/threonine-protein phosphatase PP2A OS=Drosophila melanogaster OX=7227 GN=mts PE=2 SV=1
9.92138	8.4545	3	3	4	4	4	113.79	30.471	72627	55	5	P35875	Poly [ADP-ribose] polymerase	Parp	sp|P35875|PARP_DROME Poly [ADP-ribose] polymerase OS=Drosophila melanogaster OX=7227 GN=Parp PE=1 SV=1
15.1248	10.738	3	3	4	4	4	13.201	38.796	149750	4	5	P48588	40S ribosomal protein S25	RpS25	sp|P48588|RS25_DROME 40S ribosomal protein S25 OS=Drosophila melanogaster OX=7227 GN=RpS25 PE=1 SV=3
13.3514	3	3	3	4	4	4	21.392	31.21	94062	9	4	X2JDU0;P50882	60S ribosomal protein L9	RpL9	tr|X2JDU0|X2JDU0_DROME Ribosomal protein L9, isoform C OS=Drosophila melanogaster OX=7227 GN=RpL9 PE=4 SV=1;sp|P50882|RL9_DROME 60S ribosomal protein L9 OS=Drosophila melanogaster OX=7227 GN=RpL9 PE=1 SV=2
10.9562	3	3	3	4	4	4	66.973	28.616	65565	33	4	P52304	Serine/threonine-protein kinase polo	polo	sp|P52304|POLO_DROME Serine/threonine-protein kinase polo OS=Drosophila melanogaster OX=7227 GN=polo PE=1 SV=2
11.2811	6.68692	3	3	4	4	4	76.976	34.591	85523	33	4	X2JFR1;Q8IR16;Q04047	Protein no-on-transient A	nonA	tr|X2JFR1|X2JFR1_DROME No on or off transient A, isoform D OS=Drosophila melanogaster OX=7227 GN=nonA PE=1 SV=1;tr|Q8IR16|Q8IR16_DROME No on or off transient A, isoform B OS=Drosophila melanogaster OX=7227 GN=nonA PE=1 SV=1;sp|Q04047|NONA_DROME Protein no-
8.44174	7.30834	3	3	4	4	4	169.82	38.158	36953	73	6	Q24298	DE-cadherin	shg	sp|Q24298|CADE_DROME DE-cadherin OS=Drosophila melanogaster OX=7227 GN=shg PE=1 SV=2
11.0027	3	3	3	4	4	4	57.817	31.179	47192	23	4	Q7K7G0;Q9W555		deltaCOP	tr|Q7K7G0|Q7K7G0_DROME Coatomer subunit delta OS=Drosophila melanogaster OX=7227 GN=deltaCOP PE=1 SV=1;tr|Q9W555|Q9W555_DROME Coatomer subunit delta OS=Drosophila melanogaster OX=7227 GN=deltaCOP PE=1 SV=1
14.3163	11.4057	3	3	4	4	4	17.601	30.891	138680	6	6	Q7KLX3		Tapdelta	tr|Q7KLX3|Q7KLX3_DROME GEO05407p1 OS=Drosophila melanogaster OX=7227 GN=Tapdelta PE=1 SV=1
9.9952	3	3	3	4	4	4	108.72	51.935	32660	32	4	Q7KVS9		Trf4-1	sp|Q7KVS9|TRF41_DROME Non-canonical poly(A) RNA polymerase protein Trf4-1 OS=Drosophila melanogaster OX=7227 GN=Trf4-1 PE=1 SV=1
10.1662	3	3	3	4	4	4	91.842	31.905	52853	46	4	X2JKW3;Q86B47	Probable ATP-dependent RNA helicase CG8611	CG8611	tr|X2JKW3|X2JKW3_DROME Uncharacterized protein, isoform C OS=Drosophila melanogaster OX=7227 GN=Dmel\CG8611 PE=4 SV=1;sp|Q86B47|Y8611_DROME Probable ATP-dependent RNA helicase CG8611 OS=Drosophila melanogaster OX=7227 GN=CG8611 PE=1 SV=1
12.2249	9.67821	3	3	4	4	4	30.552	27.365	50456	9	5	Q8IMU0			tr|Q8IMU0|Q8IMU0_DROME IP09871p OS=Drosophila melanogaster OX=7227 GN=CG13649 PE=2 SV=1
12.1877	12.8598	3	3	4	4	4	23.018	37.542	108890	9	8	Q8IRH6;Q9W0H1			tr|Q8IRH6|Q8IRH6_DROME RE25907p OS=Drosophila melanogaster OX=7227 GN=Dmel\CG9184 PE=2 SV=1;tr|Q9W0H1|Q9W0H1_DROME Uncharacterized protein, isoform A OS=Drosophila melanogaster OX=7227 GN=Dmel\CG9184 PE=4 SV=2
11.2213	5.12664	3	3	4	4	4	58.223	31.19	60560	25	4	Q8ST83	Polycomb protein PHO	pho	sp|Q8ST83|PHO_DROME Polycomb protein PHO OS=Drosophila melanogaster OX=7227 GN=pho PE=1 SV=2
10.9947	8.76606	3	3	4	4	4	60.159	50.597	61896	25	7	Q8SX89		kuk	tr|Q8SX89|Q8SX89_DROME Kugelkern, isoform A OS=Drosophila melanogaster OX=7227 GN=kuk PE=1 SV=1
9.32477	3	3	3	4	4	4	78.68	25.461	23085	36	4	Q9GYU8	Nuclear pore complex protein Nup88	mbo	sp|Q9GYU8|NUP88_DROME Nuclear pore complex protein Nup88 OS=Drosophila melanogaster OX=7227 GN=mbo PE=1 SV=2
12.797	9.43423	3	3	4	4	4	27.851	35.825	140550	18	6	Q9V3E7		Ref1	tr|Q9V3E7|Q9V3E7_DROME LD24793p OS=Drosophila melanogaster OX=7227 GN=Ref1 PE=1 SV=1
12.2836	11.5455	10.0231	8.86978	4	4	4	46.751	38.927	161210	17	10	Q9V438		CaBP1	sp|Q9V438|PDIA6_DROME Protein disulfide-isomerase A6 homolog OS=Drosophila melanogaster OX=7227 GN=CaBP1 PE=1 SV=1
9.98157	3	3	3	4	4	4	97.381	35.575	51563	51	4	Q9V466		Nup107	sp|Q9V466|NU107_DROME Nuclear pore complex protein Nup107 OS=Drosophila melanogaster OX=7227 GN=Nup107 PE=1 SV=1
14.4892	10.3001	10.206	3	4	4	4	14.532	35.136	178080	7	5	Q9V597	60S ribosomal protein L31	RpL31	sp|Q9V597|RL31_DROME 60S ribosomal protein L31 OS=Drosophila melanogaster OX=7227 GN=RpL31 PE=1 SV=1
13.6753	3	3	3	4	4	4	18.476	35.826	91576	7	6	Q9V9M7		RpL21	tr|Q9V9M7|Q9V9M7_DROME RE62581p OS=Drosophila melanogaster OX=7227 GN=RpL21 PE=1 SV=1
9.7864	6.18041	3	3	4	4	4	85.776	35.037	31535	33	4	Q9VB49		mrt	tr|Q9VB49|Q9VB49_DROME Martik, isoform A OS=Drosophila melanogaster OX=7227 GN=mrt PE=4 SV=1
10.8066	3	3	3	4	4	4	100.28	28.331	53731	30	4	Q9VEW6		pad	tr|Q9VEW6|Q9VEW6_DROME IP01015p OS=Drosophila melanogaster OX=7227 GN=pad PE=2 SV=2
10.8277	3	3	3	4	4	4	58.567	28.69	52706	29	4	Q9VHS0		CG9601-RA	tr|Q9VHS0|Q9VHS0_DROME FI07206p OS=Drosophila melanogaster OX=7227 GN=28573184 PE=1 SV=2
11.7956	11.7755	3	3	4	4	4	38.137	47.871	120030	17	7	Q9VMX3			tr|Q9VMX3|Q9VMX3_DROME LP03982p OS=Drosophila melanogaster OX=7227 GN=Dmel\CG3756 PE=1 SV=1
9.78513	5.77189	3	3	4	4	4	202.64	25.887	59027	63	7	Q9VRY4;Q8MR14		velo	tr|Q9VRY4|Q9VRY4_DROME LD13895p OS=Drosophila melanogaster OX=7227 GN=velo PE=1 SV=3;tr|Q8MR14|Q8MR14_DROME LD44235p OS=Drosophila melanogaster OX=7227 GN=velo PE=1 SV=1
13.1219	9.36135	11.8605	5.47755	4	4	4	24.273	33.477	133350	10	7	Q9VTP4	60S ribosomal protein L10a-2	RpL10Ab	sp|Q9VTP4|R10AB_DROME 60S ribosomal protein L10a-2 OS=Drosophila melanogaster OX=7227 GN=RpL10Ab PE=1 SV=2
9.63061	3	3	3	4	4	4	262.47	32.867	42012	53	4	Q9VUB7		ptip	tr|Q9VUB7|Q9VUB7_DROME PAX transcription activation domain interacting protein OS=Drosophila melanogaster OX=7227 GN=Ptip PE=1 SV=3
9.34261	3	3	3	4	4	4	129.91	21.906	40902	63	4	X2JBC1;Q9VYS3	Regulator of nonsense transcripts 1 homolog	Upf1	tr|X2JBC1|X2JBC1_DROME Upf1, isoform B OS=Drosophila melanogaster OX=7227 GN=Upf1 PE=4 SV=1;sp|Q9VYS3|RENT1_DROME Regulator of nonsense transcripts 1 homolog OS=Drosophila melanogaster OX=7227 GN=Upf1 PE=1 SV=2
11.605	10.7977	3	3	4	4	4	78.671	55.65	117480	24	9	Q9W384		dalao	tr|Q9W384|Q9W384_DROME Brahma associated protein 111kD OS=Drosophila melanogaster OX=7227 GN=Bap111 PE=1 SV=1
11.0642	6.4593	3	3	4	4	4	49.227	34.968	44583	20	4	Q9W4W7		EG:100G10.6	tr|Q9W4W7|Q9W4W7_DROME RE68603p OS=Drosophila melanogaster OX=7227 GN=EG:100G10.6 PE=1 SV=1
10.3645	7.7211	7.91934	6.13013	3	3	3	48.967	19.158	42352	23	4	A0A0B4JD11;Q9NJH0	Elongation factor 1-gamma	Ef1gamma	tr|A0A0B4JD11|A0A0B4JD11_DROME Eukaryotic translation elongation factor 1 gamma, isoform C OS=Drosophila melanogaster OX=7227 GN=eEF1gamma PE=4 SV=1;sp|Q9NJH0|EF1G_DROME Elongation factor 1-gamma OS=Drosophila melanogaster OX=7227 GN=eEF1gamma PE=2 SV=2
11.9448	3	3	3	3	3	3	23.759	29.179	35479	9	4	A0A0B4K6N1;Q8MLY8	40S ribosomal protein S8	RpS8	tr|A0A0B4K6N1|A0A0B4K6N1_DROME 40S ribosomal protein S8 OS=Drosophila melanogaster OX=7227 GN=RpS8 PE=3 SV=1;sp|Q8MLY8|RS8_DROME 40S ribosomal protein S8 OS=Drosophila melanogaster OX=7227 GN=RpS8 PE=1 SV=1
12.0421	11.0843	9.00132	9.45726	3	3	3	33.054	25.491	76038	10	6	A0A0B4K6U6;Q08473	RNA-binding protein squid	sqd	tr|A0A0B4K6U6|A0A0B4K6U6_DROME Squid, isoform E OS=Drosophila melanogaster OX=7227 GN=sqd PE=4 SV=1;sp|Q08473|SQD_DROME RNA-binding protein squid OS=Drosophila melanogaster OX=7227 GN=sqd PE=1 SV=3
11.6077	3	3	3	3	3	3	47.957	57.95	53055	17	3	A0A0B4KHX3;O76324	Discs overgrown protein kinase	dco	tr|A0A0B4KHX3|A0A0B4KHX3_DROME Discs overgrown, isoform D OS=Drosophila melanogaster OX=7227 GN=dco PE=3 SV=1;sp|O76324|DCO_DROME Discs overgrown protein kinase OS=Drosophila melanogaster OX=7227 GN=dco PE=1 SV=2
14.2755	10.7087	11.3808	9.6887	3	3	3	16.016	33.766	149980	6	9	A0A0B4LFD9;Q8T3U2	40S ribosomal protein S23	RpS23	tr|A0A0B4LFD9|A0A0B4LFD9_DROME GEO04460p1 OS=Drosophila melanogaster OX=7227 GN=RpS23 PE=2 SV=1;sp|Q8T3U2|RS23_DROME 40S ribosomal protein S23 OS=Drosophila melanogaster OX=7227 GN=RpS23 PE=1 SV=1
8.87538	7.81333	9.79237	8.32868	3	3	3	24.247	30.776	32348	17	4	A0A0B4LFL3;O96827	Probable elongation factor 1-beta	Ef1beta	tr|A0A0B4LFL3|A0A0B4LFL3_DROME Eukaryotic translation elongation factor 1 beta, isoform C OS=Drosophila melanogaster OX=7227 GN=eEF1beta PE=3 SV=1;sp|O96827|EF1B_DROME Probable elongation factor 1-beta OS=Drosophila melanogaster OX=7227 GN=eEF1beta PE=1 SV
10.744	3	3	3	3	3	3	51.687	19.058	34301	20	3	A0A0B4LGA7;P27091	Protein 60A	gbb	tr|A0A0B4LGA7|A0A0B4LGA7_DROME Glass bottom boat, isoform B OS=Drosophila melanogaster OX=7227 GN=gbb PE=3 SV=1;sp|P27091|60A_DROME Protein 60A OS=Drosophila melanogaster OX=7227 GN=gbb PE=1 SV=1
9.88185	3	3	3	3	3	3	111.41	22.899	24530	26	3	A0A0B4LH64;Q8SWR8	Ataxin-2 homolog	Atx2	tr|A0A0B4LH64|A0A0B4LH64_DROME Ataxin-2, isoform D OS=Drosophila melanogaster OX=7227 GN=Atx2 PE=4 SV=1;sp|Q8SWR8|ATX2_DROME Ataxin-2 homolog OS=Drosophila melanogaster OX=7227 GN=Atx2 PE=1 SV=1
8.74641	9.59001	3	3	3	3	3	81.715	26.813	33605	28	4	A1ZAK8;A1ZAK7;A1ZAK9		Psi	tr|A1ZAK8|A1ZAK8_DROME P-element somatic inhibitor, isoform C OS=Drosophila melanogaster OX=7227 GN=Psi PE=1 SV=1;tr|A1ZAK7|A1ZAK7_DROME LD35640p OS=Drosophila melanogaster OX=7227 GN=Psi PE=1 SV=1;tr|A1ZAK9|A1ZAK9_DROME P-element somatic inhibitor, isofor
9.28681	3	3	3	3	3	3	95.946	27.469	27483	44	3	M9PFR5;B7Z0G7;Q9VW97	Possible lysine-specific histone demethylase 1	Su(var)3-3	tr|M9PFR5|M9PFR5_DROME Suppressor of variegation 3-3, isoform C OS=Drosophila melanogaster OX=7227 GN=Su(var)3-3 PE=1 SV=1;tr|B7Z0G7|B7Z0G7_DROME Suppressor of variegation 3-3, isoform B OS=Drosophila melanogaster OX=7227 GN=Su(var)3-3 PE=1 SV=1;sp|Q9VW97|
9.43085	3	3	3	3	3	3	133.93	18.024	20706	30	3	B7Z120;Q8IRT7;Q1RL19;M9PIZ6;Q9W4Q4;Q8IRT8;B7Z126		tlk	tr|B7Z120|B7Z120_DROME Tousled-like kinase, isoform I OS=Drosophila melanogaster OX=7227 GN=Tlk PE=1 SV=1;tr|Q8IRT7|Q8IRT7_DROME Tousled-like kinase, isoform C OS=Drosophila melanogaster OX=7227 GN=Tlk PE=1 SV=4;tr|Q1RL19|Q1RL19_DROME LD15160p OS=Drosophil
12.3178	3	3	3	3	3	3	16.029	27.726	40843	8	3	D1Z3A1;Q9VZS5	60S ribosomal protein L28	RpL28	tr|D1Z3A1|D1Z3A1_DROME MIP15344p OS=Drosophila melanogaster OX=7227 GN=RpL28 PE=1 SV=1;sp|Q9VZS5|RL28_DROME 60S ribosomal protein L28 OS=Drosophila melanogaster OX=7227 GN=RpL28 PE=1 SV=1
10.9358	8.2363	10.2888	10.6078	3	3	3	54.107	29.217	131870	26	11	X2JH42;L0MQ04;Q05825	ATP synthase subunit beta;ATP synthase subunit beta, mitochondrial	ATPsynbeta;ATPsyn-beta	tr|X2JH42|X2JH42_DROME ATP synthase subunit beta OS=Drosophila melanogaster OX=7227 GN=ATPsynbeta PE=1 SV=1;tr|L0MQ04|L0MQ04_DROME ATP synthase subunit beta OS=Drosophila melanogaster OX=7227 GN=ATPsynbeta PE=1 SV=1;sp|Q05825|ATPB_DROME ATP synthase subuni
8.78179	3	3	3	3	3	3	128.65	31.647	26848	61	3	M9MRG4;Q9VL07;M9PCJ7;Q76NQ3		Utx	tr|M9MRG4|M9MRG4_DROME Utx histone demethylase, isoform D OS=Drosophila melanogaster OX=7227 GN=Utx PE=4 SV=1;tr|Q9VL07|Q9VL07_DROME LD02225p OS=Drosophila melanogaster OX=7227 GN=Utx PE=2 SV=3;tr|M9PCJ7|M9PCJ7_DROME Utx histone demethylase, isoform E OS=D
14.8106	12.3028	12.9459	10.3439	3	3	3	11.513	31.46	171920	4	7	M9PBK5;P08570	60S acidic ribosomal protein P1	RpLP1	tr|M9PBK5|M9PBK5_DROME Ribosomal protein LP1, isoform B OS=Drosophila melanogaster OX=7227 GN=RpLP1 PE=3 SV=1;sp|P08570|RLA1_DROME 60S acidic ribosomal protein P1 OS=Drosophila melanogaster OX=7227 GN=RpLP1 PE=1 SV=2
14.1994	11.1804	10.5523	3	3	3	3	9.1672	24.092	90539	4	5	M9PEA6;O76927	40S ribosomal protein S21	RpS21	tr|M9PEA6|M9PEA6_DROME 40S ribosomal protein S21 OS=Drosophila melanogaster OX=7227 GN=RpS21 PE=1 SV=1;sp|O76927|RS21_DROME 40S ribosomal protein S21 OS=Drosophila melanogaster OX=7227 GN=RpS21 PE=1 SV=1
9.06795	3	3	3	3	3	3	212.72	24.674	38642	72	3	M9PHL0;M9PHZ0;M9PI16;Q9VWF2	Supporter of activation of yellow protein	e(y)3	tr|M9PHL0|M9PHL0_DROME Enhancer of yellow 3, isoform B OS=Drosophila melanogaster OX=7227 GN=e(y)3 PE=4 SV=1;tr|M9PHZ0|M9PHZ0_DROME Enhancer of yellow 3, isoform D OS=Drosophila melanogaster OX=7227 GN=e(y)3 PE=4 SV=1;tr|M9PI16|M9PI16_DROME Enhancer of yel
14.0364	10.5294	12.0892	3	3	3	3	11.757	39.659	135830	6	8	P05389	60S acidic ribosomal protein P2	RpLP2	sp|P05389|RLA2_DROME 60S acidic ribosomal protein P2 OS=Drosophila melanogaster OX=7227 GN=RpLP2 PE=1 SV=1
10.3873	3	3	3	3	3	3	45.025	22.427	29464	22	3	P09180	60S ribosomal protein L4	RpL4	sp|P09180|RL4_DROME 60S ribosomal protein L4 OS=Drosophila melanogaster OX=7227 GN=RpL4 PE=1 SV=2
10.5611	6.49126	3	3	3	3	3	34.439	25.314	32016	20	3	P23572	Cyclin-dependent kinase 1	cdc2	sp|P23572|CDK1_DROME Cyclin-dependent kinase 1 OS=Drosophila melanogaster OX=7227 GN=Cdk1 PE=1 SV=1
15.1097	13.5619	3	3	3	3	3	13.488	25.812	284700	6	10	P55828	40S ribosomal protein S20	RpS20	sp|P55828|RS20_DROME 40S ribosomal protein S20 OS=Drosophila melanogaster OX=7227 GN=RpS20 PE=1 SV=1
13.5314	11.2622	11.9478	9.16488	3	3	3	19.173	20.3	169390	9	10	P55841	60S ribosomal protein L14	RpL14	sp|P55841|RL14_DROME 60S ribosomal protein L14 OS=Drosophila melanogaster OX=7227 GN=RpL14 PE=1 SV=1
8.58154	3	3	3	3	3	3	174.35	17.071	24901	65	3	Q09332	UDP-glucose:glycoprotein glucosyltransferase	Ugt	sp|Q09332|UGGG_DROME UDP-glucose:glycoprotein glucosyltransferase OS=Drosophila melanogaster OX=7227 GN=Ugt PE=1 SV=2
8.15775	3	3	3	3	3	3	124.06	20.109	15136	53	3	Q0E8J0		MEP-1	tr|Q0E8J0|Q0E8J0_DROME MEP-1, isoform A OS=Drosophila melanogaster OX=7227 GN=MEP-1 PE=1 SV=1
3	3	9.85195	7.94726	3	3	3	55.37	24.02	32786	28	4	Q3YMU0	Protein disulfide-isomerase	ERp60	tr|Q3YMU0|Q3YMU0_DROME Protein disulfide-isomerase (Fragment) OS=Drosophila melanogaster OX=7227 GN=ERp60 PE=1 SV=1
10.6119	11.1964	9.09532	7.80607	3	3	3	39.428	27.038	79601	17	5	Q7JNE1		prod	tr|Q7JNE1|Q7JNE1_DROME Non-histone chromosomal protein Prod OS=Drosophila melanogaster OX=7227 GN=prod PE=1 SV=1
8.72557	3	3	3	3	3	3	167.28	23.19	32595	77	3	Q9VCX1	Regulator of G-protein signaling loco	loco	sp|Q9VCX1|RGS_DROME Regulator of G-protein signaling loco OS=Drosophila melanogaster OX=7227 GN=loco PE=1 SV=2
11.71	10.703	3	3	3	3	3	48.093	18.673	90308	18	5	Q9VHM3		M1BP	tr|Q9VHM3|Q9VHM3_DROME LD30467p OS=Drosophila melanogaster OX=7227 GN=M1BP PE=1 SV=1
10.4762	9.10058	10.8431	7.88643	3	3	3	26.41	18.625	44518	11	3	Q9VIH1		RPA2	tr|Q9VIH1|Q9VIH1_DROME CG9273 protein OS=Drosophila melanogaster OX=7227 GN=RPA2 PE=1 SV=2
11.4752	3	3	3	3	3	3	17.476	28.673	19928	7	3	Q9VMV7		Tfb5-RB	tr|Q9VMV7|Q9VMV7_DROME RE52596p2 OS=Drosophila melanogaster OX=7227 GN=Dmel\CG31917 PE=2 SV=2
11.3579	9.30754	3	3	3	3	3	23.633	47.492	42358	13	4	Q9VNA3			tr|Q9VNA3|Q9VNA3_DROME GH21273p OS=Drosophila melanogaster OX=7227 GN=Dmel\CG11999 PE=1 SV=1
10.64	3	3	3	3	3	3	51.935	21.104	35106	22	3	Q9W102		Orc4	tr|Q9W102|Q9W102_DROME Origin recognition complex subunit 4 OS=Drosophila melanogaster OX=7227 GN=Orc4 PE=1 SV=1
9.25977	3	3	3	2	2	2	57.941	10.673	14099	23	3	Q9XYM5;Q5BIG7;A0A0B4JD03;A0A0B4JCQ7;Q7KNF5;A1Z7P9;A1Z7P7;A0A0B4K6T9;A0A0B4LEH9;A0A0B4JD33;A1Z7Q1;Q8IGK3;A1Z7P8;A1Z7P5		Su(var)2-10	tr|Q9XYM5|Q9XYM5_DROME LD27861p OS=Drosophila melanogaster OX=7227 GN=Su(var)2-10 PE=1 SV=1;tr|Q5BIG7|Q5BIG7_DROME RE55465p OS=Drosophila melanogaster OX=7227 GN=Su(var)2-10 PE=1 SV=1;tr|A0A0B4JD03|A0A0B4JD03_DROME Suppressor of variegation 2-10, isoform J
11.9193	8.03799	3	3	2	2	2	21.551	10.821	28953	7	2	A0A0B4JCU5;Q9W1W9	PRADC1-like protein	CG9849	tr|A0A0B4JCU5|A0A0B4JCU5_DROME Uncharacterized protein, isoform B OS=Drosophila melanogaster OX=7227 GN=Dmel\CG9849 PE=4 SV=1;sp|Q9W1W9|PADC1_DROME PRADC1-like protein OS=Drosophila melanogaster OX=7227 GN=CG9849 PE=2 SV=1
6.5213	3	3	3	2	2	2	311.29	13.17	9093.8	99	2	A0A0B4LGQ5;A0A0B4JCW5;A0A0B4JCV6;A0A0B4LGR2;A0A0B4JDA1;Q9VN58;A0A0B4LHQ4;A0A0B4JD62;A0A0B4JDB5		ctrip	tr|A0A0B4LGQ5|A0A0B4LGQ5_DROME Circadian trip, isoform L OS=Drosophila melanogaster OX=7227 GN=ctrip PE=1 SV=1;tr|A0A0B4JCW5|A0A0B4JCW5_DROME Circadian trip, isoform J OS=Drosophila melanogaster OX=7227 GN=ctrip PE=1 SV=1;tr|A0A0B4JCV6|A0A0B4JCV6_DROME Cir
9.84609	8.99786	3	3	2	2	2	47.263	12.131	38654	27	3	A0A0B4K7Z5;Q7KLV9	26S proteasome non-ATPase regulatory subunit 11	Rpn6	tr|A0A0B4K7Z5|A0A0B4K7Z5_DROME Regulatory particle non-ATPase 6, isoform C OS=Drosophila melanogaster OX=7227 GN=Rpn6 PE=1 SV=1;sp|Q7KLV9|PSD11_DROME 26S proteasome non-ATPase regulatory subunit 11 OS=Drosophila melanogaster OX=7227 GN=Rpn6 PE=1 SV=1
9.17403	8.9339	3	3	2	2	2	70.977	14.337	28801	27	4	Q7KF43;A0A0B4KFC4		rib	tr|Q7KF43|Q7KF43_DROME LD16058p OS=Drosophila melanogaster OX=7227 GN=rib PE=1 SV=1;tr|A0A0B4KFC4|A0A0B4KFC4_DROME Ribbon, isoform C OS=Drosophila melanogaster OX=7227 GN=rib PE=1 SV=1
14.1933	13.4494	3	3	2	2	2	17.63	35.561	179520	6	14	A0A0B4KFN0;P49905	Transcription initiation factor TFIID subunit 12	Taf12	tr|A0A0B4KFN0|A0A0B4KFN0_DROME TBP-associated factor 12, isoform E OS=Drosophila melanogaster OX=7227 GN=Taf12 PE=4 SV=1;sp|P49905|TAF12_DROME Transcription initiation factor TFIID subunit 12 OS=Drosophila melanogaster OX=7227 GN=Taf12 PE=1 SV=1
10.0831	9.3975	3	3	2	2	2	268.84	12.483	126660	72	2	A0A0B4KHB1;Q7KSE8;A0A0B4KGD1;E1JIN6;Q8IN94	Trithorax group protein osa	osa	tr|A0A0B4KHB1|A0A0B4KHB1_DROME Osa, isoform E OS=Drosophila melanogaster OX=7227 GN=osa PE=1 SV=1;tr|Q7KSE8|Q7KSE8_DROME Osa, isoform C OS=Drosophila melanogaster OX=7227 GN=osa PE=1 SV=1;tr|A0A0B4KGD1|A0A0B4KGD1_DROME Osa, isoform F OS=Drosophila melanoga
10.7836	3	11.0442	9.52205	2	2	2	21.92	16.155	41486	9	3	A0A0B4KGK0;Q27869	Protein-L-isoaspartate O-methyltransferase;Protein-L-isoaspartate(D-aspartate) O-methyltransferase	Pcmt	tr|A0A0B4KGK0|A0A0B4KGK0_DROME Protein-L-isoaspartate O-methyltransferase OS=Drosophila melanogaster OX=7227 GN=Pcmt PE=1 SV=1;sp|Q27869|PIMT_DROME Protein-L-isoaspartate(D-aspartate) O-methyltransferase OS=Drosophila melanogaster OX=7227 GN=Pcmt PE=1 SV=2
8.64861	5.3168	3	3	2	2	2	89.816	14.453	18529	42	2	Q8IN63;A0A0B4KHS3;Q9VDR7		mira	tr|Q8IN63|Q8IN63_DROME LD02989p OS=Drosophila melanogaster OX=7227 GN=mira PE=2 SV=1;tr|A0A0B4KHS3|A0A0B4KHS3_DROME Miranda, isoform C OS=Drosophila melanogaster OX=7227 GN=mira PE=4 SV=1;tr|Q9VDR7|Q9VDR7_DROME Miranda, isoform A OS=Drosophila melanogaster
15.8844	15.8677	15.9994	15.9101	2	2	2	16.81	69.115	2226300	9	26	A0A0B4LF57;P62152	Calmodulin	Cam	tr|A0A0B4LF57|A0A0B4LF57_DROME Calmodulin, isoform C OS=Drosophila melanogaster OX=7227 GN=Cam PE=1 SV=1;sp|P62152|CALM_DROME Calmodulin OS=Drosophila melanogaster OX=7227 GN=Cam PE=1 SV=2
9.02004	6.99299	3	3	2	2	2	74.065	25.767	25215	39	3	A0A0B4LFD2;P29845	Heat shock 70 kDa protein cognate 5	Hsc70-5	tr|A0A0B4LFD2|A0A0B4LFD2_DROME Heat shock protein cognate 5, isoform B OS=Drosophila melanogaster OX=7227 GN=Hsc70-5 PE=3 SV=1;sp|P29845|HSP7E_DROME Heat shock 70 kDa protein cognate 5 OS=Drosophila melanogaster OX=7227 GN=Hsc70-5 PE=1 SV=2
11.8837	11.192	3	3	2	2	2	23.681	17.464	48946	8	3	A0A0B4LFE1;Q7K5M2			tr|A0A0B4LFE1|A0A0B4LFE1_DROME Uncharacterized protein, isoform B OS=Drosophila melanogaster OX=7227 GN=Dmel\CG10139 PE=4 SV=1;tr|Q7K5M2|Q7K5M2_DROME GH05836p OS=Drosophila melanogaster OX=7227 GN=Dmel\CG10139 PE=2 SV=1
8.09323	3	3	3	2	2	2	164.03	22.408	16385	60	2	A0A0B4LGG6;Q9W1H0		Lpt	tr|A0A0B4LGG6|A0A0B4LGG6_DROME Lost PHDs of trr, isoform B OS=Drosophila melanogaster OX=7227 GN=Lpt PE=1 SV=1;tr|Q9W1H0|Q9W1H0_DROME HL01030p OS=Drosophila melanogaster OX=7227 GN=Lpt PE=1 SV=2
13.5023	13.5428	13.5171	13.3305	13	2	2	50.778	44.641	911240	20	22	A0A0B4LGH1;P08841	Tubulin beta-3 chain	betaTub60D	tr|A0A0B4LGH1|A0A0B4LGH1_DROME Tubulin beta chain OS=Drosophila melanogaster OX=7227 GN=betaTub60D PE=1 SV=1;sp|P08841|TBB3_DROME Tubulin beta-3 chain OS=Drosophila melanogaster OX=7227 GN=betaTub60D PE=2 SV=2
9.51932	10.5784	3	3	2	2	2	122.8	13.606	124460	55	2	A0A0S0WNN6;Q9TVM2	Exportin-1	emb	tr|A0A0S0WNN6|A0A0S0WNN6_DROME Embargoed, isoform B OS=Drosophila melanogaster OX=7227 GN=emb PE=1 SV=1;sp|Q9TVM2|XPO1_DROME Exportin-1 OS=Drosophila melanogaster OX=7227 GN=emb PE=1 SV=1
8.56354	5.06527	3	3	2	2	2	76.871	12.919	15237	37	2	A1YK02		Nup75	sp|A1YK02|NUP75_DROME Nuclear pore complex protein Nup75 OS=Drosophila melanogaster OX=7227 GN=Nup75 PE=2 SV=1
15.3261	6.05209	3	3	27	2	2	50.662	27.759	946330	23	6	A4V3Q6;P05303	Elongation factor 1-alpha;Elongation factor 1-alpha 2	Ef1alpha100E	tr|A4V3Q6|A4V3Q6_DROME Elongation factor 1-alpha OS=Drosophila melanogaster OX=7227 GN=eEF1alpha2 PE=1 SV=1;sp|P05303|EF1A2_DROME Elongation factor 1-alpha 2 OS=Drosophila melanogaster OX=7227 GN=eEF1alpha2 PE=2 SV=2
10.1449	7.49097	3	3	2	2	2	57.829	13.862	23617	18	2	A4V488;Q07152	Inosine-5-monophosphate dehydrogenase	ras	tr|A4V488|A4V488_DROME Inosine-5-monophosphate dehydrogenase OS=Drosophila melanogaster OX=7227 GN=ras PE=1 SV=1;sp|Q07152|IMDH_DROME Inosine-5-monophosphate dehydrogenase OS=Drosophila melanogaster OX=7227 GN=ras PE=1 SV=1
9.4877	3	3	3	2	2	2	136.04	15.817	26563	37	2	B7YZV6;M9PFS7;Q9VK33	Polycomb protein Sfmbt	Sfmbt	tr|B7YZV6|B7YZV6_DROME Scm-related gene containing four mbt domains, isoform C OS=Drosophila melanogaster OX=7227 GN=Sfmbt PE=1 SV=1;tr|M9PFS7|M9PFS7_DROME Scm-related gene containing four mbt domains, isoform D OS=Drosophila melanogaster OX=7227 GN=Sfmbt
11.3684	10.9256	3	3	2	2	2	78.417	10.981	59654	13	3	Q960S0;M9PH51;M9PE48;B7Z045		BtbVII	tr|Q960S0|Q960S0_DROME BTB-protein-VII, isoform A OS=Drosophila melanogaster OX=7227 GN=BtbVII PE=2 SV=1;tr|M9PH51|M9PH51_DROME BTB-protein-VII, isoform I OS=Drosophila melanogaster OX=7227 GN=BtbVII PE=4 SV=1;tr|M9PE48|M9PE48_DROME BTB-protein-VII, isofor
11.2175	5.96751	3	3	2	2	2	25.867	12.941	34214	14	2	M9MS48;Q9VYD8;Q02427	RNA-binding protein 1	Rbp1-like;Rbp1	tr|M9MS48|M9MS48_DROME Rbp1-like, isoform B OS=Drosophila melanogaster OX=7227 GN=Rbp1-like PE=4 SV=1;tr|Q9VYD8|Q9VYD8_DROME RE47308p OS=Drosophila melanogaster OX=7227 GN=Rbp1-like PE=2 SV=2;sp|Q02427|RBP1_DROME RNA-binding protein 1 OS=Drosophila melanog
9.12905	3	3	3	2	2	2	119.74	15.728	26876	48	2	M9PBJ2;M9NCX1;P08111	Lethal(2) giant larvae protein	l(2)gl	tr|M9PBJ2|M9PBJ2_DROME Lethal (2) giant larvae, isoform K OS=Drosophila melanogaster OX=7227 GN=l(2)gl PE=4 SV=1;tr|M9NCX1|M9NCX1_DROME Lethal (2) giant larvae, isoform G OS=Drosophila melanogaster OX=7227 GN=l(2)gl PE=4 SV=1;sp|P08111|L2GL_DROME Lethal(2)
11.0667	3	3	3	2	2	2	36.978	26.8	32174	15	3	M9NFR5;Q95RE4		yps	tr|M9NFR5|M9NFR5_DROME Ypsilon schachtel, isoform B OS=Drosophila melanogaster OX=7227 GN=yps PE=1 SV=1;tr|Q95RE4|Q95RE4_DROME LD37574p OS=Drosophila melanogaster OX=7227 GN=yps PE=1 SV=1
11.4392	9.89461	3	3	2	2	2	80.02	16.48	67114	18	2	Q0E8F8;M9PI07;M9PC64;Q8IQE9;M9PF47		fd68A	tr|Q0E8F8|Q0E8F8_DROME Fork head transcription factor long isoform OS=Drosophila melanogaster OX=7227 GN=FoxK PE=1 SV=1;tr|M9PI07|M9PI07_DROME Forkhead box K, isoform O OS=Drosophila melanogaster OX=7227 GN=FoxK PE=1 SV=1;tr|M9PC64|M9PC64_DROME Forkhead bo
12.162	10.6921	3	3	2	2	2	17.723	11.438	56135	9	2	M9PCI2;Q9V3U2	H/ACA ribonucleoprotein complex subunit 2-like protein	NHP2	tr|M9PCI2|M9PCI2_DROME GEO11453p1 OS=Drosophila melanogaster OX=7227 GN=NHP2 PE=2 SV=1;sp|Q9V3U2|NHP2_DROME H/ACA ribonucleoprotein complex subunit 2-like protein OS=Drosophila melanogaster OX=7227 GN=NHP2 PE=1 SV=1
10.8454	9.61866	3	3	2	2	2	75.059	15.092	55148	21	4	M9PFM9;O61362;Q8MRK4;M9PCY3;O61361;M9PD94;O61360		crol	tr|M9PFM9|M9PFM9_DROME Crooked legs, isoform H OS=Drosophila melanogaster OX=7227 GN=crol PE=1 SV=1;tr|O61362|O61362_DROME CROL GAMMA OS=Drosophila melanogaster OX=7227 GN=crol PE=1 SV=1;tr|Q8MRK4|Q8MRK4_DROME Crooked legs, isoform D OS=Drosophila melanoga
9.8887	3	7.10643	3	2	2	2	128.01	10.861	59717	55	2	M9PDN3;Q9W0C9			tr|M9PDN3|M9PDN3_DROME Uncharacterized protein, isoform B OS=Drosophila melanogaster OX=7227 GN=Dmel\CG12105 PE=4 SV=1;tr|Q9W0C9|Q9W0C9_DROME Uncharacterized protein, isoform A OS=Drosophila melanogaster OX=7227 GN=Dmel\CG12105 PE=4 SV=2
11.2198	8.01475	3	3	2	2	2	56.59	17.91	23793	9	2	Q8INW9;M9PDP3;Q9VIX7		fon	tr|Q8INW9|Q8INW9_DROME Fondue, isoform A OS=Drosophila melanogaster OX=7227 GN=fon PE=1 SV=1;tr|M9PDP3|M9PDP3_DROME Fondue, isoform D OS=Drosophila melanogaster OX=7227 GN=fon PE=1 SV=1;tr|Q9VIX7|Q9VIX7_DROME Fondue, isoform B OS=Drosophila melanogaster OX
12.9659	3	3	3	2	2	2	13.266	16.011	24001	3	2	M9PG47;P13008	40S ribosomal protein S26	RpS26	tr|M9PG47|M9PG47_DROME 40S ribosomal protein S26 OS=Drosophila melanogaster OX=7227 GN=RpS26 PE=3 SV=1;sp|P13008|RS26_DROME 40S ribosomal protein S26 OS=Drosophila melanogaster OX=7227 GN=RpS26 PE=1 SV=1
8.92896	3	3	3	2	2	2	56.003	14.453	16084	33	2	M9PG62;P25161	Probable 26S proteasome non-ATPase regulatory subunit 3	Rpn3	tr|M9PG62|M9PG62_DROME Regulatory particle non-ATPase 3, isoform B OS=Drosophila melanogaster OX=7227 GN=Rpn3 PE=1 SV=1;sp|P25161|PSMD3_DROME Probable 26S proteasome non-ATPase regulatory subunit 3 OS=Drosophila melanogaster OX=7227 GN=Rpn3 PE=2 SV=1
8.14731	3	3	3	6	2	2	82.555	11.442	14176	50	2	M9PH10;P46461	Vesicle-fusing ATPase 1	comt	tr|M9PH10|M9PH10_DROME Comatose, isoform B OS=Drosophila melanogaster OX=7227 GN=comt PE=1 SV=1;sp|P46461|NSF1_DROME Vesicle-fusing ATPase 1 OS=Drosophila melanogaster OX=7227 GN=comt PE=2 SV=1
12.0135	3	3	3	2	2	2	21.664	17.542	33076	8	2	M9PHM6;Q9VS34	60S ribosomal protein L18	RpL18	tr|M9PHM6|M9PHM6_DROME Ribosomal protein L18, isoform B OS=Drosophila melanogaster OX=7227 GN=RpL18 PE=4 SV=1;sp|Q9VS34|RL18_DROME 60S ribosomal protein L18 OS=Drosophila melanogaster OX=7227 GN=RpL18 PE=1 SV=1
9.49925	3	3	3	2	2	2	32.871	13.37	13027	18	2	O01666	ATP synthase subunit gamma, mitochondrial	ATPsyn-gamma	sp|O01666|ATPG_DROME ATP synthase subunit gamma, mitochondrial OS=Drosophila melanogaster OX=7227 GN=ATPsyngamma PE=2 SV=2
9.61303	3	11.0794	8.10024	2	2	2	22.762	10.657	38657	12	3	O18332;O15971;O18338		Rab1;Rab10;Rab8	tr|O18332|O18332_DROME FI01544p OS=Drosophila melanogaster OX=7227 GN=Rab1 PE=1 SV=1;tr|O15971|O15971_DROME LD39986p OS=Drosophila melanogaster OX=7227 GN=Rab10 PE=1 SV=1;tr|O18338|O18338_DROME LD44762p OS=Drosophila melanogaster OX=7227 GN=Rab8 PE=1 SV=1
12.7012	9.53101	8.85527	8.27356	2	2	2	15.582	12.166	73549	9	4	O44437	Small nuclear ribonucleoprotein Sm D3	SmD3	sp|O44437|SMD3_DROME Small nuclear ribonucleoprotein Sm D3 OS=Drosophila melanogaster OX=7227 GN=SmD3 PE=1 SV=1
9.19394	3	3	3	2	2	2	38.195	12.119	15813	27	2	O62602		lic	tr|O62602|O62602_DROME Licorne OS=Drosophila melanogaster OX=7227 GN=lic PE=1 SV=1
12.2349	3	3	3	2	2	2	38.451	12.689	43383	9	2	P20227	TATA-box-binding protein	Tbp	sp|P20227|TBP_DROME TATA-box-binding protein OS=Drosophila melanogaster OX=7227 GN=Tbp PE=1 SV=1
11.2316	9.87455	8.48929	7.35218	2	2	2	24.666	15.983	50259	13	3	P25007;Q7K2I4	Peptidyl-prolyl cis-trans isomerase	Cyp1	sp|P25007|PPIA_DROME Peptidyl-prolyl cis-trans isomerase OS=Drosophila melanogaster OX=7227 GN=Cyp1 PE=1 SV=2;tr|Q7K2I4|Q7K2I4_DROME Peptidyl-prolyl cis-trans isomerase OS=Drosophila melanogaster OX=7227 GN=Dmel\CG7768 PE=2 SV=1
8.02098	7.49025	9.97914	11.3831	7	2	2	70.686	14.762	131830	32	13	P29843;Q8I0E9	Heat shock 70 kDa protein cognate 1	Hsc70-1	sp|P29843|HSP7A_DROME Heat shock 70 kDa protein cognate 1 OS=Drosophila melanogaster OX=7227 GN=Hsc70-1 PE=1 SV=1;tr|Q8I0E9|Q8I0E9_DROME AT07372p OS=Drosophila melanogaster OX=7227 GN=Hsc70-1 PE=1 SV=1
9.90591	3	3	3	2	2	2	29.552	11.685	12472	13	2	X2J5G6;P32100	60S ribosomal protein L7	RpL7	tr|X2J5G6|X2J5G6_DROME Ribosomal protein L7, isoform B OS=Drosophila melanogaster OX=7227 GN=RpL7 PE=4 SV=1;sp|P32100|RL7_DROME 60S ribosomal protein L7 OS=Drosophila melanogaster OX=7227 GN=RpL7 PE=1 SV=2
8.80523	3	11.4631	10.866	3	2	2	59.421	13.487	174650	34	12	P35381	ATP synthase subunit alpha, mitochondrial	blw	sp|P35381|ATPA_DROME ATP synthase subunit alpha, mitochondrial OS=Drosophila melanogaster OX=7227 GN=blw PE=1 SV=2
10.5651	10.6294	3	3	2	2	2	38.645	15.866	58881	19	3	X2JFR6;P41374	Eukaryotic translation initiation factor 2 subunit 1	eIF-2alpha	tr|X2JFR6|X2JFR6_DROME Eukaryotic translation initiation factor 2 subunit alpha, isoform B OS=Drosophila melanogaster OX=7227 GN=eIF2alpha PE=4 SV=1;sp|P41374|IF2A_DROME Eukaryotic translation initiation factor 2 subunit 1 OS=Drosophila melanogaster OX=722
13.0944	10.043	3	3	2	2	2	12.193	25.108	68608	7	3	P52656	Transcription initiation factor IIA subunit 2	TfIIA-S	sp|P52656|T2AG_DROME Transcription initiation factor IIA subunit 2 OS=Drosophila melanogaster OX=7227 GN=TfIIA-S PE=1 SV=1
13.2884	12.9921	11.0579	10.8547	16	2	1	41.834	20.083	442720	20	10	P53501;A0A0B4LH50;P10981;P83967	Actin-57B;Actin-87E;Actin, indirect flight muscle	Act57B;Act87E;Act88F	sp|P53501|ACT3_DROME Actin-57B OS=Drosophila melanogaster OX=7227 GN=Act57B PE=1 SV=1;tr|A0A0B4LH50|A0A0B4LH50_DROME Actin 87E, isoform C OS=Drosophila melanogaster OX=7227 GN=Act87E PE=3 SV=1;sp|P10981|ACT5_DROME Actin-87E OS=Drosophila melanogaster OX=72
9.58772	9.06218	7.5735	9.82749	18	2	2	49.869	14.198	48062	20	2	P61857	Tubulin beta-2 chain	betaTub85D	sp|P61857|TBB2_DROME Tubulin beta-2 chain OS=Drosophila melanogaster OX=7227 GN=betaTub85D PE=1 SV=1
10.6886	3	3	3	2	2	2	21.021	11.785	21455	13	2	Q05856	Small nuclear ribonucleoprotein-associated protein B	SmB	sp|Q05856|RSMB_DROME Small nuclear ribonucleoprotein-associated protein B OS=Drosophila melanogaster OX=7227 GN=SmB PE=1 SV=1
10.7578	9.22971	10.9853	10.3614	2	2	2	48.651	14.357	113490	20	10	Q27268	ATP-dependent RNA helicase WM6	Hel25E	sp|Q27268|DX39B_DROME ATP-dependent RNA helicase WM6 OS=Drosophila melanogaster OX=7227 GN=Hel25E PE=1 SV=1
10.619	3	3	3	2	2	2	20.182	21.898	17300	11	2	Q4V5H1	Peptidyl-prolyl cis-trans isomerase		tr|Q4V5H1|Q4V5H1_DROME Peptidyl-prolyl cis-trans isomerase OS=Drosophila melanogaster OX=7227 GN=Dmel\CG17266 PE=1 SV=1
9.05221	3	3	3	2	2	2	89.413	17.801	19642	37	2	Q7JQH9;Q9V3K9		whd	tr|Q7JQH9|Q7JQH9_DROME LD31742p OS=Drosophila melanogaster OX=7227 GN=whd PE=1 SV=1;tr|Q9V3K9|Q9V3K9_DROME Carnitine palmitoyltransferase I OS=Drosophila melanogaster OX=7227 GN=whd PE=1 SV=1
8.61184	3	3	3	2	2	2	76.607	11.976	14084	36	2	Q7JXU4		Ns2	tr|Q7JXU4|Q7JXU4_DROME Nucleolar GTP-binding protein 2 OS=Drosophila melanogaster OX=7227 GN=Ns2 PE=1 SV=1
10.3492	9.11837	3	3	2	2	2	42.012	32.959	29762	16	4	Q7K2G1;A0A0B4LFA6	Proteasomal ubiquitin receptor ADRM1 homolog	Rpn13	sp|Q7K2G1|ADRM1_DROME Proteasomal ubiquitin receptor ADRM1 homolog OS=Drosophila melanogaster OX=7227 GN=Rpn13 PE=1 SV=1;tr|A0A0B4LFA6|A0A0B4LFA6_DROME Regulatory particle non-ATPase 13, isoform G OS=Drosophila melanogaster OX=7227 GN=Rpn13 PE=1 SV=1
10.0603	8.05012	3	3	2	2	2	55.198	16.704	27987	21	3	Q7KLW9		Prp19	tr|Q7KLW9|Q7KLW9_DROME BcDNA.LD02793 OS=Drosophila melanogaster OX=7227 GN=Prp19 PE=1 SV=1
6.97533	3	3	3	2	2	2	173.73	13.041	9185.5	73	2	Q7KQM6	PERQ amino acid-rich with GYF domain-containing protein CG11148	CG11148	sp|Q7KQM6|GGYF1_DROME GIGYF family protein CG11148 OS=Drosophila melanogaster OX=7227 GN=CG11148 PE=1 SV=2
10.3053	7.9965	3	3	2	2	2	26.771	12.023	18249	12	3	Q7KVX5;Q9W4N8		Vap-33A	tr|Q7KVX5|Q7KVX5_DROME VAMP-associated protein 33kDa, isoform A OS=Drosophila melanogaster OX=7227 GN=Vap33 PE=1 SV=1;tr|Q9W4N8|Q9W4N8_DROME LD30122p OS=Drosophila melanogaster OX=7227 GN=Vap33 PE=1 SV=1
10.1471	8.13263	3	3	2	2	2	35.399	15.498	21218	15	2	Q8IPA1;Q8IP99		Ada1-2;Ada1-1	tr|Q8IPA1|Q8IPA1_DROME RE72529p OS=Drosophila melanogaster OX=7227 GN=Ada1-2 PE=2 SV=1;tr|Q8IP99|Q8IP99_DROME Transcriptional adaptor 1-1, isoform A OS=Drosophila melanogaster OX=7227 GN=Ada1-1 PE=4 SV=1
9.89744	4.93904	3	3	2	2	2	63.229	26.16	29532	30	3	Q94545;A0A0B4K7H6	Set1/Ash2 histone methyltransferase complex subunit ASH2	ash2	sp|Q94545|ASH2_DROME Set1/Ash2 histone methyltransferase complex subunit ASH2 OS=Drosophila melanogaster OX=7227 GN=ash2 PE=1 SV=2;tr|A0A0B4K7H6|A0A0B4K7H6_DROME Absent, small, or homeotic discs 2, isoform E OS=Drosophila melanogaster OX=7227 GN=ash2 PE=1
10.588	6.444	3	3	2	2	2	45.219	12.504	26021	16	2	Q960D3;Q9VBX3;A0A0S0X2W5;D2A6L8		vig2;FDY	tr|Q960D3|Q960D3_DROME SD06613p OS=Drosophila melanogaster OX=7227 GN=vig2 PE=1 SV=1;tr|Q9VBX3|Q9VBX3_DROME Vig2, isoform B OS=Drosophila melanogaster OX=7227 GN=vig2 PE=1 SV=2;tr|A0A0S0X2W5|A0A0S0X2W5_DROME Flagrante delicto Y, isoform C (Fragment) OS=Dro
8.9465	9.50036	3	3	2	2	2	34.548	12.09	19482	16	2	Q9I7H8			tr|Q9I7H8|Q9I7H8_DROME LD37276p OS=Drosophila melanogaster OX=7227 GN=CG5995 PE=2 SV=2
10.6457	8.44191	3	3	2	2	2	45.38	12.263	42896	22	2	Q9V3G7	26S proteasome non-ATPase regulatory subunit 6	Rpn7	sp|Q9V3G7|PSMD6_DROME 26S proteasome non-ATPase regulatory subunit 6 OS=Drosophila melanogaster OX=7227 GN=Rpn7 PE=2 SV=1
11.003	9.85303	3	3	2	2	2	34.4	13.307	32748	11	3	Q9V3H2	26S proteasome non-ATPase regulatory subunit 14	Rpn11	sp|Q9V3H2|PSDE_DROME 26S proteasome non-ATPase regulatory subunit 14 OS=Drosophila melanogaster OX=7227 GN=Rpn11 PE=1 SV=1
9.08653	3	3	3	2	2	2	81.98	12.938	19028	35	2	Q9V3Y8		ik2	tr|Q9V3Y8|Q9V3Y8_DROME FI05319p OS=Drosophila melanogaster OX=7227 GN=IKKepsilon PE=2 SV=2
12.2445	12.055	3	3	2	2	2	13.843	17.551	45538	5	4	Q9V444		Chrac-14	tr|Q9V444|Q9V444_DROME Chromatin accessibility complex 14kD protein OS=Drosophila melanogaster OX=7227 GN=Chrac-14 PE=1 SV=1
7.48607	5.07545	3	3	2	2	2	110.58	25.222	11289	53	2	Q9V474		dbr	tr|Q9V474|Q9V474_DROME BcDNA.LD26519 OS=Drosophila melanogaster OX=7227 GN=dbr PE=2 SV=1
10.1803	3	3	3	2	2	2	67.591	11.967	32489	28	2	Q9VAH9		IntS11	sp|Q9VAH9|INT11_DROME Integrator complex subunit 11 OS=Drosophila melanogaster OX=7227 GN=IntS11 PE=1 SV=1
7.88868	3	3	3	2	2	2	210.14	11.896	17774	75	2	Q9VCH5		Nup98-96	sp|Q9VCH5|NUP98_DROME Nuclear pore complex protein Nup98-Nup96 OS=Drosophila melanogaster OX=7227 GN=Nup98-96 PE=1 SV=3
8.52329	3	3	3	2	2	1	63.797	13.666	9934.2	27	1	Q9VCK0	Eukaryotic translation initiation factor 3 subunit D-1	eIF-3p66	sp|Q9VCK0|EI3D1_DROME Eukaryotic translation initiation factor 3 subunit D-1 OS=Drosophila melanogaster OX=7227 GN=eIF3d1 PE=1 SV=1
7.53442	5.6217	3	3	2	2	1	83.727	10.385	8915.9	38	1	Q9VCN9		wda	tr|Q9VCN9|Q9VCN9_DROME LD16387p OS=Drosophila melanogaster OX=7227 GN=wda PE=2 SV=1
8.69857	3	3	3	2	2	2	135.14	12.49	25758	62	2	Q9VCW3		Nup133	sp|Q9VCW3|NU133_DROME Nuclear pore complex protein Nup133 OS=Drosophila melanogaster OX=7227 GN=Nup133 PE=2 SV=2
9.78921	9.33049	3	3	2	2	2	40.148	15.668	30572	20	3	Q9VE85		Nup43	tr|Q9VE85|Q9VE85_DROME Nucleoporin 43kD OS=Drosophila melanogaster OX=7227 GN=Nup43 PE=1 SV=1
11.2888	9.70345	3	3	2	2	2	13.504	11.322	23350	7	3	Q9VI10	Probable small nuclear ribonucleoprotein Sm D2	SmD2	sp|Q9VI10|SMD2_DROME Probable small nuclear ribonucleoprotein Sm D2 OS=Drosophila melanogaster OX=7227 GN=SmD2 PE=1 SV=1
9.75261	6.98766	3	3	2	2	2	89.092	13.486	16822	17	2	Q9VJ08			tr|Q9VJ08|Q9VJ08_DROME LD29741p OS=Drosophila melanogaster OX=7227 GN=TU37B1 PE=2 SV=1
8.97327	3	3	3	2	2	2	71.78	15.037	18596	37	2	Q9VJ57		Grip71	tr|Q9VJ57|Q9VJ57_DROME Grip71 OS=Drosophila melanogaster OX=7227 GN=Grip71 PE=1 SV=2
10.0132	8.74389	3	3	2	2	2	61.539	16.487	29243	20	2	Q9VJD1		GCS2beta	tr|Q9VJD1|Q9VJD1_DROME Glucosidase 2 beta subunit, isoform A OS=Drosophila melanogaster OX=7227 GN=GCS2beta PE=1 SV=1
7.57675	3	3	3	2	2	2	121.52	16.672	8591.1	45	2	Q9VJH2		mdy	tr|Q9VJH2|Q9VJH2_DROME Aspartyl-tRNA synthetase, mitochondrial, isoform A OS=Drosophila melanogaster OX=7227 GN=AspRS-m PE=1 SV=3
12.6394	10.9006	3	3	2	2	2	13.794	17.422	41460	5	4	Q9VKQ9	Protein dpy-30 homolog	Dpy-30L1	sp|Q9VKQ9|DPY30_DROME Protein dpy-30 homolog OS=Drosophila melanogaster OX=7227 GN=Dpy-30L1 PE=1 SV=1
12.1221	7.88972	3	3	2	2	2	34.68	16.841	79810	17	3	Q9VLD6	Borealin	borr	sp|Q9VLD6|BOREA_DROME Borealin OS=Drosophila melanogaster OX=7227 GN=borr PE=1 SV=1
7.55113	3	3	3	2	2	2	111.12	13.15	11065	59	2	Q9VLL1		D12	tr|Q9VLL1|Q9VLL1_DROME D12 OS=Drosophila melanogaster OX=7227 GN=D12 PE=4 SV=1
10.942	7.43396	3	3	2	2	2	35.355	22.639	34244	16	2	Q9VLN1	WD repeat-containing protein 82	Wdr82	sp|Q9VLN1|WDR82_DROME WD repeat-containing protein 82 OS=Drosophila melanogaster OX=7227 GN=Wdr82 PE=1 SV=1
11.4154	3	10.779	9.71504	2	2	2	11.096	14.041	21315	4	3	Q9VLV5	Probable small nuclear ribonucleoprotein E	SmE	sp|Q9VLV5|RUXE_DROME Probable small nuclear ribonucleoprotein E OS=Drosophila melanogaster OX=7227 GN=SmE PE=1 SV=1
8.78666	3	3	3	2	2	2	95.921	17.771	14573	33	2	Q9VLX2			tr|Q9VLX2|Q9VLX2_DROME LD22651p OS=Drosophila melanogaster OX=7227 GN=Dmel\CG7154 PE=1 SV=1
10.4505	3	3	3	2	2	2	19.578	13.39	13993	10	2	Q9VMH2		Arpc4	tr|Q9VMH2|Q9VMH2_DROME Actin-related protein 2/3 complex subunit 4 OS=Drosophila melanogaster OX=7227 GN=Arpc4 PE=1 SV=1
10.4789	3	3	3	2	2	2	23.647	12.682	15698	11	2	Q9VNE9	60S ribosomal protein L13a	RpL13A	sp|Q9VNE9|RL13A_DROME 60S ribosomal protein L13a OS=Drosophila melanogaster OX=7227 GN=RpL13A PE=1 SV=1
11.0731	10.5688	3	3	2	2	2	26.676	14.823	44079	12	3	Q9VR89	RNA-binding protein pno1	l(1)G0004	sp|Q9VR89|PNO1_DROME RNA-binding protein pno1 OS=Drosophila melanogaster OX=7227 GN=l(1)G0004 PE=2 SV=1
9.35837	3	3	3	2	2	2	101.28	27.544	24942	38	2	Q9VS37		Cdc27	tr|Q9VS37|Q9VS37_DROME Cell division cycle 27, isoform A OS=Drosophila melanogaster OX=7227 GN=Cdc27 PE=1 SV=1
9.74653	8.33298	3	3	2	2	2	45.871	19.471	27174	23	3	Q9VSA3	Probable medium-chain specific acyl-CoA dehydrogenase, mitochondrial	CG12262	sp|Q9VSA3|ACADM_DROME Probable medium-chain specific acyl-CoA dehydrogenase, mitochondrial OS=Drosophila melanogaster OX=7227 GN=CG12262 PE=2 SV=1
12.1992	10.3291	3	3	2	2	2	21.206	15.589	41922	7	2	Q9VUZ0	Translocon-associated protein subunit beta	SsRbeta	tr|Q9VUZ0|Q9VUZ0_DROME Translocon-associated protein subunit beta OS=Drosophila melanogaster OX=7227 GN=SsRbeta PE=1 SV=2
10.7077	10.1356	3	3	2	2	2	37.012	28.96	30770	11	2	Q9VVS6	Autophagy-related protein 3	Atg3	tr|Q9VVS6|Q9VVS6_DROME Autophagy-related protein 3 OS=Drosophila melanogaster OX=7227 GN=Atg3 PE=1 SV=1
10.3137	3	3	3	2	2	2	52.452	16.139	33091	26	2	Q9VZE4			tr|Q9VZE4|Q9VZE4_DROME RE70333p OS=Drosophila melanogaster OX=7227 GN=Dmel\CG1316 PE=1 SV=2
9.67439	10.79	3	3	2	2	2	27.212	16.365	33640	13	3	Q9W0C3			tr|Q9W0C3|Q9W0C3_DROME GH11843p OS=Drosophila melanogaster OX=7227 GN=Dmel\CG13928 PE=1 SV=1
10.0278	9.24244	3	3	2	2	2	33.66	14.225	16496	10	2	Q9W158			tr|Q9W158|Q9W158_DROME LD36772p OS=Drosophila melanogaster OX=7227 GN=cg4612 PE=1 SV=1
10.1719	8.67402	3	3	2	2	2	41.359	12.651	29679	19	2	Q9W1H5		DCP1	tr|Q9W1H5|Q9W1H5_DROME Decapping protein 1, isoform A OS=Drosophila melanogaster OX=7227 GN=DCP1 PE=1 SV=1
13.1457	7.91145	3	3	2	2	2	15.048	12.326	55820	6	2	Q9W229	40S ribosomal protein S24	RpS24	tr|Q9W229|Q9W229_DROME 40S ribosomal protein S24 OS=Drosophila melanogaster OX=7227 GN=RpS24 PE=1 SV=1
3	8.27184	13.8898	10.6443	2	2	2	25.665	11.728	239240	14	2	Q9W2D9	Eukaryotic translation initiation factor 3 subunit K	CG10306	sp|Q9W2D9|EIF3K_DROME Eukaryotic translation initiation factor 3 subunit K OS=Drosophila melanogaster OX=7227 GN=eIF3k PE=2 SV=1
13.2514	8.01497	9.14223	3	2	2	2	106.33	11.782	560500	53	6	Q9W4K8		CG3626-RA	tr|Q9W4K8|Q9W4K8_DROME FI22513p1 OS=Drosophila melanogaster OX=7227 GN=Dmel\CG3626 PE=1 SV=3
8.33401	3	3	3	2	2	2	90.789	14.755	15812	49	2	X2JAI4;Q9XYU1	DNA helicase;DNA replication licensing factor Mcm3	Mcm3	tr|X2JAI4|X2JAI4_DROME DNA helicase OS=Drosophila melanogaster OX=7227 GN=Mcm3 PE=1 SV=1;sp|Q9XYU1|MCM3_DROME DNA replication licensing factor Mcm3 OS=Drosophila melanogaster OX=7227 GN=Mcm3 PE=1 SV=1
8.66878	3	3	3	2	2	2	93.851	19.162	17093	42	2	Q9XZ06		Nup93-1	sp|Q9XZ06|NU931_DROME Nuclear pore complex protein Nup93-1 OS=Drosophila melanogaster OX=7227 GN=Nup93-1 PE=1 SV=1
13.2244	12.3945	3	3	2	2	2	15.784	18.157	59820	4	3	Q9XZT7	Transcription initiation factor TFIID subunit 10b	Taf10b	sp|Q9XZT7|TAFAB_DROME Transcription initiation factor TFIID subunit 10b OS=Drosophila melanogaster OX=7227 GN=Taf10b PE=1 SV=1
11.7246	11.1364	3	3	2	2	2	29.239	13.489	78895	14	4	Q9Y1B2	Origin recognition complex subunit 6	Orc6	sp|Q9Y1B2|ORC6_DROME Origin recognition complex subunit 6 OS=Drosophila melanogaster OX=7227 GN=Orc6 PE=1 SV=2
9.08127	3	3	3	44	1	1	134.82	9.9895	25459	47	2	A0A0B4LIF3		Nelf-A	tr|A0A0B4LIF3|A0A0B4LIF3_DROME Negative elongation factor A, isoform C OS=Drosophila melanogaster OX=7227 GN=Nelf-A PE=4 SV=1
7.77268	3	3	3	15	1	1	89.12	23.76	7653.7	35	1	Q963E6;A1ZBL5;A1ZBL7;E1JGN0		par-1	tr|Q963E6|Q963E6_DROME Par-1, isoform W OS=Drosophila melanogaster OX=7227 GN=par-1 PE=1 SV=1;tr|A1ZBL5|A1ZBL5_DROME Non-specific serine/threonine protein kinase OS=Drosophila melanogaster OX=7227 GN=par-1 PE=1 SV=2;tr|A1ZBL7|A1ZBL7_DROME Par-1, isoform H
10.9424	7.74625	3	3	20	1	1	83.644	10.076	72024	33	2	A8DYD3;A0A126GUP1		cg	tr|A8DYD3|A8DYD3_DROME Combgap, isoform F OS=Drosophila melanogaster OX=7227 GN=cg PE=1 SV=1;tr|A0A126GUP1|A0A126GUP1_DROME Combgap, isoform N OS=Drosophila melanogaster OX=7227 GN=cg PE=1 SV=1
12.0545	11.4699	3	3	82	1	1	239.45	15.342	680670	96	12	E1JHV7		E(bx)	tr|E1JHV7|E1JHV7_DROME Enhancer of bithorax, isoform F OS=Drosophila melanogaster OX=7227 GN=E(bx) PE=1 SV=1
10.2251	10.2062	3	3	22	1	1	48.563	23.671	33294	14	2	E1JIL4		Caf1	tr|E1JIL4|E1JIL4_DROME Chromatin assembly factor 1, p55 subunit, isoform B OS=Drosophila melanogaster OX=7227 GN=Caf1-55 PE=1 SV=1
12.986	13.2806	12.4569	13.8726	13	1	1	41.786	31.951	773700	20	30	M9PFZ6;P02574	Actin, larval muscle	Act79B	tr|M9PFZ6|M9PFZ6_DROME Actin 79B, isoform B OS=Drosophila melanogaster OX=7227 GN=Act79B PE=3 SV=1;sp|P02574|ACT4_DROME Actin, larval muscle OS=Drosophila melanogaster OX=7227 GN=Act79B PE=1 SV=2
11.9412	11.0472	3	3	11	1	1	49.966	6.4174	127020	21	3	P06604	Tubulin alpha-2 chain	alphaTub85E	sp|P06604|TBA2_DROME Tubulin alpha-2 chain OS=Drosophila melanogaster OX=7227 GN=alphaTub85E PE=1 SV=1
10.7202	8.70567	3	3	8	1	1	35.35	8.6124	37880	18	2	P07486	Glyceraldehyde-3-phosphate dehydrogenase 1	Gapdh1	sp|P07486|G3P1_DROME Glyceraldehyde-3-phosphate dehydrogenase 1 OS=Drosophila melanogaster OX=7227 GN=Gapdh1 PE=2 SV=2
8.4187	8.63358	3	3	7	1	1	167.28	15.398	26617	36	2	P39769;Q5U0W8	Polyhomeotic-proximal chromatin protein	ph-p	sp|P39769|PHP_DROME Polyhomeotic-proximal chromatin protein OS=Drosophila melanogaster OX=7227 GN=ph-p PE=1 SV=2;tr|Q5U0W8|Q5U0W8_DROME LD01444p OS=Drosophila melanogaster OX=7227 GN=ph-p PE=2 SV=1
10.9398	11.5298	3	3	8	1	1	28.522	12.694	44289	9	3	Q8IPA7;Q8IPA6;Q8IPA5			tr|Q8IPA7|Q8IPA7_DROME RE10350p OS=Drosophila melanogaster OX=7227 GN=CG4831 PE=1 SV=1;tr|Q8IPA6|Q8IPA6_DROME RE15759p OS=Drosophila melanogaster OX=7227 GN=CG4831 PE=1 SV=1;tr|Q8IPA5|Q8IPA5_DROME RE15581p OS=Drosophila melanogaster OX=7227 GN=CG32831 PE=1
7.97608	3	3	3	2	1	1	77.102	6.2159	8812.7	35	1	Q9VGP9		KP78a	tr|Q9VGP9|Q9VGP9_DROME KP78a OS=Drosophila melanogaster OX=7227 GN=KP78a PE=2 SV=1
9.45619	6.40672	3	3	2	1	1	45.644	6.3165	18107	23	1	Q9VHS8	Eukaryotic initiation factor 4A-III	eIF4AIII	sp|Q9VHS8|IF4A3_DROME Eukaryotic initiation factor 4A-III OS=Drosophila melanogaster OX=7227 GN=CG7483 PE=1 SV=1
9.12794	3	3	3	23	1	1	123.62	20.346	22379	40	1	Q9XZ09;M9PI47;M9PCC4		Sap130	tr|Q9XZ09|Q9XZ09_DROME Sin3A-associated protein 130, isoform A OS=Drosophila melanogaster OX=7227 GN=Sap130 PE=1 SV=1;tr|M9PI47|M9PI47_DROME Sin3A-associated protein 130, isoform F OS=Drosophila melanogaster OX=7227 GN=Sap130 PE=1 SV=1;tr|M9PCC4|M9PCC4_DRO

## Sheet: IBAQ_suHW
All "3.500" values are imputed and replacing missing values.
Log2 (iBAQ 13236-NseI)	Log2 (iBAQ 13305-NseI)	Log2 (iBAQ 13306-NseI)	Log2 (iBAQ 13344-NseI)	Log2 (iBAQ 13345-NseI)	Log2 (iBAQ 13307-su-HW-N)	Log2 (iBAQ 13308-su-HW-N)	Log2 (iBAQ 13346-su-HW-C)	Log2 (iBAQ 13347-su-HW-C)	Peptides	Razor + unique peptides	Unique peptides	Mol. weight [kDa]	Score	Intensity	iBAQ peptides	MS/MS count	Majority protein IDs	Protein names	Gene names	Fasta headers
3.5	3.5	9.97312	3.5	3.5	22.2975	21.8117	9.34156	8.6334	83	83	83	121.68	323.31	486100000	55	404	Q24478	Centrosome-associated zinc finger protein CP190	Cp190	sp|Q24478|CP190_DROME Centrosome-associated zinc finger protein CP190 OS=Drosophila melanogaster OX=7227 GN=Cp190 PE=1 SV=2
3.5	3.5	3.5	3.5	3.5	3.5	3.5	14.9454	14.4622	81	81	81	311.9	323.31	7685300	142	166	Q9W246			tr|Q9W246|Q9W246_DROME DRIM domain-containing protein OS=Drosophila melanogaster OX=7227 GN=Dmel\CG4554 PE=1 SV=2
3.5	13.6775	17.5663	3.5	3.5	24.8597	24.6504	24.5588	24.2231	59	59	59	105.78	323.31	4051900000	40	1344	A0A0B4K6W1;P08970;su(Hw)_N	Protein suppressor of hairy wing	su(Hw)	tr|A0A0B4K6W1|A0A0B4K6W1_DROME Suppressor of hairy wing, isoform C OS=Drosophila melanogaster OX=7227 GN=su(Hw) PE=4 SV=1;sp|P08970|SUHW_DROME Protein suppressor of hairy wing OS=Drosophila melanogaster OX=7227 GN=su(Hw) PE=1 SV=2;su(Hw)_N
3.5	3.5	3.5	3.5	3.5	15.1097	13.9913	3.5	3.5	58	58	4	300.55	323.31	6470700	125	111	M9PE12;E1JHV6;M9PDH1;Q9W0T1;M9PBG5	Nucleosome-remodeling factor subunit NURF301	E(bx)	tr|M9PE12|M9PE12_DROME Enhancer of bithorax, isoform I OS=Drosophila melanogaster OX=7227 GN=E(bx) PE=1 SV=1;tr|E1JHV6|E1JHV6_DROME Enhancer of bithorax, isoform E OS=Drosophila melanogaster OX=7227 GN=E(bx) PE=1 SV=1;tr|M9PDH1|M9PDH1_DROME Enhancer of bit
16.9032	16.4708	15.7969	16.2502	15.9107	19.9321	18.8328	18.5999	17.9622	54	54	45	71.131	323.31	88455000	32	536	C7LA75;P11147	Heat shock 70 kDa protein cognate 4	Hsc70-4-RA;Hsc70-4	tr|C7LA75|C7LA75_DROME Heat shock protein cognate 4, isoform G OS=Drosophila melanogaster OX=7227 GN=Hsc70-4 PE=1 SV=1;sp|P11147|HSP7D_DROME Heat shock 70 kDa protein cognate 4 OS=Drosophila melanogaster OX=7227 GN=Hsc70-4 PE=1 SV=3
15.4367	14.9477	13.9234	14.8915	14.5318	19.9299	18.4362	17.3687	16.9475	49	45	45	72.26	323.31	58402000	31	337	F3YDH0;P29844	Heat shock 70 kDa protein cognate 3	Hsc70-3	tr|F3YDH0|F3YDH0_DROME Heat shock 70-kDa protein cognate 3, isoform E OS=Drosophila melanogaster OX=7227 GN=Hsc70-3 PE=1 SV=1;sp|P29844|BIP_DROME Endoplasmic reticulum chaperone BiP OS=Drosophila melanogaster OX=7227 GN=Hsc70-3 PE=1 SV=2
3.5	3.5	3.5	3.5	3.5	15.275	14.0735	3.5	3.5	41	41	41	118.87	323.31	2901400	51	72	Q24368	Chromatin-remodeling complex ATPase chain Iswi	Iswi	sp|Q24368|ISWI_DROME Chromatin-remodeling complex ATPase chain Iswi OS=Drosophila melanogaster OX=7227 GN=Iswi PE=1 SV=1
3.5	3.5	3.5	3.5	3.5	3.5	3.5	16.3463	15.9462	35	35	35	95.093	323.31	6590400	45	76	Q9VEH0;Q960Y8		alt	tr|Q9VEH0|Q9VEH0_DROME Aluminum tubes, isoform A OS=Drosophila melanogaster OX=7227 GN=alt PE=1 SV=1;tr|Q960Y8|Q960Y8_DROME Aluminum tubes, isoform G OS=Drosophila melanogaster OX=7227 GN=alt PE=1 SV=1
3.5	3.5	3.5	3.5	3.5	15.8618	14.7318	3.5	3.5	33	33	33	99.652	323.31	4164400	48	68	M9PID3;M9PG82;M9PG20;Q9VPB0		HIPP1	tr|M9PID3|M9PID3_DROME HP1 and insulator partner protein 1, isoform D OS=Drosophila melanogaster OX=7227 GN=HIPP1 PE=1 SV=1;tr|M9PG82|M9PG82_DROME HP1 and insulator partner protein 1, isoform B OS=Drosophila melanogaster OX=7227 GN=HIPP1 PE=1 SV=1;tr|M9PG2
14.8347	7.85599	3.5	6.29882	4.24169	7.57675	3.5	13.1051	12.2609	31	31	31	105.73	295.24	3725100	53	103	Q7KMM4		GCS2alpha	tr|Q7KMM4|Q7KMM4_DROME BcDNA.GH04962 OS=Drosophila melanogaster OX=7227 GN=GCS2alpha PE=1 SV=1
10.6757	7.07457	3.5	7.49769	3.5	15.957	14.5882	15.7168	14.5923	31	31	31	59.742	323.31	4843100	28	93	Q9VN21		lost	tr|Q9VN21|Q9VN21_DROME LD30155p OS=Drosophila melanogaster OX=7227 GN=lost PE=1 SV=1
26.5436	26.1146	26.1263	26.0049	25.9111	26.4537	26.1546	25.8239	25.9207	29	29	29	21.675	323.31	6570500000	8	2632	3C_protease			3C_protease
3.5	3.5	3.5	3.5	3.5	3.5	3.5	18.2333	17.7701	27	27	27	79.427	323.31	19141000	36	68	A1Z7H3;Q8T3L1;A1Z7H2;A0A0B4KFE4		Acsl	tr|A1Z7H3|A1Z7H3_DROME Acyl-CoA synthetase long-chain, isoform C OS=Drosophila melanogaster OX=7227 GN=Acsl PE=1 SV=1;tr|Q8T3L1|Q8T3L1_DROME Acyl-CoA synthetase long-chain, isoform A OS=Drosophila melanogaster OX=7227 GN=Acsl PE=1 SV=1;tr|A1Z7H2|A1Z7H2_DRO
3.5	3.5	3.5	3.5	3.5	3.5	3.5	18.6307	17.8356	27	27	27	68.332	323.31	16635000	26	92	X2JEA3;Q8MV48	Polypeptide N-acetylgalactosaminyltransferase;N-acetylgalactosaminyltransferase 7	GalNAc-T2	tr|X2JEA3|X2JEA3_DROME Polypeptide N-acetylgalactosaminyltransferase OS=Drosophila melanogaster OX=7227 GN=Pgant7 PE=3 SV=1;sp|Q8MV48|GALT7_DROME N-acetylgalactosaminyltransferase 7 OS=Drosophila melanogaster OX=7227 GN=Pgant7 PE=1 SV=2
3.5	3.5	3.5	3.5	3.5	3.5	3.5	15.9005	14.7162	27	27	27	110.58	323.31	4668500	53	52	Q9V474		dbr	tr|Q9V474|Q9V474_DROME BcDNA.LD26519 OS=Drosophila melanogaster OX=7227 GN=dbr PE=2 SV=1
3.5	3.5	3.5	3.5	3.5	9.50474	7.78738	14.6107	13.8152	27	27	27	139.33	303.5	2826700	70	58	Q9W0B8	Coatomer subunit alpha	alphaCOP	tr|Q9W0B8|Q9W0B8_DROME Coatomer subunit alpha OS=Drosophila melanogaster OX=7227 GN=alphaCOP PE=1 SV=1
3.5	3.5	3.5	3.5	3.5	11.5513	9.1634	12.1451	11.1147	26	26	26	183.94	282.9	836040	81	42	O61380;A8DZ29		eIF4G	tr|O61380|O61380_DROME Eukaryotic translation initiation factor 4G1, isoform A OS=Drosophila melanogaster OX=7227 GN=eIF4G1 PE=1 SV=3;tr|A8DZ29|A8DZ29_DROME Eukaryotic translation initiation factor 4G1, isoform B OS=Drosophila melanogaster OX=7227 GN=eIF4G
13.4727	14.0273	13.2835	13.7047	13.6938	11.9581	12.1084	10.8318	10.3905	26	26	26	94.458	243.06	3695200	46	95	P13060	Elongation factor 2	EF2	sp|P13060|EF2_DROME Eukaryotic translation elongation factor 2 OS=Drosophila melanogaster OX=7227 GN=eEF2 PE=1 SV=4
15.3815	14.425	14.2117	14.6905	14.1343	18.8065	17.7639	18.1861	17.4048	26	26	9	50.147	323.31	27885000	20	255	Q24560;A1ZBL0	Tubulin beta-1 chain	betaTub56D	sp|Q24560|TBB1_DROME Tubulin beta-1 chain OS=Drosophila melanogaster OX=7227 GN=betaTub56D PE=1 SV=2;tr|A1ZBL0|A1ZBL0_DROME Tubulin beta chain OS=Drosophila melanogaster OX=7227 GN=betaTub56D PE=1 SV=1
3.5	3.5	3.5	3.5	3.5	3.5	3.5	3.5	3.5	24	24	24	111.57	218.68	1270900	48	43	M9NDX3;Q494M1;P30189;Q8IR39;X2JKD2	DNA topoisomerase 1	Top1	tr|M9NDX3|M9NDX3_DROME DNA topoisomerase I OS=Drosophila melanogaster OX=7227 GN=Top1 PE=1 SV=1;tr|Q494M1|Q494M1_DROME DNA topoisomerase I OS=Drosophila melanogaster OX=7227 GN=Top1 PE=1 SV=1;sp|P30189|TOP1_DROME DNA topoisomerase 1 OS=Drosophila melanogas
3.5	3.5	3.5	3.5	3.5	3.5	3.5	15.4673	15.036	24	24	24	72.365	323.31	2840400	36	47	Q24179	Protein sly1 homolog	Slh	sp|Q24179|SLY1_DROME Protein sly1 homolog OS=Drosophila melanogaster OX=7227 GN=Slh PE=2 SV=4
3.5	3.5	3.5	3.5	3.5	12.7421	11.8958	3.5	3.5	24	24	24	105.08	282.05	2283700	31	58	Q9VP57		pzg	tr|Q9VP57|Q9VP57_DROME LD15904p OS=Drosophila melanogaster OX=7227 GN=pzg PE=1 SV=1
3.5	3.5	3.5	3.5	3.5	13.9285	13.5524	13.3875	12.9664	23	23	22	78.318	323.31	1853000	40	57	Q9VL25			tr|Q9VL25|Q9VL25_DROME RE48269p OS=Drosophila melanogaster OX=7227 GN=cg4901 PE=1 SV=2
3.5	3.5	3.5	3.5	3.5	3.5	3.5	16.3885	15.6587	23	23	23	60.762	182.73	4263000	31	63	X2JGA6;Q9VRB3	Probable cytochrome P450 6v1	Cyp6v1	tr|X2JGA6|X2JGA6_DROME Cyp6v1, isoform B OS=Drosophila melanogaster OX=7227 GN=Cyp6v1 PE=3 SV=1;sp|Q9VRB3|CP6V1_DROME Probable cytochrome P450 6v1 OS=Drosophila melanogaster OX=7227 GN=Cyp6v1 PE=2 SV=1
3.5	9.93103	8.17148	3.5	3.5	14.0521	12.1396	12.3626	11.3808	22	22	22	74.065	181.12	1219900	39	47	A0A0B4LFD2;P29845	Heat shock 70 kDa protein cognate 5	Hsc70-5	tr|A0A0B4LFD2|A0A0B4LFD2_DROME Heat shock protein cognate 5, isoform B OS=Drosophila melanogaster OX=7227 GN=Hsc70-5 PE=3 SV=1;sp|P29845|HSP7E_DROME Heat shock 70 kDa protein cognate 5 OS=Drosophila melanogaster OX=7227 GN=Hsc70-5 PE=1 SV=2
12.9358	11.2888	10.0755	12.8415	11.8223	3.5	3.5	10.4388	3.5	22	22	22	69.925	323.31	4498600	30	60	P21187	Polyadenylate-binding protein	pAbp	sp|P21187|PABP_DROME Polyadenylate-binding protein OS=Drosophila melanogaster OX=7227 GN=pAbp PE=1 SV=3
3.5	3.5	3.5	3.5	3.5	19.7224	18.2304	13.596	11.6745	22	22	22	47.589	323.31	24953000	21	80	Q7K180		Map60	tr|Q7K180|Q7K180_DROME LD02709p OS=Drosophila melanogaster OX=7227 GN=Map60 PE=1 SV=1
7.96457	8.35196	7.67285	9.68459	8.01909	18.117	16.7844	12.0598	11.0368	21	21	21	37.939	323.31	7876900	19	61	O77460;B7YZQ7;A0A0B4K7G9	Inorganic pyrophosphatase	Nurf-38	sp|O77460|IPYR_DROME Inorganic pyrophosphatase OS=Drosophila melanogaster OX=7227 GN=Nurf-38 PE=1 SV=3;tr|B7YZQ7|B7YZQ7_DROME Inorganic diphosphatase OS=Drosophila melanogaster OX=7227 GN=Nurf-38 PE=1 SV=1;tr|A0A0B4K7G9|A0A0B4K7G9_DROME Inorganic diphospha
20.5226	19.4078	19.4516	19.4925	19.5125	3.5	3.5	3.5	3.5	21	21	21	30.947	323.31	70470000	16	221	NseI			NseI
14.1414	13.0176	12.6044	12.8416	12.5575	16.9415	15.9595	17.1386	16.3469	21	21	21	49.908	323.31	10368000	21	111	P06603;P06605;P06604	Tubulin alpha-1 chain;Tubulin alpha-3 chain;Tubulin alpha-2 chain	alphaTub84B;alphaTub84D;alphaTub85E	sp|P06603|TBA1_DROME Tubulin alpha-1 chain OS=Drosophila melanogaster OX=7227 GN=alphaTub84B PE=1 SV=1;sp|P06605|TBA3_DROME Tubulin alpha-3 chain OS=Drosophila melanogaster OX=7227 GN=alphaTub84D PE=2 SV=1;sp|P06604|TBA2_DROME Tubulin alpha-2 chain OS=Dros
17.4267	16.4137	16.16	17.0048	16.7094	18.171	17.477	18.7034	17.8343	21	21	7	50.306	323.31	48490000	23	196	P08736	Elongation factor 1-alpha 1	Ef1alpha48D	sp|P08736|EF1A1_DROME Elongation factor 1-alpha 1 OS=Drosophila melanogaster OX=7227 GN=eEF1alpha1 PE=1 SV=2
16.9941	16.623	15.9696	16.7134	16.553	15.863	17.6088	16.3772	16.4522	21	21	7	41.821	281.45	21796000	20	150	X2JCP8;P10987;P02572	Actin-5C;Actin-42A	Act5C;Act42A	tr|X2JCP8|X2JCP8_DROME Actin 5C, isoform E OS=Drosophila melanogaster OX=7227 GN=Act5C PE=3 SV=1;sp|P10987|ACT1_DROME Actin-5C OS=Drosophila melanogaster OX=7227 GN=Act5C PE=1 SV=4;sp|P02572|ACT2_DROME Actin-42A OS=Drosophila melanogaster OX=7227 GN=Act42A
3.5	3.5	3.5	3.5	3.5	10.4971	8.59425	19.9263	19.4115	21	21	21	67.171	323.31	35606000	21	87	Q86B87;A0A0B4K6B8;A0A0B4K7A6	Modifier of mdg4	mod(mdg4)	sp|Q86B87|MMD4_DROME Modifier of mdg4 OS=Drosophila melanogaster OX=7227 GN=mod(mdg4) PE=1 SV=1;tr|A0A0B4K6B8|A0A0B4K6B8_DROME Modifier of mdg4, isoform AE OS=Drosophila melanogaster OX=7227 GN=mod(mdg4) PE=1 SV=1;tr|A0A0B4K7A6|A0A0B4K7A6_DROME Modifier of
3.5	3.5	3.5	3.5	3.5	8.96	7.87842	14.6473	13.7245	20	20	20	102.71	323.31	1717000	43	33	O62621	Coatomer subunit beta	betaCop	sp|O62621|COPB2_DROME Coatomer subunit beta OS=Drosophila melanogaster OX=7227 GN=betaCOP PE=2 SV=2
3.5	3.5	3.5	3.5	3.5	3.5	3.5	14.5908	14.1937	20	20	20	89.52	253.24	1606200	37	40	Q9V3K9;Q7JQH9		whd	tr|Q9V3K9|Q9V3K9_DROME Carnitine O-palmitoyltransferase OS=Drosophila melanogaster OX=7227 GN=whd PE=1 SV=1;tr|Q7JQH9|Q7JQH9_DROME Carnitine O-palmitoyltransferase OS=Drosophila melanogaster OX=7227 GN=whd PE=1 SV=1
3.5	3.5	3.5	3.5	3.5	15.0778	13.9827	3.5	3.5	19	19	19	31.645	323.31	114190000	15	80	BEAF-32;Q94513;Q7JN06		BEAF-32	BEAF-32;tr|Q94513|Q94513_DROME Boundary element associated factor OS=Drosophila melanogaster OX=7227 GN=BEAF-32 PE=1 SV=1;tr|Q7JN06|Q7JN06_DROME Boundary element associated factor OS=Drosophila melanogaster OX=7227 GN=BEAF-32 PE=1 SV=1
3.5	3.5	3.5	3.5	3.5	3.5	3.5	3.5	3.5	19	19	19	235.04	265.49	2242900	69	34	M9PE74;Q9W2U7		nocte	tr|M9PE74|M9PE74_DROME No circadian temperature entrainment, isoform D OS=Drosophila melanogaster OX=7227 GN=nocte PE=1 SV=1;tr|Q9W2U7|Q9W2U7_DROME LP18708p OS=Drosophila melanogaster OX=7227 GN=nocte PE=1 SV=4
15.4298	14.3164	14.4071	14.5677	13.6536	14.6091	13.7572	15.2926	14.3315	19	19	18	49.66	318.7	6732400	23	121	X2JB25;P02844	Vitellogenin-2	Yp2	tr|X2JB25|X2JB25_DROME Yolk protein 2, isoform B OS=Drosophila melanogaster OX=7227 GN=Yp2 PE=1 SV=1;sp|P02844|VIT2_DROME Vitellogenin-2 OS=Drosophila melanogaster OX=7227 GN=Yp2 PE=1 SV=2
3.5	3.5	3.5	3.5	3.5	16.7796	15.4613	17.4398	16.5094	19	19	19	51.18	323.31	8619900	20	93	P06606	Tubulin alpha-4 chain	alphaTub67C	sp|P06606|TBA4_DROME Tubulin alpha-4 chain OS=Drosophila melanogaster OX=7227 GN=alphaTub67C PE=3 SV=1
3.5	3.5	3.5	3.5	3.5	3.5	3.5	15.8814	15.8502	19	19	19	52.533	274.58	2269200	19	37	Q6NR46		Spt-I	tr|Q6NR46|Q6NR46_DROME RE58623p OS=Drosophila melanogaster OX=7227 GN=Spt-I PE=1 SV=1
3.5	3.5	3.5	3.5	3.5	12.4401	11.7222	3.5	3.5	19	19	19	101.05	153.47	1258400	39	48	Q86BS3		Chro	tr|Q86BS3|Q86BS3_DROME Chromator, isoform A OS=Drosophila melanogaster OX=7227 GN=Chro PE=1 SV=1
3.5	3.5	3.5	3.5	3.5	3.5	3.5	16.9158	15.7112	19	19	19	77.528	323.31	4254700	24	55	Q9VF91		CG6236-RA	tr|Q9VF91|Q9VF91_DROME FI21235p1 OS=Drosophila melanogaster OX=7227 GN=gi23171351 PE=1 SV=1
3.5	3.5	3.5	3.5	3.5	13.6428	12.0429	16.1074	15.5218	19	19	19	45.23	210.25	2967700	22	51	Q9VFV9		Droj2	tr|Q9VFV9|Q9VFV9_DROME DnaJ-like-2, isoform A OS=Drosophila melanogaster OX=7227 GN=Droj2 PE=1 SV=1
3.5	3.5	3.5	3.5	3.5	3.5	3.5	14.6435	14.0478	18	18	18	99.332	215.45	1913900	45	41	A0A0B4KHL2;Q8I0G5	Coatomer subunit gamma	gammaCOP;gammaCop	tr|A0A0B4KHL2|A0A0B4KHL2_DROME Coatomer subunit gamma OS=Drosophila melanogaster OX=7227 GN=gammaCOP PE=1 SV=1;sp|Q8I0G5|COPG_DROME Coatomer subunit gamma OS=Drosophila melanogaster OX=7227 GN=gammaCOP PE=2 SV=1
3.5	3.5	3.5	3.5	3.5	6.5618	3.5	12.2506	11.0301	18	18	18	236.73	199.67	684680	97	30	Q7PLI2;E1JGX3;A0A0B4KF23	Nipped-B protein	Nipped-B	sp|Q7PLI2|NIPB_DROME Nipped-B protein OS=Drosophila melanogaster OX=7227 GN=Nipped-B PE=1 SV=3;tr|E1JGX3|E1JGX3_DROME Nipped-B protein OS=Drosophila melanogaster OX=7227 GN=Nipped-B PE=1 SV=1;tr|A0A0B4KF23|A0A0B4KF23_DROME Nipped-B protein OS=Drosophila me
3.5	3.5	3.5	3.5	3.5	3.5	3.5	14.0463	14.4558	18	18	18	56.003	133.71	1299800	33	32	M9PG62;P25161	Probable 26S proteasome non-ATPase regulatory subunit 3	Rpn3	tr|M9PG62|M9PG62_DROME Regulatory particle non-ATPase 3, isoform B OS=Drosophila melanogaster OX=7227 GN=Rpn3 PE=1 SV=1;sp|P25161|PSMD3_DROME Probable 26S proteasome non-ATPase regulatory subunit 3 OS=Drosophila melanogaster OX=7227 GN=Rpn3 PE=2 SV=1
3.5	3.5	3.5	11.1556	10.7214	17.2167	16.2149	13.8357	13.0457	18	18	18	48.634	323.31	3576000	14	44	Q24572;E1JIL4	Probable histone-binding protein Caf1	Caf1	sp|Q24572|CAF1_DROME Chromatin assembly factor 1 p55 subunit OS=Drosophila melanogaster OX=7227 GN=Caf1-55 PE=1 SV=1;tr|E1JIL4|E1JIL4_DROME Chromatin assembly factor 1, p55 subunit, isoform B OS=Drosophila melanogaster OX=7227 GN=Caf1-55 PE=1 SV=1
3.5	3.5	3.5	3.5	3.5	3.5	3.5	16.8651	15.9682	18	18	18	51.863	167.34	4770400	26	38	Q7JRM5			tr|Q7JRM5|Q7JRM5_DROME GH12965p OS=Drosophila melanogaster OX=7227 GN=Dmel\CG11127 PE=1 SV=1
3.5	3.5	3.5	3.5	3.5	8.91952	3.5	15.6717	14.9348	18	18	18	73.598	323.31	3024000	36	37	Q9W185;Q8SXR7			tr|Q9W185|Q9W185_DROME Fatty acid transport protein 3, isoform B OS=Drosophila melanogaster OX=7227 GN=Fatp3 PE=1 SV=1;tr|Q8SXR7|Q8SXR7_DROME Fatty acid transport protein 3, isoform A OS=Drosophila melanogaster OX=7227 GN=Fatp3 PE=1 SV=1
3.5	3.5	3.5	3.5	3.5	3.5	3.5	15.1302	15.0416	18	18	18	78.995	190.65	2296400	33	32	Q9VJZ7	Ribosomal RNA processing protein 1 homolog	Nnp-1	sp|Q9VJZ7|RRP1L_DROME Ribosomal RNA processing protein 1 homolog OS=Drosophila melanogaster OX=7227 GN=Nnp-1 PE=1 SV=1
12.9462	11.8909	12.0702	12.5825	12.494	15.452	15.8205	15.3796	15.6315	18	18	18	34.636	202.47	4632300	19	102	Q9W1V3	rRNA 2-O-methyltransferase fibrillarin	Fib	sp|Q9W1V3|FBRL_DROME rRNA 2-O-methyltransferase fibrillarin OS=Drosophila melanogaster OX=7227 GN=Fib PE=2 SV=1
3.5	3.5	3.5	3.5	3.5	9.07502	7.85848	14.7365	14.3071	17	17	17	107.41	218	2127000	44	44	P45437	Coatomer subunit beta	betaCop	sp|P45437|COPB_DROME Coatomer subunit beta OS=Drosophila melanogaster OX=7227 GN=betaCOP PE=2 SV=2
3.5	3.5	3.5	3.5	3.5	3.5	3.5	16.6357	16.3231	17	17	17	58.117	190.54	5146700	28	40	Q27593	Cytochrome P450 6a8	Cyp6a8	sp|Q27593|CP6A8_DROME Cytochrome P450 6a8 OS=Drosophila melanogaster OX=7227 GN=Cyp6a8 PE=2 SV=2
3.5	3.5	3.5	3.5	3.5	3.5	3.5	14.0185	13.9705	17	17	17	79.637	232.17	1371200	42	33	Q8IPE8;Q9V397		Mtpalpha	tr|Q8IPE8|Q8IPE8_DROME Enoyl-CoA hydratase OS=Drosophila melanogaster OX=7227 GN=Mtpalpha PE=1 SV=1;tr|Q9V397|Q9V397_DROME Enoyl-CoA hydratase OS=Drosophila melanogaster OX=7227 GN=Mtpalpha PE=1 SV=1
3.5	3.5	3.5	3.5	3.5	11.8255	11.6986	14.9818	14.7829	17	17	17	54.837	160.4	1485000	22	34	Q95WY3		Nop56	tr|Q95WY3|Q95WY3_DROME FI04781p OS=Drosophila melanogaster OX=7227 GN=Nop56 PE=1 SV=1
3.5	3.5	3.5	3.5	3.5	3.5	3.5	15.7517	14.8589	17	17	17	66.288	198.71	2122200	25	37	Q9VWD4	Probable RNA-binding protein CG14230	CG14230	sp|Q9VWD4|Y4230_DROME Probable RNA-binding protein CG14230 OS=Drosophila melanogaster OX=7227 GN=CG14230 PE=1 SV=2
3.5	3.5	3.5	3.5	3.5	3.5	3.5	12.4594	13.4468	17	17	17	127.87	191.24	957480	57	35	Q9W5E4		l(1)1Bi	sp|Q9W5E4|MBB1A_DROME Myb-binding protein 1A OS=Drosophila melanogaster OX=7227 GN=Mybbp1A PE=1 SV=1
3.5	3.5	3.5	3.5	3.5	3.5	3.5	16.5199	15.3859	16	16	16	45.575	127.26	2598900	19	42	A1ZBH2;A1ZBH3		CG15111-RB	tr|A1ZBH2|A1ZBH2_DROME 2-arachidonoylglycerol hydrolase ABHD12 OS=Drosophila melanogaster OX=7227 GN=Dmel\CG15111 PE=1 SV=1;tr|A1ZBH3|A1ZBH3_DROME 2-arachidonoylglycerol hydrolase ABHD12 OS=Drosophila melanogaster OX=7227 GN=Dmel\CG15111 PE=1 SV=1
3.5	3.5	3.5	3.5	3.5	3.5	3.5	15.3263	15.2088	16	16	16	67.767	177.96	2447600	31	36	M9MRM4;Q9W0I6	Phosphatidylinositide phosphatase SAC1	Sac1	tr|M9MRM4|M9MRM4_DROME Sac1 phosphatase, isoform B OS=Drosophila melanogaster OX=7227 GN=Sac1 PE=4 SV=1;sp|Q9W0I6|SAC1_DROME Phosphatidylinositol-3-phosphatase SAC1 OS=Drosophila melanogaster OX=7227 GN=Sac1 PE=2 SV=1
14.2262	12.4814	12.8278	13.1365	11.6246	13.2224	12.0735	14.7475	13.6198	16	16	16	46.101	146.37	3346400	26	86	X2JEX8;P06607	Vitellogenin-3	Yp3	tr|X2JEX8|X2JEX8_DROME Yolk protein 3, isoform B OS=Drosophila melanogaster OX=7227 GN=Yp3 PE=1 SV=1;sp|P06607|VIT3_DROME Vitellogenin-3 OS=Drosophila melanogaster OX=7227 GN=Yp3 PE=1 SV=1
15.0707	12.674	11.0536	12.9732	13.4022	12.9802	13.2832	14.5888	14.849	16	16	16	29.134	140.9	2032800	15	55	X2JGM9;P41042	40S ribosomal protein S4	RpS4	tr|X2JGM9|X2JGM9_DROME 40S ribosomal protein S4 OS=Drosophila melanogaster OX=7227 GN=RpS4 PE=3 SV=1;sp|P41042|RS4_DROME 40S ribosomal protein S4 OS=Drosophila melanogaster OX=7227 GN=RpS4 PE=1 SV=2
9.90985	9.05192	3.5	9.26779	8.55493	18.1962	17.1276	14.6566	13.3019	16	16	15	23.926	232.05	8058100	15	62	P48604	GrpE protein homolog, mitochondrial	Roe1	sp|P48604|GRPE_DROME GrpE protein homolog, mitochondrial OS=Drosophila melanogaster OX=7227 GN=Roe1 PE=2 SV=2
13.8636	13.2837	12.3138	14.1173	13.7607	12.177	10.2216	13.9193	12.8681	16	16	16	57.821	196.05	2187200	24	93	P52295	Importin subunit alpha	Pen	sp|P52295|IMA_DROME Importin subunit alpha OS=Drosophila melanogaster OX=7227 GN=Pen PE=1 SV=2
15.8212	13.9559	12.6077	13.5457	13.5613	13.7171	14.2303	14.7575	14.5513	16	16	16	30.34	133.7	3051200	16	77	P55830	40S ribosomal protein S3a	RpS3A	sp|P55830|RS3A_DROME 40S ribosomal protein S3a OS=Drosophila melanogaster OX=7227 GN=RpS3A PE=1 SV=4
3.5	3.5	3.5	3.5	3.5	12.1725	12.5324	3.5	3.5	16	16	16	91.842	121.79	484870	46	27	X2JKW3;Q86B47	Probable ATP-dependent RNA helicase CG8611	CG8611	tr|X2JKW3|X2JKW3_DROME RNA helicase OS=Drosophila melanogaster OX=7227 GN=DmRH11 PE=4 SV=1;sp|Q86B47|Y8611_DROME Probable ATP-dependent RNA helicase CG8611 OS=Drosophila melanogaster OX=7227 GN=CG8611 PE=1 SV=1
3.5	3.5	3.5	3.5	3.5	3.5	3.5	15.7773	15.7258	16	16	16	58.466	183.71	3089900	28	37	Q960W6	Putative fatty acyl-CoA reductase CG8306	CG8306	sp|Q960W6|FACR3_DROME Putative fatty acyl-CoA reductase CG8306 OS=Drosophila melanogaster OX=7227 GN=CG8306 PE=2 SV=1
3.5	3.5	3.5	3.5	3.5	3.5	3.5	12.9942	11.8349	16	16	16	141.92	121.59	720550	61	24	Q9VF33	Alpha-mannosidase	alpha-Man-IIb	tr|Q9VF33|Q9VF33_DROME Alpha-mannosidase OS=Drosophila melanogaster OX=7227 GN=alpha-Man-IIb PE=2 SV=2
3.5	3.5	3.5	3.5	3.5	3.5	3.5	14.7602	13.8843	16	16	16	70.205	167.39	1329000	31	30	Q9VYV5	Alpha-(1,6)-fucosyltransferase	FucT6	sp|Q9VYV5|FUT8_DROME Alpha-(1,6)-fucosyltransferase OS=Drosophila melanogaster OX=7227 GN=FucT6 PE=1 SV=1
3.5	3.5	3.5	3.5	3.5	3.5	3.5	13.9079	13.1586	16	16	16	111	181.66	1225700	50	30	Q9XZ08	Exostosin-3	botv	sp|Q9XZ08|EXT3_DROME Exostosin-3 OS=Drosophila melanogaster OX=7227 GN=botv PE=1 SV=1
3.5	3.5	3.5	3.5	3.5	3.5	3.5	14.0422	13.4931	15	15	15	70.162	233.18	1022400	36	27	Q9VKU1;E1JHE4		Fatp	tr|Q9VKU1|Q9VKU1_DROME Fatty acid transport protein 1, isoform A OS=Drosophila melanogaster OX=7227 GN=Fatp1 PE=1 SV=2;tr|E1JHE4|E1JHE4_DROME Fatty acid transport protein 1, isoform F OS=Drosophila melanogaster OX=7227 GN=Fatp1 PE=1 SV=3
3.5	3.5	3.5	5.97127	5.59908	3.5	3.5	9.73885	8.10119	15	15	15	530.84	100.06	321230	259	18	M9PE73;M9PEC8;M9PBQ0;M9PEN4;M9PHG8;M9PBQ3;P37276	Dynein heavy chain, cytoplasmic	Dhc64C	tr|M9PE73|M9PE73_DROME Dynein heavy chain 64C, isoform E OS=Drosophila melanogaster OX=7227 GN=Dhc64C PE=1 SV=1;tr|M9PEC8|M9PEC8_DROME Dynein heavy chain 64C, isoform G OS=Drosophila melanogaster OX=7227 GN=Dhc64C PE=1 SV=1;tr|M9PBQ0|M9PBQ0_DROME Dynein he
16.1336	14.9435	14.1261	14.5554	14.3708	10.9981	9.29506	13.241	12.2514	15	15	15	35.618	154.23	3766900	20	67	M9PCC1;O18640	Guanine nucleotide-binding protein subunit beta-like protein	Rack1	tr|M9PCC1|M9PCC1_DROME Receptor of activated protein kinase C 1, isoform C OS=Drosophila melanogaster OX=7227 GN=Rack1 PE=4 SV=1;sp|O18640|GBLP_DROME Guanine nucleotide-binding protein subunit beta-like protein OS=Drosophila melanogaster OX=7227 GN=Rack1 P
3.5	3.5	3.5	3.5	3.5	3.5	3.5	12.8309	12.5036	15	15	15	117.09	165.98	720100	55	28	Q23978	Myosin-IA	Myo31DF	sp|Q23978|MY31D_DROME Unconventional myosin ID OS=Drosophila melanogaster OX=7227 GN=Myo31DF PE=1 SV=1
3.5	3.5	3.5	3.5	3.5	3.5	3.5	15.4474	14.9517	15	15	15	41.276	187.16	1756600	23	33	Q8IRZ0;Q95RP8;X2JD78		CG3038-RB;EG:BACR37P7.1	tr|Q8IRZ0|Q8IRZ0_DROME Hexosyltransferase OS=Drosophila melanogaster OX=7227 GN=Dmel\CG3038 PE=2 SV=1;tr|Q95RP8|Q95RP8_DROME Hexosyltransferase OS=Drosophila melanogaster OX=7227 GN=EG:BACR37P7.1 PE=2 SV=1;tr|X2JD78|X2JD78_DROME Hexosyltransferase OS=Droso
3.5	3.5	3.5	3.5	3.5	3.5	3.5	14.0075	13.1217	15	15	15	75.134	175.89	812210	32	28	Q9VSM9		Cdc6	tr|Q9VSM9|Q9VSM9_DROME Cell division control protein OS=Drosophila melanogaster OX=7227 GN=Cdc6 PE=1 SV=1
10.9612	11.6122	10.8364	11.3597	11.6089	13.3624	11.9073	15.8541	14.7457	15	15	15	32.909	128.08	2694900	23	42	X2JB48;Q26365	ADP,ATP carrier protein	sesB	tr|X2JB48|X2JB48_DROME Stress-sensitive B, isoform E OS=Drosophila melanogaster OX=7227 GN=sesB PE=1 SV=1;sp|Q26365|ADT_DROME ADP,ATP carrier protein OS=Drosophila melanogaster OX=7227 GN=sesB PE=2 SV=4
3.5	3.5	3.5	3.5	3.5	3.5	3.5	12.8545	11.7451	14	14	14	126.85	101.46	596140	55	22	A0A0B4KFG0;Q24451	Alpha-mannosidase;Alpha-mannosidase 2	alpha-Man-II	tr|A0A0B4KFG0|A0A0B4KFG0_DROME Alpha-mannosidase OS=Drosophila melanogaster OX=7227 GN=alpha-Man-IIa PE=3 SV=1;sp|Q24451|MAN2_DROME Alpha-mannosidase 2 OS=Drosophila melanogaster OX=7227 GN=alpha-Man-IIa PE=1 SV=2
3.5	3.5	3.5	3.5	3.5	3.5	3.5	15.4802	14.3694	14	14	14	56.076	132.67	1671900	25	32	Q8INJ4;Q9VGF8;A8JQY2		CG12213-RB	tr|Q8INJ4|Q8INJ4_DROME LD21727p OS=Drosophila melanogaster OX=7227 GN=3 PE=1 SV=2;tr|Q9VGF8|Q9VGF8_DROME Uncharacterized protein, isoform E OS=Drosophila melanogaster OX=7227 GN=anon-87Ab PE=1 SV=3;tr|A8JQY2|A8JQY2_DROME Uncharacterized protein, isoform C
15.7388	13.3595	12.6337	12.9391	12.8222	14.1852	14.1123	15.8871	15.5808	14	14	14	27.471	142.66	4738200	20	57	G3M3A2;Q06559	40S ribosomal protein S3	RpS3	tr|G3M3A2|G3M3A2_DROME Ribosomal protein S3, isoform B OS=Drosophila melanogaster OX=7227 GN=RpS3 PE=1 SV=1;sp|Q06559|RS3_DROME 40S ribosomal protein S3 OS=Drosophila melanogaster OX=7227 GN=RpS3 PE=1 SV=1
12.5044	11.9925	11.5762	13.2419	13.1696	12.3081	9.72259	12.2475	11.7565	14	14	14	65.423	128.42	1370700	27	52	M9MQH9;P36179;M9NDI6;H5V8B8	Serine/threonine-protein phosphatase PP2A 65 kDa regulatory subunit	Pp2A-29B	tr|M9MQH9|M9MQH9_DROME Protein phosphatase 2A at 29B, isoform C OS=Drosophila melanogaster OX=7227 GN=Pp2A-29B PE=1 SV=1;sp|P36179|2AAA_DROME Serine/threonine-protein phosphatase PP2A 65 kDa regulatory subunit OS=Drosophila melanogaster OX=7227 GN=Pp2A-29B
11.4708	11.4411	11.1623	10.3789	9.95187	14.1948	13.6039	13.0135	12.6825	14	14	14	57.44	121.98	1871000	29	51	O62619	Pyruvate kinase	PyK	sp|O62619|KPYK_DROME Pyruvate kinase OS=Drosophila melanogaster OX=7227 GN=PyK PE=2 SV=2
14.4344	12.769	13.0064	12.4023	11.4481	13.8763	13.2393	14.2587	13.1112	15	14	14	48.711	137.81	2829500	21	80	X2JD55;P02843	Vitellogenin-1	Yp1	tr|X2JD55|X2JD55_DROME Yolk protein 1, isoform B OS=Drosophila melanogaster OX=7227 GN=Yp1 PE=1 SV=1;sp|P02843|VIT1_DROME Vitellogenin-1 OS=Drosophila melanogaster OX=7227 GN=Yp1 PE=1 SV=1
15.6241	13.9571	12.5271	13.9801	13.8286	3.5	3.5	13.5695	12.3778	14	14	14	45.025	112.64	2651000	22	57	P09180	60S ribosomal protein L4	RpL4	sp|P09180|RL4_DROME 60S ribosomal protein L4 OS=Drosophila melanogaster OX=7227 GN=RpL4 PE=1 SV=2
3.5	3.5	3.5	3.5	3.5	3.5	3.5	15.6255	14.3357	14	14	14	31.841	187.74	783540	11	26	Q7K0X9		Syx7	tr|Q7K0X9|Q7K0X9_DROME LD23667p OS=Drosophila melanogaster OX=7227 GN=Syx7 PE=1 SV=1
3.5	3.5	3.5	3.5	3.5	3.5	3.5	12.9108	12.2476	14	14	14	82.565	170.3	590500	47	22	Q9VQE0		Drp1	tr|Q9VQE0|Q9VQE0_DROME Dynamin-1-like protein OS=Drosophila melanogaster OX=7227 GN=Drp1 PE=1 SV=1
3.5	3.5	3.5	3.5	3.5	12.5447	10.5546	13.3799	12.3714	14	14	14	69.501	99.548	773430	33	28	Q9VXR5			tr|Q9VXR5|Q9VXR5_DROME LD02975p OS=Drosophila melanogaster OX=7227 GN=Dmel\CG9281 PE=1 SV=1
3.5	3.5	3.5	3.5	3.5	3.5	3.5	21.4498	20.8522	14	14	10	26.154	235	47573000	10	47	Q9W0M4			tr|Q9W0M4|Q9W0M4_DROME Endoplasmic reticulum transmembrane protein OS=Drosophila melanogaster OX=7227 GN=Dmel\CG13887 PE=1 SV=1
14.5146	11.5616	10.5076	17.2937	12.7521	10.1778	3.5	16.3182	15.4081	14	14	14	42.767	160.11	5695000	17	56	Q9W1G7		Nap1	tr|Q9W1G7|Q9W1G7_DROME LD21576p OS=Drosophila melanogaster OX=7227 GN=Nap1 PE=1 SV=1
3.5	3.5	3.5	3.5	3.5	3.5	3.5	13.341	14.2502	13	13	13	69.1	113.19	895850	30	26	A0A0B4LFR4;Q7K110		OstDelta	tr|A0A0B4LFR4|A0A0B4LFR4_DROME Dolichyl-diphosphooligosaccharide--protein glycosyltransferase subunit 2 OS=Drosophila melanogaster OX=7227 GN=OstDelta PE=1 SV=1;tr|Q7K110|Q7K110_DROME Dolichyl-diphosphooligosaccharide--protein glycosyltransferase subunit 2
3.5	3.5	3.5	3.5	3.5	3.5	3.5	12.457	12.0117	13	13	13	111.51	113.5	477850	49	21	Q7JUF8;M9PG98	alpha-1,2-Mannosidase	Edem1	tr|Q7JUF8|Q7JUF8_DROME alpha-1,2-Mannosidase OS=Drosophila melanogaster OX=7227 GN=Edem1 PE=1 SV=1;tr|M9PG98|M9PG98_DROME alpha-1,2-Mannosidase OS=Drosophila melanogaster OX=7227 GN=Edem1 PE=1 SV=1
3.5	3.5	3.5	3.5	3.5	3.5	3.5	13.4324	13.6291	13	13	13	73.878	121.02	711760	30	23	Q7JRE4		MAN1	sp|Q7JRE4|MAN1_DROME Inner nuclear membrane protein Man1 OS=Drosophila melanogaster OX=7227 GN=MAN1 PE=1 SV=1
3.5	3.5	3.5	3.5	3.5	3.5	3.5	16.0272	15.9246	13	13	13	52.005	282.72	2966600	23	34	Q7KB18		Jheh2	tr|Q7KB18|Q7KB18_DROME Epoxide hydrolase OS=Drosophila melanogaster OX=7227 GN=Jheh2 PE=1 SV=1
3.5	3.5	3.5	3.5	3.5	13.0679	12.2632	14.7859	14.1946	13	13	13	40.815	103.25	1270500	21	32	Q9U9Q1		RfC38	tr|Q9U9Q1|Q9U9Q1_DROME Replication factor C 38kD subunit, isoform A OS=Drosophila melanogaster OX=7227 GN=RfC38 PE=1 SV=1
3.5	3.5	3.5	3.5	3.5	3.5	3.5	3.5	3.5	12	12	12	110.01	88.085	902730	34	24	M9PE02;E1JJJ8;M9PGM8;M9PJC7;P13709	Homeotic protein female sterile	fs(1)h	tr|M9PE02|M9PE02_DROME Female sterile (1) homeotic, isoform H OS=Drosophila melanogaster OX=7227 GN=fs(1)h PE=1 SV=1;tr|E1JJJ8|E1JJJ8_DROME Female sterile (1) homeotic, isoform F OS=Drosophila melanogaster OX=7227 GN=fs(1)h PE=1 SV=1;tr|M9PGM8|M9PGM8_DROME
10.6763	9.30911	9.3427	10.8756	11.1675	10.7995	9.68601	12.6369	12.0325	12	12	12	71.299	116.61	848210	41	38	M9NE89;P08928	Lamin Dm0	Lam	tr|M9NE89|M9NE89_DROME Lamin, isoform B OS=Drosophila melanogaster OX=7227 GN=Lam PE=4 SV=1;sp|P08928|LAM0_DROME Lamin Dm0 OS=Drosophila melanogaster OX=7227 GN=Lam PE=1 SV=4
15.5558	13.2307	11.6903	12.607	12.1858	9.53631	8.39326	12.8475	11.2655	12	12	12	46.915	121.13	1774900	21	37	O16797	60S ribosomal protein L3	RpL3	sp|O16797|RL3_DROME 60S ribosomal protein L3 OS=Drosophila melanogaster OX=7227 GN=RpL3 PE=1 SV=3
3.5	3.5	3.5	14.0836	3.5	12.1688	10.491	13.0033	11.4765	12	12	12	51.945	99.228	907360	26	24	P23128	Putative ATP-dependent RNA helicase me31b	me31B	sp|P23128|DDX6_DROME ATP-dependent RNA helicase me31b OS=Drosophila melanogaster OX=7227 GN=me31B PE=1 SV=3
[truncated: 456 more rows]
