# Supplementary material for: Essential role of Cp190 in physical and regulatory boundary formation
Source: Sci Adv. 2022 May 13;8(19):eabl8834. doi: 10.1126/sciadv.abl8834 (PMC9106302; doi:10.1126/sciadv.abl8834)
Supplement: Supplementary file 2 — Data S1 to S15 [file sciadv.abl8834_data_files_s1_to_s15.zip › sciadv.abl8834_data_file_s14.xlsx]

## Sheet: Sheet1
viewpoint	chr	start	end	logFC	logCPM	F	PValue	FDR
Abd-B	chr3R	16872010	16873009	-0.32551	7.44216	0.692202	0.410727	0.755569
Abd-B	chr3R	16873009	16873882	-0.118741	7.7825	0.113376	0.738226	0.904403
Abd-B	chr3R	16873882	16874976	0.638085	7.81766	3.51614	0.0686425	0.377306
Abd-B	chr3R	16874976	16876026	0.150566	7.2549	0.12954	0.720945	0.897154
Abd-B	chr3R	16876026	16876959	0.879526	7.30864	4.42434	0.042253	0.321701
Abd-B	chr3R	16876959	16878074	-0.0399836	7.69817	0.0116909	0.914478	0.974467
Abd-B	chr3R	16878074	16879053	0.166748	6.61817	0.104626	0.748159	0.909334
Abd-B	chr3R	16879053	16879991	0.60077	7.63967	2.74035	0.106259	0.448117
Abd-B	chr3R	16879991	16881006	-0.0717092	7.86874	0.0441867	0.834654	0.950498
Abd-B	chr3R	16881006	16881988	0.312203	7.99511	0.895573	0.35008	0.709302
Abd-B	chr3R	16881988	16882976	0.696805	8.05289	4.86369	0.0336872	0.294723
Abd-B	chr3R	16882976	16884064	0.0875066	8.22036	0.0846438	0.772717	0.921335
Abd-B	chr3R	16884064	16885112	0.685004	7.62924	3.38912	0.0736164	0.382923
Abd-B	chr3R	16885112	16885991	0.839419	6.72575	2.6811	0.109981	0.457904
Abd-B	chr3R	16885991	16887018	1.26115	7.69051	10.24	0.00281008	0.153071
Abd-B	chr3R	16887018	16887972	1.18702	7.71151	9.67071	0.00358378	0.157251
Abd-B	chr3R	16887972	16889107	0.348871	8.35017	1.40867	0.242804	0.615066
Abd-B	chr3R	16889107	16890055	0.362373	7.82622	1.08101	0.305184	0.680848
Abd-B	chr3R	16890055	16890625	0.958661	7.42957	5.61315	0.0231279	0.251965
Abd-B	chr3R	16890625	16892054	0.506389	8.17541	2.84493	0.100035	0.432808
Abd-B	chr3R	16892054	16892969	-0.0382053	6.98219	0.00701565	0.933697	0.979134
Abd-B	chr3R	16892969	16894025	0.173967	7.74901	0.254283	0.61705	0.866166
Abd-B	chr3R	16894025	16895045	0.359611	8.45765	1.51321	0.226375	0.599084
Abd-B	chr3R	16895045	16895918	0.651463	7.72042	3.06905	0.0880392	0.415839
Abd-B	chr3R	16895918	16896905	1.08727	8.2383	11.8895	0.00141818	0.111242
Abd-B	chr3R	16896905	16897986	0.482333	8.30658	2.56272	0.117872	0.462449
Abd-B	chr3R	16897986	16898923	0.658034	7.81206	3.47956	0.0700354	0.377306
Abd-B	chr3R	16898923	16900001	0.579745	8.07582	3.39234	0.0734856	0.382923
Abd-B	chr3R	16900001	16901109	1.23322	7.92646	13.1051	0.000872465	0.0847969
Abd-B	chr3R	16901109	16901893	0.543163	7.9298	2.75072	0.105623	0.446394
Abd-B	chr3R	16901893	16903197	0.129381	8.12092	0.154757	0.696277	0.884403
Abd-B	chr3R	16903197	16903969	0.393036	7.48394	0.849875	0.362577	0.721842
Abd-B	chr3R	16903969	16904915	0.211771	7.8065	0.387113	0.537617	0.847481
Abd-B	chr3R	16904915	16906018	0.214171	7.92636	0.412983	0.524402	0.842127
Abd-B	chr3R	16906018	16907160	0.384917	6.97612	0.6987	0.40856	0.755569
Abd-B	chr3R	16907160	16908042	0.252443	6.80653	0.279473	0.600188	0.860357
Abd-B	chr3R	16908042	16909033	-0.111369	7.56768	0.0829301	0.774964	0.923135
Abd-B	chr3R	16909033	16910147	-0.0197219	7.96319	0.00363291	0.95226	0.986989
Abd-B	chr3R	16910147	16910954	0.228879	7.63122	0.401964	0.529957	0.847481
Abd-B	chr3R	16910954	16911962	-0.212128	7.82027	0.383403	0.539562	0.848298
Abd-B	chr3R	16911962	16912994	0.581428	8.18382	3.59771	0.0656466	0.374224
Abd-B	chr3R	16912994	16914076	0.326329	8.1939	1.0472	0.312764	0.686413
Abd-B	chr3R	16914076	16914995	0.376477	8.05388	1.35965	0.251022	0.620208
Abd-B	chr3R	16914995	16916001	0.286145	8.12703	0.868834	0.35729	0.716408
Abd-B	chr3R	16916001	16916998	0.0730917	7.59833	0.0398714	0.84282	0.95244
Abd-B	chr3R	16916998	16918036	0.240827	8.23491	0.600758	0.44319	0.776732
Abd-B	chr3R	16918036	16918826	0.818861	8.07302	6.52745	0.0148457	0.226136
Abd-B	chr3R	16918826	16920007	0.183507	8.73918	0.474522	0.49519	0.821546
Abd-B	chr3R	16920007	16921061	-0.0476222	8.56904	0.0295211	0.864513	0.955129
Abd-B	chr3R	16921061	16922030	0.153957	8.45394	0.292278	0.591988	0.858911
Abd-B	chr3R	16922030	16922866	0.217048	7.98183	0.466692	0.498747	0.824657
Abd-B	chr3R	16922866	16924162	-0.604423	7.37275	1.87091	0.179653	0.53659
Abd-B	chr3R	16924162	16924991	0.222427	8.49123	0.597517	0.444413	0.776732
Abd-B	chr3R	16924991	16925951	0.345392	8.70444	1.63546	0.208872	0.570396
Abd-B	chr3R	16925951	16927022	0.203977	9.15577	0.714582	0.403333	0.753829
Abd-B	chr3R	16927022	16928005	-0.0439506	8.75491	0.026873	0.870674	0.955451
Abd-B	chr3R	16928005	16929031	0.0166164	8.92409	0.00404631	0.949621	0.986338
Abd-B	chr3R	16929031	16929964	-0.27942	7.85325	0.699506	0.408292	0.755569
Abd-B	chr3R	16929964	16931002	-0.0279461	8.48427	0.00939207	0.923316	0.975092
Abd-B	chr3R	16931002	16932003	0.335482	8.04438	1.0141	0.320431	0.692355
Abd-B	chr3R	16932003	16933085	0.197831	7.72815	0.306735	0.583005	0.85669
Abd-B	chr3R	16933085	16933980	-0.226091	8.1374	0.526145	0.472772	0.803385
Abd-B	chr3R	16933980	16935095	-0.331827	8.1431	1.20154	0.280062	0.656155
Abd-B	chr3R	16935095	16935896	0.0776758	8.45237	0.0762399	0.783988	0.923135
Abd-B	chr3R	16935896	16936984	0.000529789	7.82768	2.01568e-06	0.998875	1
Abd-B	chr3R	16936984	16937765	0.147485	8.29615	0.234486	0.631057	0.870942
Abd-B	chr3R	16937765	16938999	0.0425952	8.65862	0.0256982	0.873507	0.956334
Abd-B	chr3R	16938999	16939994	0.00639924	8.61088	0.000535077	0.981669	1
Abd-B	chr3R	16939994	16941013	0.55337	7.84706	2.50089	0.122251	0.466713
Abd-B	chr3R	16941013	16941927	-0.104379	8.11181	0.115909	0.73543	0.903055
Abd-B	chr3R	16941927	16943001	0.543145	8.47357	3.54463	0.0675792	0.376537
Abd-B	chr3R	16943001	16943991	-0.0347147	8.78561	0.0159733	0.900108	0.967092
Abd-B	chr3R	16943991	16944911	-0.0246797	8.50495	0.00757636	0.931105	0.977635
Abd-B	chr3R	16944911	16945959	0.226568	8.92999	0.833341	0.367189	0.725858
Abd-B	chr3R	16945959	16946987	-0.219609	9.11427	0.855475	0.360971	0.720005
Abd-B	chr3R	16946987	16947991	-0.0558437	8.92407	0.0480561	0.82768	0.946954
Abd-B	chr3R	16947991	16948910	-0.0438179	9.10088	0.0349835	0.852647	0.95244
Abd-B	chr3R	16948910	16949695	-0.121579	8.87223	0.231015	0.633588	0.872172
Abd-B	chr3R	16949695	16951068	-0.320583	9.02518	1.88985	0.177446	0.53659
Abd-B	chr3R	16951068	16951986	0.0226312	8.9832	0.00903023	0.924803	0.975344
Abd-B	chr3R	16951986	16953013	0.16388	9.2961	0.47888	0.493228	0.821498
Abd-B	chr3R	16953013	16954006	0.277964	9.66496	1.70376	0.199816	0.56057
Abd-B	chr3R	16954006	16954952	0.24132	9.54844	1.19077	0.282195	0.657949
Abd-B	chr3R	16954952	16956028	-0.147313	9.43185	0.362908	0.550581	0.852385
Abd-B	chr3R	16956028	16957001	0.164157	10.0223	0.599269	0.443751	0.776732
Abd-B	chr3R	16957001	16958002	0.334109	10.1512	2.3499	0.133755	0.481289
Abd-B	chr3R	16958002	16959034	0.255681	10.0965	1.50219	0.22804	0.602577
Abd-B	chr3R	16959034	16959937	0.303588	9.45461	1.81249	0.186359	0.548945
Abd-B	chr3R	16959937	16960991	-0.0996783	10.0575	0.231541	0.633203	0.872172
Abd-B	chr3R	16960991	16961938	-0.252241	9.79702	1.3475	0.253112	0.620814
Abd-B	chr3R	16961938	16963036	-0.0851925	9.67072	0.146205	0.704365	0.886098
Abd-B	chr3R	16963036	16964066	-0.0875417	9.92254	0.137656	0.71279	0.892011
Abd-B	chr3R	16964066	16965139	-0.175311	9.46495	0.630295	0.432284	0.771622
Abd-B	chr3R	16965139	16966031	-0.193918	9.66876	0.754155	0.390734	0.741033
Abd-B	chr3R	16966031	16966906	-0.505465	9.83167	4.68704	0.0368829	0.304396
Abd-B	chr3R	16966906	16967963	-0.449091	9.9224	3.86655	0.0567547	0.350911
Abd-B	chr3R	16967963	16968993	-0.827864	9.93903	13.7887	0.000668061	0.077123
Abd-B	chr3R	16968993	16969998	-0.442439	11.3759	6.64572	0.0140341	0.225221
Abd-B	chr3R	16973987	16975185	-0.424653	11.944	6.93232	0.0122587	0.214636
Abd-B	chr3R	16975185	16976042	-0.527849	11.6806	10.9186	0.00211336	0.129509
Abd-B	chr3R	16976042	16976961	-0.496593	11.667	9.28215	0.00424052	0.166313
Abd-B	chr3R	16976961	16977916	-0.49837	11.6459	9.43656	0.00396535	0.162001
Abd-B	chr3R	16977916	16979034	-0.418769	11.0017	5.86928	0.0203938	0.241033
Abd-B	chr3R	16979034	16980167	-0.516075	10.3272	6.00417	0.0190963	0.239847
Abd-B	chr3R	16980167	16981084	-0.0541879	10.5304	0.0859072	0.771076	0.921335
Abd-B	chr3R	16981084	16981887	-0.37677	9.55364	3.00552	0.0912659	0.423103
Abd-B	chr3R	16981887	16982942	-0.23914	10.182	1.38794	0.246237	0.616693
Abd-B	chr3R	16982942	16984176	-0.0840462	10.2329	0.180403	0.673474	0.881416
Abd-B	chr3R	16984176	16984992	-0.0806744	9.5315	0.13945	0.710949	0.890275
Abd-B	chr3R	16984992	16985865	-0.134965	9.56553	0.377795	0.542528	0.849759
Abd-B	chr3R	16985865	16987048	0.00691745	9.69419	0.000966367	0.975367	0.997754
Abd-B	chr3R	16987048	16988046	-0.167052	9.50924	0.563934	0.457405	0.791678
Abd-B	chr3R	16988046	16988673	-0.012559	8.75583	0.00237382	0.961402	0.990183
Abd-B	chr3R	16988673	16989951	-0.494476	6.35391	0.772457	0.385102	0.735876
Abd-B	chr3R	16989951	16991069	0.476917	8.66598	2.80094	0.102601	0.436445
Abd-B	chr3R	16991069	16992090	-0.421886	9.05554	2.93477	0.0950174	0.425409
Abd-B	chr3R	16992090	16992885	0.0215123	8.97703	0.00743048	0.93177	0.977635
Abd-B	chr3R	16992885	16994163	-0.186488	8.82825	0.52298	0.474097	0.804075
Abd-B	chr3R	16994163	16995001	0.20158	9.79225	0.934809	0.339862	0.705588
Abd-B	chr3R	16995001	16995998	-0.0294158	8.23427	0.00996551	0.921018	0.974759
Abd-B	chr3R	16995998	16996920	-0.0534641	8.39769	0.0354081	0.851766	0.95244
Abd-B	chr3R	16996920	16998068	-0.170594	8.27278	0.289019	0.594052	0.859869
Abd-B	chr3R	16998068	16999014	-0.284774	8.0165	0.819642	0.371113	0.729211
Abd-B	chr3R	16999014	16999831	0.102225	8.14961	0.104421	0.748398	0.909334
Abd-B	chr3R	16999831	17001322	-0.23755	7.25643	0.280367	0.599608	0.860154
Abd-B	chr3R	17001322	17002036	-1.01304	7.07975	4.95373	0.0321775	0.294723
Abd-B	chr3R	17002036	17002995	-0.620171	7.8099	3.12476	0.0853159	0.410232
Abd-B	chr3R	17002995	17003984	0.00916364	7.92153	0.000700511	0.979026	1
Abd-B	chr3R	17003984	17005083	-0.253599	8.11436	0.539445	0.467405	0.799137
Abd-B	chr3R	17005083	17006019	-0.421302	7.13608	0.840494	0.365163	0.723317
Abd-B	chr3R	17006019	17007006	-0.351591	7.61694	0.786235	0.380939	0.735876
Abd-B	chr3R	17007006	17007972	0.0944802	7.97333	0.0845616	0.772824	0.921335
Abd-B	chr3R	17007972	17009017	-0.0549228	7.5425	0.0199152	0.888536	0.962015
Abd-B	chr3R	17009017	17009854	-0.592025	6.68279	1.38605	0.246553	0.616696
Abd-B	chr3R	17009854	17010988	0.438296	7.1149	0.895387	0.350129	0.709302
Abd-B	chr3R	17010988	17012028	-0.167099	7.72646	0.18971	0.665677	0.881416
Abd-B	chr3R	17012028	17012930	-0.140291	7.58333	0.111572	0.740294	0.904497
Abd-B	chr3R	17012930	17014005	-0.551954	7.64493	2.01068	0.164521	0.516201
Abd-B	chr3R	17014005	17015003	-0.164655	7.51659	0.177848	0.675657	0.881416
Abd-B	chr3R	17015003	17015947	0.108625	7.62908	0.0797306	0.779228	0.923135
Abd-B	chr3R	17015947	17017015	0.160164	7.7464	0.205073	0.653288	0.880894
Abd-B	chr3R	17017015	17018061	-0.160155	7.35329	0.170432	0.682099	0.881416
Abd-B	chr3R	17018061	17019012	-0.195666	7.44182	0.254786	0.616703	0.866166
Abd-B	chr3R	17019012	17020128	-0.936484	6.82725	4.04643	0.051553	0.340766
Abd-B	chr3R	17020128	17020947	-1.06979	6.62582	3.77497	0.0596242	0.360456
Abd-B	chr3R	17020947	17021973	0.00595143	7.38587	0.000229783	0.987987	1
Abd-B	chr3R	17021973	17023054	-0.236657	7.28406	0.30384	0.584782	0.857463
Abd-B	chr3R	17023054	17024044	-0.10362	7.60466	0.0739513	0.787172	0.924338
Abd-B	chr3R	17024044	17024875	-0.316924	6.59727	0.380119	0.541295	0.849184
Abd-B	chr3R	17024875	17026023	-0.565911	7.23287	1.54655	0.221433	0.590788
Abd-B	chr3R	17026023	17026964	0.331898	6.98409	0.412474	0.524773	0.842127
Abd-B	chr3R	17026964	17028029	-0.651656	7.09896	2.15863	0.150181	0.495875
Abd-B	chr3R	17028029	17028638	-1.21287	7.49261	8.07238	0.00725375	0.183463
Abd-B	chr3R	17028638	17030126	-1.02498	6.94122	3.78232	0.0596159	0.360456
Abd-B	chr3R	17030126	17031025	-0.237693	7.05098	0.211692	0.648203	0.880374
Abd-B	chr3R	17031025	17032015	0.34286	7.77945	0.901356	0.348548	0.709027
Abd-B	chr3R	17032015	17033009	-0.0879837	7.05797	0.0364316	0.849665	0.95244
Abd-B	chr3R	17033009	17033999	-0.109538	6.74043	0.0504712	0.823475	0.946008
Abd-B	chr3R	17033999	17035000	-0.0577725	6.69633	0.0123474	0.91212	0.974219
Abd-B	chr3R	17035000	17035864	-0.159636	6.73483	0.101936	0.751305	0.90945
Abd-B	chr3R	17035864	17037007	-0.494832	7.11316	1.25766	0.269284	0.642417
Abd-B	chr3R	17037007	17037896	-0.398572	6.93356	0.78453	0.381451	0.735876
Abd-B	chr3R	17037896	17039005	-0.32683	7.13687	0.540289	0.466923	0.799137
Abd-B	chr3R	17039005	17040110	-0.54718	6.24313	0.874217	0.355822	0.715217
Abd-B	chr3R	17040110	17041128	-0.815746	6.24753	1.63956	0.208315	0.570396
Abd-B	chr3R	17041128	17041997	-0.446858	6.53924	0.714462	0.403372	0.753829
Abd-B	chr3R	17041997	17042892	0.171048	6.66086	0.117628	0.733553	0.902544
Abd-B	chr3R	17042892	17043970	-0.0519464	6.60766	0.00995101	0.921075	0.974759
Abd-B	chr3R	17043970	17044902	-0.924988	5.97247	2.07119	0.158468	0.504844
Abd-B	chr3R	17044902	17045948	-0.312399	5.70132	0.147293	0.703384	0.886098
Abd-B	chr3R	17045948	17047065	0.480659	6.5651	0.750411	0.391901	0.741812
Abd-B	chr3R	17047065	17047974	0.102518	6.68277	0.0435262	0.835876	0.950785
Abd-B	chr3R	17047974	17049006	-0.0727322	6.09806	0.0142982	0.905463	0.970281
Abd-B	chr3R	17049006	17049937	-0.0634126	6.03968	0.00981007	0.921634	0.974824
Abd-B	chr3R	17049937	17051076	0.336025	5.84048	0.197923	0.658981	0.881193
Abd-B	chr3R	17051076	17051995	-0.0905471	6.08543	0.0195039	0.889685	0.962015
Abd-B	chr3R	17051995	17052930	-0.247579	6.64027	0.22698	0.63656	0.872344
Abd-B	chr3R	17052930	17053891	-0.757268	6.50338	1.94065	0.17187	0.529242
Abd-B	chr3R	17053891	17055007	-0.16551	6.36752	0.0845272	0.772869	0.921335
Abd-B	chr3R	17055007	17055965	-0.454122	6.05991	0.501446	0.48328	0.810704
Abd-B	chr3R	17055965	17057100	-0.786752	6.57691	2.45795	0.125402	0.471098
Abd-B	chr3R	17057100	17058028	0.098465	6.62044	0.0278733	0.868338	0.955129
Abd-B	chr3R	17058028	17058871	0.480505	5.65445	0.319776	0.575141	0.854813
Abd-B	chr3R	17058871	17059895	-0.426273	6.24336	0.524736	0.473361	0.803689
Abd-B	chr3R	17059895	17060910	0.8852	5.78958	1.33258	0.255711	0.622145
Abd-B	chr3R	17060910	17061989	-1.01841	6.16951	2.83012	0.100891	0.432924
Abd-B	chr3R	17061989	17062999	0.0281717	6.19867	0.00218936	0.962931	0.990717
Abd-B	chr3R	17062999	17063822	-0.836949	6.36277	1.86923	0.179775	0.53659
Abd-B	chr3R	17063822	17065123	-0.874538	6.31314	2.33783	0.134728	0.483
Abd-B	chr3R	17065123	17066006	-0.0872295	5.99619	0.0185657	0.892354	0.962015
Abd-B	chr3R	17066006	17067113	0.611291	6.42371	0.946741	0.337023	0.70234
Abd-B	chr3R	17067113	17068013	-0.209795	5.55777	0.0647046	0.80061	0.935085
Abd-B	chr3R	17068013	17069035	-1.37865	6.31629	4.84841	0.0339509	0.294723
Abd-B	chr3R	17069035	17069960	-0.687553	6.10869	1.21301	0.277814	0.654544
Abd-B	chr3R	17069960	17071109	-0.506574	6.17027	0.670494	0.418096	0.761815
Abd-B	chr3R	17071109	17071925	-0.271386	5.95954	0.121326	0.729623	0.901085
Antp	chr3R	6832987	6834064	0.199007	7.68248	0.283115	0.597831	0.860154
Antp	chr3R	6834064	6835025	0.435557	7.65001	1.40061	0.244131	0.615066
Antp	chr3R	6835025	6836064	0.440104	7.55051	1.39939	0.244333	0.615066
Antp	chr3R	6836064	6836858	0.388806	7.58669	1.12049	0.29664	0.67398
Antp	chr3R	6836858	6838065	0.176244	7.50491	0.212679	0.647362	0.880374
Antp	chr3R	6838065	6838997	0.597539	7.47703	2.35918	0.133013	0.481289
Antp	chr3R	6838997	6840026	0.616166	7.69396	2.60031	0.115298	0.459672
Antp	chr3R	6840026	6841030	0.753197	7.33469	2.94008	0.0947296	0.425246
Antp	chr3R	6841030	6842148	-0.56703	7.04672	1.75624	0.193179	0.551419
Antp	chr3R	6842148	6842951	1.08012	7.47584	7.34453	0.0101157	0.192797
Antp	chr3R	6842951	6843956	0.551177	7.52625	2.18	0.148232	0.495875
Antp	chr3R	6843956	6845034	0.677163	7.67085	3.58298	0.0661765	0.375128
Antp	chr3R	6845034	6846151	1.13401	7.95654	11.3282	0.00178383	0.121852
Antp	chr3R	6846151	6847164	0.490247	6.89524	0.995714	0.324798	0.692974
Antp	chr3R	6847164	6848072	0.687153	8.27429	5.40956	0.0255845	0.267816
Antp	chr3R	6848072	6849049	0.108296	6.94855	0.0510899	0.822415	0.945898
Antp	chr3R	6849049	6849877	0.655073	7.65194	3.24961	0.0795488	0.391948
Antp	chr3R	6849877	6850990	0.711091	7.86562	4.48747	0.0408874	0.320689
Antp	chr3R	6850990	6852008	1.32448	7.96482	14.1255	0.000586662	0.077123
Antp	chr3R	6852008	6852970	0.565985	8.02609	2.36867	0.13251	0.481289
Antp	chr3R	6852970	6853979	0.147921	7.50439	0.151388	0.699431	0.885536
Antp	chr3R	6853979	6854886	0.722521	7.89028	3.93724	0.0546444	0.346602
Antp	chr3R	6854886	6855996	0.624495	7.41188	2.20925	0.145614	0.494682
Antp	chr3R	6855996	6857006	0.730401	7.93361	3.49847	0.0695474	0.377306
Antp	chr3R	6857006	6858067	0.854113	7.39014	4.51908	0.0402217	0.319746
Antp	chr3R	6858067	6858858	1.30294	7.74861	12.2749	0.00121383	0.103493
Antp	chr3R	6858858	6860013	0.701366	8.05437	4.69189	0.0367867	0.304396
Antp	chr3R	6860013	6861124	0.829136	6.89159	2.86457	0.098913	0.432001
Antp	chr3R	6861124	6861992	0.603994	7.73518	3.04626	0.0891818	0.417388
Antp	chr3R	6861992	6863194	0.532118	7.75086	2.16662	0.149449	0.495875
Antp	chr3R	6863194	6864130	0.59478	7.60476	2.59187	0.11587	0.459672
Antp	chr3R	6864130	6864858	0.442877	6.98337	1.01007	0.321381	0.692355
Antp	chr3R	6864858	6866162	0.114522	7.82135	0.102718	0.750386	0.90945
Antp	chr3R	6866162	6867165	0.861644	8.15777	7.34219	0.0101266	0.192797
Antp	chr3R	6867165	6868002	0.445193	7.99076	1.82567	0.184803	0.547429
Antp	chr3R	6868002	6869015	0.716602	8.33005	5.578	0.023533	0.254962
Antp	chr3R	6869015	6870041	-0.159581	7.82264	0.202354	0.655438	0.881193
Antp	chr3R	6870041	6871018	0.761932	7.92384	4.95007	0.0322375	0.294723
Antp	chr3R	6871018	6872072	0.389886	8.40013	1.4963	0.228936	0.603248
Antp	chr3R	6872072	6873019	0.704444	8.20122	5.36251	0.0261917	0.267872
Antp	chr3R	6873019	6874030	0.631075	7.4851	2.60224	0.115167	0.459672
Antp	chr3R	6874030	6875001	0.173859	7.55992	0.205354	0.653067	0.880894
Antp	chr3R	6875001	6876062	0.39579	8.36106	1.78213	0.190003	0.548945
Antp	chr3R	6876062	6877002	0.885504	8.06207	7.41914	0.0097727	0.192797
Antp	chr3R	6877002	6877974	0.57896	7.69439	2.51721	0.121077	0.465554
Antp	chr3R	6877974	6879055	0.636177	8.35791	4.44145	0.0418779	0.321379
Antp	chr3R	6879055	6879950	0.488943	8.25214	2.49218	0.122882	0.466713
Antp	chr3R	6879950	6880939	0.564458	8.31604	3.48861	0.0696877	0.377306
Antp	chr3R	6880939	6882279	0.30031	8.01577	0.904231	0.347789	0.708218
Antp	chr3R	6882279	6882936	0.500115	7.54304	1.74654	0.194385	0.552449
Antp	chr3R	6882936	6883903	1.05166	8.5666	13.8148	0.000661347	0.077123
Antp	chr3R	6883903	6885007	0.653612	8.3804	4.81	0.0346241	0.294723
Antp	chr3R	6885007	6886038	0.522586	8.26999	3.1532	0.0839617	0.407547
Antp	chr3R	6886038	6887001	1.0885	8.48359	13.7386	0.000681159	0.077123
Antp	chr3R	6887001	6888048	0.217724	8.24525	0.503073	0.482576	0.810704
Antp	chr3R	6888048	6889190	0.66157	8.23471	4.94417	0.0323342	0.294723
Antp	chr3R	6889190	6890010	0.754021	7.96289	5.04428	0.0307334	0.292564
Antp	chr3R	6890010	6890925	0.8813	8.1289	7.9481	0.00767159	0.183463
Antp	chr3R	6890925	6891976	0.820681	8.56426	8.65482	0.00558703	0.182904
Antp	chr3R	6891976	6892997	0.68261	8.20302	4.68362	0.0369435	0.304396
Antp	chr3R	6892997	6894183	-0.0756533	7.41489	0.0359609	0.850627	0.95244
Antp	chr3R	6894183	6895027	0.240094	8.83303	0.928535	0.341468	0.705588
Antp	chr3R	6895027	6896017	0.578848	7.93418	3.07682	0.0876539	0.415192
Antp	chr3R	6896017	6896997	0.884515	8.5181	9.10482	0.00458192	0.173235
Antp	chr3R	6896997	6898024	0.435384	8.89382	2.85602	0.0993995	0.432201
Antp	chr3R	6898024	6898994	0.666856	8.56108	5.47427	0.0247744	0.264035
Antp	chr3R	6898994	6899987	0.616341	8.28864	4.28688	0.045403	0.327336
Antp	chr3R	6899987	6901031	0.542669	9.08664	4.54841	0.0396149	0.317081
Antp	chr3R	6901031	6901985	0.73136	8.79285	7.60664	0.00896478	0.192797
Antp	chr3R	6901985	6903003	0.519768	8.88443	4.36432	0.0435979	0.323425
Antp	chr3R	6903003	6903977	0.776233	8.58545	7.16757	0.0109818	0.203163
Antp	chr3R	6903977	6905017	0.448988	9.07265	3.61694	0.0649613	0.372483
Antp	chr3R	6905017	6905984	0.430927	8.70392	2.5895	0.116031	0.459672
Antp	chr3R	6905984	6907064	0.537932	9.1963	5.2342	0.0279286	0.276606
Antp	chr3R	6907064	6907986	0.352093	8.49978	1.45482	0.235373	0.606297
Antp	chr3R	6907986	6908960	0.244432	9.30375	1.1659	0.287199	0.661603
Antp	chr3R	6908960	6909897	0.374209	8.46973	1.63306	0.2092	0.570396
Antp	chr3R	6909897	6911098	0.423031	9.82518	3.71333	0.0616459	0.365108
Antp	chr3R	6911098	6912084	0.243323	8.79877	0.920891	0.343439	0.705588
Antp	chr3R	6912084	6912980	0.552936	10.4404	8.24086	0.00672155	0.183463
Antp	chr3R	6912980	6914012	-0.0664651	10.474	0.11736	0.733845	0.902544
Antp	chr3R	6914012	6914982	-0.0721464	10.3922	0.144114	0.706384	0.886374
Antp	chr3R	6914982	6916317	-0.265062	10.2146	1.62394	0.210449	0.570396
Antp	chr3R	6916317	6917019	-0.0822823	9.64338	0.14638	0.704197	0.886098
Antp	chr3R	6917019	6918013	0.0451034	10.8483	0.0597399	0.808251	0.939055
Antp	chr3R	6918013	6919005	0.18679	10.069	0.627561	0.433425	0.771622
Antp	chr3R	6919005	6920106	-0.340853	10.6333	2.7862	0.103483	0.439242
Antp	chr3R	6920106	6920985	-0.0310375	10.7703	0.0277934	0.868499	0.955129
Antp	chr3R	6920985	6921940	-0.140394	10.4593	0.509468	0.479825	0.80894
Antp	chr3R	6921940	6923008	-0.0347242	10.8325	0.0339491	0.854816	0.95244
Antp	chr3R	6923008	6924100	0.0435118	10.8653	0.0555258	0.815006	0.942789
Antp	chr3R	6924100	6925071	-0.247056	10.5072	1.71049	0.198949	0.559739
Antp	chr3R	6925071	6926017	-0.131455	10.6642	0.502243	0.482935	0.810704
Antp	chr3R	6926017	6926964	-0.286456	10.8921	2.49864	0.122414	0.466713
Antp	chr3R	6926964	6927988	0.0136977	11.1395	0.00628011	0.937261	0.981683
Antp	chr3R	6927988	6929173	-0.319644	11.2393	3.55217	0.0673008	0.376537
Antp	chr3R	6929173	6930044	-0.141898	11.2508	0.719283	0.401805	0.753288
Antp	chr3R	6930044	6930987	-0.180019	11.4263	1.13393	0.293803	0.669939
Antp	chr3R	6934991	6936255	0.221598	11.0184	1.29367	0.262863	0.630935
Antp	chr3R	6936255	6936971	0.184273	10.4135	0.647315	0.426339	0.765615
Antp	chr3R	6936971	6938013	0.174422	10.5853	0.722628	0.400727	0.752706
Antp	chr3R	6938013	6938922	0.119408	11.0816	0.455961	0.503695	0.828646
Antp	chr3R	6938922	6940072	-0.0958128	10.5968	0.19628	0.660383	0.881193
Antp	chr3R	6940072	6940922	0.0254413	9.95465	0.0124262	0.911841	0.974219
Antp	chr3R	6940922	6942114	-0.193971	9.95863	0.832049	0.367556	0.725858
Antp	chr3R	6942114	6943100	0.0881514	10.3102	0.169078	0.683293	0.881538
Antp	chr3R	6943100	6944043	0.285357	10.9687	2.26416	0.140844	0.48777
Antp	chr3R	6944043	6945047	0.0917148	10.8183	0.196064	0.660557	0.881193
Antp	chr3R	6945047	6945854	-0.00423659	10.464	0.000484614	0.982555	1
Antp	chr3R	6945854	6946897	0.078392	9.86271	0.123516	0.727235	0.900887
Antp	chr3R	6946897	6948031	0.310023	10.4715	2.1088	0.155087	0.500208
Antp	chr3R	6948031	6948899	0.88615	10.178	15.624	0.00033328	0.0711826
Antp	chr3R	6948899	6950080	0.409125	10.3582	4.31855	0.044655	0.327336
Antp	chr3R	6950080	6950893	0.0840581	9.9769	0.133056	0.717412	0.894939
Antp	chr3R	6950893	6952130	-0.324827	10.2532	2.53243	0.119994	0.465208
Antp	chr3R	6952130	6952937	0.230872	10.1301	1.28216	0.264745	0.634676
Antp	chr3R	6952937	6953962	0.56773	9.8261	7.40643	0.00983027	0.192797
Antp	chr3R	6953962	6954903	0.331201	10.1606	2.63222	0.113164	0.459672
Antp	chr3R	6954903	6956107	-0.0882771	9.86977	0.180186	0.673659	0.881416
Antp	chr3R	6956107	6957070	0.117139	10.1828	0.343923	0.561117	0.852603
Antp	chr3R	6957070	6957873	0.125305	9.96374	0.342256	0.562063	0.852603
Antp	chr3R	6957873	6959005	-0.0999553	9.96261	0.243133	0.624852	0.870111
Antp	chr3R	6959005	6959989	0.257058	10.2138	1.55164	0.220684	0.589593
Antp	chr3R	6959989	6960864	0.409459	9.90527	3.28451	0.0780164	0.388639
Antp	chr3R	6960864	6961649	-0.112909	9.83044	0.271824	0.605202	0.864385
Antp	chr3R	6961649	6962937	-0.328324	9.01949	1.81628	0.18591	0.548945
Antp	chr3R	6962937	6964064	-0.09027	9.71887	0.181715	0.672361	0.881416
Antp	chr3R	6964064	6964905	0.160236	10.5541	0.679787	0.414917	0.760299
Antp	chr3R	6964905	6965968	0.184971	9.68063	0.744313	0.393812	0.742563
Antp	chr3R	6965968	6967046	0.810708	10.87	19.779	7.59688e-05	0.029795
Antp	chr3R	6967046	6967924	0.356617	10.5574	3.53532	0.0679246	0.377123
Antp	chr3R	6967924	6968790	0.110951	9.74061	0.273608	0.604024	0.863332
Antp	chr3R	6968790	6969964	0.543108	10.5312	8.45441	0.00610834	0.183463
Antp	chr3R	6969964	6971000	0.55708	10.5359	8.51989	0.00593252	0.183463
Antp	chr3R	6971000	6972066	0.425044	10.1575	4.35986	0.0436995	0.323425
Antp	chr3R	6972066	6973002	-0.0756391	8.78455	0.0878083	0.768631	0.920198
Antp	chr3R	6973002	6974052	0.61137	9.97984	7.36683	0.0100118	0.192797
Antp	chr3R	6974052	6975031	0.329579	9.54157	2.0936	0.156294	0.500264
Antp	chr3R	6975031	6976006	0.538539	9.43493	5.62913	0.0229461	0.251382
Antp	chr3R	6976006	6977000	0.307212	9.45382	1.8993	0.176393	0.53659
Antp	chr3R	6977000	6977991	0.646018	9.24153	8.0822	0.00721968	0.183463
Antp	chr3R	6977991	6978994	0.778146	8.77762	8.36886	0.0063465	0.183463
Antp	chr3R	6978994	6980163	0.773732	8.63704	7.89325	0.00786504	0.184493
Antp	chr3R	6980163	6980982	0.261262	9.04834	1.19026	0.282296	0.657949
Antp	chr3R	6980982	6981945	0.296735	9.38403	1.76775	0.191759	0.549765
Antp	chr3R	6981945	6982991	0.425213	8.8748	3.02791	0.0901138	0.419746
Antp	chr3R	6982991	6983977	0.55828	8.95885	5.26369	0.0275186	0.275327
Antp	chr3R	6983977	6984741	0.845329	8.28946	7.96702	0.00760602	0.183463
Antp	chr3R	6984741	6986015	0.40206	8.44744	1.90523	0.175735	0.53595
Antp	chr3R	6986015	6987044	0.144121	8.84298	0.323009	0.573221	0.854169
Antp	chr3R	6987044	6987939	0.655445	9.08498	6.89415	0.0124805	0.216587
Antp	chr3R	6987939	6989001	0.360435	8.82586	1.95021	0.170844	0.529242
Antp	chr3R	6989001	6989746	0.76188	8.60588	7.48697	0.00947178	0.192797
Antp	chr3R	6989746	6991039	0.622745	8.91844	6.19023	0.0174509	0.233887
Antp	chr3R	6991039	6992017	0.222108	8.91481	0.77524	0.384256	0.735876
Antp	chr3R	6992017	6992803	0.61066	8.90046	5.32876	0.026637	0.267872
Antp	chr3R	6992803	6994117	0.107761	7.03021	0.0595804	0.808502	0.939055
Antp	chr3R	6994117	6995068	0.643818	8.35449	4.35958	0.0437061	0.323425
Antp	chr3R	6995068	6996018	0.831861	8.39214	7.97837	0.00756697	0.183463
Antp	chr3R	6996018	6996935	0.647934	9.1738	7.68621	0.00864382	0.192797
Antp	chr3R	6996935	6997988	0.682951	8.83401	6.5232	0.0148758	0.226136
Antp	chr3R	6997988	6999290	0.706712	8.78616	6.14328	0.0178512	0.233893
Antp	chr3R	6999290	6999999	0.631408	8.47991	4.75849	0.0355496	0.297918
Antp	chr3R	6999999	7001079	0.336873	9.34062	2.12897	0.152934	0.496528
Antp	chr3R	7001079	7002008	0.980646	9.12205	16.3247	0.000257207	0.0630478
Antp	chr3R	7002008	7002815	0.751637	8.43035	6.21361	0.0172553	0.233363
Antp	chr3R	7002815	7003946	0.669531	8.14788	3.46709	0.0707542	0.380134
Antp	chr3R	7003946	7005254	0.760701	8.35649	6.67008	0.0138729	0.224833
Antp	chr3R	7005254	7005883	0.312903	7.16513	0.530091	0.471128	0.801981
Antp	chr3R	7005883	7007071	0.58552	8.76217	4.12178	0.0495369	0.336131
Antp	chr3R	7007071	7007886	0.744011	8.15928	5.544	0.0239323	0.256454
Antp	chr3R	7007886	7009001	0.540393	8.09763	2.83913	0.100369	0.432808
Antp	chr3R	7009001	7009973	-0.177066	7.94246	0.302678	0.585498	0.857463
Antp	chr3R	7009973	7011015	0.706389	8.43458	5.63864	0.0228387	0.251382
Antp	chr3R	7011015	7011798	0.325141	8.32824	1.03877	0.314693	0.687975
Antp	chr3R	7011798	7012846	0.669892	8.02481	4.3893	0.0430325	0.323425
Antp	chr3R	7012846	7014032	0.320938	7.92709	0.953594	0.335116	0.701674
Antp	chr3R	7014032	7014934	0.199517	8.2773	0.436909	0.512692	0.835676
Antp	chr3R	7014934	7015891	0.600906	8.2471	3.7544	0.0602905	0.360456
Antp	chr3R	7015891	7017040	0.338611	8.45381	1.40734	0.243023	0.615066
Antp	chr3R	7017040	7017902	0.356737	7.94969	1.1044	0.300084	0.675542
Antp	chr3R	7017902	7018988	0.345016	8.28117	1.36563	0.250001	0.619788
Antp	chr3R	7018988	7019903	0.163244	7.63265	0.179876	0.673923	0.881416
Antp	chr3R	7019903	7021003	0.429507	8.71172	2.48343	0.123521	0.466713
Antp	chr3R	7021003	7021985	0.450391	8.28985	2.05602	0.159961	0.507009
Antp	chr3R	7021985	7023014	0.147555	7.72253	0.182554	0.671651	0.881416
Antp	chr3R	7023014	7023962	0.470082	7.65502	1.76932	0.191567	0.549765
Antp	chr3R	7023962	7024970	0.491863	8.17217	2.6302	0.113297	0.459672
Antp	chr3R	7024970	7026071	-0.129004	7.90312	0.144018	0.706477	0.886374
Antp	chr3R	7026071	7027024	0.746294	8.05805	5.02175	0.0310861	0.292603
Antp	chr3R	7027024	7027958	0.595389	8.29031	3.60062	0.0655424	0.374224
Antp	chr3R	7027958	7029085	0.69958	8.10899	4.90118	0.0330495	0.294723
Antp	chr3R	7029085	7029982	0.954104	8.42571	9.68517	0.00356154	0.157251
Antp	chr3R	7029982	7030866	0.380873	7.92722	1.34943	0.252779	0.620814
Antp	chr3R	7030866	7032059	0.81423	8.29723	6.94853	0.0121657	0.214636
Antp	chr3R	7032059	7033064	0.168709	8.66049	0.373042	0.545066	0.851014
ArgRS-m	chr3R	7786934	7787998	0.171574	7.31407	0.130595	0.719921	0.897011
ArgRS-m	chr3R	7787998	7789004	-0.586398	6.93693	1.39242	0.245711	0.616163
ArgRS-m	chr3R	7789004	7790022	-0.58197	7.33597	2.08538	0.157088	0.501709
ArgRS-m	chr3R	7790022	7790983	-0.288314	7.29928	0.511527	0.478945	0.808271
ArgRS-m	chr3R	7790983	7791861	0.186688	7.1672	0.182623	0.671593	0.881416
ArgRS-m	chr3R	7791861	7793195	-0.179784	6.38765	0.103729	0.749203	0.909334
ArgRS-m	chr3R	7793195	7793755	-0.862804	6.79004	3.20348	0.0816273	0.397435
ArgRS-m	chr3R	7793755	7794988	0.668251	6.96315	2.20141	0.146311	0.494682
ArgRS-m	chr3R	7794988	7795914	-0.268204	7.29478	0.420033	0.520902	0.841897
ArgRS-m	chr3R	7795914	7796984	-0.0891184	7.62517	0.0602849	0.807396	0.939055
ArgRS-m	chr3R	7796984	7798010	-0.352884	6.4061	0.38054	0.541073	0.849184
ArgRS-m	chr3R	7798010	7798963	-0.320279	6.9752	0.53169	0.470465	0.801981
ArgRS-m	chr3R	7798963	7800013	-0.0758129	7.21879	0.0323154	0.858313	0.954627
ArgRS-m	chr3R	7800013	7801044	-0.909765	7.19523	4.64151	0.0377537	0.308034
ArgRS-m	chr3R	7801044	7801967	-0.46868	7.48817	1.46968	0.233042	0.606093
ArgRS-m	chr3R	7801967	7803038	0.342839	6.92464	0.505261	0.481632	0.810704
ArgRS-m	chr3R	7803038	7803890	-0.340095	7.10211	0.644119	0.427322	0.766262
ArgRS-m	chr3R	7803890	7804980	-0.272764	6.92095	0.357738	0.55339	0.852385
ArgRS-m	chr3R	7804980	7806023	-0.461909	7.80608	1.77767	0.190545	0.548945
ArgRS-m	chr3R	7806023	7806847	-0.574874	7.71972	2.30726	0.137228	0.485767
ArgRS-m	chr3R	7806847	7808029	-0.348113	7.76068	0.994426	0.325108	0.692974
ArgRS-m	chr3R	7808029	7809041	-0.985596	7.3533	5.8207	0.0208842	0.242331
ArgRS-m	chr3R	7809041	7809887	-1.0105	7.04622	5.40245	0.0256754	0.267816
ArgRS-m	chr3R	7809887	7811046	-0.788039	8.30001	7.30069	0.0103232	0.192797
ArgRS-m	chr3R	7811046	7812024	-0.75285	8.10967	6.18056	0.0175326	0.233887
ArgRS-m	chr3R	7812024	7813000	-0.808771	7.46527	4.43793	0.0419547	0.321379
ArgRS-m	chr3R	7813000	7814022	-0.95781	7.94494	8.84959	0.00512575	0.182756
ArgRS-m	chr3R	7814022	7814940	-0.880546	7.91157	7.32718	0.0101972	0.192797
ArgRS-m	chr3R	7814940	7816048	-1.46387	7.4082	13.4854	0.000751677	0.077581
ArgRS-m	chr3R	7816048	7817053	-0.846004	7.31684	4.23087	0.0467599	0.327873
ArgRS-m	chr3R	7817053	7818005	-0.933773	7.4998	6.28133	0.0167017	0.231919
ArgRS-m	chr3R	7818005	7819052	-0.505356	6.8065	1.14899	0.290668	0.665888
ArgRS-m	chr3R	7819052	7820095	-0.775818	7.48709	4.22413	0.046926	0.327873
ArgRS-m	chr3R	7820095	7820986	-0.187983	6.97854	0.171193	0.68143	0.881416
ArgRS-m	chr3R	7820986	7822039	0.028285	7.3878	0.00516942	0.943068	0.985147
ArgRS-m	chr3R	7822039	7822954	-0.458112	7.30394	1.22665	0.275171	0.651703
ArgRS-m	chr3R	7822954	7823854	-0.675803	6.99755	2.16558	0.149543	0.495875
ArgRS-m	chr3R	7823854	7825030	-0.580653	7.78461	2.84662	0.0999377	0.432808
ArgRS-m	chr3R	7825030	7825864	-0.478343	7.362	1.34957	0.252756	0.620814
ArgRS-m	chr3R	7825864	7826942	-0.823398	7.5075	4.82911	0.0342873	0.294723
ArgRS-m	chr3R	7826942	7827989	-0.940539	7.4511	4.98584	0.0316613	0.294723
ArgRS-m	chr3R	7827989	7828973	-0.665898	7.60588	2.95789	0.0937726	0.425246
ArgRS-m	chr3R	7828973	7830015	-0.458764	7.39255	1.42223	0.240591	0.614904
ArgRS-m	chr3R	7830015	7830980	-0.597751	7.86939	3.11696	0.0856914	0.410232
ArgRS-m	chr3R	7830980	7831984	-0.74766	7.83889	4.73858	0.0359146	0.299696
ArgRS-m	chr3R	7831984	7833067	-0.62354	7.43707	2.64248	0.112487	0.459672
ArgRS-m	chr3R	7833067	7834019	-0.0671435	8.13018	0.047596	0.828493	0.947333
ArgRS-m	chr3R	7834019	7835000	-0.577219	7.94086	3.20241	0.0816759	0.397435
ArgRS-m	chr3R	7835000	7835935	-0.487511	7.77226	1.957	0.17012	0.529242
ArgRS-m	chr3R	7835935	7836956	-0.587345	7.12067	1.87536	0.179076	0.53659
ArgRS-m	chr3R	7836956	7837919	-0.56677	7.06745	1.77516	0.190851	0.548945
ArgRS-m	chr3R	7837919	7839026	-0.112218	8.01955	0.120773	0.730157	0.901093
ArgRS-m	chr3R	7839026	7840022	-0.175451	7.92693	0.235059	0.630726	0.870942
ArgRS-m	chr3R	7840022	7841127	-0.000378692	7.99541	1.77404e-06	0.998944	1
ArgRS-m	chr3R	7841127	7841970	-0.526784	6.99424	1.40915	0.242726	0.615066
ArgRS-m	chr3R	7841970	7842884	-0.458717	7.56286	1.31534	0.258755	0.627001
ArgRS-m	chr3R	7842884	7843893	-0.424822	7.91455	1.63033	0.209572	0.570396
ArgRS-m	chr3R	7843893	7844851	-0.713673	6.80975	2.266	0.140688	0.48777
ArgRS-m	chr3R	7844851	7846057	-0.597724	7.77025	2.92016	0.0958136	0.426772
ArgRS-m	chr3R	7846057	7846773	-0.111954	7.60202	0.0932724	0.76176	0.914766
ArgRS-m	chr3R	7846773	7848217	-0.746614	7.52166	4.02001	0.0522829	0.341756
ArgRS-m	chr3R	7848217	7848966	0.171128	8.13188	0.280547	0.599491	0.860154
ArgRS-m	chr3R	7848966	7850008	-0.261109	7.59896	0.390948	0.535733	0.847481
ArgRS-m	chr3R	7850008	7850987	0.357603	6.49469	0.338424	0.564354	0.852603
ArgRS-m	chr3R	7850987	7851968	-0.494298	7.64752	1.91061	0.175142	0.535936
ArgRS-m	chr3R	7851968	7853011	-0.272665	7.68246	0.550972	0.462584	0.796859
ArgRS-m	chr3R	7853011	7854013	0.0833539	8.02239	0.0534214	0.818518	0.944635
ArgRS-m	chr3R	7854013	7855002	-0.0353061	8.73646	0.0161832	0.899457	0.967015
ArgRS-m	chr3R	7855002	7855923	-0.0174127	8.21178	0.00295331	0.956952	0.988716
ArgRS-m	chr3R	7855923	7856991	0.065097	8.48628	0.0453085	0.8326	0.949477
ArgRS-m	chr3R	7856991	7858024	-0.176703	8.34018	0.353136	0.555941	0.852385
ArgRS-m	chr3R	7858024	7859018	0.326946	7.98248	0.804462	0.375703	0.733819
ArgRS-m	chr3R	7859018	7860025	-0.0817351	7.95604	0.0629569	0.803263	0.937447
ArgRS-m	chr3R	7860025	7860965	0.202041	8.89444	0.643673	0.427481	0.766262
ArgRS-m	chr3R	7860965	7862027	-0.260161	8.34287	0.658319	0.422358	0.765475
ArgRS-m	chr3R	7862027	7863205	0.12332	8.68167	0.163157	0.688649	0.882641
ArgRS-m	chr3R	7863205	7864067	-0.0939568	8.58875	0.112829	0.738834	0.904403
ArgRS-m	chr3R	7864067	7864995	-0.633398	8.20203	3.93291	0.0547711	0.346602
ArgRS-m	chr3R	7864995	7866013	0.143673	8.51971	0.262036	0.611751	0.864917
ArgRS-m	chr3R	7866013	7867174	-0.326474	8.07509	1.04687	0.312839	0.686413
ArgRS-m	chr3R	7867174	7867882	0.105946	8.29709	0.113633	0.73794	0.904403
ArgRS-m	chr3R	7867882	7869068	0.139255	8.86142	0.280837	0.599303	0.860154
ArgRS-m	chr3R	7869068	7869925	0.343901	8.64512	1.4138	0.241964	0.615066
ArgRS-m	chr3R	7869925	7871005	0.202771	9.52326	0.768695	0.38625	0.736805
ArgRS-m	chr3R	7871005	7872207	0.054028	8.94487	0.0389695	0.844616	0.95244
ArgRS-m	chr3R	7872207	7873023	-0.19834	8.88368	0.546983	0.464196	0.796859
ArgRS-m	chr3R	7873023	7873864	0.142237	9.31095	0.353878	0.555528	0.852385
ArgRS-m	chr3R	7873864	7875002	-0.0475678	9.04002	0.0374627	0.847579	0.95244
ArgRS-m	chr3R	7875002	7876004	0.295869	9.3644	1.30033	0.26166	0.630362
ArgRS-m	chr3R	7876004	7877014	0.387815	9.87444	2.95209	0.0940831	0.425246
ArgRS-m	chr3R	7877014	7877951	0.358653	9.32338	2.19226	0.147129	0.495738
ArgRS-m	chr3R	7877951	7879047	0.104859	9.3067	0.208105	0.650909	0.880374
ArgRS-m	chr3R	7879047	7880043	0.452723	9.88981	4.18041	0.0480203	0.330414
ArgRS-m	chr3R	7880043	7880930	0.502581	9.33014	3.81489	0.0585809	0.358991
ArgRS-m	chr3R	7880930	7881989	-0.00946239	9.98525	0.0020781	0.963884	0.990846
ArgRS-m	chr3R	7881989	7882790	-0.228563	10.4611	0.952286	0.33563	0.701674
ArgRS-m	chr3R	7882790	7883961	-0.271357	10.8829	1.84347	0.182968	0.543637
ArgRS-m	chr3R	7883961	7884974	-0.275157	10.9518	1.98945	0.166782	0.522461
ArgRS-m	chr3R	7889012	7890058	-0.364244	10.7176	3.75568	0.0602487	0.360456
ArgRS-m	chr3R	7890058	7891005	-0.272227	10.9784	2.02736	0.162826	0.514173
ArgRS-m	chr3R	7891005	7891921	-0.178583	10.4037	0.653772	0.424062	0.765615
ArgRS-m	chr3R	7891921	7892989	-0.334698	10.2	2.48453	0.12344	0.466713
ArgRS-m	chr3R	7892989	7893936	-0.349242	9.98057	2.5523	0.118597	0.464115
ArgRS-m	chr3R	7893936	7895023	-0.674692	8.56119	5.34883	0.0263712	0.267872
ArgRS-m	chr3R	7895023	7896097	-0.296147	9.95034	1.8096	0.186702	0.548945
ArgRS-m	chr3R	7896097	7896987	-0.209138	9.29352	0.777532	0.383561	0.735876
ArgRS-m	chr3R	7896987	7897987	-0.319032	10.2678	2.38182	0.131222	0.481289
ArgRS-m	chr3R	7897987	7899093	-0.699848	9.02425	8.68237	0.00551917	0.182904
ArgRS-m	chr3R	7899093	7899896	-0.669376	9.19525	8.67632	0.00553401	0.182904
ArgRS-m	chr3R	7899896	7901095	-0.583331	9.27691	6.23361	0.0170898	0.23273
ArgRS-m	chr3R	7901095	7901970	-0.210444	9.82263	0.844707	0.363977	0.723317
ArgRS-m	chr3R	7901970	7903005	0.0490611	9.93013	0.0489003	0.826198	0.946954
ArgRS-m	chr3R	7903005	7903943	-0.19059	9.68241	0.641925	0.428255	0.766948
ArgRS-m	chr3R	7903943	7904965	-0.438478	9.74553	4.27549	0.0456754	0.327873
ArgRS-m	chr3R	7904965	7906171	-0.780515	9.00417	8.24242	0.00680444	0.183463
ArgRS-m	chr3R	7906171	7907115	-0.643687	8.6061	5.63676	0.0228599	0.251382
ArgRS-m	chr3R	7907115	7908000	-0.522716	8.8969	4.10737	0.0499119	0.337508
ArgRS-m	chr3R	7908000	7908915	-0.187292	6.23971	0.0898172	0.766078	0.917703
ArgRS-m	chr3R	7908915	7910215	-0.721459	8.90703	7.42871	0.00972963	0.192797
ArgRS-m	chr3R	7910215	7911107	-1.06197	7.65884	8.2234	0.00677453	0.183463
ArgRS-m	chr3R	7911107	7911998	-0.77693	8.41742	7.42695	0.00973757	0.192797
ArgRS-m	chr3R	7911998	7913176	-0.488583	8.25619	2.71855	0.107612	0.450911
ArgRS-m	chr3R	7913176	7914052	-0.41966	8.69778	2.49534	0.122653	0.466713
ArgRS-m	chr3R	7914052	7915028	-0.594623	7.78592	3.10667	0.0861897	0.410282
ArgRS-m	chr3R	7915028	7916002	-0.890171	8.03733	7.32062	0.0102283	0.192797
ArgRS-m	chr3R	7916002	7917052	-0.502061	8.62086	3.4843	0.069853	0.377306
ArgRS-m	chr3R	7917052	7917985	-0.321953	7.9099	0.978418	0.328982	0.696155
ArgRS-m	chr3R	7917985	7919000	-0.871263	8.14108	7.85669	0.00799691	0.184493
ArgRS-m	chr3R	7919000	7920054	-0.265872	7.88386	0.629714	0.432495	0.771622
ArgRS-m	chr3R	7920054	7921034	-0.259937	8.04376	0.675815	0.416271	0.760771
ArgRS-m	chr3R	7921034	7922053	-0.280017	7.63324	0.597823	0.444297	0.776732
ArgRS-m	chr3R	7922053	7923216	-0.520251	7.07946	1.50042	0.228309	0.602577
ArgRS-m	chr3R	7923216	7923898	-0.359755	7.59704	0.953442	0.335154	0.701674
ArgRS-m	chr3R	7923898	7925003	-0.215253	7.94344	0.388034	0.537136	0.847481
ArgRS-m	chr3R	7925003	7926014	-0.140666	7.69474	0.157336	0.693888	0.884403
ArgRS-m	chr3R	7926014	7927010	-0.638642	6.87338	1.92091	0.174011	0.534014
ArgRS-m	chr3R	7927010	7927780	0.228028	7.75466	0.391184	0.535497	0.847481
ArgRS-m	chr3R	7927780	7928964	-0.317769	7.23168	0.614826	0.437942	0.773698
ArgRS-m	chr3R	7928964	7929941	-0.0254594	7.33782	0.0041167	0.949185	0.986338
ArgRS-m	chr3R	7929941	7930954	-0.426123	7.00803	0.920709	0.343486	0.705588
ArgRS-m	chr3R	7930954	7931999	-0.677966	7.27881	2.83155	0.100807	0.432924
ArgRS-m	chr3R	7931999	7933039	-0.0813933	7.11571	0.0367673	0.848983	0.95244
ArgRS-m	chr3R	7933039	7933972	-0.177163	7.21107	0.17994	0.673869	0.881416
ArgRS-m	chr3R	7933972	7935012	-0.527782	7.45153	1.9244	0.173631	0.533683
ArgRS-m	chr3R	7935012	7936180	0.0169221	7.05948	0.00143518	0.969983	0.993922
ArgRS-m	chr3R	7936180	7936760	0.0553861	6.62832	0.010997	0.917045	0.974759
ArgRS-m	chr3R	7936760	7937990	-0.451621	6.86242	0.961144	0.333234	0.700776
ArgRS-m	chr3R	7937990	7938971	-0.421104	7.10848	0.995019	0.324965	0.692974
ArgRS-m	chr3R	7938971	7940024	-0.11715	7.2958	0.0817681	0.776502	0.923135
ArgRS-m	chr3R	7940024	7940950	-0.654074	6.35376	1.34115	0.254214	0.620814
ArgRS-m	chr3R	7940950	7942079	-0.107998	6.51685	0.0438854	0.83521	0.950579
ArgRS-m	chr3R	7942079	7943018	-0.430833	7.09955	1.03139	0.316395	0.689393
ArgRS-m	chr3R	7943018	7943889	-0.232009	6.59585	0.209546	0.649787	0.880374
ArgRS-m	chr3R	7943889	7945029	-0.815459	6.08138	1.66818	0.204473	0.565843
ArgRS-m	chr3R	7945029	7946057	0.295792	6.69288	0.355155	0.554819	0.852385
ArgRS-m	chr3R	7946057	7947022	-0.376455	6.84799	0.647486	0.426127	0.765615
ArgRS-m	chr3R	7947022	7948025	-0.542258	6.73648	1.21015	0.278373	0.654544
ArgRS-m	chr3R	7948025	7948998	-0.0437884	6.7113	0.00809975	0.928771	0.977249
ArgRS-m	chr3R	7948998	7950046	-0.306114	6.48947	0.321899	0.573878	0.8543
ArgRS-m	chr3R	7950046	7950998	-0.767193	6.70498	2.53826	0.119582	0.465208
ArgRS-m	chr3R	7950998	7952029	-0.349788	7.0411	0.671904	0.417611	0.7618
ArgRS-m	chr3R	7952029	7952943	-1.14518	5.90651	2.83821	0.100422	0.432808
ArgRS-m	chr3R	7952943	7953994	-0.301946	6.65138	0.368572	0.547473	0.851597
ArgRS-m	chr3R	7953994	7954996	-0.330626	6.60258	0.418523	0.521648	0.841897
ArgRS-m	chr3R	7954996	7955938	0.164651	6.60836	0.0810936	0.777448	0.923135
ArgRS-m	chr3R	7955938	7956996	-0.775094	6.66653	2.38164	0.131236	0.481289
ArgRS-m	chr3R	7956996	7957978	-0.93127	5.35669	1.10311	0.300363	0.675542
ArgRS-m	chr3R	7957978	7958895	-0.430702	6.94039	0.801868	0.376295	0.733933
ArgRS-m	chr3R	7958895	7959471	-1.01398	6.25341	2.62041	0.113948	0.459672
ArgRS-m	chr3R	7959471	7961028	-0.584265	6.02789	0.873684	0.355967	0.715217
ArgRS-m	chr3R	7961028	7962042	-0.495785	6.74955	1.07653	0.306176	0.682113
ArgRS-m	chr3R	7962042	7963138	-0.289111	6.66913	0.342835	0.561734	0.852603
ArgRS-m	chr3R	7963138	7963908	-0.207653	6.27012	0.12947	0.721017	0.897154
ArgRS-m	chr3R	7963908	7964971	0.248944	6.71226	0.266641	0.608651	0.864912
ArgRS-m	chr3R	7964971	7966004	-0.482834	7.09182	1.10494	0.299967	0.675542
ArgRS-m	chr3R	7966004	7967062	-1.15149	6.46656	4.37629	0.0433258	0.323425
ArgRS-m	chr3R	7967062	7968009	0.39388	6.80684	0.695811	0.409521	0.755569
ArgRS-m	chr3R	7968009	7968966	-0.100344	6.79588	0.0412377	0.840187	0.95244
ArgRS-m	chr3R	7968966	7970007	-0.430195	6.31659	0.522239	0.474408	0.804075
ArgRS-m	chr3R	7970007	7970991	-0.265782	7.28377	0.422768	0.519556	0.841897
ArgRS-m	chr3R	7970991	7972032	-0.761474	6.96123	2.88189	0.0979352	0.429644
ArgRS-m	chr3R	7972032	7973044	-0.198735	6.22804	0.117132	0.734093	0.902544
ArgRS-m	chr3R	7973044	7974026	-0.432321	5.4054	0.266785	0.608555	0.864912
ArgRS-m	chr3R	7974026	7975005	-0.309478	6.61389	0.375962	0.543504	0.850129
ArgRS-m	chr3R	7975005	7976060	-0.829188	6.95358	3.48601	0.0697874	0.377306
ArgRS-m	chr3R	7976060	7976960	0.636361	6.84308	1.47207	0.232674	0.605942
ArgRS-m	chr3R	7976960	7978005	-0.416134	7.1126	0.939649	0.33863	0.704491
ArgRS-m	chr3R	7978005	7978917	0.480962	6.80268	0.954869	0.334797	0.701674
ArgRS-m	chr3R	7978917	7979799	-0.211596	6.56849	0.160496	0.690993	0.884085
ArgRS-m	chr3R	7979799	7981005	-0.434241	6.52619	0.71249	0.404016	0.753829
ArgRS-m	chr3R	7981005	7981994	0.124214	7.14169	0.0796698	0.77931	0.923135
ArgRS-m	chr3R	7981994	7983063	-0.427896	6.9696	0.896119	0.349935	0.709302
ArgRS-m	chr3R	7983063	7983958	-0.392243	6.23052	0.417705	0.522053	0.841897
ArgRS-m	chr3R	7983958	7985153	-0.307543	6.56897	0.359075	0.552654	0.852385
ArgRS-m	chr3R	7985153	7985976	-0.321293	6.10008	0.259947	0.613169	0.865676
ArgRS-m	chr3R	7985976	7987039	-0.0559666	6.244	0.00798192	0.92929	0.977249
Dfd	chr3R	6692018	6693023	1.12732	7.81809	8.80733	0.00522226	0.182872
Dfd	chr3R	6693023	6693983	0.619818	7.45635	2.36387	0.132639	0.481289
Dfd	chr3R	6693983	6694977	0.625972	7.50727	2.32881	0.135459	0.484736
Dfd	chr3R	6694977	6696020	0.845012	8.08669	6.08749	0.0183397	0.233893
Dfd	chr3R	6696020	6697011	0.142276	6.79368	0.0769844	0.782963	0.923135
Dfd	chr3R	6697011	6697994	0.742806	7.71753	4.29961	0.0451008	0.327336
Dfd	chr3R	6697994	6698980	0.922212	7.91014	6.81124	0.0129774	0.220145
Dfd	chr3R	6698980	6699994	0.189826	7.96796	0.313931	0.578638	0.85653
Dfd	chr3R	6699994	6701017	0.727237	7.76902	3.50361	0.0691211	0.377306
Dfd	chr3R	6701017	6702053	0.789072	7.87082	4.51537	0.0402992	0.319746
Dfd	chr3R	6702053	6702991	0.122512	7.0976	0.0700045	0.792791	0.929267
Dfd	chr3R	6702991	6703834	0.834242	7.9928	5.37019	0.0260916	0.267872
Dfd	chr3R	6703834	6705037	0.596241	7.25753	1.75966	0.192756	0.551327
Dfd	chr3R	6705037	6706076	-0.552843	8.12159	2.61965	0.114066	0.459672
Dfd	chr3R	6706076	6706943	0.428111	8.06302	1.71228	0.198719	0.559739
Dfd	chr3R	6706943	6707990	1.09374	7.88678	9.66785	0.0035882	0.157251
Dfd	chr3R	6707990	6709001	0.442834	7.69913	1.32523	0.257004	0.624517
Dfd	chr3R	6709001	6709948	0.306483	8.19979	0.979011	0.328837	0.696155
Dfd	chr3R	6709948	6710783	1.32825	6.77781	5.96299	0.0194827	0.239847
Dfd	chr3R	6710783	6711980	0.327928	7.83551	0.807201	0.374729	0.733377
Dfd	chr3R	6711980	6712758	0.206494	7.63335	0.246121	0.622826	0.868728
Dfd	chr3R	6712758	6714011	0.25833	6.56854	0.255045	0.616525	0.866166
Dfd	chr3R	6714011	6715009	0.474456	8.18147	2.20379	0.146099	0.494682
Dfd	chr3R	6715009	6715986	0.661228	7.95745	3.55551	0.067178	0.376537
Dfd	chr3R	6715986	6717027	0.779843	7.85057	4.59295	0.0387122	0.313697
Dfd	chr3R	6717027	6718006	0.889223	7.84172	5.45742	0.0249863	0.264855
Dfd	chr3R	6718006	6718970	-0.394923	7.77833	0.950742	0.336017	0.701735
Dfd	chr3R	6718970	6720011	0.326631	7.99955	1.03138	0.316397	0.689393
Dfd	chr3R	6720011	6721082	0.301939	8.21713	0.977996	0.329085	0.696155
Dfd	chr3R	6721082	6722049	0.3217	7.9637	0.947097	0.336747	0.70234
Dfd	chr3R	6722049	6723069	0.900668	8.13067	8.25569	0.00667689	0.183463
Dfd	chr3R	6723069	6723947	0.699951	7.97271	4.50879	0.040437	0.319746
Dfd	chr3R	6723947	6725045	0.420625	7.87988	1.27021	0.266951	0.637625
Dfd	chr3R	6725045	6725981	0.605338	8.60535	4.56784	0.0392182	0.315192
Dfd	chr3R	6725981	6727036	0.148787	8.07662	0.227701	0.636026	0.872344
Dfd	chr3R	6727036	6728116	0.786837	8.76971	8.05701	0.00730236	0.183463
Dfd	chr3R	6728116	6729039	0.609515	8.22313	3.41098	0.0727325	0.382923
Dfd	chr3R	6729039	6729893	0.563185	8.43895	3.7584	0.0601603	0.360456
Dfd	chr3R	6729893	6730901	0.28666	8.12862	0.826844	0.369042	0.726598
Dfd	chr3R	6730901	6731976	0.363565	8.29767	1.41345	0.242021	0.615066
Dfd	chr3R	6731976	6733006	0.107065	8.81754	0.164942	0.686974	0.882641
Dfd	chr3R	6733006	6734008	0.575479	8.58132	3.96805	0.0537519	0.346602
Dfd	chr3R	6734008	6734950	0.161308	8.67315	0.333445	0.567117	0.852603
Dfd	chr3R	6734950	6735842	0.617936	8.16736	3.98095	0.0533829	0.346602
Dfd	chr3R	6735842	6737126	0.487655	9.11883	3.88695	0.0561367	0.348367
Dfd	chr3R	6737126	6738000	0.555704	7.5854	1.7015	0.200344	0.561158
Dfd	chr3R	6738000	6739116	0	4.08249	0	1	1
Dfd	chr3R	6739116	6740296	0.0438842	7.75433	0.0148804	0.903568	0.969839
Dfd	chr3R	6740296	6740992	0.347547	8.5628	1.31301	0.259171	0.627001
Dfd	chr3R	6740992	6741937	0.378429	9.06499	2.25163	0.141916	0.488758
Dfd	chr3R	6741937	6742944	0.747683	8.81082	7.64008	0.00882836	0.192797
Dfd	chr3R	6742944	6744004	0.736467	8.87888	7.54113	0.00923858	0.192797
Dfd	chr3R	6744004	6745134	0.445304	9.10648	3.11533	0.0857701	0.410232
Dfd	chr3R	6745134	6745960	0.15261	8.49946	0.242136	0.62556	0.870111
Dfd	chr3R	6745960	6747009	0.407716	9.05825	2.57465	0.117048	0.461833
Dfd	chr3R	6747009	6747975	0.174451	8.58025	0.354419	0.555228	0.852385
Dfd	chr3R	6747975	6748999	0.56969	8.99121	5.09205	0.0300001	0.289159
Dfd	chr3R	6748999	6750031	0.0215534	8.17007	0.00475586	0.945389	0.985442
Dfd	chr3R	6750031	6750920	0.295152	8.58345	1.09937	0.301171	0.675675
Dfd	chr3R	6750920	6751944	-0.129957	7.78992	0.148325	0.702335	0.886098
Dfd	chr3R	6751944	6753012	0.68367	8.58384	6.14262	0.0178569	0.233893
Dfd	chr3R	6753012	6753969	0.112577	7.75339	0.0940492	0.760802	0.914605
Dfd	chr3R	6753969	6754982	0.409746	8.10877	1.62848	0.209825	0.570396
Dfd	chr3R	6754982	6755944	0.577577	8.70249	4.58314	0.0389091	0.313995
Dfd	chr3R	6755944	6757074	0.164615	8.85844	0.436097	0.513082	0.835676
Dfd	chr3R	6757074	6758236	0.159208	8.65948	0.244979	0.623631	0.869183
Dfd	chr3R	6758236	6759054	0.243756	6.97657	0.310876	0.580484	0.85653
Dfd	chr3R	6759054	6759981	0.379086	8.36958	1.53225	0.223533	0.595582
Dfd	chr3R	6759981	6760942	0.439402	9.37514	3.8216	0.0581435	0.357427
Dfd	chr3R	6760942	6761993	0.674014	8.79262	6.74976	0.0133595	0.222017
Dfd	chr3R	6761993	6763021	0.241302	9.23639	1.05415	0.311186	0.686413
Dfd	chr3R	6763021	6764091	0.433196	9.41745	3.7851	0.0592988	0.360456
Dfd	chr3R	6764091	6764958	0.187826	7.96442	0.299164	0.587675	0.857463
Dfd	chr3R	6764958	6765989	0.406634	9.91227	3.72977	0.0610993	0.363078
Dfd	chr3R	6765989	6766890	0.283358	8.16945	0.872175	0.356378	0.71531
Dfd	chr3R	6766890	6768007	0.359849	9.46271	2.66995	0.110698	0.457972
Dfd	chr3R	6768007	6769002	0.332	9.70317	2.30719	0.137233	0.485767
Dfd	chr3R	6769002	6769949	0.76554	9.41058	11.09	0.00196815	0.128651
Dfd	chr3R	6769949	6770967	0.371919	9.32883	2.4951	0.12267	0.466713
Dfd	chr3R	6770967	6771875	0.0934997	9.54518	0.189801	0.665601	0.881416
Dfd	chr3R	6771875	6773022	0.0398856	9.10461	0.0237603	0.878355	0.95769
Dfd	chr3R	6773022	6774091	0.13305	9.27722	0.342148	0.562124	0.852603
Dfd	chr3R	6774091	6774985	0.313344	9.92342	2.13648	0.15223	0.495886
Dfd	chr3R	6774985	6775925	0.269135	9.87508	1.62291	0.21059	0.570396
Dfd	chr3R	6775925	6776925	-0.0956103	9.40425	0.154209	0.696788	0.884403
Dfd	chr3R	6776925	6777966	0.0313718	9.87271	0.0222798	0.882152	0.960522
Dfd	chr3R	6777966	6779020	0.273026	9.09887	1.33703	0.254932	0.621793
Dfd	chr3R	6779020	6780012	0.110002	10.3433	0.312866	0.57928	0.85653
Dfd	chr3R	6780012	6781013	-0.0487601	11.2215	0.0764976	0.783632	0.923135
Dfd	chr3R	6781013	6782048	-0.111681	11.3049	0.418059	0.521878	0.841897
Dfd	chr3R	6782048	6782888	-0.282694	11.2753	2.91722	0.0959748	0.426772
Dfd	chr3R	6782888	6784060	-0.256053	10.8323	1.94325	0.17159	0.529242
Dfd	chr3R	6784060	6784885	-0.409619	10.5537	4.85606	0.0338186	0.294723
Dfd	chr3R	6784885	6786047	-0.454018	11.1288	7.13208	0.0111649	0.204494
Dfd	chr3R	6786047	6786981	-0.297205	11.2812	2.97405	0.0929136	0.425246
Dfd	chr3R	6786981	6788020	-0.198563	11.7117	1.4607	0.234448	0.606297
Dfd	chr3R	6788020	6789033	-0.145165	11.6005	0.790704	0.379603	0.735754
Dfd	chr3R	6789033	6790000	-0.16763	11.8741	1.09791	0.301487	0.675675
Dfd	chr3R	6794043	6794995	-0.252093	12.0799	2.5318	0.120038	0.465208
Dfd	chr3R	6794995	6795997	-0.18871	11.9874	1.39401	0.245225	0.615732
Dfd	chr3R	6795997	6797025	-0.322396	11.553	3.91422	0.0553219	0.346602
Dfd	chr3R	6797025	6798000	-0.315036	11.6411	3.88743	0.056122	0.348367
Dfd	chr3R	6798000	6798887	-0.1438	11.2978	0.697161	0.409071	0.755569
Dfd	chr3R	6798887	6800087	-0.315552	11.1442	3.08536	0.0872322	0.414194
Dfd	chr3R	6800087	6800898	-0.373556	10.8719	4.09148	0.0503342	0.338032
Dfd	chr3R	6800898	6801981	-0.42594	10.4404	5.08674	0.0300808	0.289159
Dfd	chr3R	6801981	6803125	-0.260249	11.2309	2.40948	0.129072	0.481289
Dfd	chr3R	6803125	6803972	0.0729408	11.057	0.177099	0.6763	0.881416
Dfd	chr3R	6803972	6804971	-0.0415016	10.964	0.0489	0.826198	0.946954
Dfd	chr3R	6804971	6805957	0.102569	11.136	0.321389	0.57418	0.8543
Dfd	chr3R	6805957	6806998	-0.0508222	10.3412	0.0690488	0.794177	0.92978
Dfd	chr3R	6806998	6807981	0.104979	10.7489	0.331243	0.568394	0.852603
Dfd	chr3R	6807981	6809010	0.377314	10.104	3.26932	0.0786792	0.388639
Dfd	chr3R	6809010	6809854	0.525263	10.0821	6.38022	0.0159276	0.231363
Dfd	chr3R	6809854	6810894	0.165754	9.81704	0.612906	0.438653	0.774255
Dfd	chr3R	6810894	6811955	0.616309	10.0041	8.20691	0.00682496	0.183463
Dfd	chr3R	6811955	6813073	-0.106099	9.38902	0.211111	0.648573	0.880374
Dfd	chr3R	6813073	6813967	0.394245	9.63287	3.32937	0.0760943	0.387113
Dfd	chr3R	6813967	6815005	0.2108	9.09168	0.744697	0.393692	0.742563
Dfd	chr3R	6815005	6815999	0.57047	9.29392	6.45655	0.0153565	0.229879
Dfd	chr3R	6815999	6817002	0.787881	9.7714	13.6394	0.000707911	0.077123
Dfd	chr3R	6817002	6817979	0.646069	9.60576	7.5603	0.00915755	0.192797
Dfd	chr3R	6817979	6818952	0.772288	9.75701	12.0338	0.0013377	0.109301
Dfd	chr3R	6818952	6820037	0.546498	9.77252	6.35483	0.0161226	0.231919
Dfd	chr3R	6820037	6820993	0.667326	7.0914	2.29822	0.137977	0.485767
Dfd	chr3R	6820993	6821958	0.838817	7.98169	5.88525	0.0202354	0.241033
Dfd	chr3R	6821958	6822998	-0.125217	7.43272	0.10483	0.747923	0.909334
Dfd	chr3R	6822998	6823933	0.115649	9.14908	0.234411	0.631111	0.870942
Dfd	chr3R	6823933	6824812	-0.0435304	8.62894	0.0242312	0.87714	0.95769
Dfd	chr3R	6824812	6826024	-0.136581	8.89887	0.285732	0.59615	0.860154
Dfd	chr3R	6826024	6826985	0.411938	8.05215	1.66638	0.204712	0.565843
Dfd	chr3R	6826985	6828107	-0.147022	7.74155	0.17776	0.675732	0.881416
Dfd	chr3R	6828107	6828982	-0.0197526	8.41258	0.00428999	0.948128	0.986338
Dfd	chr3R	6828982	6829978	0.026321	9.05649	0.00997015	0.921004	0.974759
Dfd	chr3R	6829978	6830881	-0.197101	8.36263	0.395929	0.533046	0.847481
Dfd	chr3R	6830881	6831925	0.287925	8.56382	1.04341	0.313629	0.686413
Dfd	chr3R	6831925	6832987	-0.0556742	8.22233	0.0339751	0.854761	0.95244
Dfd	chr3R	6832987	6834064	0.416187	8.95606	2.82058	0.101446	0.434358
Dfd	chr3R	6834064	6835025	0.0403387	8.56462	0.0188554	0.891523	0.962015
Dfd	chr3R	6835025	6836064	0.128056	8.44088	0.172045	0.680684	0.881416
Dfd	chr3R	6836064	6836858	0.243125	8.78264	0.775087	0.384302	0.735876
Dfd	chr3R	6836858	6838065	0.363107	8.57838	1.62519	0.210277	0.570396
Dfd	chr3R	6838065	6838997	0.369996	8.37668	1.40307	0.243725	0.615066
Dfd	chr3R	6838997	6840026	0.275442	8.55012	0.864424	0.3585	0.718098
Dfd	chr3R	6840026	6841030	0.261073	8.32986	0.692201	0.410727	0.755569
Dfd	chr3R	6841030	6842148	0.125859	8.28924	0.159853	0.691579	0.884085
Dfd	chr3R	6842148	6842951	0.770629	8.15931	4.22791	0.0470462	0.327873
Dfd	chr3R	6842951	6843956	0.752372	8.36905	5.62941	0.022943	0.251382
Dfd	chr3R	6843956	6845034	0.175342	8.96763	0.453812	0.504696	0.829586
Dfd	chr3R	6845034	6846151	0.344149	9.20087	1.96396	0.169381	0.528913
Dfd	chr3R	6846151	6847164	0.670722	8.02295	3.40287	0.0732975	0.382923
Dfd	chr3R	6847164	6848072	0.883885	9.29158	13.6409	0.000707507	0.077123
Dfd	chr3R	6848072	6849049	-0.357661	8.26618	1.22851	0.274813	0.651703
Dfd	chr3R	6849049	6849877	0.778602	8.69741	6.5711	0.014673	0.226136
Dfd	chr3R	6849877	6850990	0.270925	8.45124	0.789138	0.380071	0.735754
Dfd	chr3R	6850990	6852008	0.742073	8.75196	6.57166	0.0145366	0.226136
Dfd	chr3R	6852008	6852970	0.643729	8.70807	5.16549	0.0289098	0.280654
Dfd	chr3R	6852970	6853979	0.11059	7.97373	0.112972	0.738674	0.904403
Dfd	chr3R	6853979	6854886	0.581588	8.30177	3.31066	0.0768893	0.387113
Dfd	chr3R	6854886	6855996	0.319839	7.99788	0.854335	0.361288	0.720005
Dfd	chr3R	6855996	6857006	0.451354	8.0152	1.65924	0.205668	0.566454
Dfd	chr3R	6857006	6858067	0.393339	7.64987	1.21604	0.277225	0.654544
Dfd	chr3R	6858067	6858858	1.42164	7.86046	16.41	0.000249313	0.0630478
Dfd	chr3R	6858858	6860013	0.61514	8.26062	4.07237	0.0508473	0.339155
Dfd	chr3R	6860013	6861124	0.197305	7.17945	0.217564	0.643623	0.880157
Dfd	chr3R	6861124	6861992	0.546359	7.68933	2.31137	0.136888	0.485767
Dfd	chr3R	6861992	6863194	0.290738	8.0398	0.67897	0.415237	0.760299
Dfd	chr3R	6863194	6864130	0.466571	7.22773	1.22818	0.274878	0.651703
Dfd	chr3R	6864130	6864858	0.268038	7.36295	0.3872	0.537571	0.847481
Dfd	chr3R	6864858	6866162	0.524313	8.08381	2.24939	0.142115	0.488758
Dfd	chr3R	6866162	6867165	0.32902	8.22442	1.21682	0.277072	0.654544
Dfd	chr3R	6867165	6868002	0.509491	7.74806	2.21464	0.145138	0.494124
Dfd	chr3R	6868002	6869015	0.333595	8.20313	1.17031	0.286302	0.661603
Dfd	chr3R	6869015	6870041	0.556502	7.57851	1.94462	0.171443	0.529242
Dfd	chr3R	6870041	6871018	-0.00349449	7.51043	6.36404e-05	0.993678	1
Dfd	chr3R	6871018	6872072	0.108948	8.08142	0.113209	0.738411	0.904403
Dfd	chr3R	6872072	6873019	0.553809	8.09034	3.12385	0.0853593	0.410232
Dfd	chr3R	6873019	6874030	-0.0741288	7.38554	0.0352294	0.852136	0.95244
Dfd	chr3R	6874030	6875001	0.168195	7.7808	0.23568	0.630192	0.870942
Dfd	chr3R	6875001	6876062	-0.129733	8.34633	0.180785	0.67315	0.881416
Dfd	chr3R	6876062	6877002	0.640117	8.0489	3.54438	0.0675885	0.376537
Dfd	chr3R	6877002	6877974	-0.0975592	7.60232	0.0618081	0.805028	0.937447
Dfd	chr3R	6877974	6879055	0.516446	8.02372	2.46648	0.124768	0.47052
Dfd	chr3R	6879055	6879950	0.778546	8.437	5.95922	0.0195185	0.239847
Dfd	chr3R	6879950	6880939	0.852411	8.57673	7.99062	0.00752508	0.183463
Dfd	chr3R	6880939	6882279	0.154681	8.22448	0.251217	0.619174	0.867988
Dfd	chr3R	6882279	6882936	0.284403	7.76795	0.590896	0.446927	0.779737
Dfd	chr3R	6882936	6883903	0.780954	8.70327	6.33256	0.0164359	0.231919
Dfd	chr3R	6883903	6885007	0.146697	8.70271	0.266688	0.608619	0.864912
Dfd	chr3R	6885007	6886038	0.646232	8.22582	4.03203	0.0519494	0.341381
Dfd	chr3R	6886038	6887001	0.739915	8.78759	6.13149	0.0180999	0.233893
Dfd	chr3R	6887001	6888048	0.0476236	8.5508	0.0255306	0.873917	0.956334
Dfd	chr3R	6888048	6889190	0.522417	8.29718	2.50638	0.12186	0.466713
Dfd	chr3R	6889190	6890010	0.482163	8.26271	2.12048	0.153732	0.497473
Dfd	chr3R	6890010	6890925	0.502849	8.09895	2.20541	0.145955	0.494682
Dfd	chr3R	6890925	6891976	0.437153	8.48024	2.25447	0.141673	0.488758
Scr	chr3R	6750031	6750920	-0.102683	6.54495	0.0382732	0.84596	0.95244
Scr	chr3R	6750920	6751944	-0.0709197	5.90758	0.0104614	0.919083	0.974759
Scr	chr3R	6751944	6753012	0.0760524	6.98543	0.0290309	0.865631	0.955129
Scr	chr3R	6753012	6753969	-0.303267	6.09338	0.181978	0.672211	0.881416
Scr	chr3R	6753969	6754982	-0.253487	6.59591	0.204116	0.654045	0.880894
Scr	chr3R	6754982	6755944	-0.441315	6.66827	0.721049	0.401233	0.752936
Scr	chr3R	6755944	6757074	-0.420896	6.62115	0.571123	0.454576	0.788871
Scr	chr3R	6757074	6758236	-0.427291	6.68351	0.63807	0.429483	0.767744
Scr	chr3R	6758236	6759054	0.180879	5.25326	0.0377172	0.847069	0.95244
Scr	chr3R	6759054	6759981	-0.7032	6.35118	1.44136	0.23751	0.608834
Scr	chr3R	6759981	6760942	0.272358	7.00888	0.344271	0.560919	0.852603
Scr	chr3R	6760942	6761993	0.0105527	6.52955	0.000371326	0.984729	1
Scr	chr3R	6761993	6763021	-0.0215712	7.2039	0.00263996	0.959297	0.989878
Scr	chr3R	6763021	6764091	-0.340284	7.02334	0.439126	0.511752	0.834897
Scr	chr3R	6764091	6764958	-1.236	6.24459	3.9439	0.0544502	0.346602
Scr	chr3R	6764958	6765989	0.298498	7.58485	0.608122	0.440431	0.776512
Scr	chr3R	6765989	6766890	0.335748	5.93795	0.237842	0.628632	0.870942
Scr	chr3R	6766890	6768007	-0.334798	7.08931	0.53085	0.470813	0.801981
Scr	chr3R	6768007	6769002	0.393516	7.01176	0.78414	0.381568	0.735876
Scr	chr3R	6769002	6769949	0.447739	6.64294	0.81212	0.373294	0.732029
Scr	chr3R	6769949	6770967	0.222794	7.11415	0.238563	0.628114	0.870942
Scr	chr3R	6770967	6771875	-0.309269	7.26984	0.453184	0.505112	0.829586
Scr	chr3R	6771875	6773022	-0.525577	6.23144	0.827991	0.368714	0.726598
Scr	chr3R	6773022	6774091	0.21394	6.85199	0.195249	0.661142	0.881349
Scr	chr3R	6774091	6774985	0.176243	7.46713	0.184077	0.670368	0.881416
Scr	chr3R	6774985	6775925	-0.579719	7.12862	1.87525	0.179089	0.53659
Scr	chr3R	6775925	6776925	0.533866	7.09775	1.48362	0.230881	0.604105
Scr	chr3R	6776925	6777966	-0.808746	7.09798	3.20772	0.0814334	0.397435
Scr	chr3R	6777966	6779020	-0.256465	6.72023	0.265285	0.609561	0.864917
Scr	chr3R	6779020	6780012	0.201576	7.38914	0.245947	0.622862	0.868728
Scr	chr3R	6780012	6781013	-0.195746	7.71296	0.291865	0.592249	0.858911
Scr	chr3R	6781013	6782048	0.392233	7.67517	1.04862	0.312441	0.686413
Scr	chr3R	6782048	6782888	-0.342646	7.38799	0.617412	0.436992	0.773698
Scr	chr3R	6782888	6784060	-0.298101	7.56411	0.568154	0.455739	0.79019
Scr	chr3R	6784060	6784885	-0.166059	7.23689	0.153283	0.697652	0.884926
Scr	chr3R	6784885	6786047	-0.0930985	7.80812	0.0506866	0.823142	0.946008
Scr	chr3R	6786047	6786981	-0.300237	7.77057	0.649053	0.425573	0.765615
Scr	chr3R	6786981	6788020	-0.507002	8.05352	2.17282	0.148883	0.495875
Scr	chr3R	6788020	6789033	0.239079	7.98251	0.517661	0.476339	0.805188
Scr	chr3R	6789033	6790000	0.0765196	8.09835	0.0552939	0.815385	0.942789
Scr	chr3R	6790000	6790896	-0.00012451	8.07174	8.19306e-08	0.999773	1
Scr	chr3R	6790896	6792010	0.213884	8.50326	0.475709	0.494654	0.821546
Scr	chr3R	6792010	6792963	-0.275238	7.34665	0.432065	0.515025	0.83745
Scr	chr3R	6792963	6794043	-0.177213	8.49046	0.28487	0.596797	0.860154
Scr	chr3R	6794043	6794995	0.437457	8.06662	1.63045	0.209555	0.570396
Scr	chr3R	6794995	6795997	-0.182653	8.18766	0.263057	0.611151	0.864917
Scr	chr3R	6795997	6797025	0.0541962	8.04102	0.0216539	0.88383	0.961282
Scr	chr3R	6797025	6798000	-0.0853191	8.22058	0.0621129	0.804599	0.937447
Scr	chr3R	6798000	6798887	0.213271	7.97352	0.333086	0.567428	0.852603
Scr	chr3R	6798887	6800087	-0.00826679	8.02667	0.000587089	0.980799	1
Scr	chr3R	6800087	6800898	0.23456	7.71474	0.345249	0.560471	0.852603
Scr	chr3R	6800898	6801981	-0.50238	7.25747	1.11304	0.298428	0.674992
Scr	chr3R	6801981	6803125	0.472224	8.15645	1.79356	0.188861	0.548945
Scr	chr3R	6803125	6803972	0.575762	7.69316	2.09475	0.156189	0.500264
Scr	chr3R	6803972	6804971	0.226581	7.68245	0.337456	0.564806	0.852603
Scr	chr3R	6804971	6805957	0.698545	7.75482	3.41301	0.0726511	0.382923
Scr	chr3R	6805957	6806998	0.263166	7.72513	0.421528	0.520284	0.841897
Scr	chr3R	6806998	6807981	0.786842	8.16684	6.31347	0.0164458	0.231919
Scr	chr3R	6807981	6809010	0.571455	7.99796	2.93944	0.0947642	0.425246
Scr	chr3R	6809010	6809854	0.0290479	8.12223	0.00823559	0.928178	0.977249
Scr	chr3R	6809854	6810894	0.312413	7.74886	0.716274	0.402782	0.753829
Scr	chr3R	6810894	6811955	0.88844	8.62074	9.95991	0.00316574	0.155539
Scr	chr3R	6811955	6813073	0.211344	7.97489	0.375723	0.543632	0.850129
Scr	chr3R	6813073	6813967	0.361583	8.3459	1.35715	0.25145	0.620243
Scr	chr3R	6813967	6815005	-0.254791	7.35459	0.410478	0.525655	0.842854
Scr	chr3R	6815005	6815999	-0.153593	8.13563	0.225118	0.637942	0.873606
Scr	chr3R	6815999	6817002	0.169295	8.66184	0.32419	0.572526	0.854167
Scr	chr3R	6817002	6817979	0.410648	8.54571	2.13981	0.15192	0.495875
Scr	chr3R	6817979	6818952	0.4648	8.7459	2.94934	0.0942307	0.425246
Scr	chr3R	6818952	6820037	0.330216	9.01096	1.83522	0.183686	0.544943
Scr	chr3R	6820037	6820993	-0.216166	7.24268	0.269055	0.607039	0.864912
Scr	chr3R	6820993	6821958	0.670065	8.04015	4.1995	0.0475392	0.329321
Scr	chr3R	6821958	6822998	-0.206007	7.49914	0.301744	0.586075	0.857463
Scr	chr3R	6822998	6823933	0.0358023	9.74165	0.0282478	0.867438	0.955129
Scr	chr3R	6823933	6824812	-0.59287	9.11114	5.78229	0.021281	0.242628
Scr	chr3R	6824812	6826024	-0.339476	9.6913	2.17732	0.148475	0.495875
Scr	chr3R	6826024	6826985	-0.466067	8.94553	3.40385	0.0730194	0.382923
Scr	chr3R	6826985	6828107	-0.321014	8.4646	1.16917	0.286533	0.661603
Scr	chr3R	6828107	6828982	-0.623166	9.30029	6.29555	0.016588	0.231919
Scr	chr3R	6828982	6829978	-0.33561	9.90203	2.39967	0.12983	0.481289
Scr	chr3R	6829978	6830881	-0.659893	9.10039	7.60721	0.00896243	0.192797
Scr	chr3R	6830881	6831925	-0.130365	9.48242	0.3386	0.564149	0.852603
Scr	chr3R	6831925	6832987	-0.553434	9.11381	5.78319	0.0212716	0.242628
Scr	chr3R	6832987	6834064	-0.17224	9.8757	0.606477	0.441045	0.776512
Scr	chr3R	6834064	6835025	-0.294912	9.809	1.68923	0.201702	0.561158
Scr	chr3R	6835025	6836064	-0.268211	9.69298	1.55625	0.220013	0.588603
Scr	chr3R	6836064	6836858	-0.500879	9.78504	5.34731	0.0263913	0.267872
Scr	chr3R	6836858	6838065	-0.426497	9.79276	4.04538	0.0515816	0.340766
Scr	chr3R	6838065	6838997	-0.264879	9.74559	1.46127	0.234358	0.606297
Scr	chr3R	6838997	6840026	-0.55287	10.1282	6.56329	0.0145946	0.226136
Scr	chr3R	6840026	6841030	-0.5436	9.86003	5.69123	0.0222546	0.249378
Scr	chr3R	6841030	6842148	-0.440834	9.54972	3.43649	0.0717158	0.382159
Scr	chr3R	6842148	6842951	-0.433683	9.75306	4.21511	0.0471495	0.327873
Scr	chr3R	6842951	6843956	-0.391876	10.0824	3.27807	0.0782964	0.388639
Scr	chr3R	6843956	6845034	-0.459855	10.4911	5.92295	0.0198665	0.239847
Scr	chr3R	6845034	6846151	-0.00752708	10.6807	0.00160347	0.968273	0.993087
Scr	chr3R	6846151	6847164	-0.343566	9.89123	2.80887	0.102133	0.435398
Scr	chr3R	6847164	6848072	-0.074709	11.5406	0.211336	0.648399	0.880374
Scr	chr3R	6852008	6852970	-0.214056	11.7786	1.81302	0.186296	0.548945
Scr	chr3R	6852970	6853979	-0.401458	11.0768	4.91003	0.0329008	0.294723
Scr	chr3R	6853979	6854886	0.0353893	10.5878	0.0366903	0.849139	0.95244
Scr	chr3R	6854886	6855996	-0.174198	10.1325	0.663232	0.420606	0.763004
Scr	chr3R	6855996	6857006	-0.0514367	9.84529	0.0517515	0.821289	0.945157
Scr	chr3R	6857006	6858067	-0.246999	9.64635	1.31046	0.259625	0.627001
Scr	chr3R	6858067	6858858	0.53099	9.25207	5.33041	0.026615	0.267872
Scr	chr3R	6858858	6860013	-0.0368811	9.93357	0.0293995	0.86479	0.955129
Scr	chr3R	6860013	6861124	-0.551346	8.69869	3.74815	0.0604946	0.360577
Scr	chr3R	6861124	6861992	0.00904824	9.72176	0.00173984	0.966952	0.992252
Scr	chr3R	6861992	6863194	-0.0743643	9.94338	0.122652	0.728152	0.900887
Scr	chr3R	6863194	6864130	0.328221	9.05227	1.88554	0.177929	0.53659
Scr	chr3R	6864130	6864858	0.0381393	9.08552	0.0191275	0.89077	0.962015
Scr	chr3R	6864858	6866162	-0.301027	9.81119	1.71201	0.198754	0.559739
Scr	chr3R	6866162	6867165	-0.144106	10.0672	0.474912	0.495014	0.821546
Scr	chr3R	6867165	6868002	0.185574	9.91493	0.805563	0.375209	0.733584
Scr	chr3R	6868002	6869015	-0.309892	10.1481	2.27974	0.139524	0.48678
Scr	chr3R	6869015	6870041	-0.425199	10.0756	3.63515	0.0643202	0.370976
Scr	chr3R	6870041	6871018	-0.00757184	10.1266	0.00142398	0.9701	0.993922
Scr	chr3R	6871018	6872072	-0.189114	11.0331	1.00446	0.322711	0.692355
Scr	chr3R	6872072	6873019	0.122391	10.7538	0.414866	0.523463	0.842127
Scr	chr3R	6873019	6874030	-0.295789	10.2424	1.88975	0.177457	0.53659
Scr	chr3R	6874030	6875001	-0.464043	10.3248	4.86952	0.0335871	0.294723
Scr	chr3R	6875001	6876062	-0.325116	10.7958	3.05598	0.0886924	0.41609
Scr	chr3R	6876062	6877002	-0.261255	10.547	1.49121	0.229942	0.603637
Scr	chr3R	6877002	6877974	-0.5755	9.86914	6.31053	0.016469	0.231919
Scr	chr3R	6877974	6879055	-0.416517	10.3256	3.92557	0.0549867	0.346602
Scr	chr3R	6879055	6879950	-0.404847	10.4193	3.41809	0.0726858	0.382923
Scr	chr3R	6879950	6880939	-0.283664	10.413	1.94022	0.171916	0.529242
Scr	chr3R	6880939	6882279	-0.261967	10.1758	1.4927	0.229486	0.603248
Scr	chr3R	6882279	6882936	-0.425125	9.64008	3.78359	0.0593472	0.360456
Scr	chr3R	6882936	6883903	-0.305278	10.4417	2.28285	0.139262	0.48678
Scr	chr3R	6883903	6885007	-0.401106	10.3473	3.92203	0.0550909	0.346602
Scr	chr3R	6885007	6886038	-0.184749	10.0277	0.765735	0.387156	0.737817
Scr	chr3R	6886038	6887001	-0.0219606	10.4445	0.0133012	0.908803	0.972797
Scr	chr3R	6887001	6888048	-0.434415	10.314	4.29363	0.0452423	0.327336
Scr	chr3R	6888048	6889190	-0.349669	10.3189	2.96752	0.0932595	0.425246
Scr	chr3R	6889190	6890010	-0.492462	10.1693	5.91576	0.0199363	0.239847
Scr	chr3R	6890010	6890925	-0.205298	10.2223	1.0448	0.313311	0.686413
Scr	chr3R	6890925	6891976	-0.249143	10.8375	1.80744	0.186959	0.548945
Scr	chr3R	6891976	6892997	-0.100608	10.7805	0.311833	0.579905	0.85653
Scr	chr3R	6892997	6894183	-0.871173	10.3083	16.8619	0.000211547	0.0630478
Scr	chr3R	6894183	6895027	-0.380188	10.979	4.4888	0.0408591	0.320689
Scr	chr3R	6895027	6896017	-0.293323	10.0068	1.97639	0.168071	0.525658
Scr	chr3R	6896017	6896997	-0.210434	10.2212	1.0943	0.302273	0.676001
Scr	chr3R	6896997	6898024	-0.109843	10.2423	0.296783	0.589159	0.858351
Scr	chr3R	6898024	6898994	-0.334841	10.1772	2.29291	0.138419	0.486452
Scr	chr3R	6898994	6899987	-0.281263	9.51611	1.58439	0.215974	0.580171
Scr	chr3R	6899987	6901031	-0.196012	10.2569	0.887228	0.352308	0.712979
Scr	chr3R	6901031	6901985	-0.182262	9.90713	0.664391	0.420203	0.763004
Scr	chr3R	6901985	6903003	-0.320013	9.73121	2.16062	0.149997	0.495875
Scr	chr3R	6903003	6903977	-0.131271	9.18996	0.275296	0.602915	0.862375
Scr	chr3R	6903977	6905017	-0.242873	9.71183	1.1029	0.300408	0.675542
Scr	chr3R	6905017	6905984	-0.218953	9.25835	0.881703	0.353794	0.713869
Scr	chr3R	6905984	6907064	-0.105324	9.4618	0.190741	0.664826	0.881416
Scr	chr3R	6907064	6907986	-0.0730465	8.774	0.0648427	0.800413	0.935085
Scr	chr3R	6907986	6908960	-0.213005	9.19063	0.794632	0.378434	0.73549
Scr	chr3R	6908960	6909897	0.121714	7.90774	0.126582	0.724013	0.898601
Scr	chr3R	6909897	6911098	0.028103	8.93607	0.01184	0.913937	0.974467
Scr	chr3R	6911098	6912084	-0.201672	7.74018	0.308273	0.582067	0.85669
Scr	chr3R	6912084	6912980	0.496469	8.70383	2.59368	0.115999	0.459672
Scr	chr3R	6912980	6914012	-0.031349	8.18253	0.0093767	0.923379	0.975092
Scr	chr3R	6914012	6914982	0.146978	7.95242	0.163123	0.688629	0.882641
Scr	chr3R	6914982	6916317	0.408999	7.59342	0.918127	0.344338	0.705588
Scr	chr3R	6916317	6917019	-0.277213	7.37074	0.398668	0.531642	0.847481
Scr	chr3R	6917019	6918013	0.103814	8.06145	0.0854123	0.771765	0.921335
Scr	chr3R	6918013	6919005	0.375061	7.24347	0.713537	0.403674	0.753829
Scr	chr3R	6919005	6920106	0.068269	7.71407	0.0270207	0.870349	0.955451
Scr	chr3R	6920106	6920985	0.60158	7.63429	2.59686	0.115531	0.459672
Scr	chr3R	6920985	6921940	-0.104815	7.28911	0.0586024	0.810049	0.939944
Scr	chr3R	6921940	6923008	-0.134582	7.6667	0.130472	0.719987	0.897011
Scr	chr3R	6923008	6924100	-0.774234	7.6698	4.09783	0.0501651	0.338032
Scr	chr3R	6924100	6925071	0.182365	7.20584	0.174819	0.678268	0.881416
Scr	chr3R	6925071	6926017	0.161502	7.29937	0.15032	0.70044	0.886098
Scr	chr3R	6926017	6926964	-0.633527	7.29549	2.35028	0.133725	0.481289
Scr	chr3R	6926964	6927988	0.25546	7.65546	0.478308	0.493485	0.821498
Scr	chr3R	6927988	6929173	-0.366983	7.21272	0.615959	0.437671	0.773698
Scr	chr3R	6929173	6930044	-0.821283	7.25774	3.3644	0.0746306	0.385133
Scr	chr3R	6930044	6930987	-0.30854	7.45485	0.582075	0.450313	0.783552
Scr	chr3R	6930987	6932015	0.123481	7.82838	0.102194	0.751055	0.90945
Scr	chr3R	6932015	6933055	-0.115085	6.83731	0.0563646	0.81364	0.942789
Scr	chr3R	6933055	6933822	0.238002	7.50975	0.338469	0.564224	0.852603
Scr	chr3R	6933822	6934991	0.0592149	7.16835	0.0201144	0.887984	0.962015
Scr	chr3R	6934991	6936255	-0.299442	6.56008	0.333503	0.567084	0.852603
Scr	chr3R	6936255	6936971	-0.696953	6.63324	1.69526	0.200916	0.561158
Scr	chr3R	6936971	6938013	0.519681	6.84645	1.09407	0.302322	0.676001
Scr	chr3R	6938013	6938922	0.867417	7.62317	4.30431	0.0452006	0.327336
Scr	chr3R	6938922	6940072	-0.455994	7.12084	1.00409	0.322799	0.692355
Scr	chr3R	6940072	6940922	-0.207583	7.08843	0.177815	0.675758	0.881416
Scr	chr3R	6940922	6942114	0.0360291	7.11402	0.0046095	0.946245	0.985442
Scr	chr3R	6942114	6943100	-0.116624	7.16447	0.055568	0.814975	0.942789
Scr	chr3R	6943100	6944043	0.130804	7.44249	0.0772922	0.782587	0.923135
Scr	chr3R	6944043	6945047	0.918312	7.21077	4.42027	0.0423427	0.321701
Scr	chr3R	6945047	6945854	0.0505632	6.88004	0.0104928	0.918962	0.974759
Scr	chr3R	6945854	6946897	0.116727	6.63748	0.0518321	0.821152	0.945157
Scr	chr3R	6946897	6948031	-0.133095	7.09703	0.087327	0.769247	0.920374
Scr	chr3R	6948031	6948899	0.786422	7.06463	2.72162	0.10742	0.450911
Scr	chr3R	6948899	6950080	0.742341	7.20705	2.28795	0.139085	0.48678
Taf1	chr3R	6546992	6547802	-0.320867	7.54459	0.729408	0.398543	0.749322
Taf1	chr3R	6547802	6548997	0.369406	7.59866	1.01439	0.320361	0.692355
Taf1	chr3R	6548997	6549902	1.01761	6.74651	3.96152	0.0539397	0.346602
Taf1	chr3R	6549902	6550868	0.210447	7.89555	0.392432	0.53485	0.847481
Taf1	chr3R	6550868	6551971	-0.109735	7.4169	0.0810084	0.777514	0.923135
Taf1	chr3R	6551971	6553048	-0.656485	7.78013	3.66556	0.063265	0.369137
Taf1	chr3R	6553048	6554052	0.640575	7.77174	3.31415	0.0767404	0.387113
Taf1	chr3R	6554052	6555010	0.0429385	7.45075	0.0124074	0.911907	0.974219
Taf1	chr3R	6555010	6556041	0.106947	7.5464	0.0823296	0.775757	0.923135
Taf1	chr3R	6556041	6556997	0.164276	7.59922	0.195985	0.660546	0.881193
Taf1	chr3R	6556997	6557908	0.163411	7.17998	0.152571	0.698319	0.885199
Taf1	chr3R	6557908	6559126	-0.200235	7.67758	0.315598	0.577636	0.856193
Taf1	chr3R	6559126	6559966	0.0207766	7.74922	0.00367347	0.951995	0.986989
Taf1	chr3R	6559966	6560487	0.485976	7.15846	1.31844	0.258204	0.626657
Taf1	chr3R	6560487	6562001	-0.167018	7.59288	0.197627	0.659219	0.881193
Taf1	chr3R	6562001	6563139	0.270394	7.9257	0.617018	0.437133	0.773698
Taf1	chr3R	6563139	6563978	0.969177	6.63694	3.53035	0.0681098	0.377123
Taf1	chr3R	6563978	6565025	-0.0707535	7.62423	0.0337008	0.855342	0.95244
Taf1	chr3R	6565025	6565975	-0.249912	7.96739	0.625635	0.433976	0.771622
Taf1	chr3R	6565975	6566918	-0.428841	7.29555	1.16467	0.287448	0.661603
Taf1	chr3R	6566918	6568046	0.0144669	7.80724	0.00174892	0.966866	0.992252
Taf1	chr3R	6568046	6568983	0.706622	8.06307	4.83144	0.0342465	0.294723
Taf1	chr3R	6568983	6569926	-0.304474	7.57933	0.694795	0.40986	0.755569
Taf1	chr3R	6569926	6571029	-0.229337	7.27678	0.326297	0.571284	0.853878
Taf1	chr3R	6571029	6572056	0.403097	7.74593	1.31059	0.259602	0.627001
Taf1	chr3R	6572056	6572992	-0.37821	8.10377	1.48255	0.231045	0.604105
Taf1	chr3R	6572992	6574070	-0.123193	8.12734	0.16331	0.688442	0.882641
Taf1	chr3R	6574070	6574973	-0.300563	6.71592	0.357032	0.55378	0.852385
Taf1	chr3R	6574973	6576105	0.340367	8.18015	1.29605	0.262216	0.630927
Taf1	chr3R	6576105	6576983	0.438647	8.27722	2.11593	0.154162	0.498043
Taf1	chr3R	6576983	6578012	0.323126	7.79594	0.914625	0.345066	0.705648
Taf1	chr3R	6578012	6579112	0.149365	8.09478	0.227965	0.635831	0.872344
Taf1	chr3R	6579112	6579999	0.603532	7.78321	2.92205	0.0957102	0.426772
Taf1	chr3R	6579999	6581050	-0.167494	7.95761	0.254445	0.616938	0.866166
Taf1	chr3R	6581050	6582009	0.529904	7.86523	2.40583	0.129353	0.481289
Taf1	chr3R	6582009	6583202	0.219374	7.88861	0.443052	0.509761	0.834897
Taf1	chr3R	6583202	6583964	0.0542377	7.81048	0.0234727	0.879063	0.95769
Taf1	chr3R	6583964	6585189	0.498618	7.65111	1.7172	0.198089	0.559739
Taf1	chr3R	6585189	6585989	0.0347552	8.09378	0.0113227	0.91583	0.974467
Taf1	chr3R	6585989	6586870	-0.432311	7.1261	1.06739	0.308207	0.684425
Taf1	chr3R	6586870	6587859	0.411591	8.23466	1.94954	0.170915	0.529242
Taf1	chr3R	6587859	6589030	0.151035	8.38144	0.240332	0.626846	0.870942
Taf1	chr3R	6589030	6589855	0.345015	8.00871	1.13704	0.293153	0.669235
Taf1	chr3R	6589855	6591007	-0.102403	7.91282	0.099512	0.75418	0.910166
Taf1	chr3R	6591007	6592011	0.539076	8.62721	3.99726	0.0529205	0.344775
Taf1	chr3R	6592011	6593062	0.214659	8.6348	0.606278	0.441119	0.776512
Taf1	chr3R	6593062	6594109	-0.0631332	7.60182	0.0284676	0.866928	0.955129
Taf1	chr3R	6594109	6594852	-0.11846	7.63781	0.103203	0.749818	0.909334
Taf1	chr3R	6594852	6595982	0.0154918	8.11574	0.00259545	0.959642	0.989878
Taf1	chr3R	6595982	6597064	0.0634815	8.06939	0.034583	0.853483	0.95244
Taf1	chr3R	6597064	6598005	0.206073	8.42265	0.508671	0.480166	0.80894
Taf1	chr3R	6598005	6599046	-0.0416145	8.28372	0.0203016	0.887467	0.962015
Taf1	chr3R	6599046	6600008	0.524055	8.24576	2.90566	0.0966113	0.427663
Taf1	chr3R	6600008	6600984	0.167172	8.35801	0.302002	0.585915	0.857463
Taf1	chr3R	6600984	6601922	0.173476	8.61595	0.416646	0.522578	0.842051
Taf1	chr3R	6601922	6603066	0.12169	9.14674	0.263918	0.61048	0.864917
Taf1	chr3R	6603066	6604046	0.0525537	8.5509	0.0342274	0.854229	0.95244
Taf1	chr3R	6604046	6604991	0.142596	8.73326	0.308143	0.582146	0.85669
Taf1	chr3R	6604991	6606014	0.541475	8.42993	3.44246	0.0714805	0.382159
Taf1	chr3R	6606014	6607004	0.0262454	8.15404	0.00749915	0.931456	0.977635
Taf1	chr3R	6607004	6607991	0.365066	8.68358	1.87606	0.178996	0.53659
Taf1	chr3R	6607991	6608979	0.045657	8.37449	0.0243644	0.876805	0.95769
Taf1	chr3R	6608979	6609995	0.417546	8.7883	2.3561	0.133258	0.481289
Taf1	chr3R	6609995	6611003	0.0154458	9.02473	0.00405841	0.949546	0.986338
Taf1	chr3R	6611003	6611987	0.0340312	8.69866	0.016892	0.897291	0.965261
Taf1	chr3R	6611987	6613007	0.00243383	8.91801	9.30551e-05	0.992355	1
Taf1	chr3R	6613007	6614026	-0.17344	7.90765	0.28323	0.597758	0.860154
Taf1	chr3R	6614026	6614962	0.18086	7.91281	0.258521	0.614141	0.86593
Taf1	chr3R	6614962	6615938	-0.0734201	8.71358	0.0756982	0.784737	0.923135
Taf1	chr3R	6615938	6616923	0.169125	9.05875	0.456596	0.5034	0.828646
Taf1	chr3R	6616923	6617990	0.265495	8.66279	0.882141	0.353676	0.713869
Taf1	chr3R	6617990	6618994	0.223662	8.98863	0.838114	0.365835	0.723918
Taf1	chr3R	6618994	6619856	0.0963703	9.08326	0.172694	0.680117	0.881416
Taf1	chr3R	6619856	6620983	0.0713215	9.27415	0.100406	0.753115	0.910166
Taf1	chr3R	6620983	6622085	-0.0407217	8.2673	0.0189196	0.891339	0.962015
Taf1	chr3R	6622085	6622944	-0.183931	9.04692	0.625985	0.433849	0.771622
Taf1	chr3R	6622944	6623856	0.0126552	8.75841	0.00248747	0.960489	0.989878
Taf1	chr3R	6623856	6625221	0.122379	9.50822	0.317394	0.576559	0.855891
Taf1	chr3R	6625221	6625967	0.131683	8.85498	0.27734	0.601577	0.86109
Taf1	chr3R	6625967	6626981	0.24428	9.55788	1.24132	0.272366	0.648098
Taf1	chr3R	6626981	6628039	-0.261356	9.57056	1.47222	0.232647	0.605942
Taf1	chr3R	6628039	6628912	0.0547478	9.42075	0.0620317	0.804684	0.937447
Taf1	chr3R	6628912	6630018	0.0416388	9.48368	0.0357199	0.851123	0.95244
Taf1	chr3R	6630018	6631017	0.243107	9.95077	1.33365	0.255524	0.622145
Taf1	chr3R	6631017	6632067	0.0868276	9.68314	0.155177	0.695886	0.884403
Taf1	chr3R	6632067	6633055	-0.0881697	9.43579	0.165358	0.686602	0.882641
Taf1	chr3R	6633055	6633977	-0.0694439	9.21578	0.0904935	0.765226	0.917331
Taf1	chr3R	6633977	6634969	0.20412	9.86433	0.969221	0.331236	0.698446
Taf1	chr3R	6634969	6635995	0.279801	10.2856	2.0683	0.158752	0.504844
Taf1	chr3R	6635995	6636928	-0.153395	9.29783	0.439134	0.511627	0.834897
Taf1	chr3R	6636928	6637964	0.0617415	10.1194	0.095128	0.759478	0.913703
Taf1	chr3R	6637964	6639063	-0.0189768	10.233	0.00907461	0.924619	0.975344
Taf1	chr3R	6639063	6640010	-0.090563	9.64184	0.166789	0.685324	0.882641
Taf1	chr3R	6640010	6640970	0.170005	10.6662	0.841593	0.364853	0.723317
Taf1	chr3R	6640970	6642201	-0.495869	10.7504	7.33077	0.0101803	0.192797
Taf1	chr3R	6642201	6642824	0.0747348	10.3473	0.1454	0.705141	0.886098
Taf1	chr3R	6642824	6644035	-0.174545	11.6208	1.12993	0.294645	0.6703
Taf1	chr3R	6644035	6645040	-0.0433365	11.6533	0.0720675	0.789834	0.926908
Taf1	chr3R	6649087	6650035	-0.22414	12.3135	2.23608	0.14326	0.489875
Taf1	chr3R	6650035	6650730	-0.182742	11.4098	1.20244	0.279884	0.656155
Taf1	chr3R	6650730	6652156	-0.584597	10.9468	9.51903	0.00382623	0.159643
Taf1	chr3R	6652156	6652951	-0.162514	11.347	0.924966	0.342386	0.705588
Taf1	chr3R	6652951	6654041	-0.316079	11.3167	3.3046	0.0771489	0.387113
Taf1	chr3R	6654041	6654929	0.121419	11.3826	0.536478	0.468487	0.800265
Taf1	chr3R	6654929	6656014	-0.244017	10.8688	1.87212	0.179442	0.53659
Taf1	chr3R	6656014	6657013	-0.108564	11.3903	0.364482	0.549692	0.852385
Taf1	chr3R	6657013	6657982	-0.166277	11.2838	0.862402	0.359056	0.718478
Taf1	chr3R	6657982	6658886	-0.200146	10.8945	1.19283	0.281785	0.657949
Taf1	chr3R	6658886	6660030	-0.406092	10.9255	4.913	0.0328511	0.294723
Taf1	chr3R	6660030	6660967	0.162107	11.0602	0.75652	0.389999	0.740689
Taf1	chr3R	6660967	6661793	0.199308	10.0312	0.844025	0.364169	0.723317
Taf1	chr3R	6661793	6663032	-0.139494	9.63298	0.393629	0.534231	0.847481
Taf1	chr3R	6663032	6663993	-0.0218396	9.87561	0.0103998	0.919321	0.974759
Taf1	chr3R	6663993	6665017	0.150924	8.87082	0.307308	0.582655	0.85669
Taf1	chr3R	6665017	6666027	-0.112119	8.9657	0.210033	0.649408	0.880374
Taf1	chr3R	6666027	6667043	-0.0473478	8.80003	0.0321251	0.858726	0.954627
Taf1	chr3R	6667043	6667943	-0.0305759	9.55745	0.0170315	0.89687	0.965261
Taf1	chr3R	6667943	6668931	-0.234587	8.85463	0.772813	0.384993	0.735876
Taf1	chr3R	6668931	6669903	-0.255699	9.01202	0.986537	0.327009	0.695297
Taf1	chr3R	6669903	6671030	-0.0284843	8.34721	0.00803372	0.929061	0.977249
Taf1	chr3R	6671030	6672057	-0.128162	8.8928	0.248531	0.621047	0.86816
Taf1	chr3R	6672057	6673003	0.120427	8.48189	0.183471	0.670878	0.881416
Taf1	chr3R	6673003	6674001	0.252073	8.60854	0.776058	0.384008	0.735876
Taf1	chr3R	6674001	6675073	-0.0969006	8.39935	0.10412	0.748747	0.909334
Taf1	chr3R	6675073	6676197	0.112644	8.2865	0.111571	0.740294	0.904497
Taf1	chr3R	6676197	6677001	0.0587102	8.32197	0.0393161	0.843904	0.95244
Taf1	chr3R	6677001	6677952	-0.279466	7.35664	0.459804	0.501913	0.828495
Taf1	chr3R	6677952	6678991	-1.11165	7.30797	6.70125	0.0136696	0.223384
Taf1	chr3R	6678991	6680209	0.304968	8.60431	1.18004	0.284339	0.66065
Taf1	chr3R	6680209	6680943	0.304051	8.15627	0.985496	0.327261	0.695297
Taf1	chr3R	6680943	6682036	-0.532733	8.12847	2.9602	0.0936492	0.425246
Taf1	chr3R	6682036	6683008	-0.0770876	8.49838	0.0703251	0.792329	0.929267
Taf1	chr3R	6683008	6683970	-0.0875341	8.48368	0.0957245	0.758749	0.913386
Taf1	chr3R	6683970	6684918	0.276336	8.55826	0.860785	0.359502	0.718637
Taf1	chr3R	6684918	6685956	0.179982	8.19419	0.31154	0.580082	0.85653
Taf1	chr3R	6685956	6687093	0.2706	7.91048	0.599803	0.443549	0.776732
Taf1	chr3R	6687093	6688029	0.27894	7.77223	0.600363	0.443338	0.776732
Taf1	chr3R	6688029	6688939	1.03147	7.65582	7.46958	0.00954798	0.192797
Taf1	chr3R	6688939	6689943	0.823789	8.11994	6.78571	0.0131346	0.220145
Taf1	chr3R	6689943	6690992	0.0255862	7.90253	0.00522214	0.942779	0.985147
Taf1	chr3R	6690992	6692018	0.107325	7.59722	0.0865602	0.770232	0.920991
Taf1	chr3R	6692018	6693023	0.107948	8.11972	0.123006	0.727776	0.900887
Taf1	chr3R	6693023	6693983	0.195581	7.83853	0.313062	0.579162	0.85653
Taf1	chr3R	6693983	6694977	0.504043	7.57382	1.75876	0.192866	0.551327
Taf1	chr3R	6694977	6696020	0.286734	8.35823	0.854847	0.361145	0.720005
Taf1	chr3R	6696020	6697011	0.199349	7.16804	0.210907	0.64873	0.880374
Taf1	chr3R	6697011	6697994	1.44563	8.36252	21.2063	4.70119e-05	0.0230476
Taf1	chr3R	6697994	6698980	0.948308	8.3467	9.67666	0.0035746	0.157251
Taf1	chr3R	6698980	6699994	0.954963	8.49401	10.0826	0.00300439	0.155539
Taf1	chr3R	6699994	6701017	0.815492	7.91562	5.54905	0.0238725	0.256454
Taf1	chr3R	6701017	6702053	0.523367	8.04508	2.60237	0.115159	0.459672
Taf1	chr3R	6702053	6702991	0.139764	7.36171	0.119563	0.731457	0.901564
Taf1	chr3R	6702991	6703834	0.866518	8.29062	6.85621	0.0127053	0.218554
Taf1	chr3R	6703834	6705037	0.450938	7.61006	1.17438	0.285686	0.661603
Taf1	chr3R	6705037	6706076	-0.161055	8.91231	0.347959	0.558866	0.852603
Taf1	chr3R	6706076	6706943	0.989721	9.10344	11.6908	0.00157219	0.118579
Taf1	chr3R	6706943	6707990	1.12674	8.47558	13.0037	0.000908075	0.0847969
Taf1	chr3R	6707990	6709001	0.987263	8.6112	11.3036	0.00180199	0.121852
Taf1	chr3R	6709001	6709948	1.3465	9.19623	27.7488	6.07014e-06	0.0119036
Taf1	chr3R	6709948	6710783	0.639041	7.32511	2.19556	0.146833	0.495593
Taf1	chr3R	6710783	6711980	0.800246	7.7272	4.4628	0.0414151	0.320689
Taf1	chr3R	6711980	6712758	0.574846	7.26501	1.84665	0.182358	0.542646
Taf1	chr3R	6712758	6714011	0.380044	6.45836	0.466749	0.498721	0.824657
Taf1	chr3R	6714011	6715009	0.72652	7.80262	4.41366	0.0424888	0.321701
Taf1	chr3R	6715009	6715986	1.01849	7.32978	6.10724	0.0181652	0.233893
Taf1	chr3R	6715986	6717027	0.930642	7.36614	4.26136	0.0460204	0.327873
Taf1	chr3R	6717027	6718006	0.633237	7.30144	2.31276	0.136774	0.485767
Taf1	chr3R	6718006	6718970	0.771707	7.28092	3.33488	0.0758622	0.387113
Taf1	chr3R	6718970	6720011	0.31161	7.18034	0.546656	0.464329	0.796859
Taf1	chr3R	6720011	6721082	0.640365	7.52273	2.65194	0.111867	0.459169
Taf1	chr3R	6721082	6722049	0.475687	7.47141	1.34269	0.253948	0.620814
Taf1	chr3R	6722049	6723069	0.279719	7.03849	0.341215	0.562655	0.852603
Taf1	chr3R	6723069	6723947	0.135914	6.80241	0.0804953	0.778201	0.923135
Taf1	chr3R	6723947	6725045	-0.365863	6.75665	0.579877	0.451163	0.784335
Taf1	chr3R	6725045	6725981	0.983377	7.58485	6.79562	0.0130733	0.220145
Taf1	chr3R	6725981	6727036	0.206123	7.05228	0.206323	0.652305	0.880894
Taf1	chr3R	6727036	6728116	0.149409	7.42596	0.146405	0.704173	0.886098
Taf1	chr3R	6728116	6729039	0.635807	6.87706	1.69412	0.201064	0.561158
Taf1	chr3R	6729039	6729893	0.226412	7.20495	0.278025	0.60113	0.861079
Taf1	chr3R	6729893	6730901	-0.259298	6.89184	0.316312	0.577207	0.856193
Taf1	chr3R	6730901	6731976	0.814321	6.85682	2.65107	0.111924	0.459169
Taf1	chr3R	6731976	6733006	0.680789	7.37513	2.46251	0.125063	0.470726
Taf1	chr3R	6733006	6734008	0.812378	7.23671	3.86164	0.0569046	0.350911
Taf1	chr3R	6734008	6734950	0.804303	7.0826	3.11903	0.0855915	0.410232
Taf1	chr3R	6734950	6735842	0.484422	6.378	0.710305	0.404731	0.754445
Taf1	chr3R	6735842	6737126	0.263482	7.51294	0.432616	0.514759	0.83745
Taf1	chr3R	6737126	6738000	0.422714	6.07646	0.401298	0.530297	0.847481
Taf1	chr3R	6738000	6739116	0	4.08249	0	1	1
Taf1	chr3R	6739116	6740296	0.533409	6.14704	0.640195	0.428722	0.767083
Taf1	chr3R	6740296	6740992	1.01664	6.63073	3.89582	0.05587	0.348367
Taf1	chr3R	6740992	6741937	0.648436	6.91029	1.78667	0.189453	0.548945
Taf1	chr3R	6741937	6742944	1.32741	6.6002	5.83315	0.0207573	0.242331
Taf1	chr3R	6742944	6744004	-1.02558	6.36344	3.27092	0.0786089	0.388639
Taf1	chr3R	6744004	6745134	0.185237	6.84506	0.146297	0.704277	0.886098
Taf1	chr3R	6745134	6745960	0.0153797	6.37957	0.000813058	0.977405	0.999317
Taf1	chr3R	6745960	6747009	-0.210545	7.31106	0.267007	0.608406	0.864912
Ubx	chr3R	16633812	16634990	0.205262	6.69871	0.174975	0.678134	0.881416
Ubx	chr3R	16634990	16635960	0.314279	6.62234	0.400144	0.530885	0.847481
Ubx	chr3R	16635960	16636960	-0.351407	6.34426	0.336973	0.565083	0.852603
Ubx	chr3R	16636960	16638053	0.261135	6.34191	0.209126	0.650114	0.880374
Ubx	chr3R	16638053	16639022	-1.03919	6.15395	2.85792	0.0992912	0.432201
Ubx	chr3R	16639022	16640014	-0.21743	6.88188	0.201515	0.656106	0.881193
Ubx	chr3R	16640014	16640659	0.32653	6.18306	0.261388	0.61219	0.864917
Ubx	chr3R	16640659	16641803	-0.763943	5.55425	0.963791	0.332578	0.70052
Ubx	chr3R	16641803	16643041	0.188913	6.51857	0.127042	0.723533	0.898574
Ubx	chr3R	16643041	16643978	-0.352575	6.97843	0.603531	0.442148	0.776732
Ubx	chr3R	16643978	16645016	0.123623	6.87216	0.0695013	0.79352	0.929565
Ubx	chr3R	16645016	16646042	-0.505901	6.79378	1.14693	0.291094	0.666085
Ubx	chr3R	16646042	16647039	-1.15786	6.48571	4.80473	0.0347176	0.294723
Ubx	chr3R	16647039	16648116	-0.00303553	7.57459	7.24455e-05	0.993254	1
Ubx	chr3R	16648116	16648848	-0.171268	6.12231	0.0758844	0.784479	0.923135
Ubx	chr3R	16648848	16650002	-0.210977	6.58867	0.16649	0.68559	0.882641
Ubx	chr3R	16650002	16651034	0.0850807	6.64395	0.0284364	0.867001	0.955129
Ubx	chr3R	16651034	16651934	0.886783	6.99276	3.92788	0.0549186	0.346602
Ubx	chr3R	16651934	16652653	0.027092	6.72829	0.00319815	0.955205	0.9882
Ubx	chr3R	16652653	16653925	-0.371786	6.5094	0.460734	0.501484	0.828483
Ubx	chr3R	16653925	16654987	0.130375	7.53887	0.12405	0.726671	0.900759
Ubx	chr3R	16654987	16656015	0.143767	7.70577	0.172887	0.679948	0.881416
Ubx	chr3R	16656015	16656999	0.191886	8.34084	0.439445	0.511478	0.834897
Ubx	chr3R	16656999	16657969	0.17355	8.06217	0.288105	0.594634	0.859869
Ubx	chr3R	16657969	16659070	-0.0475703	8.5707	0.0300379	0.863344	0.955129
Ubx	chr3R	16659070	16660045	-0.431001	7.79351	1.66798	0.204499	0.565843
Ubx	chr3R	16660045	16661057	-0.169439	8.52312	0.38383	0.539338	0.848298
Ubx	chr3R	16661057	16662071	0.0716261	8.19871	0.0538742	0.817727	0.944635
Ubx	chr3R	16662071	16662817	-0.322089	8.51124	1.23979	0.272657	0.648098
Ubx	chr3R	16662817	16664099	-0.664189	8.13106	4.16126	0.0485085	0.331446
Ubx	chr3R	16664099	16664729	-0.0744917	7.90942	0.0531652	0.818908	0.944635
Ubx	chr3R	16664729	16666138	-0.379131	8.43495	1.74796	0.194208	0.552449
Ubx	chr3R	16666138	16666681	-0.446828	7.82413	1.77906	0.190376	0.548945
Ubx	chr3R	16666681	16667982	0.408831	7.62246	1.27598	0.265881	0.635845
Ubx	chr3R	16667982	16668981	-0.269523	7.94608	0.697396	0.408993	0.755569
Ubx	chr3R	16668981	16669973	-0.485629	8.17109	2.2993	0.137887	0.485767
Ubx	chr3R	16669973	16671006	0.351235	8.58748	1.52009	0.225343	0.597158
Ubx	chr3R	16671006	16671968	-0.0181995	8.06685	0.00333162	0.954281	0.988196
Ubx	chr3R	16671968	16673035	-0.409186	8.07245	1.78655	0.189467	0.548945
Ubx	chr3R	16673035	16674018	-0.06755	7.45378	0.0274073	0.869406	0.955129
Ubx	chr3R	16674018	16675034	0.330108	8.05449	1.08233	0.304894	0.680848
Ubx	chr3R	16675034	16675998	0.0486122	8.30588	0.0281316	0.867709	0.955129
Ubx	chr3R	16675998	16676971	-0.0168327	8.1153	0.00281605	0.957963	0.989239
Ubx	chr3R	16676971	16678005	-0.47079	8.90759	3.33722	0.0757637	0.387113
Ubx	chr3R	16678005	16678945	-0.0540092	8.67737	0.0377214	0.847061	0.95244
Ubx	chr3R	16678945	16679918	-0.639497	8.30272	4.77862	0.0351847	0.297402
Ubx	chr3R	16679918	16680969	0.0149899	8.61019	0.0030516	0.956242	0.988503
Ubx	chr3R	16680969	16681922	-0.396201	8.08998	1.70612	0.19951	0.560516
Ubx	chr3R	16681922	16683053	-0.186644	9.04393	0.654136	0.423782	0.765615
Ubx	chr3R	16683053	16683941	-0.175057	8.5895	0.388357	0.536968	0.847481
Ubx	chr3R	16683941	16685005	-0.211975	9.10208	0.789919	0.379838	0.735754
Ubx	chr3R	16685005	16686101	0.014782	8.35278	0.00247351	0.9606	0.989878
Ubx	chr3R	16686101	16686987	-0.361881	7.02611	0.699281	0.408366	0.755569
Ubx	chr3R	16686987	16688022	-0.725045	8.25956	5.71864	0.0219566	0.247453
Ubx	chr3R	16688022	16689156	0.00189272	9.13586	6.52415e-05	0.993599	1
Ubx	chr3R	16689156	16690219	-0.21275	8.21711	0.472369	0.496163	0.822465
Ubx	chr3R	16690219	16690938	-0.280795	8.84776	1.21199	0.278014	0.654544
Ubx	chr3R	16690938	16691998	-0.327775	9.30594	2.13923	0.151974	0.495875
Ubx	chr3R	16691998	16693084	-0.375578	8.43987	1.6636	0.205081	0.565843
Ubx	chr3R	16693084	16694132	-0.48835	8.77028	3.76978	0.0597914	0.360456
Ubx	chr3R	16694132	16695036	-0.553048	7.30452	1.61785	0.211288	0.570711
Ubx	chr3R	16695036	16695950	0.119316	8.64902	0.196417	0.660196	0.881193
Ubx	chr3R	16695950	16696975	-0.0340964	9.06145	0.0211203	0.885237	0.962015
Ubx	chr3R	16696975	16698029	0.131175	9.18608	0.328799	0.569819	0.852753
Ubx	chr3R	16698029	16698963	-0.227337	9.19561	1.00976	0.321454	0.692355
Ubx	chr3R	16698963	16699942	-0.265635	8.94822	1.1892	0.282505	0.657949
Ubx	chr3R	16699942	16701141	-0.171159	9.50327	0.546327	0.464462	0.796859
Ubx	chr3R	16701141	16701989	0.399646	8.90576	2.62933	0.113355	0.459672
Ubx	chr3R	16701989	16702929	0.201786	9.81453	0.939085	0.338774	0.704491
Ubx	chr3R	16702929	16703957	0.0653432	10.2345	0.0994804	0.754217	0.910166
Ubx	chr3R	16703957	16704860	-0.270597	9.6877	1.61303	0.211956	0.570941
Ubx	chr3R	16704860	16705870	0.261512	9.55458	1.40013	0.244211	0.615066
Ubx	chr3R	16705870	16706984	-0.0413944	8.77753	0.0260797	0.87258	0.955938
Ubx	chr3R	16706984	16708132	-0.239504	9.94347	1.36163	0.250683	0.620208
Ubx	chr3R	16708132	16709059	0.221596	9.26619	0.960421	0.333413	0.700776
Ubx	chr3R	16709059	16709991	-0.0881345	9.89184	0.170203	0.6823	0.881416
Ubx	chr3R	16709991	16711030	-0.233228	9.26798	1.02419	0.318067	0.69073
Ubx	chr3R	16711030	16711740	-0.099503	9.26853	0.197735	0.659132	0.881193
Ubx	chr3R	16711740	16712983	-0.0934954	9.3175	0.176307	0.676983	0.881416
Ubx	chr3R	16712983	16714057	0.0938527	9.85698	0.197	0.659725	0.881193
Ubx	chr3R	16714057	16715015	-0.263145	10.0118	1.40793	0.242925	0.615066
Ubx	chr3R	16715015	16716150	-0.242602	10.095	1.34212	0.254047	0.620814
Ubx	chr3R	16716150	16716980	-0.188458	9.82508	0.673921	0.416919	0.761246
Ubx	chr3R	16716980	16718075	0.143228	10.4006	0.54684	0.464254	0.796859
Ubx	chr3R	16718075	16719216	-0.174246	9.26622	0.583786	0.449653	0.783552
Ubx	chr3R	16719216	16719760	0.103628	9.95874	0.204521	0.653729	0.880894
Ubx	chr3R	16719760	16720922	-0.30596	10.076	2.26195	0.141033	0.48777
Ubx	chr3R	16720922	16721932	-0.263938	10.7381	2.06738	0.158842	0.504844
Ubx	chr3R	16721932	16722780	-0.325008	9.99622	2.54324	0.119232	0.464838
Ubx	chr3R	16722780	16723809	-0.119033	9.87558	0.294413	0.590644	0.858911
Ubx	chr3R	16723809	16724948	-0.26668	10.1972	1.79752	0.188145	0.548945
Ubx	chr3R	16724948	16726104	-0.196431	10.4872	0.926611	0.341963	0.705588
Ubx	chr3R	16726104	16727007	-0.293861	9.91474	1.94044	0.171892	0.529242
Ubx	chr3R	16727007	16728023	-0.230457	10.6005	1.56319	0.219009	0.586718
Ubx	chr3R	16728023	16728959	-0.157125	10.7159	0.648713	0.425693	0.765615
Ubx	chr3R	16728959	16730010	-0.187724	10.4919	0.919614	0.34377	0.705588
Ubx	chr3R	16730010	16731150	-0.230149	11.1233	1.63007	0.209608	0.570396
Ubx	chr3R	16731150	16732023	-0.373529	11.1521	4.28968	0.0453364	0.327336
Ubx	chr3R	16736129	16736997	-0.536465	11.1275	8.58473	0.00576373	0.183463
Ubx	chr3R	16736997	16738000	-0.10974	11.5512	0.428702	0.516656	0.839405
Ubx	chr3R	16738000	16739141	-0.317785	10.7086	2.34827	0.134136	0.48176
Ubx	chr3R	16739141	16740015	-0.0575413	11.2256	0.10413	0.748736	0.909334
Ubx	chr3R	16740015	16740949	0.0185127	11.009	0.0108097	0.917752	0.974759
Ubx	chr3R	16740949	16742109	-0.0558734	11.3321	0.0937585	0.76116	0.914605
Ubx	chr3R	16742109	16742949	0.306437	10.884	2.2499	0.142315	0.488758
Ubx	chr3R	16742949	16744090	0.186121	10.9428	1.02776	0.317236	0.689689
Ubx	chr3R	16744090	16745058	0.298619	11.2207	2.88571	0.0977211	0.429644
Ubx	chr3R	16745058	16745885	0.0828361	10.1157	0.155588	0.695505	0.884403
Ubx	chr3R	16745885	16746787	0.0548277	10.4551	0.077922	0.78168	0.923135
Ubx	chr3R	16746787	16747946	-0.254189	9.81707	1.15008	0.290648	0.665888
Ubx	chr3R	16747946	16748979	0.298672	11.0106	2.7698	0.104463	0.442446
Ubx	chr3R	16748979	16750003	0.497413	10.902	8.04244	0.00735061	0.183463
Ubx	chr3R	16750003	16750992	0.455047	10.2513	5.17316	0.0287984	0.280654
Ubx	chr3R	16750992	16751997	0.285264	10.5844	2.32185	0.136028	0.485767
Ubx	chr3R	16751997	16753019	0.0936344	10.0947	0.208758	0.6504	0.880374
Ubx	chr3R	16753019	16753981	0.179112	9.89647	0.741857	0.394586	0.743178
Ubx	chr3R	16753981	16755017	0.230505	10.4384	1.443	0.237249	0.608834
Ubx	chr3R	16755017	16755964	0.451735	10.041	4.84039	0.0340903	0.294723
Ubx	chr3R	16755964	16757041	0.118798	8.78631	0.206934	0.651825	0.880894
Ubx	chr3R	16757041	16757952	0	4.08249	0	1	1
Ubx	chr3R	16757952	16759055	0	4.08249	0	1	1
Ubx	chr3R	16759055	16760037	0	4.08249	0	1	1
Ubx	chr3R	16760037	16760979	0	4.08249	0	1	1
Ubx	chr3R	16760979	16761786	0	4.08249	0	1	1
Ubx	chr3R	16761786	16763001	0.505357	9.35083	5.02446	0.0310434	0.292603
Ubx	chr3R	16763001	16763953	0.499056	10.3019	6.02922	0.0188654	0.238677
Ubx	chr3R	16763953	16764988	0.430874	9.95531	3.52619	0.0682706	0.377123
Ubx	chr3R	16764988	16766115	0.198766	10.1278	0.988963	0.326423	0.695022
Ubx	chr3R	16766115	16767058	0.574954	9.5467	5.91739	0.0199204	0.239847
Ubx	chr3R	16767058	16767973	0.244215	9.91081	1.37314	0.248726	0.618973
Ubx	chr3R	16767973	16768946	-0.178222	9.17084	0.615534	0.437681	0.773698
Ubx	chr3R	16768946	16769873	0.12978	9.07608	0.288091	0.594643	0.859869
Ubx	chr3R	16769873	16770999	0.306107	9.22305	1.79315	0.18867	0.548945
Ubx	chr3R	16770999	16771836	0.347029	9.34894	2.37256	0.131951	0.481289
Ubx	chr3R	16771836	16773013	1.09017	9.37725	22.8448	2.7527e-05	0.0230476
Ubx	chr3R	16773013	16773996	0.398728	9.295	3.10648	0.086199	0.410282
Ubx	chr3R	16773996	16775001	0.577004	9.28122	6.63187	0.0141266	0.225221
Ubx	chr3R	16775001	16775970	0.366522	9.27415	2.63148	0.113212	0.459672
Ubx	chr3R	16775970	16776991	0.309711	9.20796	1.80159	0.187657	0.548945
Ubx	chr3R	16776991	16777995	-0.143503	9.1961	0.371612	0.545834	0.851535
Ubx	chr3R	16777995	16779001	0.13871	9.05517	0.355892	0.554411	0.852385
Ubx	chr3R	16779001	16780018	0.144814	9.31178	0.421525	0.520167	0.841897
Ubx	chr3R	16780018	16780947	0.0563092	8.74072	0.0401886	0.842205	0.95244
Ubx	chr3R	16780947	16782003	0.0740439	8.94087	0.0961847	0.758189	0.913273
Ubx	chr3R	16782003	16782994	0.26679	8.91182	1.1905	0.282248	0.657949
Ubx	chr3R	16782994	16784131	0.344124	8.50651	1.45569	0.235237	0.606297
Ubx	chr3R	16784131	16785027	0.181749	8.90983	0.539077	0.46742	0.799137
Ubx	chr3R	16785027	16786130	0.00382916	8.54804	0.000160721	0.989953	1
Ubx	chr3R	16786130	16786940	0.231189	8.51401	0.652074	0.424507	0.765615
Ubx	chr3R	16786940	16787948	0.0778876	8.81076	0.0969018	0.757318	0.912785
Ubx	chr3R	16787948	16788973	-0.182194	8.7364	0.499345	0.484192	0.810846
Ubx	chr3R	16788973	16790011	0.133654	8.89489	0.280985	0.599207	0.860154
Ubx	chr3R	16790011	16791029	0.461852	9.2164	3.69193	0.0623654	0.367263
Ubx	chr3R	16791029	16792102	-0.394166	8.38031	1.86564	0.180179	0.536978
Ubx	chr3R	16792102	16792931	0.468073	8.74043	3.06461	0.0882607	0.415839
Ubx	chr3R	16792931	16793785	0.425702	8.93696	2.9434	0.0945506	0.425246
Ubx	chr3R	16793785	16795008	0.501345	8.57423	3.33166	0.0759979	0.387113
Ubx	chr3R	16795008	16795923	0.438488	8.88922	3.01688	0.0906794	0.42138
Ubx	chr3R	16795923	16796839	0.842773	9.00994	10.9343	0.00209959	0.129509
Ubx	chr3R	16796839	16798012	0.846024	8.78464	9.95481	0.00317264	0.155539
Ubx	chr3R	16798012	16799007	0.345833	8.81162	1.78379	0.189802	0.548945
Ubx	chr3R	16799007	16799893	1.34532	8.6021	21.4587	4.32454e-05	0.0230476
Ubx	chr3R	16799893	16801147	0.930752	8.30169	9.34682	0.00412287	0.164999
Ubx	chr3R	16801147	16802048	0.450903	7.89254	1.87752	0.178832	0.53659
Ubx	chr3R	16802048	16803033	0.885411	8.26492	8.04826	0.0073313	0.183463
Ubx	chr3R	16803033	16804012	0.875804	8.17185	8.09772	0.00716928	0.183463
Ubx	chr3R	16804012	16804994	0.116899	8.41372	0.149644	0.70108	0.886098
Ubx	chr3R	16804994	16805992	0.553984	8.33872	3.31329	0.0767771	0.387113
Ubx	chr3R	16805992	16806979	0.464213	8.1108	2.14144	0.151769	0.495875
Ubx	chr3R	16806979	16808066	0.449176	8.51276	2.52206	0.120731	0.465554
Ubx	chr3R	16808066	16808952	0.605079	8.5645	4.80751	0.0346682	0.294723
Ubx	chr3R	16808952	16810063	0.0592037	7.18958	0.0202168	0.887701	0.962015
Ubx	chr3R	16810063	16810620	0.481825	7.85895	1.94185	0.171741	0.529242
Ubx	chr3R	16810620	16812227	0.767885	8.07521	5.78746	0.0212271	0.242628
Ubx	chr3R	16812227	16812877	0.947183	9.01849	15.3928	0.000362991	0.0711826
Ubx	chr3R	16812877	16814007	0.385445	8.36847	1.71294	0.198635	0.559739
Ubx	chr3R	16814007	16814965	0.629502	8.79713	5.91576	0.0199363	0.239847
Ubx	chr3R	16814965	16815932	0.565945	8.20032	3.27603	0.0783856	0.388639
Ubx	chr3R	16815932	16817030	1.03358	8.40925	11.3708	0.00175279	0.121852
Ubx	chr3R	16817030	16817977	0.302894	7.6618	0.648964	0.425604	0.765615
Ubx	chr3R	16817977	16818986	0.302138	8.28539	1.03712	0.315072	0.688035
Ubx	chr3R	16818986	16820029	0.292363	8.75969	1.11639	0.297512	0.674475
Ubx	chr3R	16820029	16820975	0.467992	8.24845	2.36873	0.132254	0.481289
Ubx	chr3R	16820975	16821973	0.698373	8.67637	6.25669	0.0169009	0.231919
Ubx	chr3R	16821973	16823011	0.558633	7.77766	2.16405	0.149683	0.495875
Ubx	chr3R	16823011	16824026	1.08624	8.15343	9.08993	0.00468202	0.173235
Ubx	chr3R	16824026	16824996	0.521055	8.24944	2.95526	0.0939135	0.425246
Ubx	chr3R	16824996	16825840	0.478667	8.27334	2.38712	0.130806	0.481289
Ubx	chr3R	16825840	16827043	0.574254	8.59054	4.46162	0.0414405	0.320689
Ubx	chr3R	16827043	16827928	0.482907	7.2392	1.30748	0.260159	0.627517
Ubx	chr3R	16827928	16829029	0.270661	9.39714	1.35908	0.25112	0.620208
Ubx	chr3R	16829029	16829765	0.849955	8.79555	10.5179	0.00249895	0.140384
Ubx	chr3R	16829765	16830916	0.945132	8.83496	10.5569	0.00250559	0.140384
Ubx	chr3R	16830916	16831934	0.683367	9.33869	8.13807	0.0070399	0.183463
Ubx	chr3R	16831934	16833016	0.487619	8.73942	3.0307	0.0899715	0.419746
Ubx	chr3R	16833016	16833999	0.778484	8.10545	5.92486	0.019848	0.239847
abd-A	chr3R	16730010	16731150	-0.412784	7.55053	1.13073	0.294476	0.6703
abd-A	chr3R	16731150	16732023	0.256173	7.17002	0.365877	0.548933	0.852385
abd-A	chr3R	16732023	16732866	-0.17555	7.66053	0.247093	0.622056	0.868728
abd-A	chr3R	16732866	16733987	0.571432	7.58199	2.38346	0.131093	0.481289
abd-A	chr3R	16733987	16734988	0.101511	8.60947	0.121209	0.72969	0.901085
abd-A	chr3R	16734988	16736129	0.978063	8.42137	9.52763	0.00381202	0.159643
abd-A	chr3R	16736129	16736997	0.316428	7.58623	0.679955	0.41486	0.760299
abd-A	chr3R	16736997	16738000	0.39821	8.17299	1.52593	0.224472	0.596753
abd-A	chr3R	16738000	16739141	0.394928	7.39082	0.981016	0.328349	0.696155
abd-A	chr3R	16739141	16740015	0.453369	7.94221	1.7995	0.187908	0.548945
abd-A	chr3R	16740015	16740949	0.472837	8.04334	2.17524	0.148663	0.495875
abd-A	chr3R	16740949	16742109	0.678962	8.22479	4.80473	0.0347175	0.294723
abd-A	chr3R	16742109	16742949	0.934822	7.65079	6.25533	0.016912	0.231919
abd-A	chr3R	16742949	16744090	0.732294	8.11098	4.85596	0.0338203	0.294723
abd-A	chr3R	16744090	16745058	0.726107	8.00986	5.0489	0.0306617	0.292564
abd-A	chr3R	16745058	16745885	0.0649555	7.21861	0.0236448	0.878624	0.95769
abd-A	chr3R	16745885	16746787	0.835352	7.32212	4.26801	0.0458552	0.327873
abd-A	chr3R	16746787	16747946	0.352793	7.09136	0.663525	0.420504	0.763004
abd-A	chr3R	16747946	16748979	0.583112	8.49262	3.92002	0.0551502	0.346602
abd-A	chr3R	16748979	16750003	0.338268	8.62232	1.36709	0.249753	0.619788
abd-A	chr3R	16750003	16750992	1.00305	7.98185	8.8868	0.00504235	0.182756
abd-A	chr3R	16750992	16751997	0.132533	8.55979	0.211304	0.648424	0.880374
abd-A	chr3R	16751997	16753019	0.227894	8.26211	0.582316	0.45022	0.783552
abd-A	chr3R	16753019	16753981	0.149033	8.15226	0.189639	0.665809	0.881416
abd-A	chr3R	16753981	16755017	0.232055	8.7446	0.772534	0.385078	0.735876
abd-A	chr3R	16755017	16755964	0.16162	8.46246	0.303737	0.584845	0.857463
abd-A	chr3R	16755964	16757041	0.373483	6.82126	0.492405	0.487354	0.81475
abd-A	chr3R	16757041	16757952	0	4.08249	0	1	1
abd-A	chr3R	16757952	16759055	0	4.08249	0	1	1
abd-A	chr3R	16759055	16760037	0	4.08249	0	1	1
abd-A	chr3R	16760037	16760979	0	4.08249	0	1	1
abd-A	chr3R	16760979	16761786	0	4.08249	0	1	1
abd-A	chr3R	16761786	16763001	0.104292	7.72983	0.0770258	0.782906	0.923135
abd-A	chr3R	16763001	16763953	0.820082	8.84677	9.65475	0.0036085	0.157251
abd-A	chr3R	16763953	16764988	0.377336	8.5631	1.57481	0.217338	0.583037
abd-A	chr3R	16764988	16766115	0.30382	8.65397	1.18519	0.283307	0.659034
abd-A	chr3R	16766115	16767058	0.923334	8.37699	8.13073	0.00706327	0.183463
abd-A	chr3R	16767058	16767973	0.35139	8.72883	1.61974	0.211027	0.570711
abd-A	chr3R	16767973	16768946	0.131157	7.97456	0.155212	0.695853	0.884403
abd-A	chr3R	16768946	16769873	0.549372	7.79169	2.5247	0.120543	0.465554
abd-A	chr3R	16769873	16770999	0.7411	7.84462	4.45713	0.0415375	0.320689
abd-A	chr3R	16770999	16771836	0.426409	7.8928	1.40664	0.243137	0.615066
abd-A	chr3R	16771836	16773013	1.26172	8.12747	13.8848	0.000643692	0.077123
abd-A	chr3R	16773013	16773996	0.0868416	8.33589	0.0784721	0.780931	0.923135
abd-A	chr3R	16773996	16775001	0.488238	7.89427	2.02159	0.16341	0.514294
abd-A	chr3R	16775001	16775970	0.465073	8.29012	2.45405	0.125693	0.471287
abd-A	chr3R	16775970	16776991	-0.0814896	8.26254	0.0784641	0.780942	0.923135
abd-A	chr3R	16776991	16777995	-0.200238	7.77705	0.338348	0.564294	0.852603
abd-A	chr3R	16777995	16779001	0.66834	7.95074	4.21607	0.0471257	0.327873
abd-A	chr3R	16779001	16780018	0.276772	8.21371	0.794641	0.378432	0.73549
abd-A	chr3R	16780018	16780947	-0.0145813	7.90444	0.00205714	0.964066	0.990846
abd-A	chr3R	16780947	16782003	0.279416	7.88165	0.675915	0.416237	0.760771
abd-A	chr3R	16782003	16782994	0.0609104	7.76448	0.029753	0.863987	0.955129
abd-A	chr3R	16782994	16784131	0.782413	7.49569	4.02834	0.0520514	0.341381
abd-A	chr3R	16784131	16785027	0.307135	7.95503	0.908132	0.346764	0.706864
abd-A	chr3R	16785027	16786130	-0.466113	7.67096	1.66303	0.205158	0.565843
abd-A	chr3R	16786130	16786940	0.384688	7.47774	0.921199	0.343359	0.705588
abd-A	chr3R	16786940	16787948	0.206405	7.78992	0.368318	0.54761	0.851597
abd-A	chr3R	16787948	16788973	0.535635	7.90013	2.5173	0.121071	0.465554
abd-A	chr3R	16788973	16790011	0.239414	7.94086	0.549162	0.463314	0.796859
abd-A	chr3R	16790011	16791029	0.933562	8.22784	9.08821	0.00461536	0.173235
abd-A	chr3R	16791029	16792102	-0.155996	7.59708	0.17346	0.679449	0.881416
abd-A	chr3R	16792102	16792931	0.21479	7.68629	0.374144	0.544475	0.85077
abd-A	chr3R	16792931	16793785	0.508643	8.06326	2.70866	0.108232	0.452542
abd-A	chr3R	16793785	16795008	0.274662	7.87645	0.696425	0.409316	0.755569
abd-A	chr3R	16795008	16795923	0.286799	8.05441	0.843107	0.364427	0.723317
abd-A	chr3R	16795923	16796839	0.642194	8.16458	4.23494	0.0466597	0.327873
abd-A	chr3R	16796839	16798012	0.471029	8.13435	2.26469	0.140799	0.48777
abd-A	chr3R	16798012	16799007	0.00998267	8.52801	0.0012506	0.971979	0.994807
abd-A	chr3R	16799007	16799893	0.291057	9.4338	1.27921	0.265501	0.63571
abd-A	chr3R	16799893	16801147	-0.492632	9.36963	4.64785	0.0376306	0.308034
abd-A	chr3R	16801147	16802048	0.0466005	9.04098	0.0290287	0.865664	0.955129
abd-A	chr3R	16802048	16803033	0.0890918	9.43558	0.157885	0.693382	0.884403
abd-A	chr3R	16803033	16804012	-0.039325	9.30149	0.0278597	0.868343	0.955129
abd-A	chr3R	16804012	16804994	-0.474073	9.69286	4.87231	0.0335394	0.294723
abd-A	chr3R	16804994	16805992	-0.0372629	9.57164	0.0276508	0.868833	0.955129
abd-A	chr3R	16805992	16806979	-0.110374	9.3212	0.233164	0.632018	0.871581
abd-A	chr3R	16806979	16808066	-0.232832	9.83463	1.0476	0.312673	0.686413
abd-A	chr3R	16808066	16808952	0.0371443	9.96546	0.0309475	0.861312	0.955129
abd-A	chr3R	16808952	16810063	-0.376393	9.27139	2.67185	0.110575	0.457972
abd-A	chr3R	16810063	16810620	-0.223728	9.61349	0.976289	0.329502	0.696286
abd-A	chr3R	16810620	16812227	-0.421421	9.94601	3.66395	0.0633204	0.369137
abd-A	chr3R	16812227	16812877	0.237978	10.3888	1.24719	0.271258	0.646339
abd-A	chr3R	16812877	16814007	-0.636329	10.0357	8.36729	0.00635095	0.183463
abd-A	chr3R	16814007	16814965	-0.0776529	10.5216	0.159937	0.691502	0.884085
abd-A	chr3R	16814965	16815932	-0.217326	9.90356	0.823887	0.370064	0.727878
abd-A	chr3R	16815932	16817030	-0.0713373	10.3081	0.109729	0.742314	0.906128
abd-A	chr3R	16817030	16817977	-0.217008	9.53125	0.971178	0.330755	0.698181
abd-A	chr3R	16817977	16818986	0.019538	9.88007	0.00895657	0.92511	0.975344
abd-A	chr3R	16818986	16820029	-0.0930654	10.1316	0.192186	0.663639	0.881416
abd-A	chr3R	16820029	16820975	0.105575	9.79994	0.212083	0.647821	0.880374
abd-A	chr3R	16820975	16821973	-0.0636308	10.1553	0.0911262	0.764432	0.917331
abd-A	chr3R	16821973	16823011	-0.357649	9.5359	2.15231	0.151011	0.495875
abd-A	chr3R	16823011	16824026	0.052407	9.93428	0.0463497	0.830753	0.948809
abd-A	chr3R	16824026	16824996	-0.274329	10.1697	1.58539	0.215832	0.580171
abd-A	chr3R	16824996	16825840	-0.091693	10.3207	0.157937	0.693402	0.884403
abd-A	chr3R	16825840	16827043	-0.104184	10.889	0.324498	0.572342	0.854167
abd-A	chr3R	16827043	16827928	-0.408198	9.67091	3.20678	0.0814764	0.397435
abd-A	chr3R	16831934	16833016	-0.197024	11.2166	1.04535	0.31338	0.686413
abd-A	chr3R	16833016	16833999	-0.0990434	10.2073	0.180277	0.673655	0.881416
abd-A	chr3R	16833999	16834974	-0.28714	10.8321	2.48569	0.123355	0.466713
abd-A	chr3R	16834974	16835935	-0.422576	10.3857	4.31129	0.0448252	0.327336
abd-A	chr3R	16835935	16837013	-0.117575	10.5178	0.379064	0.541855	0.849382
abd-A	chr3R	16837013	16837992	-0.185419	9.83423	0.771519	0.385387	0.735876
abd-A	chr3R	16837992	16839057	-0.386136	10.0611	3.57549	0.0664478	0.375516
abd-A	chr3R	16839057	16839968	-0.371948	9.86216	2.91225	0.0962479	0.427018
abd-A	chr3R	16839968	16840984	0.124849	10.3348	0.386185	0.538103	0.847565
abd-A	chr3R	16840984	16842018	-0.0969012	10.2883	0.221633	0.640548	0.876563
abd-A	chr3R	16842018	16842811	-0.135282	9.14211	0.332159	0.567863	0.852603
abd-A	chr3R	16842811	16844024	0.0606468	9.62369	0.062595	0.803858	0.937447
abd-A	chr3R	16844024	16844993	0.627111	9.70331	7.68693	0.00864096	0.192797
abd-A	chr3R	16844993	16846029	0.498067	10.09	5.44332	0.0251583	0.265245
abd-A	chr3R	16846029	16847027	0.192623	10.4768	1.00016	0.323735	0.692355
abd-A	chr3R	16847027	16847935	0.141955	9.21988	0.356278	0.554197	0.852385
abd-A	chr3R	16847935	16848923	0.0750747	9.17291	0.1034	0.749587	0.909334
abd-A	chr3R	16848923	16850042	0.579559	9.39035	5.24796	0.0279138	0.276606
abd-A	chr3R	16850042	16850659	-0.104535	8.81448	0.173124	0.679741	0.881416
abd-A	chr3R	16850659	16852117	0.122293	8.71737	0.211921	0.647946	0.880374
abd-A	chr3R	16852117	16853027	0.14594	8.68296	0.310051	0.580984	0.856624
abd-A	chr3R	16853027	16853883	-0.329134	8.7008	1.63646	0.208736	0.570396
abd-A	chr3R	16853883	16855018	0.0610561	8.85277	0.0593888	0.808804	0.939055
abd-A	chr3R	16855018	16855718	-0.478278	8.14311	2.54926	0.11881	0.464115
abd-A	chr3R	16855718	16856985	0.385069	9.01023	2.37144	0.13204	0.481289
abd-A	chr3R	16856985	16858025	0.0634401	9.08043	0.0746847	0.786146	0.923686
abd-A	chr3R	16858025	16859007	-0.0190468	9.00403	0.00659915	0.935691	0.9807
abd-A	chr3R	16859007	16859942	-0.28032	8.79911	1.20366	0.279644	0.656155
abd-A	chr3R	16859942	16861053	0.397557	8.71156	2.29895	0.137916	0.485767
abd-A	chr3R	16861053	16862020	0.268064	8.78458	1.06594	0.308532	0.684425
abd-A	chr3R	16862020	16862992	-0.192151	7.96725	0.357836	0.553336	0.852385
abd-A	chr3R	16862992	16864009	0.359296	8.23427	1.46515	0.23375	0.606297
abd-A	chr3R	16864009	16865059	0.0381756	8.56744	0.0199562	0.888422	0.962015
abd-A	chr3R	16865059	16866031	0.0604982	8.82279	0.0596638	0.808371	0.939055
abd-A	chr3R	16866031	16867113	-0.0977994	8.31663	0.109515	0.742554	0.906128
abd-A	chr3R	16867113	16868005	0.104815	8.86997	0.181986	0.672131	0.881416
abd-A	chr3R	16868005	16869017	0.610871	8.90541	6.13528	0.0179203	0.233893
abd-A	chr3R	16869017	16869889	0.33699	8.45506	1.38352	0.246978	0.616972
abd-A	chr3R	16869889	16871087	0.44235	8.01068	1.89283	0.177113	0.53659
abd-A	chr3R	16871087	16872010	0.262528	8.382	0.780968	0.382523	0.735876
abd-A	chr3R	16872010	16873009	0.0402712	7.83841	0.0145453	0.904654	0.969943
abd-A	chr3R	16873009	16873882	-0.319916	8.1031	1.11433	0.297952	0.674694
abd-A	chr3R	16873882	16874976	-0.0611842	8.50101	0.0487296	0.826496	0.946954
abd-A	chr3R	16874976	16876026	0.165016	7.83661	0.24204	0.625628	0.870111
abd-A	chr3R	16876026	16876959	0.70135	7.25457	2.67025	0.110678	0.457972
abd-A	chr3R	16876959	16878074	-0.526065	7.96649	2.56327	0.117834	0.462449
abd-A	chr3R	16878074	16879053	0.0974836	7.01242	0.0481593	0.827498	0.946954
abd-A	chr3R	16879053	16879991	-0.478116	7.87699	2.13005	0.152832	0.496528
abd-A	chr3R	16879991	16881006	-0.144423	8.11222	0.198449	0.658558	0.881193
abd-A	chr3R	16881006	16881988	0.172061	8.13099	0.280811	0.59932	0.860154
abd-A	chr3R	16881988	16882976	0.4371	8.22147	1.91023	0.175184	0.535936
abd-A	chr3R	16882976	16884064	0.168185	8.2537	0.238859	0.627987	0.870942
abd-A	chr3R	16884064	16885112	0.233479	7.37486	0.344602	0.560732	0.852603
abd-A	chr3R	16885112	16885991	0.703918	7.16086	2.62659	0.113537	0.459672
abd-A	chr3R	16885991	16887018	0.257655	7.75287	0.531603	0.470501	0.801981
abd-A	chr3R	16887018	16887972	1.36849	7.65594	12.4582	0.00112784	0.100532
abd-A	chr3R	16887972	16889107	-0.185166	7.99203	0.337297	0.564897	0.852603
abd-A	chr3R	16889107	16890055	0.468851	7.53795	1.42604	0.239974	0.614345
abd-A	chr3R	16890055	16890625	0.143089	7.32612	0.128354	0.72217	0.898019
abd-A	chr3R	16890625	16892054	0.122739	7.58486	0.107376	0.74499	0.908535
abd-A	chr3R	16892054	16892969	-0.229107	6.49206	0.189741	0.66565	0.881416
abd-A	chr3R	16892969	16894025	0.180368	7.19018	0.164869	0.68704	0.882641
abd-A	chr3R	16894025	16895045	0.133807	7.99197	0.171737	0.680953	0.881416
abd-A	chr3R	16895045	16895918	0.620533	7.2403	2.16378	0.149708	0.495875
abd-A	chr3R	16895918	16896905	0.284718	7.46608	0.553212	0.461682	0.796269
abd-A	chr3R	16896905	16897986	-0.051994	7.58999	0.0190749	0.890897	0.962015
abd-A	chr3R	16897986	16898923	0.46751	6.90094	1.00006	0.323758	0.692355
abd-A	chr3R	16898923	16900001	0.190787	7.27495	0.21094	0.648705	0.880374
abd-A	chr3R	16900001	16901109	0.60058	7.37454	2.0927	0.15638	0.500264
abd-A	chr3R	16901109	16901893	0.991006	7.31299	5.18046	0.0286928	0.280654
abd-A	chr3R	16901893	16903197	0.140837	7.43842	0.134103	0.716291	0.89411
abd-A	chr3R	16903197	16903969	-0.123542	6.38615	0.0465016	0.830445	0.948809
abd-A	chr3R	16903969	16904915	-0.0615665	6.68351	0.0147066	0.90413	0.969911
abd-A	chr3R	16904915	16906018	-0.528487	6.9744	1.39546	0.244985	0.615732
abd-A	chr3R	16906018	16907160	0.626188	6.1572	1.01635	0.3199	0.692355
abd-A	chr3R	16907160	16908042	0.061458	5.59205	0.00620627	0.93763	0.981683
abd-A	chr3R	16908042	16909033	-1.45066	6.43825	6.72307	0.0135291	0.222947
abd-A	chr3R	16909033	16910147	0.0475855	7.30107	0.0126565	0.911031	0.974219
abd-A	chr3R	16910147	16910954	-0.168185	6.66974	0.116197	0.735114	0.903055
abd-A	chr3R	16910954	16911962	-0.91278	7.05008	4.36382	0.0436093	0.323425
abd-A	chr3R	16911962	16912994	0.239723	7.4978	0.390924	0.535632	0.847481
abd-A	chr3R	16912994	16914076	0.248779	6.95726	0.298272	0.588229	0.857634
abd-A	chr3R	16914076	16914995	0.664735	7.05243	2.30554	0.13737	0.485767
abd-A	chr3R	16914995	16916001	0.245399	6.96294	0.299465	0.587487	0.857463
abd-A	chr3R	16916001	16916998	0.17697	6.84772	0.145706	0.704846	0.886098
abd-A	chr3R	16916998	16918036	0.213283	7.15652	0.262688	0.61131	0.864917
abd-A	chr3R	16918036	16918826	0.48554	6.73566	0.930687	0.340916	0.705588
abd-A	chr3R	16918826	16920007	0.186396	7.24046	0.185742	0.668972	0.881416
abd-A	chr3R	16920007	16921061	-0.430107	7.13209	1.01263	0.320777	0.692355
abd-A	chr3R	16921061	16922030	0.0468237	7.02913	0.0109592	0.917187	0.974759
abd-A	chr3R	16922030	16922866	-0.0913227	6.76232	0.0367636	0.84899	0.95244
abd-A	chr3R	16922866	16924162	-0.253102	6.32646	0.197619	0.659226	0.881193
abd-A	chr3R	16924162	16924991	-0.0794113	7.08253	0.0303536	0.862635	0.955129
abd-A	chr3R	16924991	16925951	0.460852	7.28073	1.21047	0.27831	0.654544
abd-A	chr3R	16925951	16927022	0.206039	7.43602	0.266631	0.608658	0.864912
abd-A	chr3R	16927022	16928005	0.169648	7.35952	0.18027	0.673588	0.881416
abd-A	chr3R	16928005	16929031	0.0882719	7.47118	0.0531847	0.818875	0.944635
abd-A	chr3R	16929031	16929964	-0.179623	6.43747	0.106714	0.745748	0.908895
ftz	chr3R	6764958	6765989	0.0637982	7.93283	0.0336248	0.855503	0.95244
ftz	chr3R	6765989	6766890	-0.867686	6.75203	2.8705	0.0985769	0.431494
ftz	chr3R	6766890	6768007	0.400354	7.62528	1.04979	0.312175	0.686413
ftz	chr3R	6768007	6769002	-0.053559	7.5365	0.0216624	0.883784	0.961282
ftz	chr3R	6769002	6769949	0.705194	7.58791	3.2234	0.0807224	0.396733
ftz	chr3R	6769949	6770967	0.079337	7.59112	0.0459014	0.831526	0.949139
ftz	chr3R	6770967	6771875	0.150968	7.51834	0.146736	0.703855	0.886098
ftz	chr3R	6771875	6773022	0.332046	7.20971	0.624457	0.434406	0.771622
ftz	chr3R	6773022	6774091	0.378213	7.34136	0.874998	0.35561	0.715217
ftz	chr3R	6774091	6774985	-0.0228881	8.05723	0.00438073	0.947583	0.986312
ftz	chr3R	6774985	6775925	0.34334	7.64305	0.759841	0.388971	0.740556
ftz	chr3R	6775925	6776925	0.298002	7.47484	0.527452	0.472227	0.803154
ftz	chr3R	6776925	6777966	0.210195	7.50817	0.299368	0.587547	0.857463
ftz	chr3R	6777966	6779020	0.710976	6.63832	1.77466	0.190913	0.548945
ftz	chr3R	6779020	6780012	0.191261	7.82275	0.323748	0.572784	0.854167
ftz	chr3R	6780012	6781013	0.370479	8.10049	1.3808	0.247433	0.617325
ftz	chr3R	6781013	6782048	0.791654	7.53502	4.16491	0.048415	0.331446
ftz	chr3R	6782048	6782888	0.00809535	7.59214	0.000495962	0.982351	1
ftz	chr3R	6782888	6784060	-0.0231619	7.96809	0.00331074	0.954433	0.988196
ftz	chr3R	6784060	6784885	-0.0849974	7.50139	0.0452046	0.832789	0.949477
ftz	chr3R	6784885	6786047	0.367598	7.7511	1.01915	0.319245	0.692355
ftz	chr3R	6786047	6786981	0.0614083	7.77459	0.0275929	0.868969	0.955129
ftz	chr3R	6786981	6788020	0.858878	7.97442	6.52637	0.0148534	0.226136
ftz	chr3R	6788020	6789033	0.528756	7.95384	2.09774	0.155901	0.500264
ftz	chr3R	6789033	6790000	0.553448	7.8925	2.65659	0.111564	0.459169
ftz	chr3R	6790000	6790896	0.213522	7.74613	0.361103	0.551539	0.852385
ftz	chr3R	6790896	6792010	0.467474	8.19572	2.04466	0.161089	0.509509
ftz	chr3R	6792010	6792963	-0.0211293	6.80834	0.00180311	0.966357	0.992252
ftz	chr3R	6792963	6794043	0.18339	7.99453	0.306396	0.583213	0.85669
ftz	chr3R	6794043	6794995	0.0461227	8.35038	0.0209302	0.88575	0.962015
ftz	chr3R	6794995	6795997	0.337645	8.11217	1.10137	0.300738	0.675542
ftz	chr3R	6795997	6797025	0.564362	7.99492	2.35297	0.133759	0.481289
ftz	chr3R	6797025	6798000	0.472859	8.35482	2.02164	0.163651	0.514294
ftz	chr3R	6798000	6798887	0.486885	8.2471	2.35443	0.133392	0.481289
ftz	chr3R	6798887	6800087	0.0378692	7.97393	0.0133429	0.908661	0.972797
ftz	chr3R	6800087	6800898	0.20134	7.67821	0.300665	0.586742	0.857463
ftz	chr3R	6800898	6801981	0.240104	7.34341	0.328324	0.570096	0.852753
ftz	chr3R	6801981	6803125	0.322295	8.29267	1.1037	0.300236	0.675542
ftz	chr3R	6803125	6803972	0.684507	8.0635	4.24375	0.046444	0.327873
ftz	chr3R	6803972	6804971	0.146214	7.84215	0.186123	0.668653	0.881416
ftz	chr3R	6804971	6805957	0.764167	8.10204	5.75903	0.0215252	0.243993
ftz	chr3R	6805957	6806998	0.94669	7.46617	5.82721	0.0208177	0.242331
ftz	chr3R	6806998	6807981	0.801668	8.42089	6.93847	0.0122233	0.214636
ftz	chr3R	6807981	6809010	0.424814	7.84932	1.4548	0.235376	0.606297
ftz	chr3R	6809010	6809854	1.2958	8.18737	14.3302	0.000542377	0.077123
ftz	chr3R	6809854	6810894	0.548449	7.72103	1.88054	0.178734	0.53659
ftz	chr3R	6810894	6811955	0.874221	8.34123	8.65111	0.00559625	0.182904
ftz	chr3R	6811955	6813073	0.296824	7.85212	0.688367	0.412015	0.757226
ftz	chr3R	6813073	6813967	0.203548	8.36332	0.413342	0.524222	0.842127
ftz	chr3R	6813967	6815005	0.218584	7.75772	0.394527	0.533768	0.847481
ftz	chr3R	6815005	6815999	0.0672289	7.9457	0.0390108	0.844503	0.95244
ftz	chr3R	6815999	6817002	0.350989	8.61606	1.6254	0.210249	0.570396
ftz	chr3R	6817002	6817979	0.519212	8.56713	3.44032	0.0715648	0.382159
ftz	chr3R	6817979	6818952	0.73244	8.56676	6.50665	0.0149936	0.226173
ftz	chr3R	6818952	6820037	0.667479	8.85104	7.11345	0.0112623	0.204494
ftz	chr3R	6820037	6820993	0.81847	6.5382	2.38681	0.130831	0.481289
ftz	chr3R	6820993	6821958	0.55095	7.58989	2.23459	0.14339	0.489875
ftz	chr3R	6821958	6822998	-0.170157	7.12505	0.165098	0.686835	0.882641
ftz	chr3R	6822998	6823933	0.286471	9.2726	1.52519	0.224581	0.596753
ftz	chr3R	6823933	6824812	-0.0430448	8.62891	0.02382	0.878178	0.95769
ftz	chr3R	6824812	6826024	-0.133971	9.28867	0.291294	0.592609	0.858911
ftz	chr3R	6826024	6826985	-0.115178	8.5957	0.170276	0.682236	0.881416
ftz	chr3R	6826985	6828107	-0.488421	7.93827	2.23524	0.143334	0.489875
ftz	chr3R	6828107	6828982	0.169366	8.87902	0.45687	0.503272	0.828646
ftz	chr3R	6828982	6829978	-0.113562	9.52856	0.227277	0.636339	0.872344
ftz	chr3R	6829978	6830881	0.337163	8.57148	1.37477	0.248451	0.618973
ftz	chr3R	6830881	6831925	0.139017	9.04649	0.332274	0.567796	0.852603
ftz	chr3R	6831925	6832987	0.0187575	8.75908	0.00489087	0.94462	0.985319
ftz	chr3R	6832987	6834064	-0.171734	9.17592	0.557999	0.459764	0.79366
ftz	chr3R	6834064	6835025	0.0154499	9.28048	0.00464574	0.946024	0.985442
ftz	chr3R	6835025	6836064	-0.0020127	9.28119	6.85099e-05	0.99344	1
ftz	chr3R	6836064	6836858	0.0362484	9.33309	0.0251522	0.874847	0.956794
ftz	chr3R	6836858	6838065	0.0450246	9.19023	0.0361578	0.850224	0.95244
ftz	chr3R	6838065	6838997	0.0301975	9.15387	0.0174709	0.895556	0.964937
ftz	chr3R	6838997	6840026	0.143055	9.38756	0.333033	0.567365	0.852603
ftz	chr3R	6840026	6841030	-0.494732	9.04271	4.46936	0.0412739	0.320689
ftz	chr3R	6841030	6842148	-0.321863	8.81819	1.52067	0.225256	0.597158
ftz	chr3R	6842148	6842951	0.62234	9.0372	6.40991	0.0157028	0.231363
ftz	chr3R	6842951	6843956	0.0491327	9.25265	0.0426894	0.837438	0.951458
ftz	chr3R	6843956	6845034	0.0361688	9.61987	0.0265393	0.871472	0.955792
ftz	chr3R	6845034	6846151	0.225611	9.55395	1.04518	0.313225	0.686413
ftz	chr3R	6846151	6847164	0.29349	8.62539	1.16732	0.286909	0.661603
ftz	chr3R	6847164	6848072	0.512133	9.9988	5.18319	0.0286534	0.280654
ftz	chr3R	6848072	6849049	-0.156485	8.74233	0.319342	0.575397	0.854813
ftz	chr3R	6849049	6849877	0.451441	9.6482	4.04435	0.0516101	0.340766
ftz	chr3R	6849877	6850990	0.00443601	9.93642	0.000446197	0.98326	1
ftz	chr3R	6850990	6852008	0.374082	10.4897	3.29363	0.0776213	0.388305
ftz	chr3R	6852008	6852970	0.187614	10.5326	0.923751	0.3427	0.705588
ftz	chr3R	6852970	6853979	-0.257789	10.0478	1.46076	0.234438	0.606297
ftz	chr3R	6853979	6854886	-0.124081	10.8307	0.499651	0.484059	0.810846
ftz	chr3R	6854886	6855996	-0.214241	11.1642	1.37043	0.249185	0.619331
ftz	chr3R	6855996	6857006	-0.0708028	11.4306	0.176186	0.677087	0.881416
ftz	chr3R	6857006	6858067	-0.187473	11.2733	1.11903	0.29695	0.67398
ftz	chr3R	6858067	6858858	0.59246	10.9951	10.0496	0.00304686	0.155539
ftz	chr3R	6858858	6860013	-0.109403	11.8979	0.443618	0.509492	0.834897
ftz	chr3R	6860013	6861124	-0.277775	11.0158	2.61572	0.114261	0.459672
ftz	chr3R	6861124	6861992	-0.144743	11.6372	0.781106	0.382481	0.735876
ftz	chr3R	6861992	6863194	-0.146346	12.1662	0.87552	0.355468	0.715217
ftz	chr3R	6867165	6868002	-0.127639	11.9331	0.666076	0.41962	0.763004
ftz	chr3R	6868002	6869015	-0.120451	12.0107	0.564752	0.457081	0.791678
ftz	chr3R	6869015	6870041	-0.394812	11.5059	4.76387	0.0354517	0.297918
ftz	chr3R	6870041	6871018	-0.0414026	11.1256	0.0559797	0.814265	0.942789
ftz	chr3R	6871018	6872072	-0.025994	10.7244	0.0189302	0.891309	0.962015
ftz	chr3R	6872072	6873019	0.178052	10.3274	0.791333	0.379416	0.735754
ftz	chr3R	6873019	6874030	-0.139492	9.60374	0.347479	0.559108	0.852603
ftz	chr3R	6874030	6875001	-0.325278	9.52798	2.21925	0.144732	0.4936
ftz	chr3R	6875001	6876062	0.0368515	10.1882	0.0334912	0.855787	0.95244
ftz	chr3R	6876062	6877002	-0.130277	10.0473	0.368808	0.547345	0.851597
ftz	chr3R	6877002	6877974	-0.135796	9.53031	0.397226	0.532379	0.847481
ftz	chr3R	6877974	6879055	-0.345633	10.1331	2.94031	0.0947175	0.425246
ftz	chr3R	6879055	6879950	0.107475	10.2133	0.248418	0.621126	0.86816
ftz	chr3R	6879950	6880939	0.0788981	10.1809	0.134946	0.71544	0.89411
ftz	chr3R	6880939	6882279	-0.227357	9.82903	1.05767	0.31039	0.686413
ftz	chr3R	6882279	6882936	-0.441183	9.24853	3.58267	0.0661878	0.375128
ftz	chr3R	6882936	6883903	-0.20621	10.1443	1.00078	0.323587	0.692355
ftz	chr3R	6883903	6885007	-0.0923077	9.97082	0.196199	0.660373	0.881193
ftz	chr3R	6885007	6886038	0.0234287	9.85031	0.012093	0.913026	0.974467
ftz	chr3R	6886038	6887001	-0.0419749	9.91823	0.035714	0.851135	0.95244
ftz	chr3R	6887001	6888048	0.0476288	9.69366	0.0485318	0.826843	0.946954
ftz	chr3R	6888048	6889190	0.200895	9.60071	0.747385	0.392847	0.742171
ftz	chr3R	6889190	6890010	-0.33408	9.39592	2.12181	0.153607	0.497473
ftz	chr3R	6890010	6890925	0.133782	9.54999	0.295929	0.589789	0.858631
ftz	chr3R	6890925	6891976	0.0914097	9.63465	0.158482	0.692835	0.884403
ftz	chr3R	6891976	6892997	-0.0239851	9.42838	0.0114959	0.915192	0.974467
ftz	chr3R	6892997	6894183	-0.593541	8.3362	3.91826	0.0552023	0.346602
ftz	chr3R	6894183	6895027	0.0596849	9.45647	0.0753596	0.785207	0.923135
ftz	chr3R	6895027	6896017	0.0345296	8.65983	0.0168782	0.897333	0.965261
ftz	chr3R	6896017	6896997	-0.00327057	9.00398	0.00018518	0.989215	1
ftz	chr3R	6896997	6898024	0.189515	9.34566	0.692982	0.410466	0.755569
ftz	chr3R	6898024	6898994	-0.0170191	9.32592	0.00536478	0.942004	0.985147
ftz	chr3R	6898994	6899987	0.00602955	8.82968	0.000536521	0.981644	1
ftz	chr3R	6899987	6901031	0.0817808	9.54959	0.127686	0.722863	0.898311
ftz	chr3R	6901031	6901985	-0.145428	9.25101	0.357836	0.553336	0.852385
ftz	chr3R	6901985	6903003	0.372531	9.22289	2.14197	0.151724	0.495875
ftz	chr3R	6903003	6903977	-0.272708	8.7762	1.07336	0.306877	0.682296
ftz	chr3R	6903977	6905017	0.252692	9.11837	1.16675	0.287025	0.661603
ftz	chr3R	6905017	6905984	-0.0994995	8.86693	0.154935	0.696111	0.884403
ftz	chr3R	6905984	6907064	-0.0565545	9.31879	0.0579472	0.811092	0.940599
ftz	chr3R	6907064	6907986	0.174762	8.22555	0.330671	0.568727	0.852603
ftz	chr3R	6907986	6908960	0.141842	9.20386	0.351956	0.556599	0.852603
ftz	chr3R	6908960	6909897	0.00762625	7.97226	0.000516821	0.981984	1
ftz	chr3R	6909897	6911098	0.416821	9.19828	2.98885	0.0921342	0.425246
ftz	chr3R	6911098	6912084	0.225215	8.215	0.48106	0.492252	0.820839
ftz	chr3R	6912084	6912980	0.803011	8.97885	10.6706	0.00234386	0.139282
ftz	chr3R	6912980	6914012	0.459123	8.15964	2.28696	0.138918	0.48678
ftz	chr3R	6914012	6914982	0.191319	8.29651	0.419234	0.521297	0.841897
ftz	chr3R	6914982	6916317	0.616804	8.04977	3.67936	0.0627923	0.36867
ftz	chr3R	6916317	6917019	0.106783	7.51946	0.0756214	0.784843	0.923135
ftz	chr3R	6917019	6918013	0.560406	8.31038	3.30374	0.0771857	0.387113
ftz	chr3R	6918013	6919005	0.545529	7.79168	2.09822	0.15585	0.500264
ftz	chr3R	6919005	6920106	0.298532	8.16481	0.801137	0.37651	0.733933
ftz	chr3R	6920106	6920985	0.508835	7.80459	2.14539	0.151402	0.495875
ftz	chr3R	6920985	6921940	0.451771	7.53461	1.42082	0.240819	0.614904
ftz	chr3R	6921940	6923008	0.102978	8.2061	0.118382	0.732734	0.902544
ftz	chr3R	6923008	6924100	0.401086	8.31575	1.68892	0.201742	0.561158
ftz	chr3R	6924100	6925071	0.0626033	7.74142	0.0293583	0.864883	0.955129
ftz	chr3R	6925071	6926017	0.141994	8.01025	0.181054	0.672921	0.881416
ftz	chr3R	6926017	6926964	0.391296	7.77439	1.15628	0.289165	0.663995
ftz	chr3R	6926964	6927988	0.603122	8.09345	3.50955	0.0688913	0.377306
ftz	chr3R	6927988	6929173	0.186501	8.04697	0.347348	0.559182	0.852603
ftz	chr3R	6929173	6930044	0.244628	7.81919	0.413862	0.523995	0.842127
ftz	chr3R	6930044	6930987	0.292722	7.59321	0.65442	0.423682	0.765615
ftz	chr3R	6930987	6932015	0.253158	8.41689	0.703713	0.406899	0.755569
ftz	chr3R	6932015	6933055	0.452021	6.91887	0.703557	0.407109	0.755569
ftz	chr3R	6933055	6933822	0.718298	7.8593	4.15408	0.0486931	0.331552
ftz	chr3R	6933822	6934991	0.309976	7.96233	0.82741	0.36888	0.726598
ftz	chr3R	6934991	6936255	-0.45477	7.00603	0.930657	0.340924	0.705588
ftz	chr3R	6936255	6936971	-0.254423	7.14834	0.356547	0.554049	0.852385
ftz	chr3R	6936971	6938013	-0.0853887	7.28163	0.0409218	0.840792	0.95244
ftz	chr3R	6938013	6938922	0.201307	8.08615	0.36128	0.551442	0.852385
ftz	chr3R	6938922	6940072	0.138905	7.7488	0.163133	0.688601	0.882641
ftz	chr3R	6940072	6940922	0.325511	7.46333	0.708227	0.405412	0.754998
ftz	chr3R	6940922	6942114	-0.211156	7.48531	0.292323	0.591959	0.858911
ftz	chr3R	6942114	6943100	-0.192043	7.49449	0.261447	0.61215	0.864917
ftz	chr3R	6943100	6944043	0.0963181	7.97695	0.0792238	0.779912	0.923135
ftz	chr3R	6944043	6945047	0.410527	7.85681	1.49389	0.229304	0.603248
ftz	chr3R	6945047	6945854	0.388125	7.42044	0.911861	0.345787	0.705648
ftz	chr3R	6945854	6946897	0.0281508	6.98911	0.00365729	0.952101	0.986989
ftz	chr3R	6946897	6948031	-0.0708632	7.50096	0.0344765	0.853706	0.95244
ftz	chr3R	6948031	6948899	0.663458	7.54896	2.98593	0.0922876	0.425246
ftz	chr3R	6948899	6950080	0.735879	7.48734	3.6352	0.0643185	0.370976
ftz	chr3R	6950080	6950893	0.760252	7.45219	3.42254	0.0722697	0.382923
ftz	chr3R	6950893	6952130	-0.187604	7.45138	0.208034	0.650965	0.880374
ftz	chr3R	6952130	6952937	0.0932009	7.7771	0.0647008	0.800616	0.935085
ftz	chr3R	6952937	6953962	0.858577	7.11138	3.61882	0.064895	0.372483
ftz	chr3R	6953962	6954903	0.127137	7.65237	0.124869	0.725808	0.900259
ftz	chr3R	6954903	6956107	-0.217201	7.40757	0.249668	0.620254	0.86816
ftz	chr3R	6956107	6957070	0.376959	7.54172	1.02928	0.316882	0.689685
ftz	chr3R	6957070	6957873	0.0745568	7.21862	0.0263169	0.872008	0.955845
ftz	chr3R	6957873	6959005	0.227666	7.15557	0.258388	0.614232	0.86593
ftz	chr3R	6959005	6959989	0.556699	7.67374	2.37542	0.131726	0.481289
ftz	chr3R	6959989	6960864	0.297983	7.19968	0.485622	0.49022	0.818843
ftz	chr3R	6960864	6961649	-0.378504	7.60301	1.0035	0.32294	0.692355
ftz	chr3R	6961649	6962937	0.981454	6.27638	2.38126	0.131266	0.481289
ftz	chr3R	6962937	6964064	0.450413	7.38519	1.13904	0.292734	0.669058
ftz	chr3R	6964064	6964905	0.752366	7.77326	3.48848	0.0699291	0.377306
stck	chr3R	8257024	8258006	0.160256	7.24535	0.145179	0.705354	0.886098
stck	chr3R	8258006	8258996	-0.330247	6.81949	0.426284	0.517834	0.840623
stck	chr3R	8258996	8259977	-0.577706	6.12731	0.812281	0.373246	0.732029
stck	chr3R	8259977	8261052	-0.26253	7.68424	0.406985	0.527529	0.845166
stck	chr3R	8261052	8262004	-0.368003	6.82354	0.602826	0.442412	0.776732
stck	chr3R	8262004	8262967	0.143422	7.23016	0.097424	0.756688	0.912586
stck	chr3R	8262967	8264021	0.278999	7.43813	0.484347	0.490786	0.819091
stck	chr3R	8264021	8265049	-0.407544	7.45917	0.757957	0.389719	0.740689
stck	chr3R	8265049	8266033	-0.653361	5.41925	0.517566	0.476379	0.805188
stck	chr3R	8266033	8267093	-0.782039	6.29158	1.72062	0.197653	0.559739
stck	chr3R	8267093	8267818	-0.493947	6.43212	0.809497	0.374058	0.732795
stck	chr3R	8267818	8268882	-0.108395	6.32874	0.0353192	0.85195	0.95244
stck	chr3R	8268882	8269977	-0.370601	6.66903	0.518164	0.476126	0.805188
stck	chr3R	8269977	8271019	0.193949	7.20714	0.210485	0.649058	0.880374
stck	chr3R	8271019	8272010	-0.0419011	6.99011	0.0079552	0.929408	0.977249
stck	chr3R	8272010	8273061	-0.37729	6.8893	0.594625	0.445508	0.777953
stck	chr3R	8273061	8273952	0.0603369	6.90499	0.0158427	0.900515	0.967092
stck	chr3R	8273952	8274901	-0.195987	6.86691	0.172177	0.680568	0.881416
stck	chr3R	8274901	8275921	-0.183438	7.00733	0.142475	0.70798	0.887691
stck	chr3R	8275921	8277163	-0.214204	6.75418	0.192665	0.663247	0.881416
stck	chr3R	8277163	8277845	0.274576	6.34762	0.237572	0.628827	0.870942
stck	chr3R	8277845	8278965	0.222032	6.4499	0.15448	0.696534	0.884403
stck	chr3R	8278965	8280024	0.612951	7.6659	2.58209	0.116537	0.460745
stck	chr3R	8280024	8281152	-0.297102	6.18688	0.237022	0.629223	0.870942
stck	chr3R	8281152	8282013	0.807063	7.03943	3.06128	0.0884268	0.415839
stck	chr3R	8282013	8283027	0.103317	6.84579	0.0417842	0.839146	0.95244
stck	chr3R	8283027	8283918	0.147118	6.70943	0.0781021	0.781435	0.923135
stck	chr3R	8283918	8284971	0.29421	6.25377	0.249839	0.620133	0.86816
stck	chr3R	8284971	8285858	0.0543367	6.49927	0.0103133	0.919656	0.974759
stck	chr3R	8285858	8286991	0.0488344	6.96445	0.0114171	0.915482	0.974467
stck	chr3R	8286991	8287964	-0.209502	7.17802	0.235093	0.630617	0.870942
stck	chr3R	8287964	8289328	0.389605	7.29554	0.74786	0.392702	0.742171
stck	chr3R	8289328	8289984	0.339836	6.77672	0.439479	0.511462	0.834897
stck	chr3R	8289984	8291004	-0.0655344	7.44799	0.0278978	0.868254	0.955129
stck	chr3R	8291004	8292033	0.0335337	7.25705	0.00548825	0.941342	0.985043
stck	chr3R	8292033	8293000	0.104951	6.89781	0.0483346	0.827189	0.946954
stck	chr3R	8293000	8294040	-0.400093	7.22526	0.914271	0.345158	0.705648
stck	chr3R	8294040	8295099	-0.462299	6.54743	0.625788	0.434069	0.771622
stck	chr3R	8295099	8296100	-0.478609	6.82035	0.741392	0.394896	0.743178
stck	chr3R	8296100	8297042	-0.37133	7.30105	0.7526	0.391218	0.741235
stck	chr3R	8297042	8298061	0.00444415	7.07908	9.01372e-05	0.992476	1
stck	chr3R	8298061	8298802	-0.330693	6.99013	0.501604	0.483212	0.810704
stck	chr3R	8298802	8300101	-0.329836	6.70868	0.457151	0.503142	0.828646
stck	chr3R	8300101	8301016	-0.0877083	6.90876	0.0371689	0.848171	0.95244
stck	chr3R	8301016	8302084	-0.57902	7.97532	2.72041	0.107496	0.450911
stck	chr3R	8302084	8303041	0.0029144	7.91342	5.05371e-05	0.994367	1
stck	chr3R	8303041	8303920	-0.582472	7.14231	1.90692	0.175548	0.53595
stck	chr3R	8303920	8305099	-0.0614917	8.07725	0.0374019	0.847702	0.95244
stck	chr3R	8305099	8306020	-0.1442	7.84819	0.169512	0.682909	0.881538
stck	chr3R	8306020	8307096	-0.148447	8.26168	0.23043	0.634017	0.872172
stck	chr3R	8307096	8307587	-0.247318	7.56429	0.441591	0.510455	0.834897
stck	chr3R	8307587	8308924	-0.0661912	7.99184	0.0401931	0.842196	0.95244
stck	chr3R	8308924	8310138	-0.16875	7.21762	0.151329	0.699487	0.885536
stck	chr3R	8310138	8310989	-0.241958	6.81021	0.254757	0.616723	0.866166
stck	chr3R	8310989	8312071	0.0679125	7.06668	0.0249636	0.875313	0.956794
stck	chr3R	8312071	8312947	0.562038	7.56939	1.78534	0.189854	0.548945
stck	chr3R	8312947	8313994	-0.463456	8.34524	2.1573	0.150303	0.495875
stck	chr3R	8313994	8314999	0.188175	8.31904	0.382828	0.539865	0.848298
stck	chr3R	8314999	8316215	-0.436995	7.8114	1.34569	0.253432	0.620814
stck	chr3R	8316215	8317126	-0.0225549	8.2132	0.00495488	0.94426	0.985319
stck	chr3R	8317126	8318120	-0.575146	8.21641	2.8993	0.0972115	0.429351
stck	chr3R	8318120	8319023	0.0430932	8.36241	0.0186165	0.892208	0.962015
stck	chr3R	8319023	8319997	0.111751	8.73112	0.139996	0.710472	0.890247
stck	chr3R	8319997	8320981	-0.289485	8.09197	0.67007	0.418396	0.761815
stck	chr3R	8320981	8322012	0.345248	8.84662	1.75332	0.193541	0.551647
stck	chr3R	8322012	8323089	-0.320174	8.42282	1.05496	0.311003	0.686413
stck	chr3R	8323089	8323964	-0.421656	8.35576	1.71363	0.198552	0.559739
stck	chr3R	8323964	8324951	-0.320042	7.84855	0.796047	0.378015	0.73549
stck	chr3R	8324951	8325946	0.0927659	8.63675	0.0996688	0.753992	0.910166
stck	chr3R	8325946	8327008	-0.060341	8.4364	0.0431476	0.836581	0.951035
stck	chr3R	8327008	8327979	0.0194563	8.92999	0.00510059	0.943451	0.985147
stck	chr3R	8327979	8329048	-0.446375	8.87159	2.1665	0.149709	0.495875
stck	chr3R	8329048	8330020	-0.35512	8.6641	1.69219	0.201315	0.561158
stck	chr3R	8330020	8331099	-0.475453	8.70988	2.69968	0.108803	0.453964
stck	chr3R	8331099	8331954	-0.104571	8.71457	0.134127	0.716266	0.89411
stck	chr3R	8331954	8333003	0.137921	8.51135	0.226958	0.636576	0.872344
stck	chr3R	8333003	8334040	-0.186885	8.72215	0.449235	0.506839	0.831726
stck	chr3R	8334040	8335010	-0.119186	9.28946	0.25496	0.616584	0.866166
stck	chr3R	8335010	8336101	-0.0736463	9.46343	0.0998826	0.753737	0.910166
stck	chr3R	8336101	8337080	-0.300339	9.12395	1.45148	0.235902	0.606297
stck	chr3R	8337080	8337962	-0.086842	9.17819	0.135254	0.71513	0.89411
stck	chr3R	8337962	8338998	-0.218317	9.73238	1.0753	0.306447	0.682113
stck	chr3R	8338998	8339972	-0.314763	9.98064	2.1393	0.151967	0.495875
stck	chr3R	8339972	8340948	-0.37071	10.2617	3.38273	0.0738772	0.383262
stck	chr3R	8340948	8342004	-0.150324	10.8049	0.651782	0.42461	0.765615
stck	chr3R	8342004	8342961	-0.331352	9.67306	2.42586	0.127818	0.478342
stck	chr3R	8342961	8343833	-0.178753	10.614	0.918701	0.344006	0.705588
stck	chr3R	8343833	8344782	-0.169718	10.7561	0.895908	0.349991	0.709302
stck	chr3R	8344782	8345770	-0.571205	9.72166	7.01721	0.0117804	0.21194
stck	chr3R	8345770	8347039	-0.428715	11.1303	6.39459	0.0158183	0.231363
stck	chr3R	8347039	8348002	-0.217719	11.2213	1.61348	0.211892	0.570941
stck	chr3R	8348002	8349032	-0.56598	10.0935	7.88076	0.00790981	0.184493
stck	chr3R	8349032	8349883	-0.0880046	11.6297	0.287493	0.595024	0.859869
stck	chr3R	8349883	8351006	-0.314756	11.5424	3.39446	0.0733995	0.382923
stck	chr3R	8351006	8351991	-0.0977171	12.1164	0.336079	0.565597	0.852603
stck	chr3R	8351991	8353063	0.101048	12.889	0.357565	0.553594	0.852385
stck	chr3R	8353063	8353983	0.0442487	12.4305	0.0679264	0.795861	0.931195
stck	chr3R	8353983	8354992	-0.199372	12.3895	1.47405	0.232362	0.605942
stck	chr3R	8358073	8359051	-0.25481	11.8396	2.27702	0.139754	0.48678
stck	chr3R	8359051	8359994	-0.037819	11.6249	0.0524793	0.820059	0.944918
stck	chr3R	8359994	8361060	-0.0291757	11.9526	0.0298003	0.86388	0.955129
stck	chr3R	8361060	8362165	-0.0571937	11.566	0.111699	0.740095	0.904497
stck	chr3R	8362165	8362983	0.010213	11.017	0.00316386	0.955445	0.9882
stck	chr3R	8362983	8363988	-0.4022	9.96887	3.70832	0.0618132	0.365108
stck	chr3R	8363988	8365015	-0.49978	10.6188	6.43982	0.0154797	0.229968
stck	chr3R	8365015	8366090	-0.553482	9.03202	4.85261	0.0338781	0.294723
stck	chr3R	8366090	8366918	-0.203877	8.77588	0.574001	0.453447	0.787609
stck	chr3R	8366918	8367496	0.211806	9.40952	0.772947	0.384953	0.735876
stck	chr3R	8367496	8368980	-0.158411	9.45577	0.395782	0.533235	0.847481
stck	chr3R	8368980	8369955	-0.16503	10.1935	0.620602	0.435816	0.773426
stck	chr3R	8369955	8370805	0.0148771	8.21181	0.00222127	0.962662	0.990717
stck	chr3R	8370805	8372081	-0.489758	9.84923	5.36565	0.0261507	0.267872
stck	chr3R	8372081	8373009	0.0802006	9.89357	0.121318	0.729575	0.901085
stck	chr3R	8373009	8373984	-0.250453	9.38942	0.952342	0.335616	0.701674
stck	chr3R	8373984	8375014	-0.430219	9.16445	2.97249	0.092996	0.425246
stck	chr3R	8375014	8376030	-0.158424	9.64767	0.476831	0.494149	0.821546
stck	chr3R	8376030	8377074	-0.330011	9.02706	1.68419	0.202361	0.562082
stck	chr3R	8377074	8377891	-0.43512	8.72447	2.65369	0.111753	0.459169
stck	chr3R	8377891	8378936	-0.115817	9.53486	0.230175	0.634226	0.872172
stck	chr3R	8378936	8379972	0.0233131	9.44369	0.00946742	0.92301	0.975092
stck	chr3R	8379972	8381118	-0.548225	8.94788	4.89255	0.0331951	0.294723
stck	chr3R	8381118	8382026	-0.522675	8.77328	3.66057	0.0634366	0.369137
stck	chr3R	8382026	8383041	-0.341097	9.29763	2.02241	0.163327	0.514294
stck	chr3R	8383041	8384008	-0.332939	8.45623	1.29396	0.262596	0.630935
stck	chr3R	8384008	8385053	-0.125055	9.4162	0.26959	0.606683	0.864912
stck	chr3R	8385053	8385871	-0.34782	7.56168	0.881533	0.35384	0.713869
stck	chr3R	8385871	8386644	-0.361753	6.50982	0.403549	0.529152	0.847075
stck	chr3R	8386644	8387908	-0.136556	8.18306	0.189292	0.666021	0.881416
stck	chr3R	8387908	8388908	-0.125801	8.08863	0.160491	0.690997	0.884085
stck	chr3R	8388908	8389954	-0.573645	8.7213	3.56898	0.0669188	0.376537
stck	chr3R	8389954	8391179	-0.168932	8.19708	0.292905	0.591593	0.858911
stck	chr3R	8391179	8392010	0.182233	8.44313	0.369406	0.547022	0.851597
stck	chr3R	8392010	8393154	-0.392741	8.5809	1.79876	0.187996	0.548945
stck	chr3R	8393154	8393951	0.158974	7.50012	0.172328	0.680436	0.881416
stck	chr3R	8393951	8394971	-0.190307	8.47232	0.387211	0.537566	0.847481
stck	chr3R	8394971	8395976	-0.137354	8.59368	0.180499	0.673466	0.881416
stck	chr3R	8395976	8397053	-0.083004	8.82291	0.0904357	0.7653	0.917331
stck	chr3R	8397053	8397823	-0.28214	8.4497	0.919701	0.343747	0.705588
stck	chr3R	8397823	8398932	-0.429442	8.06698	1.48906	0.230271	0.603692
stck	chr3R	8398932	8400018	-0.321777	7.95612	0.911786	0.345807	0.705648
stck	chr3R	8400018	8401262	-0.715276	8.20391	5.01547	0.0311851	0.292603
stck	chr3R	8401262	8401973	-0.11502	7.89442	0.119665	0.731348	0.901564
stck	chr3R	8401973	8403088	-0.539172	8.29282	3.32644	0.0762181	0.387113
stck	chr3R	8403088	8404070	0	4.08249	0	1	1
stck	chr3R	8404070	8405009	0	4.08249	0	1	1
stck	chr3R	8405009	8405935	0	4.08249	0	1	1
stck	chr3R	8405935	8406991	0	4.08249	0	1	1
stck	chr3R	8406991	8407952	0	4.08249	0	1	1
stck	chr3R	8407952	8408975	0	4.08249	0	1	1
stck	chr3R	8408975	8409886	0	4.08249	0	1	1
stck	chr3R	8409886	8410994	0	4.08249	0	1	1
stck	chr3R	8410994	8412064	0	4.08249	0	1	1
stck	chr3R	8412064	8412989	-0.0774666	7.92832	0.0524447	0.820117	0.944918
stck	chr3R	8412989	8413903	-0.649439	7.34466	2.59989	0.115326	0.459672
stck	chr3R	8413903	8414870	-0.276022	7.96101	0.684183	0.413426	0.759109
stck	chr3R	8414870	8416059	-0.270517	7.57089	0.467485	0.498385	0.824657
stck	chr3R	8416059	8417105	-0.960123	7.43283	6.08431	0.0183679	0.233893
stck	chr3R	8417105	8417898	-0.773686	7.56643	4.07492	0.0507786	0.339155
stck	chr3R	8417898	8418980	-0.616103	7.93191	3.37434	0.0742209	0.38403
stck	chr3R	8418980	8420264	0.0227013	7.64721	0.00371175	0.951746	0.986989
stck	chr3R	8420264	8421056	-0.194269	7.61421	0.261641	0.612019	0.864917
stck	chr3R	8421056	8422049	0.0669138	8.24812	0.0446335	0.833833	0.950114
stck	chr3R	8422049	8422943	-0.692763	7.55379	2.81639	0.101759	0.434748
stck	chr3R	8422943	8423903	-0.196534	8.39801	0.387482	0.537424	0.847481
stck	chr3R	8423903	8424974	-0.381516	7.85503	1.3505	0.252594	0.620814
stck	chr3R	8424974	8425959	-0.941787	7.31912	4.63625	0.0378563	0.308034
stck	chr3R	8425959	8426883	-0.155058	7.70419	0.194718	0.661574	0.881349
stck	chr3R	8426883	8427997	-0.617741	7.96118	3.33364	0.0759141	0.387113
stck	chr3R	8427997	8428847	-0.261814	7.93085	0.493604	0.486828	0.814565
stck	chr3R	8428847	8430032	-0.3581	8.08987	1.16922	0.286524	0.661603
stck	chr3R	8430032	8431007	-0.240027	8.44526	0.559136	0.45945	0.79366
stck	chr3R	8431007	8432172	0.72048	7.60725	2.89242	0.0975943	0.429644
stck	chr3R	8432172	8432826	-0.17807	7.80516	0.251132	0.619232	0.867988
stck	chr3R	8432826	8433912	-0.81166	6.45141	1.89509	0.176866	0.53659
stck	chr3R	8433912	8435042	-0.189218	8.23311	0.33692	0.565114	0.852603
stck	chr3R	8435042	8435986	-0.224658	7.43347	0.329985	0.569127	0.852603
stck	chr3R	8435986	8437034	-0.051913	7.64309	0.0207989	0.886107	0.962015
stck	chr3R	8437034	8438065	-0.446301	7.40515	1.16058	0.288284	0.662748
stck	chr3R	8438065	8439206	-1.12532	7.08415	5.8683	0.0204036	0.241033
stck	chr3R	8439206	8440060	-0.760341	7.59792	4.19335	0.0476936	0.329321
stck	chr3R	8440060	8441002	-0.410717	6.80252	0.755956	0.390174	0.740689
stck	chr3R	8441002	8442001	-0.517697	8.01451	2.56215	0.117912	0.462449
stck	chr3R	8442001	8443091	-0.240669	7.90341	0.51679	0.476707	0.805188
stck	chr3R	8443091	8444002	0.327393	6.99205	0.54449	0.465209	0.797443
stck	chr3R	8444002	8445040	-0.359933	7.75442	1.00803	0.321864	0.692355
stck	chr3R	8445040	8445943	-0.170588	7.661	0.198588	0.658446	0.881193
stck	chr3R	8445943	8446969	-0.0752218	7.57141	0.0398842	0.842795	0.95244
stck	chr3R	8446969	8447938	-0.688168	7.72959	3.64212	0.0640768	0.370976
stck	chr3R	8447938	8449030	-0.0119739	8.44785	0.00125872	0.971894	0.994807
stck	chr3R	8449030	8449917	-0.0402545	7.69827	0.0119507	0.913537	0.974467
stck	chr3R	8449917	8451009	-0.167104	8.42587	0.284232	0.597112	0.860154
stck	chr3R	8451009	8451525	-0.328278	7.26742	0.561763	0.458266	0.792469
stck	chr3R	8451525	8452885	-0.542329	6.9764	1.45188	0.235839	0.606297
stck	chr3R	8452885	8453973	-0.549649	7.44901	2.05522	0.16004	0.507009
stck	chr3R	8453973	8454949	-0.566727	8.04307	3.12504	0.0853023	0.410232
stck	chr3R	8454949	8455957	-0.0327817	7.65113	0.00778881	0.930148	0.977503
stck	chr3R	8455957	8457002	-0.0956892	7.86704	0.0766921	0.783365	0.923135
