# Supplementary material for: Essential role of Cp190 in physical and regulatory boundary formation
Source: Sci Adv. 2022 May 13;8(19):eabl8834. doi: 10.1126/sciadv.abl8834 (PMC9106302; doi:10.1126/sciadv.abl8834)
Supplement: Supplementary file 2 — Data S1 to S15 [file sciadv.abl8834_data_files_s1_to_s15.zip › sciadv.abl8834_data_file_s15.xlsx]

## Sheet: Sheet1
viewpoint	chr	start	end	logFC	logCPM	F	PValue	FDR
Abd-B	chr3R	16872010	16873009	-0.117831	7.52333	0.12214	0.728391	0.936951
Abd-B	chr3R	16873009	16873882	-0.171754	7.73832	0.30126	0.585866	0.897629
Abd-B	chr3R	16873882	16874976	0.853936	7.96235	8.82168	0.00480552	0.181223
Abd-B	chr3R	16874976	16876026	0.685694	7.54964	3.9516	0.0530677	0.454486
Abd-B	chr3R	16876026	16876959	0.487734	7.08446	1.61912	0.209893	0.671453
Abd-B	chr3R	16876959	16878074	-0.404658	7.51398	1.45678	0.233888	0.684557
Abd-B	chr3R	16878074	16879053	0.152322	6.61418	0.12005	0.730631	0.936951
Abd-B	chr3R	16879053	16879991	0.662703	7.68177	4.26137	0.0449111	0.425462
Abd-B	chr3R	16879991	16881006	0.0596628	7.93911	0.0444209	0.834045	0.967654
Abd-B	chr3R	16881006	16881988	-0.204437	7.7253	0.461732	0.500373	0.858529
Abd-B	chr3R	16881988	16882976	0.202833	7.77386	0.444245	0.508559	0.864947
Abd-B	chr3R	16882976	16884064	0.473585	8.4351	3.15901	0.0824177	0.51913
Abd-B	chr3R	16884064	16885112	-0.077283	7.20849	0.0443925	0.834097	0.967654
Abd-B	chr3R	16885112	16885991	0.644292	6.59646	1.87742	0.177575	0.656103
Abd-B	chr3R	16885991	16887018	0.278755	7.09037	0.529259	0.47077	0.841549
Abd-B	chr3R	16887018	16887972	0.664876	7.3864	3.58253	0.0649759	0.490097
Abd-B	chr3R	16887972	16889107	-0.0869732	8.11482	0.0975141	0.756308	0.950442
Abd-B	chr3R	16889107	16890055	-0.142881	7.55557	0.17872	0.674552	0.918001
Abd-B	chr3R	16890055	16890625	0.583791	7.20784	2.44674	0.12493	0.584694
Abd-B	chr3R	16890625	16892054	-0.274843	7.76305	0.88061	0.353154	0.767778
Abd-B	chr3R	16892054	16892969	-0.0814328	6.96811	0.040906	0.840651	0.969958
Abd-B	chr3R	16892969	16894025	-0.303749	7.50916	0.810895	0.372756	0.782627
Abd-B	chr3R	16894025	16895045	-0.0087617	8.25229	0.000986135	0.97509	1
Abd-B	chr3R	16895045	16895918	0.582068	7.67996	3.2747	0.077186	0.517387
Abd-B	chr3R	16895918	16896905	0.528267	7.90542	3.03647	0.0884577	0.525171
Abd-B	chr3R	16896905	16897986	-0.224489	7.93254	0.64744	0.425353	0.818049
Abd-B	chr3R	16897986	16898923	0.370816	7.65253	1.27728	0.26458	0.721615
Abd-B	chr3R	16898923	16900001	0.212618	7.87643	0.560867	0.457894	0.834894
Abd-B	chr3R	16900001	16901109	0.372946	7.40732	1.20162	0.278958	0.725984
Abd-B	chr3R	16901109	16901893	0.163943	7.72735	0.297364	0.588292	0.897629
Abd-B	chr3R	16901893	16903197	0.2148	8.16418	0.573101	0.453062	0.833447
Abd-B	chr3R	16903197	16903969	-0.462676	7.0551	1.31602	0.25756	0.711373
Abd-B	chr3R	16903969	16904915	-0.133475	7.624	0.179556	0.673818	0.918001
Abd-B	chr3R	16904915	16906018	0.0967123	7.85956	0.109855	0.741882	0.941607
Abd-B	chr3R	16906018	16907160	-0.409851	6.61596	0.791504	0.378525	0.787702
Abd-B	chr3R	16907160	16908042	-0.950767	6.30405	3.76368	0.0587997	0.480443
Abd-B	chr3R	16908042	16909033	-0.153801	7.55079	0.20522	0.652785	0.917067
Abd-B	chr3R	16909033	16910147	0.327521	8.1497	1.34266	0.252812	0.703005
Abd-B	chr3R	16910147	16910954	0.563414	7.83152	3.65571	0.0623986	0.484555
Abd-B	chr3R	16910954	16911962	-0.0327867	7.89741	0.0130132	0.909697	0.982608
Abd-B	chr3R	16911962	16912994	0.267225	8.00611	0.928323	0.340562	0.764996
Abd-B	chr3R	16912994	16914076	0.490811	8.29563	3.13587	0.0835106	0.51913
Abd-B	chr3R	16914076	16914995	0.425797	8.08791	2.20604	0.144597	0.618407
Abd-B	chr3R	16914995	16916001	0.384477	8.19198	1.98243	0.166157	0.649015
Abd-B	chr3R	16916001	16916998	0.647486	7.91567	4.87908	0.0324346	0.371954
Abd-B	chr3R	16916998	16918036	0.142431	8.18392	0.2565	0.615062	0.907417
Abd-B	chr3R	16918036	16918826	0.532259	7.91572	3.26022	0.07782	0.519065
Abd-B	chr3R	16918826	16920007	0.227035	8.75824	0.851865	0.361101	0.774056
Abd-B	chr3R	16920007	16921061	0.0551681	8.61296	0.0473899	0.828675	0.965454
Abd-B	chr3R	16921061	16922030	0.127317	8.4434	0.25117	0.618749	0.911032
Abd-B	chr3R	16922030	16922866	0.623246	8.22202	5.22558	0.0271261	0.354629
Abd-B	chr3R	16922866	16924162	-0.0927437	7.58739	0.0657481	0.798836	0.962015
Abd-B	chr3R	16924162	16924991	0.376463	8.57679	2.17402	0.147474	0.618407
Abd-B	chr3R	16924991	16925951	0.360135	8.71812	2.20788	0.144434	0.618407
Abd-B	chr3R	16925951	16927022	0.14805	9.12338	0.474548	0.494549	0.854459
Abd-B	chr3R	16927022	16928005	-0.184493	8.67637	0.565156	0.45619	0.834203
Abd-B	chr3R	16928005	16929031	0.0607517	8.93712	0.0695652	0.793213	0.96012
Abd-B	chr3R	16929031	16929964	-0.163967	7.89389	0.30734	0.582123	0.897629
Abd-B	chr3R	16929964	16931002	0.243607	8.62301	0.919761	0.342775	0.765167
Abd-B	chr3R	16931002	16932003	0.292993	8.02992	1.12418	0.294803	0.735558
Abd-B	chr3R	16932003	16933085	0.0316371	7.64658	0.0101178	0.920335	0.98353
Abd-B	chr3R	16933085	16933980	-0.120717	8.18976	0.200819	0.656258	0.918001
Abd-B	chr3R	16933980	16935095	-0.349132	8.13118	1.68209	0.201403	0.666592
Abd-B	chr3R	16935095	16935896	0.160007	8.49387	0.38974	0.535658	0.882711
Abd-B	chr3R	16935896	16936984	-0.0650255	7.77848	0.0400774	0.842259	0.970134
Abd-B	chr3R	16936984	16937765	0.45461	8.47891	3.01487	0.089498	0.527044
Abd-B	chr3R	16937765	16938999	-0.0353698	8.6139	0.021214	0.884862	0.977854
Abd-B	chr3R	16938999	16939994	0.391139	8.82503	2.93175	0.0938899	0.537318
Abd-B	chr3R	16939994	16941013	0.369403	7.74527	1.46544	0.232526	0.684557
Abd-B	chr3R	16941013	16941927	0.0414642	8.18162	0.0230095	0.880125	0.977308
Abd-B	chr3R	16941927	16943001	0.340537	8.3641	1.68801	0.200627	0.666592
Abd-B	chr3R	16943001	16943991	0.168228	8.89305	0.542478	0.465314	0.837402
Abd-B	chr3R	16943991	16944911	-0.190315	8.42622	0.505709	0.480753	0.846529
Abd-B	chr3R	16944911	16945959	0.473394	9.07326	5.08736	0.0291216	0.3594
Abd-B	chr3R	16945959	16946987	-0.0464028	9.20104	0.0523738	0.820043	0.964305
Abd-B	chr3R	16946987	16947991	0.305814	9.12652	1.95209	0.169426	0.649747
Abd-B	chr3R	16947991	16948910	0.167885	9.22014	0.655261	0.422591	0.81726
Abd-B	chr3R	16948910	16949695	0.0562982	8.95872	0.0672089	0.796653	0.961377
Abd-B	chr3R	16949695	16951068	-0.204925	9.07513	0.999999	0.322776	0.754425
Abd-B	chr3R	16951068	16951986	-0.0306506	8.95494	0.0203384	0.887247	0.977854
Abd-B	chr3R	16951986	16953013	0.155109	9.29362	0.613307	0.437738	0.826979
Abd-B	chr3R	16953013	16954006	0.141325	9.59459	0.589555	0.44669	0.832412
Abd-B	chr3R	16954006	16954952	0.245897	9.55091	1.57188	0.216609	0.672106
Abd-B	chr3R	16954952	16956028	0.255332	9.65125	1.74642	0.193216	0.659211
Abd-B	chr3R	16956028	16957001	0.145513	10.0143	0.699631	0.407425	0.80956
Abd-B	chr3R	16957001	16958002	0.235514	10.0987	1.82733	0.183348	0.656103
Abd-B	chr3R	16958002	16959034	0.395679	10.1815	5.32553	0.0257752	0.347897
Abd-B	chr3R	16959034	16959937	0.147257	9.37355	0.594139	0.44494	0.83041
Abd-B	chr3R	16959937	16960991	0.102851	10.1661	0.329063	0.56913	0.893956
Abd-B	chr3R	16960991	16961938	-0.154141	9.84501	0.652201	0.423708	0.818049
Abd-B	chr3R	16961938	16963036	0.129617	9.78894	0.450934	0.505431	0.862621
Abd-B	chr3R	16963036	16964066	0.012359	9.98465	0.00358125	0.952553	0.999245
Abd-B	chr3R	16964066	16965139	-0.0921462	9.50851	0.240602	0.626207	0.913604
Abd-B	chr3R	16965139	16966031	-0.221589	9.66029	1.20752	0.277851	0.725984
Abd-B	chr3R	16966031	16966906	0.0132021	10.0719	0.00538379	0.941841	0.99566
Abd-B	chr3R	16966906	16967963	0.0749808	10.1734	0.180109	0.673347	0.918001
Abd-B	chr3R	16967963	16968993	-0.0753552	10.2668	0.172898	0.679587	0.920095
Abd-B	chr3R	16968993	16969998	-0.259938	11.4549	3.44828	0.070016	0.505317
Abd-B	chr3R	16973987	16975185	-0.115673	12.0848	0.776563	0.38298	0.788063
Abd-B	chr3R	16975185	16976042	-0.246869	11.8012	3.31278	0.0755456	0.517336
Abd-B	chr3R	16976042	16976961	-0.163463	11.8129	1.48616	0.229305	0.682347
Abd-B	chr3R	16976961	16977916	-0.238113	11.7572	3.17696	0.0815806	0.51913
Abd-B	chr3R	16977916	16979034	-0.235067	11.0841	2.62268	0.112489	0.56396
Abd-B	chr3R	16979034	16980167	-0.291462	10.4147	2.4589	0.124085	0.583525
Abd-B	chr3R	16980167	16981084	-0.0901929	10.5126	0.321816	0.5734	0.893956
Abd-B	chr3R	16981084	16981887	-0.286553	9.58628	2.34037	0.133214	0.597785
Abd-B	chr3R	16981887	16982942	-0.0617218	10.2643	0.129597	0.720571	0.931159
Abd-B	chr3R	16982942	16984176	-0.160261	10.1962	0.881948	0.352793	0.767778
Abd-B	chr3R	16984176	16984992	-0.0134847	9.56591	0.00535737	0.941983	0.99566
Abd-B	chr3R	16984992	16985865	0.115617	9.69426	0.384346	0.538482	0.883858
Abd-B	chr3R	16985865	16987048	-0.0144194	9.6867	0.00637808	0.936708	0.993985
Abd-B	chr3R	16987048	16988046	-0.289258	9.44621	2.187	0.1463	0.618407
Abd-B	chr3R	16988046	16988673	-0.273601	8.62863	1.23792	0.271911	0.725984
Abd-B	chr3R	16988673	16989951	-0.0207478	6.54046	0.00194811	0.964995	1
Abd-B	chr3R	16989951	16991069	0.0532565	8.43202	0.042018	0.83853	0.969551
Abd-B	chr3R	16991069	16992090	0.0493849	9.27648	0.0582351	0.810428	0.962015
Abd-B	chr3R	16992090	16992885	-0.0159829	8.94915	0.00468221	0.945759	0.997902
Abd-B	chr3R	16992885	16994163	0.12893	8.98801	0.327717	0.569944	0.893956
Abd-B	chr3R	16994163	16995001	0.143241	9.76241	0.625297	0.433325	0.823948
Abd-B	chr3R	16995001	16995998	0.149262	8.33002	0.306353	0.582727	0.897629
Abd-B	chr3R	16995998	16996920	-0.410216	8.22449	2.19934	0.145194	0.618407
Abd-B	chr3R	16996920	16998068	0.0770961	8.39037	0.0790354	0.779938	0.955763
Abd-B	chr3R	16998068	16999014	0.283373	8.30706	1.1	0.299989	0.736269
Abd-B	chr3R	16999014	16999831	0.00572187	8.09743	0.000447995	0.983209	1
Abd-B	chr3R	16999831	17001322	0.153129	7.45496	0.213812	0.646073	0.916651
Abd-B	chr3R	17001322	17002036	-0.138426	7.42569	0.165705	0.68593	0.922135
Abd-B	chr3R	17002036	17002995	-0.37213	7.90649	1.58748	0.214384	0.672106
Abd-B	chr3R	17002995	17003984	-0.157358	7.83941	0.30193	0.585452	0.897629
Abd-B	chr3R	17003984	17005083	0.168505	8.32054	0.341054	0.562229	0.890229
Abd-B	chr3R	17005083	17006019	0.176711	7.42039	0.247482	0.621351	0.911032
Abd-B	chr3R	17006019	17007006	0.437335	8.02021	2.18261	0.146759	0.618407
Abd-B	chr3R	17007006	17007972	0.482426	8.18974	3.09448	0.0855069	0.51913
Abd-B	chr3R	17007972	17009017	0.121509	7.6312	0.147044	0.703222	0.925516
Abd-B	chr3R	17009017	17009854	0.157569	7.02989	0.163081	0.688291	0.922135
Abd-B	chr3R	17009854	17010988	0.867164	7.38626	4.89051	0.0322905	0.371954
Abd-B	chr3R	17010988	17012028	0.300327	7.97265	1.07456	0.305578	0.739959
Abd-B	chr3R	17012028	17012930	0.400687	7.86849	1.51812	0.224502	0.6815
Abd-B	chr3R	17012930	17014005	0.299638	8.05835	1.07902	0.304588	0.739959
Abd-B	chr3R	17014005	17015003	0.231206	7.70868	0.525093	0.472511	0.842358
Abd-B	chr3R	17015003	17015947	0.792079	8.02533	7.09222	0.0107727	0.289388
Abd-B	chr3R	17015947	17017015	0.462844	7.91807	2.61047	0.113305	0.56396
Abd-B	chr3R	17017015	17018061	0.112924	7.48937	0.107735	0.744306	0.941607
Abd-B	chr3R	17018061	17019012	0.10917	7.59229	0.112154	0.739295	0.94079
Abd-B	chr3R	17019012	17020128	0.185822	7.30698	0.277314	0.60111	0.901691
Abd-B	chr3R	17020128	17020947	-0.247703	6.92365	0.366538	0.548006	0.888232
Abd-B	chr3R	17020947	17021973	0.551534	7.68223	3.12219	0.0841647	0.51913
Abd-B	chr3R	17021973	17023054	-0.0572788	7.36402	0.0250171	0.875054	0.976769
Abd-B	chr3R	17023054	17024044	0.232426	7.78094	0.578591	0.45092	0.832868
Abd-B	chr3R	17024044	17024875	-0.405982	6.57208	0.768495	0.385476	0.790709
Abd-B	chr3R	17024875	17026023	-0.0836018	7.44761	0.062312	0.804039	0.962015
Abd-B	chr3R	17026023	17026964	0.359658	7.01527	0.829448	0.367392	0.778781
Abd-B	chr3R	17026964	17028029	0.265276	7.51371	0.601689	0.442081	0.8293
Abd-B	chr3R	17028029	17028638	-0.220391	7.86073	0.516144	0.476321	0.844483
Abd-B	chr3R	17028638	17030126	-0.0202461	7.33758	0.00290506	0.957262	0.999245
Abd-B	chr3R	17030126	17031025	0.521256	7.44221	2.03546	0.160785	0.644783
Abd-B	chr3R	17031025	17032015	0.386289	7.80661	1.68364	0.2012	0.666592
Abd-B	chr3R	17032015	17033009	0.711233	7.4926	4.43104	0.0410322	0.417923
Abd-B	chr3R	17033009	17033999	-0.471293	6.59176	1.06251	0.308273	0.740837
Abd-B	chr3R	17033999	17035000	0.0905726	6.77414	0.0481551	0.827319	0.965454
Abd-B	chr3R	17035000	17035864	-0.478032	6.58365	1.03764	0.313985	0.748148
Abd-B	chr3R	17035864	17037007	-0.28288	7.19593	0.573742	0.452811	0.833447
Abd-B	chr3R	17037007	17037896	0.287303	7.26581	0.656626	0.422112	0.817139
Abd-B	chr3R	17037896	17039005	0.0208368	7.31264	0.00348246	0.953209	0.999245
Abd-B	chr3R	17039005	17040110	0.0781368	6.50921	0.0282773	0.867229	0.976769
Abd-B	chr3R	17040110	17041128	0.0761606	6.61184	0.0257798	0.87318	0.976769
Abd-B	chr3R	17041128	17041997	-0.0750417	6.69665	0.0288462	0.865913	0.976769
Abd-B	chr3R	17041997	17042892	0.172766	6.67158	0.152498	0.698043	0.924976
Abd-B	chr3R	17042892	17043970	-0.013545	6.6327	0.000882724	0.976432	1
Abd-B	chr3R	17043970	17044902	0.0586574	6.34099	0.0139879	0.906391	0.982608
Abd-B	chr3R	17044902	17045948	0.959405	6.29216	3.37681	0.0728743	0.507478
Abd-B	chr3R	17045948	17047065	0.841967	6.77162	3.13411	0.0836565	0.51913
Abd-B	chr3R	17047065	17047974	0.689839	7.00404	3.01635	0.0894221	0.527044
Abd-B	chr3R	17047974	17049006	0.835594	6.55088	3.19764	0.0806281	0.51913
Abd-B	chr3R	17049006	17049937	0.538392	6.31955	1.14644	0.290131	0.731572
Abd-B	chr3R	17049937	17051076	0.83705	6.11751	2.07319	0.157044	0.636507
Abd-B	chr3R	17051076	17051995	0.406584	6.32076	0.664392	0.419401	0.816699
Abd-B	chr3R	17051995	17052930	0.258594	6.87875	0.371321	0.545445	0.887649
Abd-B	chr3R	17052930	17053891	0.00831659	6.82203	0.000371615	0.984708	1
Abd-B	chr3R	17053891	17055007	0.392761	6.65901	0.702413	0.406542	0.80956
Abd-B	chr3R	17055007	17055965	0.65666	6.5724	1.64398	0.20655	0.66949
Abd-B	chr3R	17055965	17057100	0.280119	7.03992	0.540035	0.466315	0.837402
Abd-B	chr3R	17057100	17058028	0.19773	6.66602	0.17504	0.677723	0.919734
Abd-B	chr3R	17058028	17058871	1.19912	6.01066	3.44133	0.0703487	0.505325
Abd-B	chr3R	17058871	17059895	0.0840857	6.46417	0.0320972	0.858636	0.97519
Abd-B	chr3R	17059895	17060910	1.50283	6.15346	5.78753	0.0204469	0.342992
Abd-B	chr3R	17060910	17061989	0.456647	6.7831	1.08286	0.303739	0.739959
Abd-B	chr3R	17061989	17062999	1.31582	6.91405	9.19006	0.00406694	0.173375
Abd-B	chr3R	17062999	17063822	0.0528088	6.71869	0.0130755	0.909486	0.982608
Abd-B	chr3R	17063822	17065123	0.0974494	6.69869	0.0508821	0.822579	0.964305
Abd-B	chr3R	17065123	17066006	1.13259	6.63931	5.63851	0.0219938	0.342992
Abd-B	chr3R	17066006	17067113	0.527268	6.39528	1.10862	0.298127	0.735558
Abd-B	chr3R	17067113	17068013	0.22515	5.73055	0.121513	0.729061	0.936951
Abd-B	chr3R	17068013	17069035	0.0797415	6.85641	0.0374057	0.847531	0.972545
Abd-B	chr3R	17069035	17069960	0.146747	6.44505	0.0942072	0.760342	0.950686
Abd-B	chr3R	17069960	17071109	-0.308986	6.24425	0.358766	0.552262	0.888422
Abd-B	chr3R	17071109	17071925	0.162076	6.13784	0.0874447	0.768841	0.953551
Antp	chr3R	6832987	6834064	0.582463	7.88345	3.52556	0.0671237	0.498373
Antp	chr3R	6834064	6835025	0.223394	7.53283	0.463193	0.499699	0.858529
Antp	chr3R	6835025	6836064	-0.0940565	7.26931	0.069856	0.79278	0.96012
Antp	chr3R	6836064	6836858	-0.109319	7.32362	0.0981736	0.755512	0.950442
Antp	chr3R	6836858	6838065	0.200988	7.52394	0.38533	0.537965	0.883858
Antp	chr3R	6838065	6838997	0.266057	7.30915	0.542999	0.465101	0.837402
Antp	chr3R	6838997	6840026	0.606485	7.69517	3.17077	0.0819301	0.51913
Antp	chr3R	6840026	6841030	0.852697	7.40202	5.3841	0.0250175	0.347897
Antp	chr3R	6841030	6842148	-0.756327	6.96856	3.78571	0.0580937	0.480443
Antp	chr3R	6842148	6842951	0.517269	7.15598	1.76566	0.190766	0.658614
Antp	chr3R	6842951	6843956	0.478107	7.49535	2.04157	0.160109	0.643972
Antp	chr3R	6843956	6845034	0.502088	7.58036	2.40064	0.128445	0.591269
Antp	chr3R	6845034	6846151	0.552594	7.61012	2.94958	0.0929277	0.537318
Antp	chr3R	6846151	6847164	-0.000397785	6.61878	2.25544e-07	0.999623	1
Antp	chr3R	6847164	6848072	0.523417	8.18586	3.72179	0.0601681	0.484555
Antp	chr3R	6848072	6849049	-0.0553073	6.85857	0.0167809	0.897525	0.981074
Antp	chr3R	6849049	6849877	0.519237	7.59043	2.55307	0.117234	0.56612
Antp	chr3R	6849877	6850990	-0.262918	7.33923	0.564064	0.456623	0.834203
Antp	chr3R	6850990	6852008	0.648003	7.53527	3.52452	0.0671028	0.498373
Antp	chr3R	6852008	6852970	0.264956	7.83294	0.6224	0.434423	0.824281
Antp	chr3R	6852970	6853979	-0.0816578	7.37955	0.0554434	0.81494	0.964305
Antp	chr3R	6853979	6854886	-2.03721	6.76718	20.2591	4.90696e-05	0.0106917
Antp	chr3R	6854886	6855996	-0.660792	6.79232	2.2305	0.142507	0.618086
Antp	chr3R	6855996	6857006	0.228084	7.62975	0.420907	0.519885	0.873557
Antp	chr3R	6857006	6858067	1.07306	7.54648	10.1076	0.00270265	0.127154
Antp	chr3R	6858067	6858858	0.780927	7.41735	4.70404	0.0355351	0.389298
Antp	chr3R	6858858	6860013	0.66876	8.03628	5.11205	0.0287538	0.359189
Antp	chr3R	6860013	6861124	0.964127	6.99799	5.55084	0.0229888	0.345607
Antp	chr3R	6861124	6861992	0.390582	7.61608	1.43201	0.237841	0.684755
Antp	chr3R	6861992	6863194	0.689189	7.85477	5.27221	0.0264866	0.350948
Antp	chr3R	6863194	6864130	-0.173481	7.20738	0.225985	0.636867	0.914455
Antp	chr3R	6864130	6864858	0.393364	6.96334	0.878541	0.353761	0.767778
Antp	chr3R	6864858	6866162	0.0786396	7.79414	0.0657037	0.798892	0.962015
Antp	chr3R	6866162	6867165	0.578904	7.9846	3.95299	0.0530277	0.454486
Antp	chr3R	6867165	6868002	0.0645434	7.7908	0.0456271	0.831841	0.966375
Antp	chr3R	6868002	6869015	0.385922	8.13961	1.98426	0.165966	0.649015
Antp	chr3R	6869015	6870041	0.141924	7.96025	0.230489	0.633559	0.914455
Antp	chr3R	6870041	6871018	0.436128	7.7315	1.83771	0.182195	0.656103
Antp	chr3R	6871018	6872072	0.244787	8.30967	0.674919	0.415808	0.815347
Antp	chr3R	6872072	6873019	0.586499	8.13405	4.01266	0.0513957	0.454486
Antp	chr3R	6873019	6874030	0.683145	7.52281	4.15503	0.0475453	0.444347
Antp	chr3R	6874030	6875001	0.27968	7.61712	0.739632	0.394438	0.796594
Antp	chr3R	6875001	6876062	0.121153	8.20642	0.183372	0.670598	0.918001
Antp	chr3R	6876062	6877002	0.187022	7.65199	0.348591	0.557931	0.888791
Antp	chr3R	6877002	6877974	0.0408796	7.39901	0.0141174	0.905961	0.982608
Antp	chr3R	6877974	6879055	0.240554	8.13204	0.755098	0.38958	0.793319
Antp	chr3R	6879055	6879950	0.519165	8.271	3.23692	0.0789143	0.51913
Antp	chr3R	6879950	6880939	0.356332	8.19284	1.57703	0.215813	0.672106
Antp	chr3R	6880939	6882279	0.498021	8.1334	3.33288	0.0746956	0.515768
Antp	chr3R	6882279	6882936	0.328531	7.44664	0.9533	0.334215	0.761977
Antp	chr3R	6882936	6883903	0.709334	8.36421	6.75771	0.012656	0.308331
Antp	chr3R	6883903	6885007	0.570078	8.33148	4.39724	0.0417748	0.417962
Antp	chr3R	6885007	6886038	0.25567	8.12485	0.854415	0.360345	0.773973
Antp	chr3R	6886038	6887001	0.915014	8.38845	11.0833	0.00176803	0.0990601
Antp	chr3R	6887001	6888048	0.358513	8.3203	1.63391	0.207921	0.669513
Antp	chr3R	6888048	6889190	0.626897	8.22402	5.37018	0.0251954	0.347897
Antp	chr3R	6889190	6890010	0.516219	7.81936	2.76047	0.103789	0.549621
Antp	chr3R	6890010	6890925	0.273596	7.77715	0.842108	0.363795	0.775079
Antp	chr3R	6890925	6891976	0.341167	8.28448	1.64309	0.206611	0.66949
Antp	chr3R	6891976	6892997	0.348192	8.00619	1.23132	0.273228	0.725984
Antp	chr3R	6892997	6894183	0.0545417	7.47349	0.0256165	0.873573	0.976769
Antp	chr3R	6894183	6895027	-0.054243	8.67478	0.050981	0.82241	0.964305
Antp	chr3R	6895027	6896017	0.552523	7.92758	3.44639	0.0700899	0.505317
Antp	chr3R	6896017	6896997	0.626632	8.36519	5.65179	0.0218472	0.342992
Antp	chr3R	6896997	6898024	-0.124579	8.59102	0.234645	0.630502	0.914455
Antp	chr3R	6898024	6898994	0.144639	8.26583	0.290176	0.592821	0.8977
Antp	chr3R	6898994	6899987	0.146065	8.02322	0.245928	0.622446	0.911588
Antp	chr3R	6899987	6901031	0.214432	8.90282	0.831643	0.366809	0.778781
Antp	chr3R	6901031	6901985	0.524959	8.67904	4.47728	0.0400395	0.41325
Antp	chr3R	6901985	6903003	0.24321	8.73226	1.08176	0.303983	0.739959
Antp	chr3R	6903003	6903977	0.289658	8.30044	1.0728	0.306021	0.739959
Antp	chr3R	6903977	6905017	0.0958714	8.87747	0.178278	0.674912	0.918001
Antp	chr3R	6905017	6905984	0.287943	8.63309	1.27993	0.264092	0.721287
Antp	chr3R	6905984	6907064	0.106704	8.95431	0.21656	0.643988	0.916536
Antp	chr3R	6907064	6907986	-0.131878	8.25146	0.225759	0.637035	0.914455
Antp	chr3R	6907986	6908960	0.12615	9.23885	0.375169	0.543351	0.886644
Antp	chr3R	6908960	6909897	-0.0127971	8.27238	0.00215825	0.963156	1
Antp	chr3R	6909897	6911098	0.0860403	9.64683	0.19506	0.660919	0.918001
Antp	chr3R	6911098	6912084	-0.0081119	8.66987	0.00108585	0.973862	1
Antp	chr3R	6912084	6912980	0.215815	10.2522	1.50288	0.226746	0.682347
Antp	chr3R	6912980	6914012	0.0219279	10.5202	0.0189054	0.891265	0.979409
Antp	chr3R	6914012	6914982	0.100053	10.4803	0.379599	0.540991	0.885138
Antp	chr3R	6914982	6916317	0.0679376	10.3822	0.164672	0.686857	0.922135
Antp	chr3R	6916317	6917019	0.428603	9.92737	5.6519	0.0218459	0.342992
Antp	chr3R	6917019	6918013	0.240506	10.9526	2.36948	0.130885	0.592902
Antp	chr3R	6918013	6919005	0.00452537	9.98397	0.000591609	0.980706	1
Antp	chr3R	6919005	6920106	-0.0412448	10.7786	0.0613054	0.805606	0.962015
Antp	chr3R	6920106	6920985	0.0303961	10.8048	0.0390213	0.844316	0.971087
Antp	chr3R	6920985	6921940	0.0190895	10.5442	0.0133255	0.908624	0.982608
Antp	chr3R	6921940	6923008	0.128796	10.9221	0.706654	0.405099	0.80956
Antp	chr3R	6923008	6924100	0.144321	10.9235	0.781517	0.381523	0.787702
Antp	chr3R	6924100	6925071	-0.0248524	10.6139	0.0248769	0.875395	0.976769
Antp	chr3R	6925071	6926017	-0.0313682	10.7159	0.0407482	0.840955	0.969958
Antp	chr3R	6926017	6926964	-0.0806136	10.9896	0.277718	0.600846	0.901691
Antp	chr3R	6926964	6927988	0.0682024	11.1684	0.219462	0.641761	0.915268
Antp	chr3R	6927988	6929173	-0.0352797	11.3724	0.060525	0.806811	0.962015
Antp	chr3R	6929173	6930044	0.0716796	11.3583	0.248216	0.620814	0.911032
Antp	chr3R	6930044	6930987	-0.0310968	11.4986	0.0516105	0.821336	0.964305
Antp	chr3R	6934991	6936255	-0.01759	10.8979	0.0121183	0.912848	0.982608
Antp	chr3R	6936255	6936971	0.0685365	10.3599	0.125343	0.725016	0.935366
Antp	chr3R	6936971	6938013	0.0374166	10.5167	0.0476998	0.828134	0.965454
Antp	chr3R	6938013	6938922	0.0559699	11.0494	0.143136	0.707001	0.92694
Antp	chr3R	6938922	6940072	-0.128463	10.5847	0.543538	0.464916	0.837402
Antp	chr3R	6940072	6940922	0.110879	10.0069	0.339957	0.562855	0.890229
Antp	chr3R	6940922	6942114	0.106488	10.1148	0.353637	0.555106	0.888669
Antp	chr3R	6942114	6943100	-0.0311087	10.2499	0.0330723	0.856529	0.973712
Antp	chr3R	6943100	6944043	0.10735	10.8786	0.44815	0.506742	0.862765
Antp	chr3R	6944043	6945047	0.190851	10.8792	1.40688	0.241994	0.685008
Antp	chr3R	6945047	6945854	-0.180881	10.3775	1.21163	0.276992	0.725984
Antp	chr3R	6945854	6946897	0.0026052	9.83345	0.000183025	0.989268	1
Antp	chr3R	6946897	6948031	0.161322	10.4009	0.799879	0.376036	0.786618
Antp	chr3R	6948031	6948899	0.575092	10.0015	9.04091	0.00436766	0.177871
Antp	chr3R	6948899	6950080	0.17482	10.2297	1.06795	0.307053	0.739966
Antp	chr3R	6950080	6950893	0.119598	10.0055	0.413535	0.523546	0.873557
Antp	chr3R	6950893	6952130	-0.285185	10.273	2.72673	0.105797	0.553315
Antp	chr3R	6952130	6952937	0.287758	10.1682	2.60701	0.113537	0.56396
Antp	chr3R	6952937	6953962	0.526629	9.80915	8.35618	0.00594808	0.212076
Antp	chr3R	6953962	6954903	0.231838	10.1076	1.72927	0.195312	0.661498
Antp	chr3R	6954903	6956107	0.173685	10.0059	0.965949	0.331063	0.761977
Antp	chr3R	6956107	6957070	-0.0692013	10.0873	0.156443	0.694363	0.924976
Antp	chr3R	6957070	6957873	-0.0704847	9.87006	0.148914	0.701434	0.925025
Antp	chr3R	6957873	6959005	0.0474774	10.037	0.075634	0.78459	0.958618
Antp	chr3R	6959005	6959989	0.159101	10.1653	0.787968	0.379539	0.787702
Antp	chr3R	6959989	6960864	0.0990861	9.74393	0.282167	0.597955	0.901573
Antp	chr3R	6960864	6961649	0.116647	9.95234	0.414403	0.523083	0.873557
Antp	chr3R	6961649	6962937	0.0719151	9.20613	0.11953	0.731191	0.936951
Antp	chr3R	6962937	6964064	0.100923	9.81927	0.304485	0.583875	0.897629
Antp	chr3R	6964064	6964905	0.337426	10.6572	4.31723	0.0435918	0.424756
Antp	chr3R	6964905	6965968	0.304476	9.75088	2.73425	0.105332	0.553315
Antp	chr3R	6965968	6967046	0.651968	10.7784	16.1052	0.00022933	0.0321226
Antp	chr3R	6967046	6967924	0.354904	10.5591	4.53702	0.0387956	0.40253
Antp	chr3R	6967924	6968790	-0.0912709	9.63144	0.231058	0.633121	0.914455
Antp	chr3R	6968790	6969964	0.365248	10.43	4.78344	0.0340906	0.377693
Antp	chr3R	6969964	6971000	0.546577	10.5314	10.8485	0.00195634	0.103686
Antp	chr3R	6971000	6972066	0.286584	10.0789	2.62612	0.11226	0.56396
Antp	chr3R	6972066	6973002	0.0999647	8.87951	0.211097	0.648169	0.916677
Antp	chr3R	6973002	6974052	0.427894	9.87039	5.006	0.0304168	0.365729
Antp	chr3R	6974052	6975031	0.19344	9.46296	1.01135	0.320075	0.752599
Antp	chr3R	6975031	6976006	0.0551143	9.16327	0.0689179	0.794143	0.96012
Antp	chr3R	6976006	6977000	-0.00493385	9.28396	0.000589082	0.980746	1
Antp	chr3R	6977000	6977991	0.44356	9.12557	4.60588	0.0374135	0.398222
Antp	chr3R	6977991	6978994	-0.0896723	8.28367	0.108703	0.743189	0.941607
Antp	chr3R	6978994	6980163	0.282566	8.35008	1.08455	0.303368	0.739959
Antp	chr3R	6980163	6980982	0.251428	9.04387	1.41605	0.240432	0.684755
Antp	chr3R	6980982	6981945	0.22725	9.34291	1.3511	0.251348	0.70113
Antp	chr3R	6981945	6982991	0.355953	8.8402	2.49844	0.121118	0.57509
Antp	chr3R	6982991	6983977	0.303727	8.81727	1.78994	0.187803	0.658308
Antp	chr3R	6983977	6984741	0.746987	8.23425	7.21973	0.0101356	0.277572
Antp	chr3R	6984741	6986015	0.341966	8.41989	1.49687	0.22772	0.682347
Antp	chr3R	6986015	6987044	0.185633	8.86235	0.707188	0.404923	0.80956
Antp	chr3R	6987044	6987939	0.252474	8.85153	1.21474	0.276384	0.725984
Antp	chr3R	6987939	6989001	0.0950646	8.67779	0.15142	0.699058	0.924976
Antp	chr3R	6989001	6989746	0.371061	8.3867	1.82909	0.183203	0.656103
Antp	chr3R	6989746	6991039	0.335784	8.74992	1.97045	0.167415	0.649015
Antp	chr3R	6991039	6992017	0.0441161	8.81201	0.0364098	0.849549	0.972545
Antp	chr3R	6992017	6992803	0.172228	8.64702	0.457144	0.50253	0.859164
Antp	chr3R	6992803	6994117	0.196652	7.08277	0.267103	0.607868	0.905281
Antp	chr3R	6994117	6995068	0.166408	8.08099	0.358791	0.552248	0.888422
Antp	chr3R	6995068	6996018	0.707126	8.32022	6.86769	0.0120008	0.305927
Antp	chr3R	6996018	6996935	0.4721	9.07029	5.0861	0.0291405	0.3594
Antp	chr3R	6996935	6997988	0.25418	8.58354	0.969654	0.330148	0.761977
Antp	chr3R	6997988	6999290	0.16032	8.46784	0.341989	0.561696	0.890229
Antp	chr3R	6999290	6999999	0.0236814	8.13641	0.00672072	0.935038	0.993732
Antp	chr3R	6999999	7001079	-0.127274	9.08999	0.373796	0.544086	0.886668
Antp	chr3R	7001079	7002008	0.314109	8.71538	1.60836	0.211448	0.672106
Antp	chr3R	7002008	7002815	0.377784	8.21223	1.88906	0.176264	0.656103
Antp	chr3R	7002815	7003946	0.535316	8.07702	3.06237	0.0871548	0.522662
Antp	chr3R	7003946	7005254	0.692473	8.32042	6.60477	0.0136316	0.322068
Antp	chr3R	7005254	7005883	0.159521	7.06447	0.17001	0.682104	0.921851
Antp	chr3R	7005883	7007071	0.307174	8.59833	1.41113	0.241237	0.684755
Antp	chr3R	7007071	7007886	0.442739	7.98199	2.36919	0.130909	0.592902
Antp	chr3R	7007886	7009001	0.35838	7.98957	1.34888	0.251789	0.70136
Antp	chr3R	7009001	7009973	-0.152498	7.94561	0.299002	0.58727	0.897629
Antp	chr3R	7009973	7011015	0.512485	8.32173	3.07556	0.0864995	0.520324
Antp	chr3R	7011015	7011798	0.0930534	8.19083	0.0948744	0.759535	0.950686
Antp	chr3R	7011798	7012846	0.482383	7.9208	2.83669	0.0992116	0.547857
Antp	chr3R	7012846	7014032	-0.217751	7.64727	0.476905	0.493453	0.854459
Antp	chr3R	7014032	7014934	0.170586	8.25873	0.366453	0.54808	0.888232
Antp	chr3R	7014934	7015891	0.157124	7.99944	0.272712	0.60416	0.903757
Antp	chr3R	7015891	7017040	0.199164	8.37835	0.587689	0.447406	0.832412
Antp	chr3R	7017040	7017902	0.146016	7.82726	0.234241	0.630796	0.914455
Antp	chr3R	7017902	7018988	0.133732	8.16409	0.24032	0.62641	0.913604
Antp	chr3R	7018988	7019903	0.0995345	7.5851	0.0836629	0.773763	0.953551
Antp	chr3R	7019903	7021003	-0.152371	8.39572	0.322834	0.572796	0.893956
Antp	chr3R	7021003	7021985	0.12145	8.11218	0.197775	0.658702	0.918001
Antp	chr3R	7021985	7023014	0.277267	7.78823	0.887274	0.351357	0.767778
Antp	chr3R	7023014	7023962	0.453887	7.64932	2.09381	0.15498	0.631841
Antp	chr3R	7023962	7024970	0.145011	7.98464	0.243184	0.624389	0.91307
Antp	chr3R	7024970	7026071	0.1585	8.04595	0.2918	0.591816	0.897629
Antp	chr3R	7026071	7027024	0.454191	7.88455	2.2837	0.137885	0.609634
Antp	chr3R	7027024	7027958	0.23657	8.08542	0.68269	0.413117	0.814194
Antp	chr3R	7027958	7029085	0.502829	7.9943	3.09453	0.0855042	0.51913
Antp	chr3R	7029085	7029982	0.348994	8.06137	1.33962	0.253398	0.703005
Antp	chr3R	7029982	7030866	0.410122	7.94303	2.05234	0.159035	0.641704
Antp	chr3R	7030866	7032059	0.152394	7.92269	0.256468	0.615106	0.907417
Antp	chr3R	7032059	7033064	-0.0801349	8.52279	0.093988	0.760612	0.950686
ArgRS-m	chr3R	7786934	7787998	-0.270341	7.13684	0.46702	0.497974	0.858529
ArgRS-m	chr3R	7787998	7789004	0.105903	7.2573	0.0718457	0.789931	0.96012
ArgRS-m	chr3R	7789004	7790022	-0.60185	7.33045	2.91901	0.094584	0.537318
ArgRS-m	chr3R	7790022	7790983	-0.29248	7.28921	0.677744	0.414802	0.815347
ArgRS-m	chr3R	7790983	7791861	0.318862	7.25757	0.739916	0.394348	0.796594
ArgRS-m	chr3R	7791861	7793195	0.102198	6.4954	0.0466483	0.829999	0.965454
ArgRS-m	chr3R	7793195	7793755	-0.596883	6.89204	2.14946	0.149727	0.622063
ArgRS-m	chr3R	7793755	7794988	0.252619	6.75027	0.340484	0.562527	0.890229
ArgRS-m	chr3R	7794988	7795914	-0.0921607	7.38777	0.0706829	0.791586	0.96012
ArgRS-m	chr3R	7795914	7796984	-0.31794	7.5114	0.950304	0.334968	0.761977
ArgRS-m	chr3R	7796984	7798010	0.549933	6.84587	1.56292	0.217901	0.674137
ArgRS-m	chr3R	7798010	7798963	0.0680387	7.16542	0.0296964	0.863978	0.976547
ArgRS-m	chr3R	7798963	7800013	0.0572633	7.28641	0.0248328	0.875505	0.976769
ArgRS-m	chr3R	7800013	7801044	-0.559843	7.32624	2.18961	0.146129	0.618407
ArgRS-m	chr3R	7801044	7801967	-0.773032	7.36362	5.00664	0.0303599	0.365729
ArgRS-m	chr3R	7801967	7803038	0.171766	6.8643	0.15107	0.699405	0.924976
ArgRS-m	chr3R	7803038	7803890	-0.214796	7.15822	0.342319	0.561481	0.890229
ArgRS-m	chr3R	7803890	7804980	-0.512688	6.81036	1.55861	0.218467	0.674666
ArgRS-m	chr3R	7804980	7806023	-0.641406	7.7282	4.54163	0.0387013	0.40253
ArgRS-m	chr3R	7806023	7806847	-0.391274	7.77719	1.579	0.21559	0.672106
ArgRS-m	chr3R	7806847	7808029	-0.444498	7.71798	2.00354	0.163967	0.649015
ArgRS-m	chr3R	7808029	7809041	-0.060198	7.73354	0.0411074	0.840265	0.969958
ArgRS-m	chr3R	7809041	7809887	-0.30187	7.31149	0.76324	0.387057	0.792611
ArgRS-m	chr3R	7809887	7811046	0.0856087	8.69252	0.131915	0.718193	0.93085
ArgRS-m	chr3R	7811046	7812024	0.0648851	8.47831	0.0635532	0.802139	0.962015
ArgRS-m	chr3R	7812024	7813000	0.0350063	7.83689	0.0145907	0.904406	0.982608
ArgRS-m	chr3R	7813000	7814022	-0.795827	7.99079	8.24914	0.00624958	0.218847
ArgRS-m	chr3R	7814022	7814940	-0.0775474	8.25694	0.0799299	0.778718	0.955091
ArgRS-m	chr3R	7814940	7816048	-0.305969	7.8251	1.11427	0.296914	0.735558
ArgRS-m	chr3R	7816048	7817053	-0.322862	7.52778	0.941179	0.337275	0.761977
ArgRS-m	chr3R	7817053	7818005	-0.57003	7.63393	2.96751	0.0920344	0.537318
ArgRS-m	chr3R	7818005	7819052	-0.58434	6.77197	1.95638	0.168906	0.649747
ArgRS-m	chr3R	7819052	7820095	-0.24951	7.70819	0.649367	0.42467	0.818049
ArgRS-m	chr3R	7820095	7820986	0.273261	7.19457	0.554886	0.460286	0.835761
ArgRS-m	chr3R	7820986	7822039	-0.289171	7.22855	0.639284	0.428263	0.820141
ArgRS-m	chr3R	7822039	7822954	-0.302752	7.3791	0.672978	0.416475	0.815347
ArgRS-m	chr3R	7822954	7823854	-0.0577108	7.27075	0.0244614	0.876438	0.976769
ArgRS-m	chr3R	7823854	7825030	-0.57787	7.77433	3.68094	0.0615365	0.484555
ArgRS-m	chr3R	7825030	7825864	-0.378798	7.41264	1.13693	0.292167	0.733009
ArgRS-m	chr3R	7825864	7826942	-0.638109	7.57644	4.00619	0.05152	0.454486
ArgRS-m	chr3R	7826942	7827989	-0.559242	7.60387	2.42894	0.126338	0.585611
ArgRS-m	chr3R	7827989	7828973	-0.613242	7.6255	3.65501	0.0624227	0.484555
ArgRS-m	chr3R	7828973	7830015	-0.431279	7.39908	1.65253	0.205336	0.66949
ArgRS-m	chr3R	7830015	7830980	-0.457375	7.93161	2.43391	0.125961	0.585328
ArgRS-m	chr3R	7830980	7831984	-0.470368	7.95075	2.66134	0.109948	0.56396
ArgRS-m	chr3R	7831984	7833067	-0.29286	7.57504	0.752877	0.390314	0.793795
ArgRS-m	chr3R	7833067	7834019	-0.339666	8.00633	1.43982	0.236587	0.684755
ArgRS-m	chr3R	7834019	7835000	-0.977945	7.77201	10.5692	0.00220829	0.11396
ArgRS-m	chr3R	7835000	7835935	-0.527187	7.75469	3.13494	0.0835549	0.51913
ArgRS-m	chr3R	7835935	7836956	-0.38308	7.19361	1.10503	0.298902	0.735558
ArgRS-m	chr3R	7836956	7837919	-0.725469	6.99069	3.58243	0.0649798	0.490097
ArgRS-m	chr3R	7837919	7839026	-0.505707	7.83979	2.78506	0.102308	0.549621
ArgRS-m	chr3R	7839026	7840022	-0.346075	7.86331	1.15598	0.28821	0.731572
ArgRS-m	chr3R	7840022	7841127	-0.503145	7.76495	2.83293	0.099429	0.547857
ArgRS-m	chr3R	7841127	7841970	-0.341496	7.07017	0.818591	0.370517	0.780434
ArgRS-m	chr3R	7841970	7842884	-0.0362729	7.75508	0.0129457	0.909935	0.982608
ArgRS-m	chr3R	7842884	7843893	-0.455312	7.89852	2.57233	0.115898	0.56396
ArgRS-m	chr3R	7843893	7844851	-0.57156	6.8419	1.95849	0.168681	0.649747
ArgRS-m	chr3R	7844851	7846057	-0.830667	7.67863	6.50327	0.0143568	0.323606
ArgRS-m	chr3R	7846057	7846773	-0.512056	7.41319	2.28197	0.13803	0.609634
ArgRS-m	chr3R	7846773	7848217	-0.824217	7.48689	5.91197	0.0191764	0.342992
ArgRS-m	chr3R	7848217	7848966	-0.161917	7.97592	0.306266	0.582805	0.897629
ArgRS-m	chr3R	7848966	7850008	-0.550446	7.47523	2.15589	0.149196	0.621176
ArgRS-m	chr3R	7850008	7850987	-0.955745	5.9491	2.64595	0.110951	0.56396
ArgRS-m	chr3R	7850987	7851968	-0.64418	7.58102	4.1535	0.0475844	0.444347
ArgRS-m	chr3R	7851968	7853011	-0.770724	7.47502	5.18502	0.0276959	0.356591
ArgRS-m	chr3R	7853011	7854013	-0.543629	7.73459	2.93617	0.093713	0.537318
ArgRS-m	chr3R	7854013	7855002	-0.337073	8.59588	1.82876	0.18318	0.656103
ArgRS-m	chr3R	7855002	7855923	-0.784535	7.87468	6.09393	0.0175551	0.337681
ArgRS-m	chr3R	7855923	7856991	-0.504142	8.22727	2.9906	0.090819	0.533222
ArgRS-m	chr3R	7856991	7858024	-0.300941	8.28549	1.26256	0.267256	0.7259
ArgRS-m	chr3R	7858024	7859018	-0.296611	7.67418	0.841459	0.364022	0.775079
ArgRS-m	chr3R	7859018	7860025	-0.360731	7.82839	1.4817	0.229994	0.68336
ArgRS-m	chr3R	7860025	7860965	-0.235114	8.6684	0.988498	0.325543	0.758143
ArgRS-m	chr3R	7860965	7862027	-0.596943	8.19851	4.61884	0.0371595	0.398222
ArgRS-m	chr3R	7862027	7863205	-0.448492	8.41065	2.47739	0.122717	0.579876
ArgRS-m	chr3R	7863205	7864067	-0.646964	8.33315	6.05915	0.0178228	0.337681
ArgRS-m	chr3R	7864067	7864995	-0.87597	8.10647	9.79986	0.00309631	0.141206
ArgRS-m	chr3R	7864995	7866013	-0.501319	8.21283	3.37639	0.0728918	0.507478
ArgRS-m	chr3R	7866013	7867174	-0.805425	7.87418	7.76049	0.00784745	0.240451
ArgRS-m	chr3R	7867174	7867882	-0.0644478	8.20901	0.0549618	0.815731	0.964305
ArgRS-m	chr3R	7867882	7869068	-0.401815	8.59541	2.68575	0.108378	0.560761
ArgRS-m	chr3R	7869068	7869925	-0.396003	8.27686	1.97055	0.167466	0.649015
ArgRS-m	chr3R	7869925	7871005	-0.267868	9.28636	1.78196	0.188771	0.658614
ArgRS-m	chr3R	7871005	7872207	-0.457827	8.70193	3.61126	0.0639505	0.487334
ArgRS-m	chr3R	7872207	7873023	-0.628328	8.69598	6.53297	0.0141504	0.323606
ArgRS-m	chr3R	7873023	7873864	-0.384271	9.06287	3.07946	0.0863068	0.520324
ArgRS-m	chr3R	7873864	7875002	-0.347008	8.89875	2.45095	0.124614	0.584613
ArgRS-m	chr3R	7875002	7876004	0.148956	9.29559	0.559268	0.458532	0.834894
ArgRS-m	chr3R	7876004	7877014	0.215648	9.78379	1.36948	0.248197	0.695305
ArgRS-m	chr3R	7877014	7877951	0.223919	9.26146	1.18919	0.281426	0.725984
ArgRS-m	chr3R	7877951	7879047	0.236632	9.38443	1.50581	0.226302	0.682347
ArgRS-m	chr3R	7879047	7880043	0.239071	9.77932	1.69342	0.19992	0.666592
ArgRS-m	chr3R	7880043	7880930	0.316923	9.23575	2.24618	0.141145	0.613894
ArgRS-m	chr3R	7880930	7881989	0.127707	10.0598	0.520471	0.474455	0.843523
ArgRS-m	chr3R	7881989	7882790	-0.225235	10.4702	1.58155	0.215227	0.672106
ArgRS-m	chr3R	7882790	7883961	-0.274156	10.8845	3.19369	0.0808088	0.51913
ArgRS-m	chr3R	7883961	7884974	-0.351133	10.9202	5.05353	0.0296338	0.363199
ArgRS-m	chr3R	7889012	7890058	-0.185962	10.8014	1.46668	0.232331	0.684557
ArgRS-m	chr3R	7890058	7891005	-0.317415	10.961	3.95336	0.0530735	0.454486
ArgRS-m	chr3R	7891005	7891921	-0.21834	10.3907	1.45848	0.233678	0.684557
ArgRS-m	chr3R	7891921	7892989	-0.122882	10.3056	0.49637	0.48481	0.850872
ArgRS-m	chr3R	7892989	7893936	-0.190944	10.0605	1.12213	0.295237	0.735558
ArgRS-m	chr3R	7893936	7895023	-0.290956	8.73142	1.40426	0.242425	0.685008
ArgRS-m	chr3R	7895023	7896097	-0.179451	10.0094	0.908393	0.345791	0.765347
ArgRS-m	chr3R	7896097	7896987	-0.121146	9.34083	0.356483	0.553552	0.88852
ArgRS-m	chr3R	7896987	7897987	-0.424559	10.2222	6.15845	0.0169676	0.337681
ArgRS-m	chr3R	7897987	7899093	-0.523221	9.09024	6.10022	0.0174636	0.337681
ArgRS-m	chr3R	7899093	7899896	-0.569312	9.22876	8.15366	0.00653221	0.224731
ArgRS-m	chr3R	7899896	7901095	-0.467599	9.3241	5.51897	0.0233624	0.345607
ArgRS-m	chr3R	7901095	7901970	-0.198154	9.83401	1.03232	0.315216	0.749258
ArgRS-m	chr3R	7901970	7903005	-0.0274107	9.89715	0.0224269	0.881641	0.977854
ArgRS-m	chr3R	7903005	7903943	-0.204777	9.68263	1.19109	0.281046	0.725984
ArgRS-m	chr3R	7903943	7904965	-0.352824	9.78315	3.7945	0.0578147	0.480443
ArgRS-m	chr3R	7904965	7906171	-0.399005	9.16681	3.70331	0.0607828	0.484555
ArgRS-m	chr3R	7906171	7907115	-0.527052	8.64039	4.59515	0.0376254	0.398222
ArgRS-m	chr3R	7907115	7908000	-0.31528	8.99396	1.97105	0.167414	0.649015
ArgRS-m	chr3R	7908000	7908915	0.37229	6.50751	0.634538	0.42997	0.821818
ArgRS-m	chr3R	7908915	7910215	-0.280083	9.10102	1.83192	0.182809	0.656103
ArgRS-m	chr3R	7910215	7911107	-0.436682	7.88466	2.02072	0.162274	0.647874
ArgRS-m	chr3R	7911107	7911998	-1.08266	8.28893	16.2824	0.000214196	0.0321226
ArgRS-m	chr3R	7911998	7913176	-0.409965	8.28172	2.19626	0.145469	0.618407
ArgRS-m	chr3R	7913176	7914052	-0.302323	8.74975	1.51446	0.225052	0.682113
ArgRS-m	chr3R	7914052	7915028	-0.262618	7.92621	0.890303	0.350545	0.767778
ArgRS-m	chr3R	7915028	7916002	-0.351255	8.25489	1.67263	0.202652	0.666592
ArgRS-m	chr3R	7916002	7917052	-0.408525	8.66023	2.88158	0.0966572	0.538905
ArgRS-m	chr3R	7917052	7917985	-0.106818	8.01362	0.149449	0.700925	0.924976
ArgRS-m	chr3R	7917985	7919000	-0.281513	8.38262	1.1665	0.286002	0.730275
ArgRS-m	chr3R	7919000	7920054	-0.153388	7.92696	0.283124	0.597336	0.901573
ArgRS-m	chr3R	7920054	7921034	-0.369915	7.98769	1.77209	0.189977	0.658614
ArgRS-m	chr3R	7921034	7922053	0.300271	7.93563	1.07337	0.305844	0.739959
ArgRS-m	chr3R	7922053	7923216	0.396533	7.52936	1.44948	0.235045	0.684755
ArgRS-m	chr3R	7923216	7923898	-0.0157952	7.76543	0.00276675	0.958289	0.999245
ArgRS-m	chr3R	7923898	7925003	0.230214	8.17644	0.67214	0.416723	0.815347
ArgRS-m	chr3R	7925003	7926014	0.0473176	7.79109	0.0241749	0.877152	0.976769
ArgRS-m	chr3R	7926014	7927010	0.0527999	7.1645	0.0201195	0.887851	0.977854
ArgRS-m	chr3R	7927010	7927780	0.322356	7.81193	1.09139	0.301917	0.73915
ArgRS-m	chr3R	7927780	7928964	0.167294	7.47035	0.247095	0.621601	0.911032
ArgRS-m	chr3R	7928964	7929941	0.504109	7.63464	2.50101	0.120932	0.57509
ArgRS-m	chr3R	7929941	7930954	0.107091	7.25405	0.083455	0.774025	0.953551
ArgRS-m	chr3R	7930954	7931999	0.194761	7.68135	0.399158	0.530791	0.879866
ArgRS-m	chr3R	7931999	7933039	0.362903	7.34928	1.04833	0.311484	0.744903
ArgRS-m	chr3R	7933039	7933972	0.227478	7.41304	0.414367	0.523101	0.873557
ArgRS-m	chr3R	7933972	7935012	-0.172502	7.59923	0.302618	0.585026	0.897629
ArgRS-m	chr3R	7935012	7936180	0.304663	7.20992	0.634625	0.429977	0.821818
ArgRS-m	chr3R	7936180	7936760	0.786665	7.02246	3.51957	0.0673477	0.498373
ArgRS-m	chr3R	7936760	7937990	0.165514	7.14462	0.193423	0.662234	0.918001
ArgRS-m	chr3R	7937990	7938971	0.099738	7.34603	0.0815379	0.776563	0.954161
ArgRS-m	chr3R	7938971	7940024	-0.16585	7.28751	0.209836	0.649149	0.917067
ArgRS-m	chr3R	7940024	7940950	-0.267758	6.50752	0.339616	0.563024	0.890229
ArgRS-m	chr3R	7940950	7942079	0.211122	6.67353	0.236474	0.629177	0.914455
ArgRS-m	chr3R	7942079	7943018	0.177765	7.39457	0.259349	0.613111	0.907417
ArgRS-m	chr3R	7943018	7943889	0.0900711	6.75905	0.0413118	0.839882	0.969958
ArgRS-m	chr3R	7943889	7945029	0.359735	6.58087	0.579473	0.450614	0.832868
ArgRS-m	chr3R	7945029	7946057	0.911389	7.05732	5.16349	0.0280035	0.356591
ArgRS-m	chr3R	7946057	7947022	0.0402068	7.03911	0.0103561	0.919406	0.98353
ArgRS-m	chr3R	7947022	7948025	0.0509587	6.98589	0.0161226	0.899538	0.982499
ArgRS-m	chr3R	7948025	7948998	0.207156	6.82607	0.233677	0.631206	0.914455
ArgRS-m	chr3R	7948998	7950046	-0.0168764	6.61472	0.00138445	0.970487	1
ArgRS-m	chr3R	7950046	7950998	-0.675087	6.7244	2.586	0.114961	0.56396
ArgRS-m	chr3R	7950998	7952029	0.0428038	7.21554	0.0142478	0.90553	0.982608
ArgRS-m	chr3R	7952029	7952943	-0.740711	6.01914	1.60661	0.211691	0.672106
ArgRS-m	chr3R	7952943	7953994	0.515322	7.06909	1.67049	0.202935	0.666592
ArgRS-m	chr3R	7953994	7954996	-0.0747695	6.70422	0.0293505	0.864757	0.976769
ArgRS-m	chr3R	7954996	7955938	0.563911	6.8473	1.49035	0.228718	0.682347
ArgRS-m	chr3R	7955938	7956996	-0.15867	6.91958	0.142042	0.708086	0.92694
ArgRS-m	chr3R	7956996	7957978	-1.12313	5.29878	2.1728	0.147585	0.618407
ArgRS-m	chr3R	7957978	7958895	0.288282	7.28955	0.574361	0.452605	0.833447
ArgRS-m	chr3R	7958895	7959471	-0.625223	6.37473	1.4592	0.233563	0.684557
ArgRS-m	chr3R	7959471	7961028	0.145327	6.31996	0.0869934	0.769421	0.953551
ArgRS-m	chr3R	7961028	7962042	-0.0401357	6.94686	0.0103761	0.919328	0.98353
ArgRS-m	chr3R	7962042	7963138	-0.103736	6.74021	0.0583456	0.810252	0.962015
ArgRS-m	chr3R	7963138	7963908	0.533153	6.62807	1.42424	0.239098	0.684755
ArgRS-m	chr3R	7963908	7964971	0.540773	6.86818	1.67953	0.201741	0.666592
ArgRS-m	chr3R	7964971	7966004	-0.365726	7.14321	0.788053	0.379557	0.787702
ArgRS-m	chr3R	7966004	7967062	0.0965021	6.95156	0.0591546	0.808967	0.962015
ArgRS-m	chr3R	7967062	7968009	0.475283	6.84167	1.21592	0.276155	0.725984
ArgRS-m	chr3R	7968009	7968966	-0.410198	6.64293	0.879106	0.353562	0.767778
ArgRS-m	chr3R	7968966	7970007	0.125363	6.55644	0.0741209	0.786701	0.959933
ArgRS-m	chr3R	7970007	7970991	0.0102111	7.41526	0.000865087	0.976669	1
ArgRS-m	chr3R	7970991	7972032	-0.0171661	7.27525	0.00232668	0.961747	1
ArgRS-m	chr3R	7972032	7973044	0.481615	6.549	1.10042	0.299899	0.736269
ArgRS-m	chr3R	7973044	7974026	0.617766	5.80734	0.986973	0.325913	0.758143
ArgRS-m	chr3R	7974026	7975005	-0.0461974	6.71832	0.011507	0.915061	0.983066
ArgRS-m	chr3R	7975005	7976060	-0.39237	7.1212	1.14591	0.290241	0.731572
ArgRS-m	chr3R	7976060	7976960	0.622569	6.86132	2.25977	0.139914	0.612436
ArgRS-m	chr3R	7976960	7978005	-0.0604047	7.2611	0.0286857	0.866283	0.976769
ArgRS-m	chr3R	7978005	7978917	0.465452	6.7927	1.16785	0.285729	0.730275
ArgRS-m	chr3R	7978917	7979799	-0.34746	6.49351	0.565101	0.456212	0.834203
ArgRS-m	chr3R	7979799	7981005	0.394996	6.92019	0.945336	0.336221	0.761977
ArgRS-m	chr3R	7981005	7981994	0.0187298	7.07365	0.00227316	0.962191	1
ArgRS-m	chr3R	7981994	7983063	-0.291644	7.0063	0.548367	0.462917	0.837402
ArgRS-m	chr3R	7983063	7983958	0.268978	6.51621	0.319929	0.574522	0.893956
ArgRS-m	chr3R	7983958	7985153	0.137756	6.75931	0.107395	0.744683	0.941607
ArgRS-m	chr3R	7985153	7985976	0.442484	6.45774	0.855025	0.360175	0.773973
ArgRS-m	chr3R	7985976	7987039	0.277003	6.39539	0.276358	0.60176	0.901691
Dfd	chr3R	6692018	6693023	0.480607	7.42132	1.67996	0.201744	0.666592
Dfd	chr3R	6693023	6693983	0.672855	7.48782	3.2857	0.0767693	0.517336
Dfd	chr3R	6693983	6694977	-0.577294	6.89104	1.73352	0.194836	0.661025
Dfd	chr3R	6694977	6696020	0.373173	7.79856	1.39878	0.243333	0.686583
Dfd	chr3R	6696020	6697011	0.290748	6.85575	0.426674	0.517053	0.872582
Dfd	chr3R	6697011	6697994	0.513274	7.57733	2.45918	0.124	0.583525
Dfd	chr3R	6697994	6698980	0.147879	7.4493	0.177599	0.67551	0.918001
Dfd	chr3R	6698980	6699994	-0.0845384	7.82063	0.0815723	0.776517	0.954161
Dfd	chr3R	6699994	6701017	0.0444495	7.36953	0.0146588	0.904188	0.982608
Dfd	chr3R	6701017	6702053	0.545596	7.71292	2.62043	0.112703	0.56396
Dfd	chr3R	6702053	6702991	0.0960559	7.08281	0.0598374	0.80789	0.962015
Dfd	chr3R	6702991	6703834	0.18916	7.61048	0.302563	0.585085	0.897629
Dfd	chr3R	6703834	6705037	-0.0746222	6.89433	0.0303983	0.862396	0.976547
Dfd	chr3R	6705037	6706076	-0.850418	7.97187	7.47268	0.00901393	0.256179
Dfd	chr3R	6706076	6706943	-0.0377128	7.80045	0.0152943	0.902139	0.982608
Dfd	chr3R	6706943	6707990	0.218694	7.36855	0.364812	0.548974	0.888232
Dfd	chr3R	6707990	6709001	-0.170562	7.37736	0.249205	0.620121	0.911032
Dfd	chr3R	6709001	6709948	-0.0401373	8.00862	0.0201975	0.887635	0.977854
Dfd	chr3R	6709948	6710783	0.950382	6.55071	3.49437	0.0682984	0.49975
Dfd	chr3R	6710783	6711980	0.281578	7.79791	0.761568	0.387615	0.792611
Dfd	chr3R	6711980	6712758	-0.827561	7.13519	3.99406	0.0519157	0.454486
Dfd	chr3R	6712758	6714011	0.327819	6.59817	0.536223	0.467883	0.838682
Dfd	chr3R	6714011	6715009	0.131501	7.98587	0.21269	0.646938	0.916651
Dfd	chr3R	6715009	6715986	-0.0135525	7.58125	0.00155093	0.968766	1
Dfd	chr3R	6715986	6717027	0.687762	7.79655	4.96422	0.0310335	0.36742
Dfd	chr3R	6717027	6718006	0.557941	7.65109	2.77558	0.102876	0.549621
Dfd	chr3R	6718006	6718970	-0.339575	7.7719	0.861112	0.358533	0.773483
Dfd	chr3R	6718970	6720011	0.373334	8.02408	1.78933	0.187878	0.658308
Dfd	chr3R	6720011	6721082	0.398102	8.26887	2.14499	0.150141	0.622465
Dfd	chr3R	6721082	6722049	0.253885	7.92282	0.772373	0.384256	0.789032
Dfd	chr3R	6722049	6723069	0.784372	8.06798	7.57913	0.0085466	0.250609
Dfd	chr3R	6723069	6723947	0.137212	7.65086	0.19004	0.665013	0.918001
Dfd	chr3R	6723947	6725045	-0.435039	7.42551	1.33724	0.253813	0.703005
Dfd	chr3R	6725045	6725981	0.360715	8.46022	1.8293	0.183116	0.656103
Dfd	chr3R	6725981	6727036	-0.0449902	7.9686	0.0248791	0.87539	0.976769
Dfd	chr3R	6727036	6728116	0.191685	8.41756	0.492441	0.486567	0.851483
Dfd	chr3R	6728116	6729039	0.468577	8.15828	2.88779	0.0963098	0.538905
Dfd	chr3R	6729039	6729893	0.26693	8.26668	0.968313	0.330479	0.761977
Dfd	chr3R	6729893	6730901	0.386887	8.18953	1.98265	0.166134	0.649015
Dfd	chr3R	6730901	6731976	0.338715	8.27814	1.41801	0.24017	0.684755
Dfd	chr3R	6731976	6733006	-0.081954	8.71133	0.108037	0.743962	0.941607
Dfd	chr3R	6733006	6734008	0.515694	8.54244	3.82066	0.0569928	0.477619
Dfd	chr3R	6734008	6734950	-0.0550699	8.548	0.0428389	0.836992	0.969443
Dfd	chr3R	6734950	6735842	0.0845118	7.86723	0.0857314	0.771051	0.953551
Dfd	chr3R	6735842	6737126	0.329535	9.02355	2.26608	0.139376	0.611444
Dfd	chr3R	6737126	6738000	0.580297	7.58288	2.3699	0.130916	0.592902
Dfd	chr3R	6738000	6739116	0	4.07226	0	1	1
Dfd	chr3R	6739116	6740296	0.427019	7.95059	1.9848	0.165972	0.649015
Dfd	chr3R	6740296	6740992	0.0123329	8.36797	0.00192177	0.965234	1
Dfd	chr3R	6740992	6741937	0.181758	8.94773	0.645222	0.42618	0.81855
Dfd	chr3R	6741937	6742944	0.370688	8.58234	1.92805	0.17202	0.649747
Dfd	chr3R	6742944	6744004	0.271797	8.60299	1.13956	0.291564	0.733009
Dfd	chr3R	6744004	6745134	0.308492	9.02171	1.82284	0.183938	0.657018
Dfd	chr3R	6745134	6745960	-0.111917	8.34697	0.132209	0.717908	0.93085
Dfd	chr3R	6745960	6747009	0.175846	8.91875	0.574975	0.452365	0.833447
Dfd	chr3R	6747009	6747975	-0.128525	8.41203	0.2152	0.645028	0.916536
Dfd	chr3R	6747975	6748999	0.278481	8.83156	1.41117	0.241288	0.684755
Dfd	chr3R	6748999	6750031	-0.307053	8.00113	1.19629	0.280012	0.725984
Dfd	chr3R	6750031	6750920	0.343172	8.60566	1.80334	0.186192	0.658308
Dfd	chr3R	6750920	6751944	-0.0989093	7.80342	0.115331	0.73577	0.938131
Dfd	chr3R	6751944	6753012	0.313659	8.37594	1.31766	0.257212	0.711373
Dfd	chr3R	6753012	6753969	0.0873464	7.74042	0.0829986	0.774626	0.953551
Dfd	chr3R	6753969	6754982	0.127886	7.95334	0.199804	0.657071	0.918001
Dfd	chr3R	6754982	6755944	-0.105046	8.32387	0.152859	0.697704	0.924976
Dfd	chr3R	6755944	6757074	0.0697156	8.80367	0.0888297	0.767072	0.953551
Dfd	chr3R	6757074	6758236	-0.224662	8.44169	0.549466	0.462507	0.837402
Dfd	chr3R	6758236	6759054	-0.526962	6.621	1.50193	0.22689	0.682347
Dfd	chr3R	6759054	6759981	-0.338072	7.98691	1.28383	0.263375	0.720333
Dfd	chr3R	6759981	6760942	0.125429	9.20228	0.401539	0.529574	0.879335
Dfd	chr3R	6760942	6761993	0.00320681	8.41593	0.000158222	0.990021	1
Dfd	chr3R	6761993	6763021	-0.0609206	9.07435	0.0826439	0.775095	0.953551
Dfd	chr3R	6763021	6764091	0.228517	9.30236	1.30626	0.259251	0.714032
Dfd	chr3R	6764091	6764958	-0.222492	7.73789	0.413457	0.523585	0.873557
Dfd	chr3R	6764958	6765989	-0.026882	9.67348	0.0208982	0.885716	0.977854
Dfd	chr3R	6765989	6766890	-0.0538422	7.99459	0.0367628	0.84883	0.972545
Dfd	chr3R	6766890	6768007	-0.0429089	9.24726	0.0475386	0.82841	0.965454
Dfd	chr3R	6768007	6769002	-0.174687	9.44567	0.781262	0.3816	0.787702
Dfd	chr3R	6769002	6769949	0.24987	9.11805	1.36005	0.249863	0.69798
Dfd	chr3R	6769949	6770967	0.0800653	9.17212	0.149655	0.700729	0.924976
Dfd	chr3R	6770967	6771875	-0.269701	9.36545	2.00932	0.163374	0.649015
Dfd	chr3R	6771875	6773022	-0.571718	8.82377	6.0569	0.0178427	0.337681
Dfd	chr3R	6773022	6774091	-0.0962913	9.15944	0.224111	0.638265	0.914455
Dfd	chr3R	6774091	6774985	-0.0802944	9.71732	0.194384	0.66145	0.918001
Dfd	chr3R	6774985	6775925	-0.131943	9.66822	0.51106	0.478454	0.845942
Dfd	chr3R	6775925	6776925	-0.190164	9.35168	0.824875	0.368748	0.778781
Dfd	chr3R	6776925	6777966	-0.183009	9.77073	0.908492	0.345766	0.765347
Dfd	chr3R	6777966	6779020	0.0126947	8.96187	0.00333874	0.954184	0.999245
Dfd	chr3R	6779020	6780012	0.132011	10.3598	0.604007	0.441209	0.828746
Dfd	chr3R	6780012	6781013	-0.131643	11.1831	0.81422	0.371786	0.782267
Dfd	chr3R	6781013	6782048	-0.0793702	11.3226	0.312822	0.578788	0.897236
Dfd	chr3R	6782048	6782888	-0.195639	11.3145	1.92939	0.171812	0.649747
Dfd	chr3R	6782888	6784060	-0.0942877	10.9123	0.390909	0.53505	0.88245
Dfd	chr3R	6784060	6784885	-0.313254	10.5951	3.89414	0.0547524	0.466824
Dfd	chr3R	6784885	6786047	-0.375718	11.1614	6.89226	0.0118594	0.305927
Dfd	chr3R	6786047	6786981	-0.337813	11.2631	5.6345	0.0220383	0.342992
Dfd	chr3R	6786981	6788020	-0.0588919	11.7796	0.188753	0.666079	0.918001
Dfd	chr3R	6788020	6789033	-0.103839	11.6211	0.584594	0.448596	0.832868
Dfd	chr3R	6789033	6790000	-0.0777834	11.9185	0.351717	0.556177	0.888669
Dfd	chr3R	6794043	6794995	-0.337726	12.0391	6.86568	0.0120124	0.305927
Dfd	chr3R	6794995	6795997	-0.0732435	12.0411	0.31588	0.576945	0.895086
Dfd	chr3R	6795997	6797025	-0.133931	11.6398	0.977989	0.3281	0.760525
Dfd	chr3R	6797025	6798000	-0.181291	11.7016	1.90418	0.174579	0.655843
Dfd	chr3R	6798000	6798887	0.00672237	11.375	0.00222162	0.96262	1
Dfd	chr3R	6798887	6800087	-0.0372155	11.2755	0.0606444	0.806635	0.962015
Dfd	chr3R	6800087	6800898	-0.0684979	11.0097	0.207686	0.650827	0.917067
Dfd	chr3R	6800898	6801981	-0.0424278	10.6203	0.0701577	0.792344	0.96012
Dfd	chr3R	6801981	6803125	-0.218104	11.2495	2.40771	0.127899	0.590139
Dfd	chr3R	6803125	6803972	-0.172484	10.9347	1.28376	0.263334	0.720333
Dfd	chr3R	6803972	6804971	-0.0292448	10.9715	0.0396964	0.842993	0.970134
Dfd	chr3R	6804971	6805957	-0.0337569	11.0715	0.0491195	0.825627	0.965454
Dfd	chr3R	6805957	6806998	0.122832	10.4325	0.570843	0.453947	0.834141
Dfd	chr3R	6806998	6807981	-0.16379	10.6169	0.99477	0.32403	0.756455
Dfd	chr3R	6807981	6809010	-0.0827894	9.8615	0.186104	0.668303	0.918001
Dfd	chr3R	6809010	6809854	-0.0292716	9.78118	0.0258359	0.873037	0.976769
Dfd	chr3R	6809854	6810894	-0.14776	9.6525	0.556178	0.459803	0.835711
Dfd	chr3R	6810894	6811955	0.142362	9.73636	0.620925	0.434926	0.824281
Dfd	chr3R	6811955	6813073	-0.395087	9.23855	3.63496	0.0631769	0.487334
Dfd	chr3R	6813073	6813967	-0.0382849	9.40235	0.0398789	0.842637	0.970134
Dfd	chr3R	6813967	6815005	-0.306136	8.82374	1.78698	0.188162	0.658308
Dfd	chr3R	6815005	6815999	0.099406	9.02931	0.229929	0.63395	0.914455
Dfd	chr3R	6815999	6817002	0.113697	9.37758	0.350341	0.556947	0.888669
Dfd	chr3R	6817002	6817979	0.0782296	9.27966	0.150893	0.699556	0.924976
Dfd	chr3R	6817979	6818952	0.075458	9.35139	0.144493	0.705683	0.92694
Dfd	chr3R	6818952	6820037	-0.0330612	9.44814	0.0264597	0.871534	0.976769
Dfd	chr3R	6820037	6820993	-0.0505423	6.71743	0.0137287	0.907259	0.982608
Dfd	chr3R	6820993	6821958	-0.0807489	7.46391	0.0608544	0.806297	0.962015
Dfd	chr3R	6821958	6822998	-0.258332	7.36375	0.568892	0.454715	0.834141
Dfd	chr3R	6822998	6823933	-0.10571	9.02761	0.231715	0.63266	0.914455
Dfd	chr3R	6823933	6824812	-0.346241	8.47489	1.85509	0.180122	0.656103
Dfd	chr3R	6824812	6826024	-0.156989	8.87617	0.47473	0.494434	0.854459
Dfd	chr3R	6826024	6826985	0.438234	8.06641	2.38094	0.129982	0.592902
Dfd	chr3R	6826985	6828107	-0.572554	7.5375	3.03156	0.0886443	0.525171
Dfd	chr3R	6828107	6828982	0.0298518	8.42586	0.0121843	0.912612	0.982608
Dfd	chr3R	6828982	6829978	-0.0864038	8.98158	0.136267	0.713806	0.927616
Dfd	chr3R	6829978	6830881	-0.204897	8.34125	0.517135	0.4759	0.844483
Dfd	chr3R	6830881	6831925	0.268443	8.55157	1.11089	0.297638	0.735558
Dfd	chr3R	6831925	6832987	0.142441	8.32168	0.292053	0.591631	0.897629
Dfd	chr3R	6832987	6834064	-0.045366	8.70319	0.0358551	0.850685	0.972545
Dfd	chr3R	6834064	6835025	0.315964	8.71137	1.64796	0.205953	0.66949
Dfd	chr3R	6835025	6836064	-0.0632296	8.32749	0.0481327	0.827368	0.965454
Dfd	chr3R	6836064	6836858	-0.125889	8.57716	0.227279	0.635928	0.914455
Dfd	chr3R	6836858	6838065	0.243763	8.5058	0.842709	0.363625	0.775079
Dfd	chr3R	6838065	6838997	0.160021	8.25789	0.350588	0.556809	0.888669
Dfd	chr3R	6838997	6840026	0.0371361	8.42006	0.0177192	0.894716	0.979876
Dfd	chr3R	6840026	6841030	0.201502	8.28809	0.479755	0.492203	0.853414
Dfd	chr3R	6841030	6842148	0.100409	8.26564	0.116625	0.734364	0.937557
Dfd	chr3R	6842148	6842951	0.845805	8.19424	6.07983	0.0176781	0.337681
Dfd	chr3R	6842951	6843956	0.656569	8.30657	4.85378	0.0329123	0.37307
Dfd	chr3R	6843956	6845034	-0.131447	8.79448	0.288075	0.594183	0.899069
Dfd	chr3R	6845034	6846151	0.230769	9.13122	1.14616	0.290241	0.731572
Dfd	chr3R	6846151	6847164	0.0194992	7.6429	0.0032309	0.954931	0.999245
Dfd	chr3R	6847164	6848072	0.460259	9.028	4.03371	0.0508144	0.454486
Dfd	chr3R	6848072	6849049	-0.736826	8.07715	5.69657	0.021401	0.342992
Dfd	chr3R	6849049	6849877	0.576263	8.566	3.96185	0.0528298	0.454486
Dfd	chr3R	6849877	6850990	0.34008	8.48372	1.49238	0.228406	0.682347
Dfd	chr3R	6850990	6852008	0.636964	8.68096	5.67526	0.0216314	0.342992
Dfd	chr3R	6852008	6852970	0.630951	8.70386	6.49939	0.0143503	0.323606
Dfd	chr3R	6852970	6853979	0.183426	8.00848	0.37927	0.541194	0.885138
Dfd	chr3R	6853979	6854886	-1.27284	7.43896	11.7727	0.00132581	0.0866637
Dfd	chr3R	6854886	6855996	-0.465005	7.59701	2.01742	0.162547	0.647874
Dfd	chr3R	6855996	6857006	0.334479	7.9483	1.36985	0.248135	0.695305
Dfd	chr3R	6857006	6858067	0.452117	7.69136	2.06696	0.157592	0.63719
Dfd	chr3R	6858067	6858858	1.22112	7.73778	14.3871	0.000450161	0.0420364
Dfd	chr3R	6858858	6860013	0.892755	8.43882	10.8592	0.00194735	0.103686
Dfd	chr3R	6860013	6861124	0.481877	7.34046	1.81787	0.184464	0.657697
Dfd	chr3R	6861124	6861992	0.573582	7.70181	3.30422	0.0759112	0.517336
Dfd	chr3R	6861992	6863194	0.276171	8.01334	0.778199	0.382527	0.787971
Dfd	chr3R	6863194	6864130	0.52973	7.26579	2.11592	0.152868	0.631102
Dfd	chr3R	6864130	6864858	0.460691	7.46768	1.67371	0.202569	0.666592
Dfd	chr3R	6864858	6866162	0.171768	7.87751	0.306976	0.58237	0.897629
Dfd	chr3R	6866162	6867165	0.0387549	8.06226	0.0187379	0.891745	0.979409
Dfd	chr3R	6867165	6868002	0.457905	7.7282	2.17759	0.14715	0.618407
Dfd	chr3R	6868002	6869015	0.193575	8.12433	0.480504	0.491835	0.853414
Dfd	chr3R	6869015	6870041	0.518705	7.5522	2.35639	0.131927	0.594731
Dfd	chr3R	6870041	6871018	-0.234029	7.37619	0.419927	0.520369	0.873557
Dfd	chr3R	6871018	6872072	0.0336141	8.02709	0.013275	0.908802	0.982608
Dfd	chr3R	6872072	6873019	0.375666	7.98508	1.78561	0.188328	0.658308
Dfd	chr3R	6873019	6874030	-0.310455	7.26308	0.756664	0.389093	0.79315
Dfd	chr3R	6874030	6875001	-0.0149259	7.67415	0.00220464	0.962763	1
Dfd	chr3R	6875001	6876062	0.0162763	8.41068	0.00342251	0.953616	0.999245
Dfd	chr3R	6876062	6877002	0.726627	8.09896	5.57057	0.0228024	0.345607
Dfd	chr3R	6877002	6877974	-0.341425	7.46377	0.901223	0.347683	0.767286
Dfd	chr3R	6877974	6879055	0.683444	8.12715	5.40448	0.0248028	0.347416
Dfd	chr3R	6879055	6879950	0.536098	8.29523	3.5127	0.0676054	0.498399
Dfd	chr3R	6879950	6880939	0.590857	8.41707	4.42875	0.0411344	0.417923
Dfd	chr3R	6880939	6882279	0.0924135	8.18068	0.106718	0.74546	0.941607
Dfd	chr3R	6882279	6882936	0.0203939	7.61106	0.00367805	0.951917	0.999245
Dfd	chr3R	6882936	6883903	0.577094	8.5762	4.3082	0.0438554	0.424756
Dfd	chr3R	6883903	6885007	0.254551	8.75694	0.95418	0.334042	0.761977
Dfd	chr3R	6885007	6886038	0.504856	8.13494	2.95454	0.0927249	0.537318
Dfd	chr3R	6886038	6887001	0.54071	8.65882	3.77474	0.0585019	0.480443
Dfd	chr3R	6887001	6888048	0.10113	8.56727	0.143555	0.70661	0.92694
Dfd	chr3R	6888048	6889190	0.479253	8.26492	2.53454	0.118599	0.569061
Dfd	chr3R	6889190	6890010	0.329381	8.17147	1.14708	0.29005	0.731572
Dfd	chr3R	6890010	6890925	0.47713	8.07488	2.43823	0.125634	0.585328
Dfd	chr3R	6890925	6891976	0.705731	8.6389	7.53778	0.00871509	0.251328
Scr	chr3R	6750031	6750920	0.502514	6.84808	1.30752	0.25908	0.714032
Scr	chr3R	6750920	6751944	-0.0832582	5.88547	0.0186469	0.892006	0.979409
Scr	chr3R	6751944	6753012	0.2463	7.07091	0.416486	0.522045	0.873557
Scr	chr3R	6753012	6753969	0.197519	6.3015	0.144554	0.705624	0.92694
Scr	chr3R	6753969	6754982	-0.516944	6.4793	1.18221	0.282824	0.727087
Scr	chr3R	6754982	6755944	-0.228214	6.75802	0.301102	0.585965	0.897629
Scr	chr3R	6755944	6757074	0.531124	7.07911	1.71622	0.197035	0.662754
Scr	chr3R	6757074	6758236	-0.311941	6.7247	0.507812	0.479848	0.846529
Scr	chr3R	6758236	6759054	0.947616	5.57076	1.86207	0.17932	0.656103
Scr	chr3R	6759054	6759981	-0.20643	6.52136	0.17314	0.679375	0.920095
Scr	chr3R	6759981	6760942	0.0598529	6.90267	0.0216208	0.883772	0.977854
Scr	chr3R	6760942	6761993	-0.0227072	6.49932	0.00211698	0.963512	1
Scr	chr3R	6761993	6763021	0.113395	7.2626	0.0978745	0.755873	0.950442
Scr	chr3R	6763021	6764091	0.203522	7.27821	0.294341	0.590213	0.897629
Scr	chr3R	6764091	6764958	-0.456106	6.49398	0.948114	0.33552	0.761977
Scr	chr3R	6764958	6765989	0.0595006	7.45225	0.0285737	0.866548	0.976769
Scr	chr3R	6765989	6766890	1.2491	6.45138	6.17611	0.0168202	0.337681
Scr	chr3R	6766890	6768007	-0.219754	7.13221	0.329439	0.568911	0.893956
Scr	chr3R	6768007	6769002	0.925129	7.32845	6.12626	0.0172399	0.337681
Scr	chr3R	6769002	6769949	0.606786	6.74078	1.85227	0.180446	0.656103
Scr	chr3R	6769949	6770967	0.379454	7.19523	0.908812	0.345681	0.765347
Scr	chr3R	6770967	6771875	-0.221723	7.28345	0.300908	0.58611	0.897629
Scr	chr3R	6771875	6773022	-0.0211141	6.42517	0.00191796	0.965266	1
Scr	chr3R	6773022	6774091	0.494672	7.00114	1.47318	0.231315	0.684557
Scr	chr3R	6774091	6774985	0.0574653	7.39514	0.026446	0.87156	0.976769
Scr	chr3R	6774985	6775925	-0.160875	7.30227	0.208552	0.65015	0.917067
Scr	chr3R	6775925	6776925	0.0780101	6.86326	0.0371463	0.848054	0.972545
Scr	chr3R	6776925	6777966	-0.411319	7.23369	1.16862	0.285624	0.730275
Scr	chr3R	6777966	6779020	-0.0599683	6.80088	0.0196488	0.889162	0.978477
Scr	chr3R	6779020	6780012	-0.130237	7.21242	0.121521	0.729052	0.936951
Scr	chr3R	6780012	6781013	-0.311502	7.64481	0.938901	0.337854	0.762407
Scr	chr3R	6781013	6782048	0.0478132	7.4936	0.0212302	0.884819	0.977854
Scr	chr3R	6782048	6782888	-0.068893	7.49458	0.0353689	0.851697	0.97273
Scr	chr3R	6782888	6784060	-0.347262	7.52289	1.02353	0.317261	0.751069
Scr	chr3R	6784060	6784885	0.0139895	7.30951	0.00144926	0.969806	1
Scr	chr3R	6784885	6786047	-0.278542	7.70139	0.626409	0.432957	0.823948
Scr	chr3R	6786047	6786981	-0.440838	7.69122	1.8704	0.178432	0.656103
Scr	chr3R	6786981	6788020	-0.088826	8.22595	0.0897154	0.765961	0.953551
Scr	chr3R	6788020	6789033	0.236429	7.96891	0.617141	0.436357	0.825961
Scr	chr3R	6789033	6790000	-0.133441	7.98902	0.225097	0.637528	0.914455
Scr	chr3R	6790000	6790896	0.130965	8.1347	0.222787	0.639256	0.914455
Scr	chr3R	6790896	6792010	-0.0557534	8.34698	0.0361008	0.850189	0.972545
Scr	chr3R	6792010	6792963	-0.10083	7.4083	0.0659314	0.798562	0.962015
Scr	chr3R	6792963	6794043	-0.117972	8.50125	0.16402	0.687461	0.922135
Scr	chr3R	6794043	6794995	0.344816	8.00111	1.18833	0.281651	0.725984
Scr	chr3R	6794995	6795997	0.043431	8.28204	0.0200329	0.888097	0.977854
Scr	chr3R	6795997	6797025	-0.0197297	7.98922	0.00419037	0.948682	0.998981
Scr	chr3R	6797025	6798000	-0.223823	8.13433	0.514882	0.476857	0.844483
Scr	chr3R	6798000	6798887	0.269809	7.98963	0.744707	0.392876	0.796157
Scr	chr3R	6798887	6800087	0.0925771	8.0689	0.107144	0.744971	0.941607
Scr	chr3R	6800087	6800898	0.261151	7.72623	0.660959	0.420635	0.816699
Scr	chr3R	6800898	6801981	0.0267418	7.48028	0.00464108	0.945997	0.997902
Scr	chr3R	6801981	6803125	0.386389	8.09608	1.49679	0.227732	0.682347
Scr	chr3R	6803125	6803972	0.320419	7.54075	0.85966	0.358934	0.773483
Scr	chr3R	6803972	6804971	-0.28791	7.41163	0.60502	0.440866	0.828746
Scr	chr3R	6804971	6805957	0.153958	7.44389	0.201762	0.655505	0.918001
Scr	chr3R	6805957	6806998	-0.357617	7.39045	0.824214	0.368938	0.778781
Scr	chr3R	6806998	6807981	0.632102	8.08149	4.82193	0.0334133	0.374419
Scr	chr3R	6807981	6809010	0.289915	7.83472	0.895098	0.349309	0.767778
Scr	chr3R	6809010	6809854	-0.163194	8.02414	0.332268	0.567262	0.893956
Scr	chr3R	6809854	6810894	0.339734	7.76115	1.20589	0.278118	0.725984
Scr	chr3R	6810894	6811955	0.247185	8.23694	0.783899	0.380762	0.787702
Scr	chr3R	6811955	6813073	-0.200377	7.75813	0.4316	0.514625	0.870733
Scr	chr3R	6813073	6813967	-0.0893186	8.10302	0.0963984	0.757673	0.950686
Scr	chr3R	6813967	6815005	0.306964	7.62787	0.918977	0.342979	0.765167
Scr	chr3R	6815005	6815999	-0.0548565	8.17272	0.0370429	0.848271	0.972545
Scr	chr3R	6815999	6817002	-0.0186241	8.55781	0.00529005	0.942348	0.99566
Scr	chr3R	6817002	6817979	-0.121148	8.26216	0.205016	0.652926	0.917067
Scr	chr3R	6817979	6818952	0.122348	8.54941	0.224494	0.637978	0.914455
Scr	chr3R	6818952	6820037	0.114949	8.8929	0.266932	0.607983	0.905281
Scr	chr3R	6820037	6820993	-0.028126	7.33001	0.00612814	0.937958	0.994773
Scr	chr3R	6820993	6821958	-0.0985404	7.60903	0.0870046	0.769419	0.953551
Scr	chr3R	6821958	6822998	-0.172545	7.50787	0.241148	0.625839	0.913604
Scr	chr3R	6822998	6823933	-0.141678	9.64854	0.604744	0.440933	0.828746
Scr	chr3R	6823933	6824812	-0.339478	9.20286	2.64909	0.110746	0.56396
Scr	chr3R	6824812	6826024	-0.346912	9.67463	3.29017	0.0765149	0.517336
Scr	chr3R	6826024	6826985	-0.309996	9.00331	2.15754	0.148981	0.621176
Scr	chr3R	6826985	6828107	-0.189996	8.52134	0.527528	0.471492	0.842072
Scr	chr3R	6828107	6828982	-0.191217	9.47761	0.899435	0.348157	0.767286
Scr	chr3R	6828982	6829978	-0.323362	9.89781	2.90431	0.0954555	0.537507
Scr	chr3R	6829978	6830881	-0.159239	9.31258	0.614975	0.43712	0.826607
Scr	chr3R	6830881	6831925	-0.0864438	9.49885	0.201607	0.65563	0.918001
Scr	chr3R	6831925	6832987	-0.0825347	9.32432	0.179528	0.673842	0.918001
Scr	chr3R	6832987	6834064	0.0215041	9.96958	0.0150585	0.902893	0.982608
Scr	chr3R	6834064	6835025	-0.184229	9.85448	1.07055	0.306471	0.739966
Scr	chr3R	6835025	6836064	-0.053618	9.79474	0.0839558	0.773367	0.953551
Scr	chr3R	6836064	6836858	-0.074555	9.97679	0.158595	0.692396	0.924779
Scr	chr3R	6836858	6838065	-0.0757547	9.95074	0.180169	0.673295	0.918001
Scr	chr3R	6838065	6838997	-0.0806591	9.83595	0.180798	0.672778	0.918001
Scr	chr3R	6838997	6840026	-0.11699	10.3207	0.437015	0.512042	0.867861
Scr	chr3R	6840026	6841030	-0.256252	9.98202	2.09902	0.154479	0.631841
Scr	chr3R	6841030	6842148	-0.341131	9.58487	3.42602	0.0708928	0.505587
Scr	chr3R	6842148	6842951	-0.0894946	9.90875	0.256205	0.615265	0.907417
Scr	chr3R	6842951	6843956	-0.310245	10.1151	2.9006	0.0956604	0.537507
Scr	chr3R	6843956	6845034	-0.190453	10.608	1.38674	0.245283	0.68991
Scr	chr3R	6845034	6846151	0.227563	10.8074	2.14111	0.150502	0.622646
Scr	chr3R	6846151	6847164	-0.0763992	10.0164	0.189584	0.66539	0.918001
Scr	chr3R	6847164	6848072	-0.148781	11.505	1.12981	0.293612	0.735343
Scr	chr3R	6852008	6852970	-0.310179	11.7313	5.33563	0.0256428	0.347897
Scr	chr3R	6852970	6853979	-0.555887	11.0029	12.8667	0.00083446	0.0614969
Scr	chr3R	6853979	6854886	-2.1961	9.80944	124.314	2.08028e-14	4.07943e-11
Scr	chr3R	6854886	6855996	-0.715992	9.88922	14.5964	0.000417644	0.04095
Scr	chr3R	6855996	6857006	0.507768	10.1549	7.89947	0.00735295	0.240451
Scr	chr3R	6857006	6858067	0.637938	10.1281	11.5046	0.00148518	0.0939497
Scr	chr3R	6858067	6858858	0.98735	9.55656	25.5131	8.13402e-06	0.00319016
Scr	chr3R	6858858	6860013	0.672413	10.3317	15.3156	0.000311757	0.0374292
Scr	chr3R	6860013	6861124	0.642495	9.31545	10.242	0.00254766	0.127154
Scr	chr3R	6861124	6861992	0.507911	10.0035	8.07375	0.00677919	0.229207
Scr	chr3R	6861992	6863194	0.459122	10.2395	7.02967	0.0111008	0.29417
Scr	chr3R	6863194	6864130	0.955795	9.44246	22.6626	2.1152e-05	0.00518487
Scr	chr3R	6864130	6864858	0.695456	9.45901	9.42548	0.00367424	0.160115
Scr	chr3R	6864858	6866162	0.376687	10.1557	4.11285	0.0486915	0.447955
Scr	chr3R	6866162	6867165	0.149856	10.2238	0.702681	0.406453	0.80956
Scr	chr3R	6867165	6868002	0.297061	9.97968	2.82264	0.100027	0.547857
Scr	chr3R	6868002	6869015	-0.184426	10.2008	1.14745	0.289922	0.731572
Scr	chr3R	6869015	6870041	-0.288528	10.1285	2.22736	0.142781	0.618086
Scr	chr3R	6870041	6871018	-0.425426	9.92711	5.75035	0.0207912	0.342992
Scr	chr3R	6871018	6872072	-0.63459	10.8303	14.7594	0.000391528	0.0404098
Scr	chr3R	6872072	6873019	-0.362839	10.5175	4.60771	0.0374283	0.398222
Scr	chr3R	6873019	6874030	-0.780844	10.0271	16.2415	0.000219768	0.0321226
Scr	chr3R	6874030	6875001	-0.899276	10.1398	23.393	1.67725e-05	0.0046987
Scr	chr3R	6875001	6876062	-0.821611	10.5831	23.9715	1.38073e-05	0.0045127
Scr	chr3R	6876062	6877002	-0.485677	10.4392	7.80549	0.00770774	0.240451
Scr	chr3R	6877002	6877974	-0.65871	9.82246	11.1021	0.00176353	0.0990601
Scr	chr3R	6877974	6879055	-0.661711	10.2121	13.6602	0.000607784	0.049661
Scr	chr3R	6879055	6879950	-0.681756	10.2936	15.2137	0.000324475	0.0374292
Scr	chr3R	6879950	6880939	-0.544408	10.2917	10.1488	0.00265404	0.127154
Scr	chr3R	6880939	6882279	-0.418139	10.0981	5.79479	0.0203331	0.342992
Scr	chr3R	6882279	6882936	-0.731551	9.49908	14.9026	0.000366789	0.0399597
Scr	chr3R	6882936	6883903	-0.303054	10.4356	3.22667	0.0793115	0.51913
Scr	chr3R	6883903	6885007	-0.394865	10.3449	5.11494	0.0287571	0.359189
Scr	chr3R	6885007	6886038	-0.254543	9.99072	1.93955	0.170711	0.649747
Scr	chr3R	6886038	6887001	-0.138447	10.3847	0.662042	0.420219	0.816699
Scr	chr3R	6887001	6888048	-0.270013	10.3834	2.24571	0.141186	0.613894
Scr	chr3R	6888048	6889190	-0.180203	10.3901	1.06374	0.308048	0.740837
Scr	chr3R	6889190	6890010	-0.407345	10.1968	5.4877	0.0237353	0.345607
Scr	chr3R	6890010	6890925	-0.386793	10.1344	4.95994	0.0311023	0.36742
Scr	chr3R	6890925	6891976	-0.40179	10.7615	6.30784	0.0157628	0.337681
Scr	chr3R	6891976	6892997	-0.302508	10.6842	3.28625	0.0767458	0.517336
Scr	chr3R	6892997	6894183	-0.533677	10.4258	7.79764	0.00773614	0.240451
Scr	chr3R	6894183	6895027	-0.308878	11.0074	4.02901	0.0508875	0.454486
Scr	chr3R	6895027	6896017	-0.234674	10.0282	1.64104	0.20689	0.66949
Scr	chr3R	6896017	6896997	-0.309798	10.1679	3.19533	0.080734	0.51913
Scr	chr3R	6896997	6898024	-0.0560607	10.2645	0.110826	0.740786	0.941607
Scr	chr3R	6898024	6898994	-0.310505	10.1747	2.72756	0.10581	0.553315
Scr	chr3R	6898994	6899987	-0.216532	9.53532	1.23827	0.271845	0.725984
Scr	chr3R	6899987	6901031	-0.0271814	10.3327	0.0237843	0.878146	0.976769
Scr	chr3R	6901031	6901985	-0.18826	9.89584	1.00806	0.320904	0.752742
Scr	chr3R	6901985	6903003	-0.169077	9.79375	0.877723	0.353937	0.767778
Scr	chr3R	6903003	6903977	-0.0564405	9.21868	0.0705781	0.791748	0.96012
Scr	chr3R	6903977	6905017	-0.363655	9.64434	3.14753	0.08302	0.51913
Scr	chr3R	6905017	6905984	-0.126301	9.29582	0.393485	0.533713	0.880986
Scr	chr3R	6905984	6907064	-0.0190219	9.50077	0.0101984	0.920019	0.98353
Scr	chr3R	6907064	6907986	-0.27351	8.65688	0.860548	0.358688	0.773483
Scr	chr3R	6907986	6908960	-0.301973	9.13575	1.96588	0.16796	0.649644
Scr	chr3R	6908960	6909897	-0.140246	7.77143	0.189992	0.665072	0.918001
Scr	chr3R	6909897	6911098	-0.14303	8.83761	0.365615	0.548536	0.888232
Scr	chr3R	6911098	6912084	0.0755711	7.87119	0.0682278	0.795153	0.960749
Scr	chr3R	6912084	6912980	-0.018763	8.40644	0.00399448	0.949894	0.999245
Scr	chr3R	6912980	6914012	-0.192048	8.0883	0.434683	0.513165	0.869012
Scr	chr3R	6914012	6914982	0.069875	7.91101	0.0586158	0.809822	0.962015
Scr	chr3R	6914982	6916317	0.201286	7.46787	0.291155	0.592224	0.897629
Scr	chr3R	6916317	6917019	-0.504243	7.2536	1.78951	0.187917	0.658308
Scr	chr3R	6917019	6918013	-0.0852328	7.95685	0.0801385	0.778449	0.955091
Scr	chr3R	6918013	6919005	-0.0119587	7.0331	0.000821494	0.977265	1
Scr	chr3R	6919005	6920106	0.143475	7.76149	0.234398	0.630682	0.914455
Scr	chr3R	6920106	6920985	0.331703	7.49233	1.01899	0.318276	0.751069
Scr	chr3R	6920985	6921940	-0.069186	7.29821	0.0345394	0.853425	0.97357
Scr	chr3R	6921940	6923008	-0.0824791	7.68306	0.0673223	0.796486	0.961377
Scr	chr3R	6923008	6924100	-0.260144	7.87092	0.798973	0.376261	0.786618
Scr	chr3R	6924100	6925071	0.356587	7.30879	0.974532	0.328947	0.761588
Scr	chr3R	6925071	6926017	0.215414	7.32175	0.358768	0.552261	0.888422
Scr	chr3R	6926017	6926964	0.2647	7.71137	0.701411	0.406834	0.80956
Scr	chr3R	6926964	6927988	0.169248	7.61787	0.283176	0.597302	0.901573
Scr	chr3R	6927988	6929173	0.182749	7.46871	0.256424	0.615137	0.907417
Scr	chr3R	6929173	6930044	-0.341347	7.43208	0.875103	0.354695	0.768056
Scr	chr3R	6930044	6930987	-0.464303	7.36894	1.66457	0.203783	0.668257
Scr	chr3R	6930987	6932015	0.221026	7.85429	0.437324	0.511894	0.867861
Scr	chr3R	6932015	6933055	-0.123133	6.8277	0.0847114	0.772378	0.953551
Scr	chr3R	6933055	6933822	0.23894	7.50136	0.453883	0.50405	0.861013
Scr	chr3R	6933822	6934991	0.619382	7.47155	3.2175	0.0797247	0.51913
Scr	chr3R	6934991	6936255	0.345367	6.86264	0.675371	0.415614	0.815347
Scr	chr3R	6936255	6936971	-0.00426314	6.91874	9.37126e-05	0.99232	1
Scr	chr3R	6936971	6938013	0.637468	6.92707	2.51714	0.119772	0.571646
Scr	chr3R	6938013	6938922	0.446486	7.38414	1.58138	0.215192	0.672106
Scr	chr3R	6938922	6940072	0.152278	7.40198	0.167185	0.684626	0.922135
Scr	chr3R	6940072	6940922	0.154312	7.26343	0.165973	0.685707	0.922135
Scr	chr3R	6940922	6942114	0.436375	7.32156	1.2174	0.275919	0.725984
Scr	chr3R	6942114	6943100	0.171822	7.28855	0.164259	0.687246	0.922135
Scr	chr3R	6943100	6944043	0.403043	7.57522	1.19271	0.280776	0.725984
Scr	chr3R	6944043	6945047	0.954246	7.25741	6.56582	0.0138927	0.323606
Scr	chr3R	6945047	6945854	0.462063	7.10057	1.25884	0.268007	0.725984
Scr	chr3R	6945854	6946897	0.107752	6.63707	0.0615464	0.805222	0.962015
Scr	chr3R	6946897	6948031	0.403628	7.37887	1.33752	0.253709	0.703005
Scr	chr3R	6948031	6948899	0.518957	6.9151	1.43967	0.236667	0.684755
Scr	chr3R	6948899	6950080	0.522219	7.08015	1.42499	0.239034	0.684755
Taf1	chr3R	6546992	6547802	0.0358014	7.72107	0.0137369	0.907231	0.982608
Taf1	chr3R	6547802	6548997	-0.497031	7.17372	1.79443	0.187262	0.658308
Taf1	chr3R	6548997	6549902	0.869382	6.65631	3.40556	0.0717093	0.506066
Taf1	chr3R	6549902	6550868	-0.151866	7.71224	0.223422	0.638801	0.914455
Taf1	chr3R	6550868	6551971	-0.0195713	7.46079	0.00354437	0.952796	0.999245
Taf1	chr3R	6551971	6553048	-0.606442	7.79641	4.26955	0.0447154	0.425462
Taf1	chr3R	6553048	6554052	-0.207254	7.32444	0.348667	0.557888	0.888791
Taf1	chr3R	6554052	6555010	-0.395377	7.25058	1.15179	0.289023	0.731572
Taf1	chr3R	6555010	6556041	0.0431885	7.52078	0.0172757	0.896028	0.979984
Taf1	chr3R	6556041	6556997	-0.0979041	7.45954	0.083289	0.774243	0.953551
Taf1	chr3R	6556997	6557908	-0.0257204	7.09464	0.00440446	0.947387	0.998294
Taf1	chr3R	6557908	6559126	-0.490436	7.54566	2.29277	0.137125	0.609634
Taf1	chr3R	6559126	6559966	-0.0539992	7.71256	0.0304407	0.862294	0.976547
Taf1	chr3R	6559966	6560487	0.127585	6.97992	0.0980062	0.755714	0.950442
Taf1	chr3R	6560487	6562001	-0.614813	7.39118	3.38285	0.0726277	0.507478
Taf1	chr3R	6562001	6563139	-0.83462	7.42149	5.4834	0.0238296	0.345607
Taf1	chr3R	6563139	6563978	0.444135	6.34399	0.808025	0.373595	0.783551
Taf1	chr3R	6563978	6565025	0.103039	7.72353	0.0989484	0.754595	0.950442
Taf1	chr3R	6565025	6565975	-0.159593	8.00848	0.324221	0.571976	0.893956
Taf1	chr3R	6565975	6566918	-0.516382	7.2536	1.92186	0.172695	0.650011
Taf1	chr3R	6566918	6568046	0.287375	7.94562	0.979906	0.327631	0.760338
Taf1	chr3R	6568046	6568983	0.0768679	7.70653	0.0595135	0.8084	0.962015
Taf1	chr3R	6568983	6569926	-0.528196	7.46872	2.58764	0.11485	0.56396
Taf1	chr3R	6569926	6571029	-0.0807636	7.3509	0.053197	0.818659	0.964305
Taf1	chr3R	6571029	6572056	-0.388673	7.33886	1.19741	0.279791	0.725984
Taf1	chr3R	6572056	6572992	-0.253027	8.14644	0.810984	0.37273	0.782627
Taf1	chr3R	6572992	6574070	-0.381938	8.00855	1.89309	0.175813	0.656103
Taf1	chr3R	6574070	6574973	0.114404	6.89244	0.0718541	0.789919	0.96012
Taf1	chr3R	6574973	6576105	-0.00123976	7.99628	1.93054e-05	0.996514	1
Taf1	chr3R	6576105	6576983	-0.0819248	8.00817	0.0845092	0.772642	0.953551
Taf1	chr3R	6576983	6578012	0.274276	7.7759	0.869584	0.356157	0.770036
Taf1	chr3R	6578012	6579112	-0.143272	7.94852	0.264896	0.60935	0.906628
Taf1	chr3R	6579112	6579999	-0.0371643	7.44828	0.0123638	0.911969	0.982608
Taf1	chr3R	6579999	6581050	-0.368321	7.86165	1.67409	0.202459	0.666592
Taf1	chr3R	6581050	6582009	0.0839374	7.62704	0.0718113	0.789969	0.96012
Taf1	chr3R	6582009	6583202	0.0603893	7.81266	0.0423152	0.837968	0.969473
Taf1	chr3R	6583202	6583964	-0.773461	7.44446	5.1266	0.0285394	0.359189
Taf1	chr3R	6583964	6585189	0.346316	7.55628	0.954696	0.333913	0.761977
Taf1	chr3R	6585189	6585989	0.000586487	8.08158	3.39357e-06	0.998539	1
Taf1	chr3R	6585989	6586870	-0.103854	7.26431	0.0830934	0.774501	0.953551
Taf1	chr3R	6586870	6587859	-0.232255	7.90157	0.643223	0.426854	0.819042
Taf1	chr3R	6587859	6589030	-0.0924896	8.26974	0.10437	0.74819	0.944145
Taf1	chr3R	6589030	6589855	0.292541	7.99073	1.04053	0.313272	0.747553
Taf1	chr3R	6589855	6591007	-0.756559	7.62025	5.85024	0.0197767	0.342992
Taf1	chr3R	6591007	6592011	-0.0434918	8.3138	0.0266766	0.871006	0.976769
Taf1	chr3R	6592011	6593062	-0.297248	8.38478	1.18793	0.281731	0.725984
Taf1	chr3R	6593062	6594109	-0.157383	7.54276	0.220262	0.641156	0.915071
Taf1	chr3R	6594109	6594852	-0.112998	7.65046	0.119641	0.731086	0.936951
Taf1	chr3R	6594852	6595982	-0.172905	8.01641	0.373231	0.54439	0.886668
Taf1	chr3R	6595982	6597064	-0.453915	7.819	2.38475	0.129683	0.592902
Taf1	chr3R	6597064	6598005	0.0606024	8.3543	0.0512521	0.821946	0.964305
Taf1	chr3R	6598005	6599046	-0.0354059	8.28697	0.0179434	0.89405	0.979876
Taf1	chr3R	6599046	6600008	0.162906	8.06112	0.292325	0.591484	0.897629
Taf1	chr3R	6600008	6600984	0.249567	8.41305	0.843966	0.363315	0.775079
Taf1	chr3R	6600984	6601922	-0.0604674	8.49584	0.0568007	0.812732	0.963527
Taf1	chr3R	6601922	6603066	-0.415587	8.88253	3.61757	0.0637274	0.487334
Taf1	chr3R	6603066	6604046	-0.437266	8.32208	2.5765	0.115611	0.56396
Taf1	chr3R	6604046	6604991	-0.195719	8.56381	0.625914	0.4331	0.823948
Taf1	chr3R	6604991	6606014	0.189478	8.23244	0.496929	0.484565	0.850872
Taf1	chr3R	6606014	6607004	0.32371	8.31758	1.4301	0.238149	0.684755
Taf1	chr3R	6607004	6607991	0.00951632	8.4957	0.00139254	0.970401	1
Taf1	chr3R	6607991	6608979	-0.111266	8.29584	0.162203	0.689085	0.922135
Taf1	chr3R	6608979	6609995	-0.235957	8.45659	0.77437	0.383689	0.788695
Taf1	chr3R	6609995	6611003	-0.492111	8.78457	4.36174	0.0425706	0.421621
Taf1	chr3R	6611003	6611987	-0.316757	8.52476	1.57813	0.215655	0.672106
Taf1	chr3R	6611987	6613007	-0.222382	8.81412	0.905554	0.346539	0.766135
Taf1	chr3R	6613007	6614026	-0.22654	7.88304	0.62059	0.435049	0.824281
Taf1	chr3R	6614026	6614962	0.294828	7.98921	0.919882	0.34279	0.765167
Taf1	chr3R	6614962	6615938	-0.50425	8.50417	3.98929	0.0519938	0.454486
Taf1	chr3R	6615938	6616923	-0.169329	8.89441	0.523096	0.473383	0.843147
Taf1	chr3R	6616923	6617990	0.165069	8.61925	0.394019	0.533466	0.880986
Taf1	chr3R	6617990	6618994	0.171524	8.96294	0.569298	0.454591	0.834141
Taf1	chr3R	6618994	6619856	-0.258073	8.90184	1.41694	0.240287	0.684755
Taf1	chr3R	6619856	6620983	0.010627	9.24769	0.00285358	0.95764	0.999245
Taf1	chr3R	6620983	6622085	-0.0259231	8.26995	0.00868344	0.926179	0.987086
Taf1	chr3R	6622085	6622944	-0.319548	8.97719	2.34742	0.132646	0.596602
Taf1	chr3R	6622944	6623856	-0.255327	8.62507	1.13601	0.292306	0.733009
Taf1	chr3R	6623856	6625221	-0.0976985	9.3912	0.240029	0.626618	0.913604
Taf1	chr3R	6625221	6625967	0.0221167	8.79601	0.00937123	0.923321	0.985441
Taf1	chr3R	6625967	6626981	-0.104693	9.37546	0.301565	0.585678	0.897629
Taf1	chr3R	6626981	6628039	-0.419071	9.48986	4.99785	0.0304982	0.365729
Taf1	chr3R	6628039	6628912	0.116538	9.45954	0.360278	0.551429	0.888422
Taf1	chr3R	6628912	6630018	0.0903752	9.50711	0.230337	0.63365	0.914455
Taf1	chr3R	6630018	6631017	0.0934806	9.87611	0.256357	0.61516	0.907417
Taf1	chr3R	6631017	6632067	0.00094737	9.64672	2.16229e-05	0.996311	1
Taf1	chr3R	6632067	6633055	-0.235103	9.36289	1.46141	0.233159	0.684557
Taf1	chr3R	6633055	6633977	-0.0530952	9.22687	0.0698137	0.792841	0.96012
Taf1	chr3R	6633977	6634969	0.0556253	9.78886	0.0946596	0.759786	0.950686
Taf1	chr3R	6634969	6635995	0.0743684	10.1766	0.185778	0.668557	0.918001
Taf1	chr3R	6635995	6636928	-0.23987	9.25287	1.43075	0.238045	0.684755
Taf1	chr3R	6636928	6637964	-0.278196	9.95234	2.48155	0.122348	0.57953
Taf1	chr3R	6637964	6639063	-0.154477	10.1647	0.75864	0.388479	0.792724
Taf1	chr3R	6639063	6640010	-0.194585	9.58553	0.846895	0.362492	0.775079
Taf1	chr3R	6640010	6640970	0.13943	10.6513	0.782922	0.381056	0.787702
Taf1	chr3R	6640970	6642201	-0.33731	10.8163	4.80721	0.0336706	0.375159
Taf1	chr3R	6642201	6642824	0.164421	10.3966	0.952257	0.334477	0.761977
Taf1	chr3R	6642824	6644035	-0.296444	11.5625	4.60183	0.0374934	0.398222
Taf1	chr3R	6644035	6645040	0.00280673	11.6767	0.000441225	0.983336	1
Taf1	chr3R	6649087	6650035	-0.0449707	12.3986	0.137058	0.712999	0.927616
Taf1	chr3R	6650035	6650730	-0.0936575	11.4509	0.438247	0.51142	0.867861
Taf1	chr3R	6650730	6652156	-0.214159	11.1041	1.78991	0.187868	0.658308
Taf1	chr3R	6652156	6652951	-0.104256	11.374	0.541313	0.465791	0.837402
Taf1	chr3R	6652951	6654041	-0.331598	11.3063	4.88296	0.0324172	0.371954
Taf1	chr3R	6654041	6654929	-0.125134	11.2569	0.760005	0.388057	0.792686
Taf1	chr3R	6654929	6656014	-0.204189	10.8844	1.82869	0.183188	0.656103
Taf1	chr3R	6656014	6657013	-0.138242	11.3709	0.790594	0.378796	0.787702
Taf1	chr3R	6657013	6657982	-0.208073	11.2593	1.87953	0.177398	0.656103
Taf1	chr3R	6657982	6658886	0.0928939	11.0355	0.366214	0.548182	0.888232
Taf1	chr3R	6658886	6660030	-0.150024	11.0371	0.856606	0.359781	0.773973
Taf1	chr3R	6660030	6660967	0.070484	11.0062	0.175051	0.677713	0.919734
Taf1	chr3R	6660967	6661793	0.213434	10.0361	1.28425	0.263298	0.720333
Taf1	chr3R	6661793	6663032	-0.0357594	9.67503	0.0346793	0.853125	0.97357
Taf1	chr3R	6663032	6663993	0.0636041	9.91314	0.114085	0.73716	0.938959
Taf1	chr3R	6663993	6665017	0.139047	8.85517	0.359098	0.552079	0.888422
Taf1	chr3R	6665017	6666027	-0.0224296	9.00735	0.0112731	0.915926	0.983104
Taf1	chr3R	6666027	6667043	0.180021	8.9157	0.61003	0.438994	0.827339
Taf1	chr3R	6667043	6667943	0.0890058	9.61283	0.193609	0.662102	0.918001
Taf1	chr3R	6667943	6668931	0.0251762	8.97071	0.0121227	0.912832	0.982608
Taf1	chr3R	6668931	6669903	0.0253601	9.13704	0.0137395	0.907227	0.982608
Taf1	chr3R	6669903	6671030	-0.0255641	8.35046	0.00934668	0.923421	0.985441
Taf1	chr3R	6671030	6672057	-0.0956745	8.90022	0.192501	0.662989	0.918001
Taf1	chr3R	6672057	6673003	0.41933	8.65167	2.91327	0.0948986	0.537318
Taf1	chr3R	6673003	6674001	0.162878	8.56333	0.416463	0.522056	0.873557
Taf1	chr3R	6674001	6675073	-0.233812	8.32364	0.729305	0.397732	0.800772
Taf1	chr3R	6675073	6676197	0.518741	8.50915	3.27339	0.0773047	0.517387
Taf1	chr3R	6676197	6677001	0.0570193	8.31815	0.0457051	0.8317	0.966375
Taf1	chr3R	6677001	6677952	0.173085	7.584	0.276902	0.60138	0.901691
Taf1	chr3R	6677952	6678991	-1.14041	7.27023	8.95197	0.00454698	0.178333
Taf1	chr3R	6678991	6680209	0.276912	8.58921	1.25177	0.269282	0.725984
Taf1	chr3R	6680209	6680943	0.300596	8.16346	1.23513	0.272444	0.725984
Taf1	chr3R	6680943	6682036	0.00782894	8.37886	0.000906179	0.976121	1
Taf1	chr3R	6682036	6683008	0.0960367	8.58863	0.138776	0.711288	0.927616
Taf1	chr3R	6683008	6683970	-0.165778	8.44361	0.430471	0.515172	0.870908
Taf1	chr3R	6683970	6684918	0.210262	8.51939	0.678376	0.414586	0.815347
Taf1	chr3R	6684918	6685956	0.0735345	8.12964	0.0593661	0.808643	0.962015
Taf1	chr3R	6685956	6687093	0.135405	7.84151	0.195831	0.660293	0.918001
Taf1	chr3R	6687093	6688029	0.266368	7.7578	0.725861	0.398839	0.802178
Taf1	chr3R	6688029	6688939	0.819388	7.52141	5.87761	0.0195081	0.342992
Taf1	chr3R	6688939	6689943	0.535178	7.96083	3.50115	0.0679811	0.499292
Taf1	chr3R	6689943	6690992	0.0660451	7.91548	0.0512496	0.821951	0.964305
Taf1	chr3R	6690992	6692018	0.383436	7.74587	1.52466	0.223466	0.6815
Taf1	chr3R	6692018	6693023	-0.405662	7.86222	1.97187	0.167265	0.649015
Taf1	chr3R	6693023	6693983	0.0899518	7.78341	0.0932724	0.761497	0.951143
Taf1	chr3R	6693983	6694977	-0.0203207	7.2879	0.00324081	0.95486	0.999245
Taf1	chr3R	6694977	6696020	-0.0229756	8.19309	0.00584986	0.939383	0.99566
Taf1	chr3R	6696020	6697011	0.288178	7.22515	0.63237	0.430754	0.822501
Taf1	chr3R	6697011	6697994	0.395201	7.69753	1.60087	0.212435	0.672106
Taf1	chr3R	6697994	6698980	0.181207	7.88585	0.379293	0.541153	0.885138
Taf1	chr3R	6698980	6699994	0.129302	8.01114	0.220864	0.640702	0.915071
Taf1	chr3R	6699994	6701017	0.190929	7.54316	0.315988	0.57688	0.895086
Taf1	chr3R	6701017	6702053	0.172484	7.84834	0.347076	0.558784	0.889428
Taf1	chr3R	6702053	6702991	0.275261	7.43496	0.64702	0.425502	0.818049
Taf1	chr3R	6702991	6703834	0.294498	7.95004	0.952632	0.334431	0.761977
Taf1	chr3R	6703834	6705037	0.206582	7.47269	0.328051	0.569749	0.893956
Taf1	chr3R	6705037	6706076	-0.604357	8.69057	5.44219	0.0243325	0.345607
Taf1	chr3R	6706076	6706943	0.0607649	8.55116	0.0528039	0.819328	0.964305
Taf1	chr3R	6706943	6707990	0.551126	8.11533	3.77014	0.0585917	0.480443
Taf1	chr3R	6707990	6709001	0.169356	8.11655	0.35538	0.554136	0.88852
Taf1	chr3R	6709001	6709948	0.147793	8.44685	0.297169	0.588439	0.897629
Taf1	chr3R	6709948	6710783	0.320531	7.1247	0.65093	0.424156	0.818049
Taf1	chr3R	6710783	6711980	0.260754	7.42014	0.525482	0.472382	0.842358
Taf1	chr3R	6711980	6712758	0.742784	7.37566	4.30102	0.0439702	0.424756
Taf1	chr3R	6712758	6714011	-0.148564	6.19959	0.0711492	0.790927	0.96012
Taf1	chr3R	6714011	6715009	0.475036	7.66086	2.33413	0.133719	0.597844
Taf1	chr3R	6715009	6715986	0.494686	7.02847	1.52836	0.222913	0.6815
Taf1	chr3R	6715986	6717027	0.64356	7.18614	2.53329	0.118687	0.569061
Taf1	chr3R	6717027	6718006	-0.695428	6.65155	2.54931	0.117497	0.56612
Taf1	chr3R	6718006	6718970	-0.120148	6.81185	0.0849388	0.772082	0.953551
Taf1	chr3R	6718970	6720011	0.177222	7.11272	0.210854	0.648358	0.916677
Taf1	chr3R	6720011	6721082	0.430159	7.40084	1.41849	0.240072	0.684755
Taf1	chr3R	6721082	6722049	0.0730464	7.25123	0.0385703	0.845206	0.971541
Taf1	chr3R	6722049	6723069	0.400563	7.12807	1.06749	0.307156	0.739966
Taf1	chr3R	6723069	6723947	0.156578	6.81303	0.139234	0.710834	0.927616
Taf1	chr3R	6723947	6725045	-0.0423586	6.89091	0.0105538	0.918642	0.98353
Taf1	chr3R	6725045	6725981	0.453153	7.28289	1.44648	0.235579	0.684755
Taf1	chr3R	6725981	6727036	-0.0869732	6.90666	0.0466122	0.830064	0.965454
Taf1	chr3R	6727036	6728116	0.327548	7.52128	0.95455	0.333902	0.761977
Taf1	chr3R	6728116	6729039	0.757066	6.95725	2.92807	0.0941529	0.537318
Taf1	chr3R	6729039	6729893	-0.523815	6.85111	1.56217	0.217951	0.674137
Taf1	chr3R	6729893	6730901	-0.10311	6.94505	0.0622169	0.804196	0.962015
Taf1	chr3R	6730901	6731976	0.80417	6.86255	3.35509	0.0738295	0.511589
Taf1	chr3R	6731976	6733006	0.43528	7.23458	1.25407	0.268904	0.725984
Taf1	chr3R	6733006	6734008	0.894671	7.3	5.80801	0.0201989	0.342992
Taf1	chr3R	6734008	6734950	0.526842	6.92769	1.62873	0.20857	0.67005
Taf1	chr3R	6734950	6735842	1.06099	6.69419	5.30146	0.0260938	0.348095
Taf1	chr3R	6735842	6737126	0.139828	7.45435	0.172558	0.679866	0.920095
Taf1	chr3R	6737126	6738000	-0.148934	5.84228	0.0587623	0.809589	0.962015
Taf1	chr3R	6738000	6739116	0	4.07226	0	1	1
Taf1	chr3R	6739116	6740296	0.165657	5.98364	0.0846047	0.772517	0.953551
Taf1	chr3R	6740296	6740992	0.731661	6.47985	2.27646	0.138495	0.610311
Taf1	chr3R	6740992	6741937	0.617211	6.90981	2.18117	0.146826	0.618407
Taf1	chr3R	6741937	6742944	0.493425	6.13312	0.789365	0.379121	0.787702
Taf1	chr3R	6742944	6744004	0.161254	6.83061	0.14774	0.702554	0.925516
Taf1	chr3R	6744004	6745134	0.417255	6.96417	1.05422	0.310145	0.743513
Taf1	chr3R	6745134	6745960	0.0985984	6.41687	0.0439827	0.834853	0.967654
Taf1	chr3R	6745960	6747009	-0.264666	7.28005	0.559929	0.458268	0.834894
Ubx	chr3R	16633812	16634990	0.301966	6.76388	0.51017	0.478835	0.845942
Ubx	chr3R	16634990	16635960	0.456031	6.70676	1.10961	0.297914	0.735558
Ubx	chr3R	16635960	16636960	0.273623	6.64682	0.368643	0.546864	0.888232
Ubx	chr3R	16636960	16638053	0.514364	6.46198	1.07506	0.305467	0.739959
Ubx	chr3R	16638053	16639022	-0.254978	6.42372	0.271474	0.604956	0.903757
Ubx	chr3R	16639022	16640014	0.279403	7.13029	0.548265	0.462958	0.837402
Ubx	chr3R	16640014	16640659	-0.160746	5.9747	0.0787569	0.780304	0.955763
Ubx	chr3R	16640659	16641803	-0.105803	5.77253	0.0310825	0.860865	0.976377
Ubx	chr3R	16641803	16643041	0.594563	6.74306	1.74342	0.19359	0.659211
Ubx	chr3R	16643041	16643978	-0.542294	6.89564	1.76015	0.191447	0.658645
Ubx	chr3R	16643978	16645016	0.245207	6.94209	0.361045	0.551008	0.888422
Ubx	chr3R	16645016	16646042	-0.821798	6.67986	3.56199	0.0657205	0.491901
Ubx	chr3R	16646042	16647039	-0.23451	6.8215	0.305466	0.583271	0.897629
Ubx	chr3R	16647039	16648116	-0.388239	7.39383	1.21474	0.276385	0.725984
Ubx	chr3R	16648116	16648848	0.823919	6.61323	3.14517	0.0830693	0.51913
Ubx	chr3R	16648848	16650002	0.152917	6.75105	0.130833	0.719301	0.931039
Ubx	chr3R	16650002	16651034	0.0969752	6.64374	0.0477992	0.827948	0.965454
Ubx	chr3R	16651034	16651934	0.968073	7.05619	5.95493	0.0187703	0.342992
Ubx	chr3R	16651934	16652653	0.197944	6.81601	0.222654	0.639355	0.914455
Ubx	chr3R	16652653	16653925	0.190742	6.76907	0.179265	0.674085	0.918001
Ubx	chr3R	16653925	16654987	0.0225931	7.48775	0.00482349	0.944945	0.997866
Ubx	chr3R	16654987	16656015	-0.0282227	7.61563	0.0082989	0.927828	0.987911
Ubx	chr3R	16656015	16656999	0.436273	8.47988	2.8412	0.0989519	0.547857
Ubx	chr3R	16656999	16657969	0.291121	8.12678	1.0918	0.301777	0.73915
Ubx	chr3R	16657969	16659070	-0.187667	8.49921	0.540672	0.466054	0.837402
Ubx	chr3R	16659070	16660045	0.370272	8.19503	1.89125	0.176018	0.656103
Ubx	chr3R	16660045	16661057	0.170895	8.69723	0.536242	0.467875	0.838682
Ubx	chr3R	16661057	16662071	0.232349	8.2894	0.720994	0.400412	0.804516
Ubx	chr3R	16662071	16662817	-0.0985997	8.60446	0.151319	0.699153	0.924976
Ubx	chr3R	16662817	16664099	-0.136649	8.35051	0.24472	0.623299	0.912156
Ubx	chr3R	16664099	16664729	-0.104562	7.89557	0.13738	0.712677	0.927616
Ubx	chr3R	16664729	16666138	-0.11234	8.55353	0.181308	0.672345	0.918001
Ubx	chr3R	16666138	16666681	-0.284347	7.89498	0.989389	0.325327	0.758143
Ubx	chr3R	16666681	16667982	0.212948	7.52189	0.416493	0.522042	0.873557
Ubx	chr3R	16667982	16668981	-0.16062	7.99975	0.329841	0.568676	0.893956
Ubx	chr3R	16668981	16669973	0.206626	8.50227	0.628004	0.432338	0.823948
Ubx	chr3R	16669973	16671006	0.320971	8.57671	1.54807	0.220004	0.676608
Ubx	chr3R	16671006	16671968	0.123568	8.15114	0.181838	0.671895	0.918001
Ubx	chr3R	16671968	16673035	-0.0267394	8.24994	0.0101392	0.920251	0.98353
Ubx	chr3R	16673035	16674018	0.206629	7.60496	0.412834	0.523867	0.873557
Ubx	chr3R	16674018	16675034	0.274284	8.03288	0.945104	0.33628	0.761977
Ubx	chr3R	16675034	16675998	-0.226026	8.16681	0.700337	0.40719	0.80956
Ubx	chr3R	16675998	16676971	0.256025	8.25942	0.908298	0.34577	0.765347
Ubx	chr3R	16676971	16678005	-0.117187	9.06578	0.33285	0.566924	0.893956
Ubx	chr3R	16678005	16678945	0.113415	8.77281	0.233467	0.631359	0.914455
Ubx	chr3R	16678945	16679918	-0.0746807	8.55248	0.0891624	0.76665	0.953551
Ubx	chr3R	16679918	16680969	-0.0815314	8.5605	0.108782	0.743099	0.941607
Ubx	chr3R	16680969	16681922	0.18253	8.37377	0.491955	0.486748	0.851483
Ubx	chr3R	16681922	16683053	0.0913143	9.18497	0.210916	0.64831	0.916677
Ubx	chr3R	16683053	16683941	-0.210894	8.56662	0.649659	0.424606	0.818049
Ubx	chr3R	16683941	16685005	0.0220795	9.21241	0.0119888	0.913309	0.982608
Ubx	chr3R	16685005	16686101	0.0512217	8.37227	0.0331828	0.8563	0.973712
Ubx	chr3R	16686101	16686987	-0.0766314	7.14631	0.0439485	0.834917	0.967654
Ubx	chr3R	16686987	16688022	-0.142416	8.51181	0.317	0.576273	0.895086
Ubx	chr3R	16688022	16689156	0.101947	9.19313	0.257047	0.614686	0.907417
Ubx	chr3R	16689156	16690219	-0.114147	8.26675	0.179316	0.674023	0.918001
Ubx	chr3R	16690219	16690938	0.0239242	8.99411	0.0131953	0.90907	0.982608
Ubx	chr3R	16690938	16691998	-0.0780074	9.42159	0.167582	0.684255	0.922135
Ubx	chr3R	16691998	16693084	-0.13344	8.54412	0.269299	0.606401	0.904299
Ubx	chr3R	16693084	16694132	0.372824	9.20355	3.42014	0.0711261	0.505587
Ubx	chr3R	16694132	16695036	-0.0500944	7.51663	0.0210278	0.885371	0.977854
Ubx	chr3R	16695036	16695950	-0.0281489	8.56558	0.0125084	0.911458	0.982608
Ubx	chr3R	16695950	16696975	0.0770658	9.1193	0.140962	0.70913	0.927616
Ubx	chr3R	16696975	16698029	0.270747	9.26561	1.86663	0.1788	0.656103
Ubx	chr3R	16698029	16698963	0.120496	9.37259	0.396952	0.531924	0.880256
Ubx	chr3R	16698963	16699942	-0.00254203	9.07477	0.000141503	0.990563	1
Ubx	chr3R	16699942	16701141	0.365324	9.78751	4.1037	0.0488766	0.447955
Ubx	chr3R	16701141	16701989	0.0383831	8.7133	0.0255936	0.873629	0.976769
Ubx	chr3R	16701989	16702929	0.327643	9.89087	3.24477	0.0785029	0.51913
Ubx	chr3R	16702929	16703957	0.168017	10.285	0.898875	0.348305	0.767286
Ubx	chr3R	16703957	16704860	0.201545	9.92215	1.25542	0.268595	0.725984
Ubx	chr3R	16704860	16705870	-0.0226618	9.40514	0.014043	0.906208	0.982608
Ubx	chr3R	16705870	16706984	0.361916	8.99249	2.7195	0.106248	0.554127
Ubx	chr3R	16706984	16708132	-0.105538	10.0044	0.355534	0.554051	0.88852
Ubx	chr3R	16708132	16709059	-0.130877	9.08383	0.395445	0.5327	0.880797
Ubx	chr3R	16709059	16709991	-0.0812642	9.89323	0.206834	0.651495	0.917067
Ubx	chr3R	16709991	16711030	-0.100651	9.33234	0.228398	0.6351	0.914455
Ubx	chr3R	16711030	16711740	7.23815e-05	9.31863	1.31896e-07	0.999712	1
Ubx	chr3R	16711740	16712983	0.13458	9.43648	0.495714	0.485097	0.850872
Ubx	chr3R	16712983	16714057	-0.0787596	9.77145	0.181049	0.672546	0.918001
Ubx	chr3R	16714057	16715015	-0.147771	10.0598	0.688601	0.411118	0.812504
Ubx	chr3R	16715015	16716150	0.13098	10.2831	0.598175	0.443408	0.829624
Ubx	chr3R	16716150	16716980	0.156112	10.0097	0.641612	0.427468	0.819418
Ubx	chr3R	16716980	16718075	0.220162	10.4473	1.7672	0.190577	0.658614
Ubx	chr3R	16718075	16719216	0.0119237	9.36197	0.00339473	0.953804	0.999245
Ubx	chr3R	16719216	16719760	0.0422923	9.93381	0.0471584	0.829096	0.965454
Ubx	chr3R	16719760	16720922	-0.0283173	10.2074	0.0273161	0.869483	0.976769
Ubx	chr3R	16720922	16721932	-0.0553022	10.8375	0.129371	0.720805	0.931159
Ubx	chr3R	16721932	16722780	-0.0390687	10.1349	0.0509405	0.822479	0.964305
Ubx	chr3R	16722780	16723809	0.176467	10.036	0.92459	0.341571	0.765167
Ubx	chr3R	16723809	16724948	-0.109006	10.274	0.406423	0.527092	0.876699
Ubx	chr3R	16724948	16726104	-0.161334	10.5111	0.833151	0.366379	0.778781
Ubx	chr3R	16726104	16727007	-0.0420765	10.038	0.0570762	0.812287	0.963527
Ubx	chr3R	16727007	16728023	-0.0973292	10.6658	0.381699	0.539878	0.885138
Ubx	chr3R	16728023	16728959	-0.209713	10.6932	1.64446	0.206486	0.66949
Ubx	chr3R	16728959	16730010	-0.0546112	10.5609	0.106522	0.745699	0.941607
Ubx	chr3R	16730010	16731150	-0.0601696	11.2094	0.152402	0.69815	0.924976
Ubx	chr3R	16731150	16732023	0.117242	11.394	0.609492	0.439194	0.827339
Ubx	chr3R	16736129	16736997	0.026998	11.39	0.0333122	0.856023	0.973712
Ubx	chr3R	16736997	16738000	0.0264862	11.6222	0.0356833	0.851039	0.972545
Ubx	chr3R	16738000	16739141	0.0399458	10.8904	0.0540729	0.817209	0.964305
Ubx	chr3R	16739141	16740015	0.0368603	11.2761	0.0635218	0.802187	0.962015
Ubx	chr3R	16740015	16740949	0.193081	11.1062	1.62495	0.20909	0.67005
Ubx	chr3R	16740949	16742109	0.0593896	11.3953	0.163259	0.688147	0.922135
Ubx	chr3R	16742109	16742949	0.21416	10.8432	1.72356	0.196098	0.662422
Ubx	chr3R	16742949	16744090	0.0449213	10.8736	0.0855584	0.771276	0.953551
Ubx	chr3R	16744090	16745058	0.134632	11.1377	0.784792	0.380536	0.787702
Ubx	chr3R	16745058	16745885	0.229875	10.2001	1.70543	0.198363	0.666077
Ubx	chr3R	16745885	16746787	0.14545	10.508	0.762102	0.387408	0.792611
Ubx	chr3R	16746787	16747946	-0.0203063	9.944	0.0102077	0.919987	0.98353
Ubx	chr3R	16747946	16748979	0.163838	10.943	1.15276	0.288822	0.731572
Ubx	chr3R	16748979	16750003	0.172643	10.7228	1.25441	0.268785	0.725984
Ubx	chr3R	16750003	16750992	0.148827	10.0884	0.699514	0.407464	0.80956
Ubx	chr3R	16750992	16751997	0.154886	10.5169	0.910795	0.345115	0.765347
Ubx	chr3R	16751997	16753019	0.0823677	10.091	0.213282	0.646481	0.916651
Ubx	chr3R	16753019	16753981	-0.0669923	9.7708	0.132286	0.717815	0.93085
Ubx	chr3R	16753981	16755017	-0.0292884	10.3008	0.0303172	0.862571	0.976547
Ubx	chr3R	16755017	16755964	0.146304	9.87429	0.661022	0.420575	0.816699
Ubx	chr3R	16755964	16757041	-0.160734	8.63847	0.387383	0.536917	0.883858
Ubx	chr3R	16757041	16757952	0	4.07226	0	1	1
Ubx	chr3R	16757952	16759055	0	4.07226	0	1	1
Ubx	chr3R	16759055	16760037	0	4.07226	0	1	1
Ubx	chr3R	16760037	16760979	0	4.07226	0	1	1
Ubx	chr3R	16760979	16761786	0	4.07226	0	1	1
Ubx	chr3R	16761786	16763001	0.277611	9.22402	1.95477	0.169078	0.649747
Ubx	chr3R	16763001	16763953	0.216165	10.141	1.44664	0.235496	0.684755
Ubx	chr3R	16763953	16764988	-0.131125	9.65361	0.480199	0.491972	0.853414
Ubx	chr3R	16764988	16766115	0.0533868	10.051	0.0953798	0.758903	0.950686
Ubx	chr3R	16766115	16767058	0.118651	9.30229	0.320023	0.574492	0.893956
Ubx	chr3R	16767058	16767973	-0.00322751	9.7835	0.000317572	0.985863	1
Ubx	chr3R	16767973	16768946	-0.107392	9.20467	0.292135	0.59158	0.897629
Ubx	chr3R	16768946	16769873	0.285707	9.17336	1.84091	0.181822	0.656103
Ubx	chr3R	16769873	16770999	-0.115098	9.00313	0.29451	0.590082	0.897629
Ubx	chr3R	16770999	16771836	0.0164582	9.1772	0.00655718	0.935828	0.993732
Ubx	chr3R	16771836	16773013	0.0709616	8.77204	0.0972944	0.756573	0.950442
Ubx	chr3R	16773013	16773996	0.416065	9.31282	4.27617	0.0445573	0.425462
Ubx	chr3R	16773996	16775001	0.221608	9.08329	1.18183	0.2829	0.727087
Ubx	chr3R	16775001	16775970	0.214047	9.1893	1.12483	0.294665	0.735558
Ubx	chr3R	16775970	16776991	0.280095	9.19941	1.88683	0.176515	0.656103
Ubx	chr3R	16776991	16777995	-0.13644	9.1921	0.471218	0.496027	0.856258
Ubx	chr3R	16777995	16779001	0.266079	9.12486	1.71916	0.196599	0.662422
Ubx	chr3R	16779001	16780018	0.0781452	9.27397	0.154194	0.696454	0.924976
Ubx	chr3R	16780018	16780947	-0.17475	8.62565	0.448147	0.506743	0.862765
Ubx	chr3R	16780947	16782003	0.174604	8.99575	0.690111	0.410609	0.812504
Ubx	chr3R	16782003	16782994	0.22153	8.88697	1.0342	0.314731	0.749013
Ubx	chr3R	16782994	16784131	0.317421	8.48965	1.4697	0.231859	0.684557
Ubx	chr3R	16784131	16785027	0.0393381	8.83167	0.0298231	0.863684	0.976547
Ubx	chr3R	16785027	16786130	-0.016532	8.54396	0.00412876	0.949058	0.998981
Ubx	chr3R	16786130	16786940	0.437406	8.63981	3.12698	0.0839353	0.51913
Ubx	chr3R	16786940	16787948	0.0755207	8.80912	0.113876	0.737377	0.938959
Ubx	chr3R	16787948	16788973	-0.0632492	8.78955	0.0773291	0.782252	0.956953
Ubx	chr3R	16788973	16790011	-0.119309	8.7603	0.25923	0.613192	0.907417
Ubx	chr3R	16790011	16791029	0.0378273	8.98738	0.031784	0.85932	0.97519
Ubx	chr3R	16791029	16792102	-0.311113	8.41285	1.42422	0.239101	0.684755
Ubx	chr3R	16792102	16792931	0.134745	8.55449	0.276118	0.601894	0.901691
Ubx	chr3R	16792931	16793785	0.0788384	8.74946	0.117825	0.73304	0.937087
Ubx	chr3R	16793785	16795008	0.431306	8.54521	2.9333	0.0938055	0.537318
Ubx	chr3R	16795008	16795923	0.207917	8.76102	0.782037	0.381323	0.787702
Ubx	chr3R	16795923	16796839	0.281515	8.68295	1.38505	0.245567	0.68991
Ubx	chr3R	16796839	16798012	0.425167	8.53577	2.71392	0.106597	0.554473
Ubx	chr3R	16798012	16799007	-0.0673837	8.59252	0.0760556	0.784006	0.958501
Ubx	chr3R	16799007	16799893	0.471043	8.05581	2.65278	0.110505	0.56396
Ubx	chr3R	16799893	16801147	0.57701	8.09935	4.36952	0.0423948	0.421621
Ubx	chr3R	16801147	16802048	0.0858366	7.68937	0.0783189	0.780899	0.955895
Ubx	chr3R	16802048	16803033	0.30605	7.92964	1.00404	0.32186	0.753182
Ubx	chr3R	16803033	16804012	0.462708	7.93122	2.60363	0.113765	0.56396
Ubx	chr3R	16804012	16804994	0.112335	8.40679	0.168977	0.683034	0.922135
Ubx	chr3R	16804994	16805992	0.189054	8.14874	0.461027	0.500699	0.858529
Ubx	chr3R	16805992	16806979	0.463556	8.10902	2.73087	0.105541	0.553315
Ubx	chr3R	16806979	16808066	0.0031724	8.27013	0.000138274	0.990671	1
Ubx	chr3R	16808066	16808952	0.109928	8.28763	0.173652	0.678911	0.920095
Ubx	chr3R	16808952	16810063	0.491262	7.42248	2.07262	0.157037	0.636507
Ubx	chr3R	16810063	16810620	0.384203	7.8131	1.63667	0.207485	0.669513
Ubx	chr3R	16810620	16812227	0.465347	7.89913	2.55286	0.117249	0.56612
Ubx	chr3R	16812227	16812877	0.404315	8.68952	2.79873	0.101431	0.549621
Ubx	chr3R	16812877	16814007	0.30465	8.32408	1.2101	0.277291	0.725984
Ubx	chr3R	16814007	16814965	0.348915	8.63308	1.92671	0.172104	0.649747
Ubx	chr3R	16814965	16815932	0.425788	8.11394	2.17366	0.147507	0.618407
Ubx	chr3R	16815932	16817030	0.57184	8.1195	4.02479	0.0510038	0.454486
Ubx	chr3R	16817030	16817977	-0.0233119	7.47805	0.00446191	0.947045	0.998294
Ubx	chr3R	16817977	16818986	0.347979	8.31581	1.53008	0.222717	0.6815
Ubx	chr3R	16818986	16820029	0.0583675	8.62657	0.0513434	0.8218	0.964305
Ubx	chr3R	16820029	16820975	-0.011379	7.98257	0.00161853	0.968091	1
Ubx	chr3R	16820975	16821973	0.498979	8.56182	3.77215	0.0585272	0.480443
Ubx	chr3R	16821973	16823011	0.326054	7.6345	0.963661	0.331678	0.761977
Ubx	chr3R	16823011	16824026	0.244263	7.65221	0.488216	0.488432	0.851647
Ubx	chr3R	16824026	16824996	0.452653	8.20924	2.66896	0.109455	0.56396
Ubx	chr3R	16824996	16825840	0.135845	8.08053	0.182653	0.671205	0.918001
Ubx	chr3R	16825840	16827043	0.28052	8.42217	1.10762	0.298343	0.735558
Ubx	chr3R	16827043	16827928	0.477174	7.23848	1.71987	0.196508	0.662422
Ubx	chr3R	16827928	16829029	0.224677	9.36507	1.22446	0.27455	0.725984
Ubx	chr3R	16829029	16829765	0.570849	8.62909	5.25732	0.026689	0.351256
Ubx	chr3R	16829765	16830916	0.432925	8.52422	2.58445	0.115131	0.56396
Ubx	chr3R	16830916	16831934	0.294491	9.10664	1.76166	0.19132	0.658645
Ubx	chr3R	16831934	16833016	0.305492	8.62649	1.29533	0.261279	0.717602
Ubx	chr3R	16833016	16833999	0.220682	7.78017	0.563427	0.456876	0.834203
abd-A	chr3R	16730010	16731150	-0.297328	7.58283	0.826502	0.368236	0.778781
abd-A	chr3R	16731150	16732023	0.40248	7.24397	1.20768	0.277766	0.725984
abd-A	chr3R	16732023	16732866	-0.215776	7.64219	0.423113	0.518799	0.873557
abd-A	chr3R	16732866	16733987	1.00395	7.84753	11.1517	0.00171687	0.0990601
abd-A	chr3R	16733987	16734988	0.142238	8.61824	0.281921	0.598137	0.901573
abd-A	chr3R	16734988	16736129	0.469377	8.11936	2.76342	0.103547	0.549621
abd-A	chr3R	16736129	16736997	0.247399	7.54744	0.534153	0.468738	0.839068
abd-A	chr3R	16736997	16738000	-0.018676	7.93886	0.00379452	0.951163	0.999245
abd-A	chr3R	16738000	16739141	0.628732	7.52705	3.41933	0.0711586	0.505587
abd-A	chr3R	16739141	16740015	0.187588	7.78649	0.321025	0.573895	0.893956
abd-A	chr3R	16740015	16740949	0.293029	7.94797	1.01149	0.320042	0.752599
abd-A	chr3R	16740949	16742109	0.497882	8.1194	3.09764	0.0853526	0.51913
abd-A	chr3R	16742109	16742949	0.680011	7.49812	4.08948	0.0492527	0.44923
abd-A	chr3R	16742949	16744090	0.0167924	7.7082	0.0028887	0.95738	0.999245
abd-A	chr3R	16744090	16745058	0.566132	7.91213	3.60658	0.0641163	0.487334
abd-A	chr3R	16745058	16745885	-0.053272	7.14481	0.0176468	0.89493	0.979876
abd-A	chr3R	16745885	16746787	0.837319	7.33024	5.31595	0.0259016	0.347897
abd-A	chr3R	16746787	16747946	0.155631	6.99917	0.155083	0.695626	0.924976
abd-A	chr3R	16747946	16748979	0.209734	8.27481	0.57901	0.450757	0.832868
abd-A	chr3R	16748979	16750003	0.091693	8.4821	0.120667	0.729968	0.936951
abd-A	chr3R	16750003	16750992	0.59155	7.73963	3.65233	0.0625152	0.484555
abd-A	chr3R	16750992	16751997	0.0443664	8.50631	0.0283828	0.866984	0.976769
abd-A	chr3R	16751997	16753019	0.197283	8.25075	0.544855	0.464344	0.837402
abd-A	chr3R	16753019	16753981	0.124815	8.12793	0.187532	0.667112	0.918001
abd-A	chr3R	16753981	16755017	-0.0598487	8.58536	0.0584216	0.810131	0.962015
abd-A	chr3R	16755017	16755964	-0.0411506	8.34766	0.023016	0.880109	0.977308
abd-A	chr3R	16755964	16757041	0.587397	6.91874	1.87211	0.178238	0.656103
abd-A	chr3R	16757041	16757952	0	4.07226	0	1	1
abd-A	chr3R	16757952	16759055	0	4.07226	0	1	1
abd-A	chr3R	16759055	16760037	0	4.07226	0	1	1
abd-A	chr3R	16760037	16760979	0	4.07226	0	1	1
abd-A	chr3R	16760979	16761786	0	4.07226	0	1	1
abd-A	chr3R	16761786	16763001	0.244295	7.78289	0.533715	0.468954	0.839068
abd-A	chr3R	16763001	16763953	0.19937	8.48325	0.60032	0.442598	0.8293
abd-A	chr3R	16763953	16764988	0.0119957	8.35513	0.00185511	0.965841	1
abd-A	chr3R	16764988	16766115	0.42405	8.72387	3.23581	0.078902	0.51913
abd-A	chr3R	16766115	16767058	0.587399	8.17232	4.33284	0.0432307	0.424756
abd-A	chr3R	16767058	16767973	-0.174268	8.44747	0.461343	0.500553	0.858529
abd-A	chr3R	16767973	16768946	0.118118	7.96506	0.178005	0.675147	0.918001
abd-A	chr3R	16768946	16769873	0.348823	7.6791	1.23291	0.27287	0.725984
abd-A	chr3R	16769873	16770999	0.364637	7.61811	1.24706	0.270173	0.725984
abd-A	chr3R	16770999	16771836	0.379363	7.87137	1.69745	0.199395	0.666592
abd-A	chr3R	16771836	16773013	0.166989	7.471	0.24751	0.62131	0.911032
abd-A	chr3R	16773013	16773996	-0.132012	8.2136	0.222072	0.639792	0.914455
abd-A	chr3R	16773996	16775001	0.326843	7.80072	1.19443	0.280382	0.725984
abd-A	chr3R	16775001	16775970	0.190371	8.13738	0.485853	0.489447	0.851647
abd-A	chr3R	16775970	16776991	0.0576677	8.33345	0.0478088	0.827931	0.965454
abd-A	chr3R	16776991	16777995	0.365681	8.06851	1.74263	0.193629	0.659211
abd-A	chr3R	16777995	16779001	0.788783	8.03324	7.80057	0.00770133	0.240451
abd-A	chr3R	16779001	16780018	0.341793	8.24357	1.48862	0.228926	0.682347
abd-A	chr3R	16780018	16780947	-0.00562553	7.90919	0.000399018	0.984153	1
abd-A	chr3R	16780947	16782003	0.298916	7.89796	1.07711	0.305011	0.739959
abd-A	chr3R	16782003	16782994	0.102186	7.78859	0.116797	0.73416	0.937557
abd-A	chr3R	16782994	16784131	0.786139	7.51536	5.54873	0.0230133	0.345607
abd-A	chr3R	16784131	16785027	0.363142	7.99561	1.54511	0.220438	0.676608
abd-A	chr3R	16785027	16786130	-0.0701134	7.83907	0.0565268	0.813175	0.963527
abd-A	chr3R	16786130	16786940	0.529856	7.55548	2.36138	0.131592	0.594591
abd-A	chr3R	16786940	16787948	0.382403	7.8853	1.75525	0.192054	0.659211
abd-A	chr3R	16787948	16788973	0.0491785	7.6479	0.0210494	0.885313	0.977854
abd-A	chr3R	16788973	16790011	0.333333	7.99668	1.4275	0.23857	0.684755
abd-A	chr3R	16790011	16791029	0.685377	8.07752	6.00056	0.0183489	0.342688
abd-A	chr3R	16791029	16792102	-0.132145	7.6097	0.178743	0.674513	0.918001
abd-A	chr3R	16792102	16792931	0.485218	7.8344	2.60371	0.11376	0.56396
abd-A	chr3R	16792931	16793785	0.247108	7.92071	0.747558	0.391937	0.79564
abd-A	chr3R	16793785	16795008	0.287551	7.8838	1.02184	0.317606	0.751069
abd-A	chr3R	16795008	16795923	0.116491	7.96308	0.162431	0.688878	0.922135
abd-A	chr3R	16795923	16796839	0.291716	7.9594	1.05445	0.310092	0.743513
abd-A	chr3R	16796839	16798012	0.255655	8.01462	0.846984	0.362423	0.775079
abd-A	chr3R	16798012	16799007	-0.0134089	8.52027	0.00274137	0.95848	0.999245
abd-A	chr3R	16799007	16799893	0.279106	9.43261	1.99243	0.165116	0.649015
abd-A	chr3R	16799893	16801147	-0.0943996	9.55293	0.262375	0.611053	0.907417
abd-A	chr3R	16801147	16802048	-0.000687997	9.01655	1.00033e-05	0.997491	1
abd-A	chr3R	16802048	16803033	0.313635	9.56419	2.75625	0.103982	0.549621
abd-A	chr3R	16803033	16804012	0.366744	9.53062	3.69007	0.0612276	0.484555
abd-A	chr3R	16804012	16804994	-0.119573	9.85801	0.429166	0.515807	0.871229
abd-A	chr3R	16804994	16805992	0.194269	9.69833	1.05089	0.310901	0.744417
abd-A	chr3R	16805992	16806979	0.10815	9.43878	0.322942	0.572732	0.893956
abd-A	chr3R	16806979	16808066	-0.217526	9.84781	1.39275	0.244279	0.688263
abd-A	chr3R	16808066	16808952	0.125172	10.0166	0.489817	0.487691	0.851647
abd-A	chr3R	16808952	16810063	-0.0952411	9.40228	0.248205	0.620821	0.911032
abd-A	chr3R	16810063	16810620	0.0233564	9.73852	0.0158677	0.900332	0.982499
abd-A	chr3R	16810620	16812227	-0.17564	10.062	1.01929	0.318203	0.751069
abd-A	chr3R	16812227	16812877	0.231424	10.3933	1.73466	0.194692	0.661025
abd-A	chr3R	16812877	16814007	-0.149586	10.2538	0.751751	0.390623	0.793795
abd-A	chr3R	16814007	16814965	0.0570895	10.591	0.130382	0.719763	0.931039
abd-A	chr3R	16814965	16815932	-0.0470709	9.99576	0.0641092	0.801304	0.962015
abd-A	chr3R	16815932	16817030	-0.0206356	10.338	0.0149665	0.903188	0.982608
abd-A	chr3R	16817030	16817977	0.0346716	9.66222	0.034122	0.854296	0.973712
abd-A	chr3R	16817977	16818986	0.0365959	9.89211	0.042591	0.837449	0.969443
abd-A	chr3R	16818986	16820029	0.0543386	10.2141	0.0939613	0.760645	0.950686
abd-A	chr3R	16820029	16820975	0.0254859	9.7706	0.0174327	0.895565	0.979984
abd-A	chr3R	16820975	16821973	-0.000184782	10.1937	1.12591e-06	0.999158	1
abd-A	chr3R	16821973	16823011	-0.275661	9.58333	1.92736	0.172095	0.649747
abd-A	chr3R	16823011	16824026	-0.123298	9.8588	0.40366	0.528523	0.878333
abd-A	chr3R	16824026	16824996	-0.031331	10.2945	0.0274397	0.869198	0.976769
abd-A	chr3R	16824996	16825840	-0.173745	10.2874	0.963408	0.331741	0.761977
abd-A	chr3R	16825840	16827043	-0.149842	10.8713	0.910045	0.345311	0.765347
abd-A	chr3R	16827043	16827928	-0.198484	9.77134	1.1692	0.285453	0.730275
abd-A	chr3R	16831934	16833016	-0.0995724	11.2687	0.423071	0.518819	0.873557
abd-A	chr3R	16833016	16833999	-0.0263487	10.2507	0.0233962	0.87913	0.977308
abd-A	chr3R	16833999	16834974	0.0820624	11.0166	0.297413	0.588261	0.897629
abd-A	chr3R	16834974	16835935	-0.14737	10.5157	0.697157	0.408289	0.80956
abd-A	chr3R	16835935	16837013	-0.202141	10.4792	1.51887	0.224332	0.6815
abd-A	chr3R	16837013	16837992	-0.0951846	9.87642	0.277697	0.60086	0.901691
abd-A	chr3R	16837992	16839057	-0.145719	10.1737	0.710416	0.403862	0.80956
abd-A	chr3R	16839057	16839968	-0.0860784	10.0012	0.214935	0.645231	0.916536
abd-A	chr3R	16839968	16840984	0.076156	10.3151	0.200896	0.656197	0.918001
abd-A	chr3R	16840984	16842018	-0.161033	10.2633	0.821985	0.36958	0.779297
abd-A	chr3R	16842018	16842811	0.0466062	9.24016	0.0535366	0.818092	0.964305
abd-A	chr3R	16842811	16844024	-0.110142	9.54266	0.334673	0.565868	0.893452
abd-A	chr3R	16844024	16844993	-0.032471	9.34148	0.0274096	0.869262	0.976769
abd-A	chr3R	16844993	16846029	0.234427	9.94442	1.59198	0.213687	0.672106
abd-A	chr3R	16846029	16847027	0.0749038	10.4167	0.204529	0.653311	0.917067
abd-A	chr3R	16847027	16847935	-0.195098	9.03843	0.80519	0.374471	0.784548
abd-A	chr3R	16847935	16848923	-0.119588	9.0772	0.339007	0.563373	0.890229
abd-A	chr3R	16848923	16850042	-0.124772	9.00857	0.361052	0.551004	0.888422
abd-A	chr3R	16850042	16850659	-0.0202969	8.85544	0.0082681	0.927961	0.987911
abd-A	chr3R	16850659	16852117	-0.0925195	8.60395	0.143243	0.706897	0.92694
abd-A	chr3R	16852117	16853027	-0.109175	8.55382	0.189565	0.665406	0.918001
abd-A	chr3R	16853027	16853883	-0.230883	8.74334	0.981316	0.327287	0.760338
abd-A	chr3R	16853883	16855018	-0.376394	8.63368	2.38337	0.129791	0.592902
abd-A	chr3R	16855018	16855718	-0.29954	8.21666	1.23904	0.271698	0.725984
abd-A	chr3R	16855718	16856985	0.357453	9.00578	2.82397	0.0999493	0.547857
abd-A	chr3R	16856985	16858025	0.0045272	9.04959	0.000455935	0.983061	1
abd-A	chr3R	16858025	16859007	-0.16134	8.93392	0.578261	0.451048	0.832868
abd-A	chr3R	16859007	16859942	-0.10051	8.87554	0.187811	0.666879	0.918001
abd-A	chr3R	16859942	16861053	0.116542	8.56438	0.214801	0.645314	0.916536
abd-A	chr3R	16861053	16862020	0.258546	8.78609	1.23579	0.272317	0.725984
abd-A	chr3R	16862020	16862992	0.0858305	8.10517	0.0950827	0.759267	0.950686
abd-A	chr3R	16862992	16864009	-0.32039	7.88736	1.21694	0.275955	0.725984
abd-A	chr3R	16864009	16865059	-0.177529	8.45664	0.483799	0.490362	0.852482
abd-A	chr3R	16865059	16866031	-0.103504	8.73997	0.206384	0.651848	0.917067
abd-A	chr3R	16866031	16867113	-0.160188	8.27726	0.34511	0.559895	0.890229
abd-A	chr3R	16867113	16868005	-0.240477	8.69383	1.04017	0.313355	0.747553
abd-A	chr3R	16868005	16869017	0.115744	8.62842	0.225709	0.637073	0.914455
abd-A	chr3R	16869017	16869889	0.144912	8.35325	0.300635	0.586254	0.897629
abd-A	chr3R	16869889	16871087	0.301934	7.92933	1.10607	0.298676	0.735558
abd-A	chr3R	16871087	16872010	-0.119899	8.17717	0.181485	0.672175	0.918001
abd-A	chr3R	16872010	16873009	0.0643255	7.85475	0.0481841	0.827268	0.965454
abd-A	chr3R	16873009	16873882	-0.103899	8.20329	0.152094	0.698423	0.924976
abd-A	chr3R	16873882	16874976	-0.109426	8.47211	0.183925	0.670113	0.918001
abd-A	chr3R	16874976	16876026	0.108483	7.8057	0.137733	0.712325	0.927616
abd-A	chr3R	16876026	16876959	-0.0442844	6.86274	0.0114181	0.915389	0.983066
abd-A	chr3R	16876959	16878074	-0.439821	7.99264	2.51661	0.11981	0.571646
abd-A	chr3R	16878074	16879053	-0.0728005	6.93607	0.0337274	0.855131	0.973712
abd-A	chr3R	16879053	16879991	-0.252934	7.96744	0.827922	0.367829	0.778781
abd-A	chr3R	16879991	16881006	-0.226508	8.06506	0.624509	0.433613	0.823948
abd-A	chr3R	16881006	16881988	0.136516	8.12038	0.234144	0.630867	0.914455
abd-A	chr3R	16881988	16882976	0.113368	8.03925	0.157687	0.693214	0.924779
abd-A	chr3R	16882976	16884064	0.00875625	8.17329	0.00102875	0.974558	1
abd-A	chr3R	16884064	16885112	0.116758	7.31632	0.107636	0.744407	0.941607
abd-A	chr3R	16885112	16885991	0.417638	7.02037	1.15747	0.287852	0.731572
abd-A	chr3R	16885991	16887018	-0.607669	7.33275	3.04488	0.0879694	0.525171
abd-A	chr3R	16887018	16887972	0.660915	7.21551	2.91209	0.0949634	0.537318
abd-A	chr3R	16887972	16889107	-0.144537	8.01206	0.269978	0.605949	0.904299
abd-A	chr3R	16889107	16890055	0.0516165	7.31602	0.0194084	0.889843	0.978678
abd-A	chr3R	16890055	16890625	-0.353058	7.08839	0.851445	0.361173	0.774056
abd-A	chr3R	16890625	16892054	-0.0336431	7.5033	0.0105458	0.918673	0.98353
abd-A	chr3R	16892054	16892969	0.102794	6.63995	0.0508215	0.822683	0.964305
abd-A	chr3R	16892969	16894025	-0.170853	7.01369	0.177815	0.675328	0.918001
abd-A	chr3R	16894025	16895045	-0.198287	7.82316	0.476243	0.493751	0.854459
abd-A	chr3R	16895045	16895918	0.61104	7.25568	2.7581	0.103869	0.549621
abd-A	chr3R	16895918	16896905	0.374777	7.5184	1.19388	0.280491	0.725984
abd-A	chr3R	16896905	16897986	-0.328484	7.45665	0.920356	0.342621	0.765167
abd-A	chr3R	16897986	16898923	0.170481	6.75125	0.157669	0.693231	0.924779
abd-A	chr3R	16898923	16900001	0.0957836	7.23699	0.0690682	0.793924	0.96012
abd-A	chr3R	16900001	16901109	0.0361656	7.06069	0.0081394	0.928526	0.987976
abd-A	chr3R	16901109	16901893	0.543032	7.04307	1.76567	0.190765	0.658614
abd-A	chr3R	16901893	16903197	-0.126492	7.31304	0.130605	0.719534	0.931039
abd-A	chr3R	16903197	16903969	0.628964	6.7668	2.07199	0.157098	0.636507
abd-A	chr3R	16903969	16904915	-0.296108	6.56407	0.408298	0.526145	0.875867
abd-A	chr3R	16904915	16906018	-0.742674	6.88668	3.47016	0.0691656	0.502347
abd-A	chr3R	16906018	16907160	-0.0310881	5.87249	0.00276829	0.958277	0.999245
abd-A	chr3R	16907160	16908042	0.171904	5.6202	0.0642751	0.801042	0.962015
abd-A	chr3R	16908042	16909033	-0.335024	6.80998	0.664062	0.419516	0.816699
abd-A	chr3R	16909033	16910147	0.142104	7.35536	0.167565	0.68427	0.922135
abd-A	chr3R	16910147	16910954	0.0959732	6.80277	0.0533887	0.818339	0.964305
abd-A	chr3R	16910954	16911962	-0.405944	7.23712	1.29581	0.261137	0.717602
abd-A	chr3R	16911962	16912994	0.15339	7.45614	0.186348	0.668099	0.918001
abd-A	chr3R	16912994	16914076	0.651218	7.19401	2.83036	0.0995778	0.547857
abd-A	chr3R	16914076	16914995	0.285441	6.85755	0.486086	0.489344	0.851647
abd-A	chr3R	16914995	16916001	0.572299	7.13353	2.17932	0.146994	0.618407
abd-A	chr3R	16916001	16916998	0.152475	6.8401	0.142195	0.70792	0.92694
abd-A	chr3R	16916998	16918036	-0.0161255	7.0421	0.00183083	0.966064	1
abd-A	chr3R	16918036	16918826	0.334214	6.65755	0.556016	0.459833	0.835711
abd-A	chr3R	16918826	16920007	0.230215	7.25985	0.384107	0.538608	0.883858
abd-A	chr3R	16920007	16921061	-0.124117	7.26282	0.119561	0.731158	0.936951
abd-A	chr3R	16921061	16922030	0.0825104	7.041	0.0405442	0.841356	0.969958
abd-A	chr3R	16922030	16922866	-0.164272	6.73459	0.152187	0.698336	0.924976
abd-A	chr3R	16922866	16924162	-0.237869	6.32831	0.225263	0.637404	0.914455
abd-A	chr3R	16924162	16924991	-0.262936	6.98882	0.418533	0.521059	0.873557
abd-A	chr3R	16924991	16925951	-0.322722	6.8841	0.578872	0.450847	0.832868
abd-A	chr3R	16925951	16927022	-0.180309	7.24016	0.248389	0.620693	0.911032
abd-A	chr3R	16927022	16928005	-0.287569	7.12858	0.565943	0.455879	0.834203
abd-A	chr3R	16928005	16929031	-0.4611	7.20037	1.57281	0.216417	0.672106
abd-A	chr3R	16929031	16929964	0.284708	6.64057	0.398103	0.531333	0.88002
ftz	chr3R	6764958	6765989	0.37181	8.09331	1.57382	0.216331	0.672106
ftz	chr3R	6765989	6766890	-0.778454	6.77992	3.48258	0.0686883	0.500735
ftz	chr3R	6766890	6768007	0.540766	7.697	2.61664	0.112955	0.56396
ftz	chr3R	6768007	6769002	0.256313	7.69802	0.682705	0.413112	0.814194
ftz	chr3R	6769002	6769949	0.426674	7.43382	1.42429	0.239147	0.684755
ftz	chr3R	6769949	6770967	0.188871	7.64646	0.350663	0.556767	0.888669
ftz	chr3R	6770967	6771875	0.41028	7.65178	1.52659	0.223236	0.6815
ftz	chr3R	6771875	6773022	0.0307098	7.05808	0.0065296	0.935963	0.993732
ftz	chr3R	6773022	6774091	0.742474	7.56477	5.18941	0.0276336	0.356591
ftz	chr3R	6774091	6774985	-0.255881	7.92508	0.67236	0.416687	0.815347
ftz	chr3R	6774985	6775925	0.719094	7.85076	4.88199	0.0324336	0.371954
ftz	chr3R	6775925	6776925	0.285698	7.46383	0.61114	0.43858	0.827339
ftz	chr3R	6776925	6777966	0.418783	7.6166	1.65897	0.204472	0.669398
ftz	chr3R	6777966	6779020	0.994691	6.80453	4.91401	0.0318516	0.371954
ftz	chr3R	6779020	6780012	-0.016392	7.70945	0.00286673	0.957542	0.999245
ftz	chr3R	6780012	6781013	0.235826	8.02393	0.593923	0.445059	0.83041
ftz	chr3R	6781013	6782048	0.822095	7.55934	5.68943	0.0214373	0.342992
ftz	chr3R	6782048	6782888	-0.00137065	7.58563	1.76102e-05	0.996671	1
ftz	chr3R	6782888	6784060	-0.492593	7.7214	1.89271	0.175918	0.656103
ftz	chr3R	6784060	6784885	-0.184969	7.44373	0.293466	0.590739	0.897629
ftz	chr3R	6784885	6786047	0.511774	7.8237	2.63149	0.111968	0.56396
ftz	chr3R	6786047	6786981	0.319807	7.89904	1.00569	0.321466	0.75316
ftz	chr3R	6786981	6788020	1.07516	8.1294	14.0847	0.000508153	0.0452949
ftz	chr3R	6788020	6789033	0.648377	8.01897	4.414	0.0414573	0.417923
ftz	chr3R	6789033	6790000	0.570011	7.89961	3.68666	0.0613427	0.484555
ftz	chr3R	6790000	6790896	0.311008	7.79698	1.02678	0.316452	0.751069
ftz	chr3R	6790896	6792010	0.25903	8.07154	0.778175	0.382534	0.787971
ftz	chr3R	6792010	6792963	0.376192	7.00296	0.943682	0.33664	0.761977
ftz	chr3R	6792963	6794043	0.397327	8.11108	1.98719	0.16566	0.649015
ftz	chr3R	6794043	6794995	0.0727048	8.35188	0.0643567	0.80093	0.962015
ftz	chr3R	6794995	6795997	0.487812	8.20286	3.03776	0.0883295	0.525171
ftz	chr3R	6795997	6797025	0.825889	8.15457	7.33377	0.00962716	0.269698
ftz	chr3R	6797025	6798000	0.46117	8.33861	2.37	0.130908	0.592902
ftz	chr3R	6798000	6798887	0.29743	8.13879	1.1144	0.296887	0.735558
ftz	chr3R	6798887	6800087	0.544503	8.25053	3.66302	0.0621475	0.484555
ftz	chr3R	6800087	6800898	0.33224	7.76142	1.22175	0.275022	0.725984
ftz	chr3R	6800898	6801981	0.377963	7.42257	1.14727	0.289959	0.731572
ftz	chr3R	6801981	6803125	0.195139	8.21763	0.487011	0.488933	0.851647
ftz	chr3R	6803125	6803972	0.267769	7.82167	0.797283	0.376762	0.786826
ftz	chr3R	6803972	6804971	0.351621	7.95769	1.49782	0.227516	0.682347
ftz	chr3R	6804971	6805957	0.27984	7.82144	0.884988	0.351972	0.767778
ftz	chr3R	6805957	6806998	0.787197	7.37846	4.86342	0.0326997	0.372814
ftz	chr3R	6806998	6807981	0.656558	8.34402	5.16872	0.027974	0.356591
ftz	chr3R	6807981	6809010	0.290128	7.76739	0.891755	0.350156	0.767778
ftz	chr3R	6809010	6809854	0.75656	7.83465	5.71476	0.0212064	0.342992
ftz	chr3R	6809854	6810894	0.381257	7.61889	1.11089	0.297689	0.735558
ftz	chr3R	6810894	6811955	0.825043	8.31708	8.87459	0.00469123	0.180382
ftz	chr3R	6811955	6813073	0.442613	7.92953	2.20958	0.144283	0.618407
ftz	chr3R	6813073	6813967	0.0988464	8.29635	0.115362	0.735749	0.938131
ftz	chr3R	6813967	6815005	0.0495034	7.67775	0.024734	0.875751	0.976769
ftz	chr3R	6815005	6815999	0.326434	8.07244	1.23358	0.272794	0.725984
ftz	chr3R	6815999	6817002	0.112394	8.48087	0.186182	0.668219	0.918001
ftz	chr3R	6817002	6817979	0.252607	8.41541	0.943229	0.336755	0.761977
ftz	chr3R	6817979	6818952	0.86386	8.6558	11.9622	0.00121656	0.0822648
ftz	chr3R	6818952	6820037	0.416931	8.71186	3.08048	0.0861943	0.520324
ftz	chr3R	6820037	6820993	0.852407	6.56045	3.09459	0.0855012	0.51913
ftz	chr3R	6820993	6821958	0.448262	7.52719	1.83544	0.182398	0.656103
ftz	chr3R	6821958	6822998	-0.496017	6.9707	1.4795	0.230392	0.683507
ftz	chr3R	6822998	6823933	0.379875	9.32372	3.62352	0.0635182	0.487334
ftz	chr3R	6823933	6824812	0.488881	8.91335	4.53789	0.0387778	0.40253
ftz	chr3R	6824812	6826024	0.36013	9.54345	3.40474	0.0717421	0.506066
ftz	chr3R	6826024	6826985	0.340598	8.82916	2.10269	0.154128	0.631841
ftz	chr3R	6826985	6828107	0.151483	8.23933	0.291855	0.591757	0.897629
ftz	chr3R	6828107	6828982	0.617953	9.13517	8.55323	0.0054327	0.20101
ftz	chr3R	6828982	6829978	0.210282	9.68934	1.11056	0.297762	0.735558
ftz	chr3R	6829978	6830881	0.870771	8.89737	13.8289	0.000563358	0.0480324
ftz	chr3R	6830881	6831925	0.470201	9.23309	5.44595	0.0242433	0.345607
ftz	chr3R	6831925	6832987	0.529381	9.04305	6.04946	0.0179087	0.337681
ftz	chr3R	6832987	6834064	0.481534	9.52725	6.328	0.0156074	0.337681
ftz	chr3R	6834064	6835025	0.526084	9.56543	7.57522	0.00856238	0.250609
ftz	chr3R	6835025	6836064	0.361216	9.47023	3.15027	0.0828907	0.51913
ftz	chr3R	6836064	6836858	0.32944	9.48776	2.96276	0.0922236	0.537318
ftz	chr3R	6836858	6838065	0.49473	9.44377	6.08683	0.017617	0.337681
ftz	chr3R	6838065	6838997	0.491279	9.41036	6.44729	0.0147206	0.324349
ftz	chr3R	6838997	6840026	0.607899	9.65332	9.09009	0.00427173	0.177871
ftz	chr3R	6840026	6841030	0.306916	9.43822	2.59156	0.114582	0.56396
ftz	chr3R	6841030	6842148	0.420983	9.19947	3.8531	0.0560488	0.473698
ftz	chr3R	6842148	6842951	1.16303	9.40274	32.4802	9.30739e-07	0.000456295
ftz	chr3R	6842951	6843956	0.613686	9.58095	9.00233	0.0044445	0.177871
ftz	chr3R	6843956	6845034	0.576709	9.9251	9.7216	0.00320581	0.142877
ftz	chr3R	6845034	6846151	0.782081	9.89129	17.6832	0.000125886	0.022442
ftz	chr3R	6846151	6847164	0.598906	8.80832	6.81113	0.0123331	0.308331
ftz	chr3R	6847164	6848072	0.674486	10.1084	12.8482	0.000846719	0.0614969
ftz	chr3R	6848072	6849049	0.471144	9.07424	4.75529	0.0345954	0.381132
ftz	chr3R	6849049	6849877	0.807506	9.87954	18.7766	8.39403e-05	0.0164607
ftz	chr3R	6849877	6850990	0.681314	10.3239	15.3208	0.00031112	0.0374292
ftz	chr3R	6850990	6852008	0.613227	10.6359	13.0753	0.000771277	0.060499
ftz	chr3R	6852008	6852970	0.506288	10.7171	10.0903	0.00272334	0.127154
ftz	chr3R	6852970	6853979	-0.0734661	10.1311	0.171637	0.680673	0.920551
ftz	chr3R	6853979	6854886	-1.48047	10.309	69.3402	1.36837e-10	1.34169e-07
ftz	chr3R	6854886	6855996	-1.17326	10.7884	48.5539	1.32843e-08	8.68351e-06
ftz	chr3R	6855996	6857006	-0.484883	11.2411	11.0953	0.00175895	0.0990601
ftz	chr3R	6857006	6858067	-0.284159	11.2306	3.57	0.0654886	0.491901
ftz	chr3R	6858067	6858858	0.206998	10.7828	1.63549	0.207706	0.669513
ftz	chr3R	6858858	6860013	-0.178426	11.8633	1.92496	0.172294	0.649747
ftz	chr3R	6860013	6861124	-0.132835	11.0828	0.830609	0.36706	0.778781
ftz	chr3R	6861124	6861992	-0.115277	11.6529	0.715605	0.402164	0.807209
ftz	chr3R	6861992	6863194	-0.211767	12.136	2.78728	0.102112	0.549621
ftz	chr3R	6867165	6868002	-0.12379	11.9351	0.928357	0.340553	0.764996
ftz	chr3R	6868002	6869015	-0.0432326	12.048	0.118197	0.732635	0.937087
ftz	chr3R	6869015	6870041	-0.133773	11.6222	0.950208	0.334992	0.761977
ftz	chr3R	6870041	6871018	-0.0436567	11.1268	0.0867101	0.769786	0.953551
ftz	chr3R	6871018	6872072	0.184107	10.8353	1.36253	0.249382	0.69763
ftz	chr3R	6872072	6873019	0.342722	10.4234	4.10341	0.0488844	0.447955
ftz	chr3R	6873019	6874030	-0.0262698	9.66273	0.0181995	0.893307	0.97974
ftz	chr3R	6874030	6875001	-0.0437105	9.66381	0.0542149	0.816964	0.964305
ftz	chr3R	6875001	6876062	0.0905671	10.2164	0.271958	0.604635	0.903757
ftz	chr3R	6876062	6877002	0.0502249	10.1333	0.0843789	0.772813	0.953551
ftz	chr3R	6877002	6877974	0.174307	9.68926	0.886688	0.351515	0.767778
ftz	chr3R	6877974	6879055	0.0967465	10.3472	0.323369	0.57248	0.893956
ftz	chr3R	6879055	6879950	0.151454	10.2348	0.698052	0.407991	0.80956
ftz	chr3R	6879950	6880939	0.23356	10.2602	1.79357	0.187365	0.658308
ftz	chr3R	6880939	6882279	0.142862	10.0101	0.584948	0.448496	0.832868
ftz	chr3R	6882279	6882936	-0.228702	9.34247	1.26283	0.267262	0.7259
ftz	chr3R	6882936	6883903	0.138324	10.3145	0.662012	0.42023	0.816699
ftz	chr3R	6883903	6885007	0.215155	10.1352	1.48839	0.228962	0.682347
ftz	chr3R	6885007	6886038	0.13266	9.90771	0.544809	0.464363	0.837402
ftz	chr3R	6886038	6887001	0.310028	10.1082	2.69553	0.107819	0.559346
ftz	chr3R	6887001	6888048	0.463915	9.92441	6.74475	0.0127358	0.308331
ftz	chr3R	6888048	6889190	0.512559	9.78544	6.78671	0.012511	0.308331
ftz	chr3R	6889190	6890010	-0.00534464	9.54811	0.000752151	0.978244	1
ftz	chr3R	6890010	6890925	0.164375	9.57031	0.588725	0.447045	0.832412
ftz	chr3R	6890925	6891976	0.439288	9.8286	5.5338	0.0231877	0.345607
ftz	chr3R	6891976	6892997	0.291602	9.60519	2.28227	0.138005	0.609634
ftz	chr3R	6892997	6894183	0.355354	8.79714	2.31929	0.134929	0.601356
ftz	chr3R	6894183	6895027	0.391655	9.64196	4.5878	0.0377712	0.398222
ftz	chr3R	6895027	6896017	0.723874	9.06311	12.065	0.00116509	0.0815981
ftz	chr3R	6896017	6896997	0.45398	9.2613	5.35451	0.0253972	0.347897
ftz	chr3R	6896997	6898024	0.464417	9.50236	5.869	0.0195922	0.342992
ftz	chr3R	6898024	6898994	0.250711	9.46837	1.76985	0.190251	0.658614
ftz	chr3R	6898994	6899987	0.154311	8.90443	0.46071	0.500845	0.858529
ftz	chr3R	6899987	6901031	0.464201	9.76515	5.76485	0.0206804	0.342992
ftz	chr3R	6901031	6901985	0.107329	9.37456	0.255993	0.615433	0.907417
ftz	chr3R	6901985	6903003	0.424891	9.25795	4.12919	0.0482653	0.447955
ftz	chr3R	6903003	6903977	0.0304584	8.92026	0.0200981	0.88791	0.977854
ftz	chr3R	6903977	6905017	0.479067	9.25559	5.77199	0.0205668	0.342992
ftz	chr3R	6905017	6905984	0.0788637	8.94975	0.123653	0.726798	0.936951
ftz	chr3R	6905984	6907064	0.261244	9.48217	1.76966	0.190274	0.658614
ftz	chr3R	6907064	6907986	0.428819	8.37051	2.58691	0.114899	0.56396
ftz	chr3R	6907986	6908960	0.0909614	9.17577	0.205897	0.652232	0.917067
ftz	chr3R	6908960	6909897	0.172641	8.05092	0.365204	0.548732	0.888232
ftz	chr3R	6909897	6911098	0.516459	9.25981	6.47194	0.0145442	0.324104
ftz	chr3R	6911098	6912084	-0.248816	7.95978	0.691146	0.410301	0.812504
ftz	chr3R	6912084	6912980	0.463742	8.77977	3.98313	0.0521676	0.454486
ftz	chr3R	6912980	6914012	0.658562	8.29092	5.8223	0.0200549	0.342992
ftz	chr3R	6914012	6914982	0.0420708	8.21557	0.0241174	0.877296	0.976769
ftz	chr3R	6914982	6916317	0.680463	8.10395	6.06902	0.0177357	0.337681
ftz	chr3R	6916317	6917019	-0.0563235	7.42464	0.0257077	0.87335	0.976769
ftz	chr3R	6917019	6918013	0.391032	8.22148	1.98501	0.165888	0.649015
ftz	chr3R	6918013	6919005	0.192321	7.59063	0.321762	0.573458	0.893956
ftz	chr3R	6919005	6920106	0.126467	8.07201	0.207354	0.651087	0.917067
ftz	chr3R	6920106	6920985	0.623937	7.87427	4.40705	0.0415578	0.417923
ftz	chr3R	6920985	6921940	0.882799	7.79941	8.42595	0.0057599	0.20917
ftz	chr3R	6921940	6923008	-0.0965065	8.10788	0.128205	0.722012	0.932103
ftz	chr3R	6923008	6924100	0.629062	8.45097	5.42913	0.0244513	0.345607
ftz	chr3R	6924100	6925071	0.359219	7.89772	1.49629	0.227751	0.682347
ftz	chr3R	6925071	6926017	0.250183	8.06139	0.737635	0.395113	0.797137
ftz	chr3R	6926017	6926964	0.693424	7.95123	5.42542	0.0244974	0.345607
ftz	chr3R	6926964	6927988	0.472031	8.02918	2.90999	0.0950787	0.537318
ftz	chr3R	6927988	6929173	0.334321	8.12693	1.40598	0.242086	0.685008
ftz	chr3R	6929173	6930044	0.432582	7.92864	2.10245	0.154151	0.631841
ftz	chr3R	6930044	6930987	0.470747	7.69329	2.16842	0.147984	0.618756
ftz	chr3R	6930987	6932015	-0.111882	8.21825	0.161737	0.689508	0.922135
ftz	chr3R	6932015	6933055	0.582907	6.97168	1.65396	0.205204	0.66949
ftz	chr3R	6933055	6933822	0.642278	7.82364	4.30684	0.0438339	0.424756
ftz	chr3R	6933822	6934991	0.388321	8.0055	1.80353	0.186169	0.658308
ftz	chr3R	6934991	6936255	0.376821	7.39116	1.00922	0.320627	0.752742
ftz	chr3R	6936255	6936971	0.0340141	7.29117	0.00876647	0.925828	0.987086
ftz	chr3R	6936971	6938013	0.260471	7.4623	0.58226	0.449497	0.832868
ftz	chr3R	6938013	6938922	0.389134	8.18911	1.93778	0.170902	0.649747
ftz	chr3R	6938922	6940072	0.226375	7.80605	0.599856	0.442773	0.8293
ftz	chr3R	6940072	6940922	0.124696	7.35393	0.119244	0.7315	0.936951
ftz	chr3R	6940922	6942114	-0.0522579	7.55364	0.0254914	0.873879	0.976769
ftz	chr3R	6942114	6943100	0.41717	7.80368	1.93665	0.171025	0.649747
ftz	chr3R	6943100	6944043	0.339412	8.10523	1.41483	0.240631	0.684755
ftz	chr3R	6944043	6945047	0.564125	7.95298	3.97025	0.0525334	0.454486
ftz	chr3R	6945047	6945854	0.575471	7.52483	2.79575	0.101608	0.549621
ftz	chr3R	6945854	6946897	0.265854	7.10015	0.408915	0.525864	0.875867
ftz	chr3R	6946897	6948031	0.45825	7.77844	2.24633	0.141069	0.613894
ftz	chr3R	6948031	6948899	0.609828	7.53972	3.37429	0.0729775	0.507478
ftz	chr3R	6948899	6950080	0.897959	7.59598	7.20825	0.0101913	0.277572
ftz	chr3R	6950080	6950893	0.60095	7.37695	2.88022	0.0967336	0.538905
ftz	chr3R	6950893	6952130	0.233185	7.65778	0.514119	0.477148	0.844483
ftz	chr3R	6952130	6952937	0.207589	7.82645	0.457946	0.502157	0.859164
ftz	chr3R	6952937	6953962	1.0632	7.24889	7.69339	0.00809875	0.244333
ftz	chr3R	6953962	6954903	-0.427285	7.37519	1.52233	0.223814	0.6815
ftz	chr3R	6954903	6956107	0.149177	7.57607	0.183768	0.670264	0.918001
ftz	chr3R	6956107	6957070	0.585634	7.66906	3.29963	0.0761078	0.517336
ftz	chr3R	6957070	6957873	0.597254	7.50736	2.79166	0.101914	0.549621
ftz	chr3R	6957873	6959005	0.621447	7.38815	3.10294	0.0850946	0.51913
ftz	chr3R	6959005	6959989	0.513177	7.65648	2.62396	0.112403	0.56396
ftz	chr3R	6959989	6960864	0.128009	7.09645	0.109908	0.741822	0.941607
ftz	chr3R	6960864	6961649	-0.365458	7.59595	1.23212	0.27302	0.725984
ftz	chr3R	6961649	6962937	1.12488	6.38793	4.8375	0.0331436	0.373532
ftz	chr3R	6962937	6964064	0.372212	7.35459	1.08158	0.304023	0.739959
ftz	chr3R	6964064	6964905	0.662987	7.72241	3.69504	0.0611186	0.484555
stck	chr3R	8257024	8258006	0.330553	7.3361	0.874371	0.354849	0.768056
stck	chr3R	8258006	8258996	0.104589	7.02758	0.0690615	0.793934	0.96012
stck	chr3R	8258996	8259977	0.344329	6.52948	0.489111	0.488036	0.851647
stck	chr3R	8259977	8261052	-0.379219	7.61116	1.19957	0.279416	0.725984
stck	chr3R	8261052	8262004	0.275698	7.13983	0.542554	0.465283	0.837402
stck	chr3R	8262004	8262967	0.270001	7.29109	0.506235	0.48056	0.846529
stck	chr3R	8262967	8264021	0.427281	7.52699	1.67753	0.202003	0.666592
stck	chr3R	8264021	8265049	0.231762	7.76521	0.493012	0.486316	0.851483
stck	chr3R	8265049	8266033	-0.719862	5.39706	0.884699	0.352096	0.767778
stck	chr3R	8266033	8267093	0.24431	6.7194	0.308593	0.581357	0.897629
stck	chr3R	8267093	8267818	0.222574	6.75174	0.280745	0.598876	0.901691
stck	chr3R	8267818	8268882	-0.30885	6.24499	0.374945	0.543471	0.886644
stck	chr3R	8268882	8269977	0.15843	6.91267	0.150844	0.699602	0.924976
stck	chr3R	8269977	8271019	0.0132098	7.12672	0.00120123	0.972508	1
stck	chr3R	8271019	8272010	-0.00806604	7.02602	0.000454056	0.983096	1
stck	chr3R	8272010	8273061	0.00260506	7.07263	3.96556e-05	0.995004	1
stck	chr3R	8273061	8273952	0.00452996	6.89413	0.000131365	0.990907	1
stck	chr3R	8273952	8274901	0.0574686	6.99576	0.0218893	0.883057	0.977854
stck	chr3R	8274901	8275921	0.111104	7.157	0.0798914	0.778781	0.955091
stck	chr3R	8275921	8277163	0.145827	6.92651	0.136935	0.713121	0.927616
stck	chr3R	8277163	8277845	0.633343	6.54759	1.62522	0.209113	0.67005
stck	chr3R	8277845	8278965	0.465224	6.60091	0.910123	0.345337	0.765347
stck	chr3R	8278965	8280024	0.206994	7.46293	0.377649	0.542027	0.885763
stck	chr3R	8280024	8281152	0.609483	6.6254	1.61055	0.211142	0.672106
stck	chr3R	8281152	8282013	0.950212	7.15801	6.16585	0.0169057	0.337681
stck	chr3R	8282013	8283027	0.511777	7.0789	1.59238	0.21369	0.672106
stck	chr3R	8283027	8283918	0.928507	7.16235	5.74039	0.0208953	0.342992
stck	chr3R	8283918	8284971	0.602053	6.41468	1.54485	0.220476	0.676608
stck	chr3R	8284971	8285858	0.705482	6.84928	2.80076	0.101311	0.549621
stck	chr3R	8285858	8286991	0.632073	7.2868	3.09756	0.0853566	0.51913
stck	chr3R	8286991	8287964	0.507199	7.54514	2.09467	0.15496	0.631841
stck	chr3R	8287964	8289328	-0.156231	7.03693	0.161375	0.689838	0.922135
stck	chr3R	8289328	8289984	0.319566	6.78555	0.521261	0.474156	0.843523
stck	chr3R	8289984	8291004	0.539824	7.79013	3.22515	0.0793798	0.51913
stck	chr3R	8291004	8292033	0.508235	7.52972	2.27104	0.138954	0.61096
stck	chr3R	8292033	8293000	0.799743	7.27609	4.24954	0.0452501	0.426612
stck	chr3R	8293000	8294040	0.199235	7.52639	0.350438	0.556893	0.888669
stck	chr3R	8294040	8295099	-0.147496	6.67917	0.102317	0.750593	0.946568
stck	chr3R	8295099	8296100	0.0565201	7.06103	0.0182423	0.893182	0.97974
stck	chr3R	8296100	8297042	-0.341347	7.30615	0.8975	0.348624	0.767286
stck	chr3R	8297042	8298061	0.200679	7.19323	0.290972	0.592316	0.897629
stck	chr3R	8298061	8298802	-0.172689	7.05209	0.191107	0.664134	0.918001
stck	chr3R	8298802	8300101	0.653618	7.20923	3.09743	0.0853629	0.51913
stck	chr3R	8300101	8301016	0.487731	7.22001	1.80532	0.185955	0.658308
stck	chr3R	8301016	8302084	-0.245594	8.11175	0.732994	0.396592	0.799297
stck	chr3R	8302084	8303041	0.352255	8.10389	1.6055	0.211787	0.672106
stck	chr3R	8303041	8303920	-0.0117427	7.39535	0.00119785	0.972547	1
stck	chr3R	8303920	8305099	0.149981	8.1832	0.285639	0.595717	0.900695
stck	chr3R	8305099	8306020	0.437592	8.16164	2.57371	0.115803	0.56396
stck	chr3R	8306020	8307096	-0.266072	8.19659	0.886356	0.35165	0.767778
stck	chr3R	8307096	8307587	-0.091965	7.63681	0.0849473	0.772071	0.953551
stck	chr3R	8307587	8308924	0.031623	8.03216	0.0122412	0.912405	0.982608
stck	chr3R	8308924	8310138	0.875359	7.79654	7.79304	0.00772854	0.240451
stck	chr3R	8310138	8310989	0.438931	7.14537	1.27269	0.265372	0.722771
stck	chr3R	8310989	8312071	0.683966	7.40192	3.84358	0.0562834	0.473698
stck	chr3R	8312071	8312947	0.656568	7.64842	4.27943	0.0444798	0.425462
stck	chr3R	8312947	8313994	0.0367973	8.57185	0.0206482	0.886397	0.977854
stck	chr3R	8313994	8314999	0.537644	8.52397	4.43963	0.0408459	0.417923
stck	chr3R	8314999	8316215	-0.000720967	8.00535	4.27673e-06	0.998359	1
stck	chr3R	8316215	8317126	-0.00123416	8.21552	1.63582e-05	0.996791	1
stck	chr3R	8317126	8318120	0.0662952	8.50903	0.0608291	0.806347	0.962015
stck	chr3R	8318120	8319023	0.113175	8.40413	0.161418	0.689816	0.922135
stck	chr3R	8319023	8319997	0.28843	8.82859	1.55202	0.219426	0.676564
stck	chr3R	8319997	8320981	0.188573	8.32866	0.44216	0.509581	0.865935
stck	chr3R	8320981	8322012	0.566588	8.97838	6.71384	0.012928	0.309169
stck	chr3R	8322012	8323089	0.0961057	8.62783	0.14956	0.700819	0.924976
stck	chr3R	8323089	8323964	0.00341779	8.56021	0.00018319	0.989262	1
stck	chr3R	8323964	8324951	0.13697	8.07733	0.224998	0.637623	0.914455
stck	chr3R	8324951	8325946	-0.0661363	8.55585	0.0622599	0.80413	0.962015
stck	chr3R	8325946	8327008	0.241697	8.59421	0.919166	0.34293	0.765167
stck	chr3R	8327008	8327979	0.41641	9.15446	3.66395	0.0621745	0.484555
stck	chr3R	8327979	8329048	4.2939e-05	9.08134	1.48165e-08	0.999903	1
stck	chr3R	8329048	8330020	-0.193951	8.73312	0.687672	0.411431	0.812504
stck	chr3R	8330020	8331099	-0.268302	8.79587	1.20557	0.278233	0.725984
stck	chr3R	8331099	8331954	0.348561	8.96046	2.33347	0.133837	0.597844
stck	chr3R	8331954	8333003	0.163743	8.53272	0.400215	0.530251	0.879713
stck	chr3R	8333003	8334040	0.422502	9.05291	3.85677	0.0558796	0.473698
stck	chr3R	8334040	8335010	0.0608626	9.38489	0.0875609	0.768705	0.953551
stck	chr3R	8335010	8336101	-0.0801404	9.46029	0.133435	0.716662	0.930711
stck	chr3R	8336101	8337080	-0.0782359	9.2344	0.13976	0.71033	0.927616
stck	chr3R	8337080	8337962	0.258483	9.35993	1.83757	0.18215	0.656103
stck	chr3R	8337962	8338998	-0.00395053	9.83804	0.000480215	0.982616	1
stck	chr3R	8338998	8339972	-0.0345392	10.1122	0.0360681	0.850256	0.972545
stck	chr3R	8339972	8340948	-0.0317832	10.422	0.0372087	0.847928	0.972545
stck	chr3R	8340948	8342004	-0.111508	10.8228	0.518586	0.475251	0.844174
stck	chr3R	8342004	8342961	-0.0410749	9.8103	0.051948	0.820763	0.964305
stck	chr3R	8342961	8343833	-0.155163	10.6208	0.943982	0.336564	0.761977
stck	chr3R	8343833	8344782	-0.129419	10.7733	0.704609	0.405774	0.80956
stck	chr3R	8344782	8345770	-0.337986	9.82076	3.31937	0.0752661	0.517336
stck	chr3R	8345770	8347039	-0.145237	11.2572	1.01378	0.319501	0.752599
stck	chr3R	8347039	8348002	-0.209202	11.2247	2.10516	0.153891	0.631841
stck	chr3R	8348002	8349032	-0.265487	10.2214	2.43666	0.125689	0.585328
stck	chr3R	8349032	8349883	-0.248606	11.5524	3.12139	0.0842029	0.51913
stck	chr3R	8349883	8351006	-0.311603	11.5412	4.99228	0.0305862	0.365729
stck	chr3R	8351006	8351991	-0.296817	12.0225	5.50158	0.023569	0.345607
stck	chr3R	8351991	8353063	-0.181998	12.7488	2.42441	0.126618	0.585611
stck	chr3R	8353063	8353983	-0.215819	12.3044	2.9339	0.0937732	0.537318
stck	chr3R	8353983	8354992	-0.295079	12.3441	4.62702	0.0370505	0.398222
stck	chr3R	8358073	8359051	-0.270647	11.8345	3.69194	0.0612231	0.484555
stck	chr3R	8359051	8359994	-0.191341	11.552	1.94758	0.169847	0.649747
stck	chr3R	8359994	8361060	-0.242791	11.8523	3.18327	0.0812886	0.51913
stck	chr3R	8361060	8362165	-0.224696	11.4876	2.56679	0.116281	0.564423
stck	chr3R	8362165	8362983	-0.132171	10.9498	0.740084	0.394295	0.796594
stck	chr3R	8362983	8363988	-0.226341	10.0497	1.5727	0.216434	0.672106
stck	chr3R	8363988	8365015	-0.405599	10.6597	6.13777	0.017142	0.337681
stck	chr3R	8365015	8366090	-0.130388	9.22079	0.385474	0.537918	0.883858
stck	chr3R	8366090	8366918	0.0641745	8.91949	0.0738203	0.787135	0.959933
stck	chr3R	8366918	8367496	0.107528	9.36488	0.257654	0.614293	0.907417
stck	chr3R	8367496	8368980	0.111357	9.59993	0.319424	0.574849	0.893956
stck	chr3R	8368980	8369955	-0.137166	10.2052	0.657025	0.421972	0.817139
stck	chr3R	8369955	8370805	0.0234798	8.22066	0.00692728	0.934049	0.993314
stck	chr3R	8370805	8372081	-0.0947938	10.0296	0.271232	0.605116	0.903757
stck	chr3R	8372081	8373009	0.294054	10.0149	2.77402	0.102907	0.549621
stck	chr3R	8373009	8373984	-0.0354036	9.49763	0.0318842	0.859109	0.97519
stck	chr3R	8373984	8375014	-0.1618	9.28661	0.657029	0.421971	0.817139
stck	chr3R	8375014	8376030	0.0403353	9.74497	0.0480622	0.827483	0.965454
stck	chr3R	8376030	8377074	0.0782346	9.22898	0.147471	0.702813	0.925516
stck	chr3R	8377074	8377891	-0.109576	8.87755	0.239111	0.627276	0.913884
stck	chr3R	8377891	8378936	0.0290279	9.61445	0.0210636	0.885274	0.977854
stck	chr3R	8378936	8379972	0.173441	9.53071	0.744302	0.393003	0.796157
stck	chr3R	8379972	8381118	-0.290123	9.05942	1.74372	0.193553	0.659211
stck	chr3R	8381118	8382026	-0.125343	8.95821	0.324977	0.57153	0.893956
stck	chr3R	8382026	8383041	-0.219669	9.34436	1.14405	0.290679	0.731735
stck	chr3R	8383041	8384008	0.311647	8.7888	1.74889	0.192846	0.659211
stck	chr3R	8384008	8385053	-0.115747	9.42252	0.329441	0.568935	0.893956
stck	chr3R	8385053	8385871	-0.463641	7.51158	2.0265	0.161625	0.646829
stck	chr3R	8385871	8386644	0.295712	6.82557	0.505382	0.480894	0.846529
stck	chr3R	8386644	8387908	-0.00102262	8.25282	1.48394e-05	0.996944	1
stck	chr3R	8387908	8388908	0.047913	8.17663	0.0296822	0.864003	0.976547
stck	chr3R	8388908	8389954	-0.255934	8.8584	0.94166	0.3372	0.761977
stck	chr3R	8389954	8391179	-0.0196879	8.27186	0.00540663	0.941718	0.99566
stck	chr3R	8391179	8392010	0.254271	8.49435	0.930071	0.340112	0.764996
stck	chr3R	8392010	8393154	-0.0258021	8.75971	0.011947	0.913459	0.982608
stck	chr3R	8393154	8393951	0.0249131	7.4455	0.00555048	0.940949	0.99566
stck	chr3R	8393951	8394971	-0.063394	8.53818	0.0627944	0.803298	0.962015
stck	chr3R	8394971	8395976	0.0935028	8.71419	0.138456	0.711622	0.927616
stck	chr3R	8395976	8397053	0.184305	8.97403	0.665131	0.419184	0.816699
stck	chr3R	8397053	8397823	-0.157687	8.50799	0.356835	0.553357	0.88852
stck	chr3R	8397823	8398932	-0.352941	8.1007	1.60423	0.211964	0.672106
stck	chr3R	8398932	8400018	0.278912	8.27064	1.02242	0.317472	0.751069
stck	chr3R	8400018	8401262	-0.149496	8.44988	0.339351	0.563176	0.890229
stck	chr3R	8401262	8401973	-0.201613	7.86126	0.465235	0.498761	0.858529
stck	chr3R	8401973	8403088	-0.629346	8.24836	5.48076	0.023819	0.345607
stck	chr3R	8403088	8404070	0	4.07226	0	1	1
stck	chr3R	8404070	8405009	0	4.07226	0	1	1
stck	chr3R	8405009	8405935	0	4.07226	0	1	1
stck	chr3R	8405935	8406991	0	4.07226	0	1	1
stck	chr3R	8406991	8407952	0	4.07226	0	1	1
stck	chr3R	8407952	8408975	0	4.07226	0	1	1
stck	chr3R	8408975	8409886	0	4.07226	0	1	1
stck	chr3R	8409886	8410994	0	4.07226	0	1	1
stck	chr3R	8410994	8412064	0	4.07226	0	1	1
stck	chr3R	8412064	8412989	-0.100586	7.92247	0.118487	0.73232	0.937087
stck	chr3R	8412989	8413903	0.221163	7.7552	0.502931	0.481954	0.847634
stck	chr3R	8413903	8414870	-0.281084	7.95984	0.934245	0.339042	0.764209
stck	chr3R	8414870	8416059	0.00906761	7.71367	0.000857744	0.976768	1
stck	chr3R	8416059	8417105	-0.418746	7.6354	1.85788	0.179801	0.656103
stck	chr3R	8417105	8417898	-0.328524	7.75703	1.10504	0.298949	0.735558
stck	chr3R	8417898	8418980	-0.385837	8.03156	1.87431	0.177927	0.656103
stck	chr3R	8418980	8420264	0.207697	7.75472	0.461938	0.500278	0.858529
stck	chr3R	8420264	8421056	0.0342171	7.74035	0.0117756	0.914084	0.982741
stck	chr3R	8421056	8422049	0.112819	8.27889	0.17827	0.674919	0.918001
stck	chr3R	8422049	8422943	-0.59148	7.5848	2.81911	0.100296	0.547857
stck	chr3R	8422943	8423903	-0.445893	8.28284	2.61011	0.113329	0.56396
stck	chr3R	8423903	8424974	0.0764639	8.07722	0.0749981	0.785475	0.959101
stck	chr3R	8424974	8425959	-0.411405	7.53337	1.46452	0.232728	0.684557
stck	chr3R	8425959	8426883	-0.0550625	7.76236	0.0338167	0.854942	0.973712
stck	chr3R	8426883	8427997	-0.416351	8.03241	2.19587	0.145504	0.618407
stck	chr3R	8427997	8428847	0.0813056	8.10781	0.0862817	0.770339	0.953551
stck	chr3R	8428847	8430032	-0.328112	8.09868	1.44852	0.235197	0.684755
stck	chr3R	8430032	8431007	-0.17794	8.47756	0.415069	0.52278	0.873557
stck	chr3R	8431007	8432172	0.49445	7.51386	2.04075	0.160254	0.643972
stck	chr3R	8432172	8432826	-0.160905	7.81813	0.260794	0.612149	0.907417
stck	chr3R	8432826	8433912	-0.0415325	6.76731	0.0092962	0.923631	0.985441
stck	chr3R	8433912	8435042	-0.369729	8.15144	1.83752	0.182155	0.656103
stck	chr3R	8435042	8435986	-0.00288019	7.54693	7.79931e-05	0.992994	1
stck	chr3R	8435986	8437034	0.209661	7.79028	0.44795	0.506836	0.862765
stck	chr3R	8437034	8438065	-0.124925	7.55732	0.142772	0.707357	0.92694
stck	chr3R	8438065	8439206	-0.40191	7.35131	1.17557	0.284213	0.729506
stck	chr3R	8439206	8440060	-0.244132	7.82054	0.671252	0.417029	0.815347
stck	chr3R	8440060	8441002	-0.21244	6.89314	0.27736	0.60108	0.901691
stck	chr3R	8441002	8442001	-0.362661	8.08517	1.67902	0.201807	0.666592
stck	chr3R	8442001	8443091	-0.132679	7.96026	0.214617	0.645454	0.916536
stck	chr3R	8443091	8444002	0.478735	7.09247	1.59283	0.213568	0.672106
stck	chr3R	8444002	8445040	0.10447	7.98047	0.136315	0.713742	0.927616
stck	chr3R	8445040	8445943	-0.0384638	7.73397	0.0159725	0.900005	0.982499
stck	chr3R	8445943	8446969	-0.111637	7.56145	0.121036	0.729571	0.936951
stck	chr3R	8446969	8447938	-0.574369	7.76408	3.69915	0.0609222	0.484555
stck	chr3R	8447938	8449030	0.0811369	8.51055	0.072624	0.788824	0.96012
stck	chr3R	8449030	8449917	-0.0470014	7.70369	0.0238385	0.878002	0.976769
stck	chr3R	8449917	8451009	-0.178021	8.41688	0.459259	0.501516	0.858929
stck	chr3R	8451009	8451525	-0.013624	7.41932	0.0016615	0.96767	1
stck	chr3R	8451525	8452885	-0.867791	6.85752	4.00711	0.0515502	0.454486
stck	chr3R	8452885	8453973	-0.243257	7.5797	0.597162	0.443792	0.829624
stck	chr3R	8453973	8454949	-0.0201783	8.28736	0.00534529	0.942049	0.99566
stck	chr3R	8454949	8455957	0.138208	7.74722	0.215667	0.64465	0.916536
stck	chr3R	8455957	8457002	-0.465892	7.69768	2.00566	0.163813	0.649015
